# Supplementary material for: First De Novo genome assembly and characterization of Gaultheria prostrata
Source: Front Plant Sci. 2024 Oct 29;15:1456102. doi: 10.3389/fpls.2024.1456102 (PMC11554542; doi:10.3389/fpls.2024.1456102)
Supplement: Supplementary file 4 [file Table1.xlsx]

## Sheet: Table S1 The information on non
id	forwarad primer	reverse primer
NODE_1_length_245261_cov_16.631259-1	GATGAATGATGCCAAACAGG	ACTCCGTAAGAAAAACCTCC
NODE_1_length_245261_cov_16.631259-2	AAAGGAACCCCATTTCAACT	TCGGACATTCATTTTGGGAT
NODE_1_length_245261_cov_16.631259-3	GGGAGCATAATCTCTTGGAG	TCGTACTCAACATCTTCGAC
NODE_1_length_245261_cov_16.631259-4	GGGAGCATAATCTCTTGGAG	GTCGTACTCAACATCTTCGA
NODE_1_length_245261_cov_16.631259-5	CGAATCTATGGCAATGCATC	CTCCAAGAGATTATGCTCCC
NODE_1_length_245261_cov_16.631259:5172-5482-1	TTTGTATCCTGTGTAGGCAC	GTCTCGGTCTTGCTCTTAAA
NODE_1_length_245261_cov_16.631259:5172-5482-2	GTTTGTATCCTGTGTAGGCA	GTCTCGGTCTTGCTCTTAAA
NODE_1_length_245261_cov_16.631259:5172-5482-3	TTTGTATCCTGTGTAGGCAC	GCTCTGATACCGGTAACAAA
NODE_1_length_245261_cov_16.631259:5172-5482-4	GTTTGTATCCTGTGTAGGCA	GCTCTGATACCGGTAACAAA
NODE_1_length_245261_cov_16.631259:5172-5482-5	TTTGTATCCTGTGTAGGCAC	ATTAACGAGCTCTGATACCG
NODE_5535_length_24094_cov_14.077148:1813-2121-1	TTTCTCTCTCTCCTACACGT	AGAGAGAGTGAATGAGGACA
NODE_5535_length_24094_cov_14.077148:1813-2121-2	TTTCTCTCTCTCCTACACGT	TCCATAGAATTGCATCCAGG
NODE_5535_length_24094_cov_14.077148:1813-2121-3	TTTCTCTCTCTCCTACACGT	CCATAGAATTGCATCCAGGT
NODE_5535_length_24094_cov_14.077148:1813-2121-4	ACATATGTCCCCTCTCTCTC	AGAGAGAGTGAATGAGGACA
NODE_5535_length_24094_cov_14.077148:1813-2121-5	GACATATGTCCCCTCTCTCT	AGAGAGAGTGAATGAGGACA
NODE_1_length_245261_cov_16.631259:15931-16241-1	ATGATGATGATGAGGCAGAC	ATCGCTCTTTGAACTGTCTT
NODE_1_length_245261_cov_16.631259:15931-16241-2	ATGATGATGATGAGGCAGAC	AATCGCTCTTTGAACTGTCT
NODE_1_length_245261_cov_16.631259:15931-16241-3	ATGATGATGATGAGGCAGAC	CGCTCTTTGAACTGTCTTTC
NODE_1_length_245261_cov_16.631259:15931-16241-4	ATGATGATGATGAGGCAGAC	CAATCGCTCTTTGAACTGTC
NODE_1_length_245261_cov_16.631259:15931-16241-5	ATGATGATGATGAGGCAGAC	TTTCTCTCTCAGCACATTCC
NODE_1_length_245261_cov_16.631259:17275-17585-1	GTCCAACCAAGCAAGAAAAA	AAGGTTTGATCCATGACACA
NODE_1_length_245261_cov_16.631259:17275-17585-2	AAACGTAACAACCCACAGTA	AAGGTTTGATCCATGACACA
NODE_1_length_245261_cov_16.631259:17275-17585-3	TAAACGTAACAACCCACAGT	AAGGTTTGATCCATGACACA
NODE_1_length_245261_cov_16.631259:17275-17585-4	GTCCAACCAAGCAAGAAAAA	ACATCTCGAACCCTAGACTT
NODE_1_length_245261_cov_16.631259:17275-17585-5	GTCCAACCAAGCAAGAAAAA	AACATCTCGAACCCTAGACT
NODE_1_length_245261_cov_16.631259:17548-17890-1	CCAAAGCTCTCAAATCGAAC	CGGCAAGTTGAGAACAATTT
NODE_1_length_245261_cov_16.631259:17548-17890-2	CCAAAGCTCTCAAATCGAAC	CGCACCAAAATCAAATCTGA
NODE_1_length_245261_cov_16.631259:17548-17890-3	TCAGATTTGATTTTGGTGCG	CGGCAAGTTGAGAACAATTT
NODE_1_length_245261_cov_16.631259:17548-17890-4	CCAAAGCTCTCAAATCGAAC	GCTAAATGCTCCTTTACAGC
NODE_1_length_245261_cov_16.631259:17548-17890-5	TAGTAATCGTTCAGCAACCC	CGGCAAGTTGAGAACAATTT
NODE_1_length_245261_cov_16.631259:18157-18475-1	ATGTTTTAAAAACCGGACCG	TCTGAATGGTTCTCACGTTT
NODE_1_length_245261_cov_16.631259:18157-18475-2	CTCGACTTGCTAGGTAATCC	CGGTCCGGTTTTTAAAACAT
NODE_1_length_245261_cov_16.631259:18157-18475-3	CAGGGAGTGTAAACCAACAT	TCTGAATGGTTCTCACGTTT
NODE_1_length_245261_cov_16.631259:18157-18475-4	CTCGACTTGCTAGGTAATCC	ATGTTGGTTTACACTCCCTG
NODE_1_length_245261_cov_16.631259:18157-18475-5	TAGTTTGTTTGGTTGGGAGT	TCTGAATGGTTCTCACGTTT
NODE_1_length_245261_cov_16.631259:22026-22342-1	AACCTTAACCGTCTTAGCAG	GCCAATATGATGCGTAATGG
NODE_1_length_245261_cov_16.631259:22026-22342-2	GAACCTTAACCGTCTTAGCA	GCCAATATGATGCGTAATGG
NODE_1_length_245261_cov_16.631259:22026-22342-3	TGAACCTTAACCGTCTTAGC	GCCAATATGATGCGTAATGG
NODE_1_length_245261_cov_16.631259:22026-22342-4	GTCCTCAAACTCAAAAGTGC	GCCAATATGATGCGTAATGG
NODE_1_length_245261_cov_16.631259:22026-22342-5	AGTGCGTGATTTGAAAACAG	GCCAATATGATGCGTAATGG
NODE_1_length_245261_cov_16.631259:26135-26451-1	AGGTAATTAGTTGCAGTGGG	GACTCCGGAGATGATTTCAA
NODE_1_length_245261_cov_16.631259:26135-26451-2	GGTAATTAGTTGCAGTGGGA	GACTCCGGAGATGATTTCAA
NODE_1_length_245261_cov_16.631259:26135-26451-3	AGGTAATTAGTTGCAGTGGG	ACTCCGGAGATGATTTCAAC
NODE_1_length_245261_cov_16.631259:26135-26451-4	AGGTAATTAGTTGCAGTGGG	CGGAGATGATTTCAACCTGA
NODE_1_length_245261_cov_16.631259:26135-26451-5	GGTAATTAGTTGCAGTGGGA	ACTCCGGAGATGATTTCAAC
NODE_1_length_245261_cov_16.631259:32450-32768-1	GGATAAAGGAGGAGGTTGTG	TGCCTTACGTCTCAAATCAA
NODE_1_length_245261_cov_16.631259:32450-32768-2	CTGGATAAAGGAGGAGGTTG	TGCCTTACGTCTCAAATCAA
NODE_1_length_245261_cov_16.631259:32450-32768-3	GGATAAAGGAGGAGGTTGTG	TGGGGTCGGCTATAAGATTA
NODE_1_length_245261_cov_16.631259:32450-32768-4	CTCAAGCCTGGATAAAGGAG	TGCCTTACGTCTCAAATCAA
NODE_1_length_245261_cov_16.631259:32450-32768-5	CTGGATAAAGGAGGAGGTTG	TGGGGTCGGCTATAAGATTA
NODE_1_length_245261_cov_16.631259:40708-41018-1	GATGGATATGCTTGCTGGTA	TGCTGGCCACTATTATCATC
NODE_1_length_245261_cov_16.631259:40708-41018-2	ATATGCGAACCTTTTCTGGT	TGCTGGCCACTATTATCATC
NODE_1_length_245261_cov_16.631259:40708-41018-3	GATGGATATGCTTGCTGGTA	TATTAGAGAGCATTGGGGGA
NODE_1_length_245261_cov_16.631259:40708-41018-4	ATATGCGAACCTTTTCTGGT	TATTAGAGAGCATTGGGGGA
NODE_1_length_245261_cov_16.631259:40708-41018-5	GGATATGCTTGCTGGTAAGA	TGCTGGCCACTATTATCATC
NODE_1_length_245261_cov_16.631259:46052-46366-1	ACTCAAATGACAGAGTGACC	TCACATTTGCTCAATTGCAG
NODE_1_length_245261_cov_16.631259:46052-46366-2	ACTCAAATGACAGAGTGACC	AAGCCCAATACTGTAGCATC
NODE_1_length_245261_cov_16.631259:46052-46366-3	TTGGCACGATACTCAAATGA	TCACATTTGCTCAATTGCAG
NODE_1_length_245261_cov_16.631259:46052-46366-4	ACTCAAATGACAGAGTGACC	GCAACAAACAAACAAACAGG
NODE_1_length_245261_cov_16.631259:46052-46366-5	ACTCAAATGACAGAGTGACC	GGCAACAAACAAACAAACAG
NODE_5217_length_25355_cov_16.410694:9612-9962-1	GCTCTCTCTCTCTCTCTCTC	GGTCATTAGTGGCAGATGAT
NODE_5217_length_25355_cov_16.410694:9612-9962-2	TAAGCCGTAAATCGAATCCA	GGTCATTAGTGGCAGATGAT
NODE_5217_length_25355_cov_16.410694:9612-9962-3	GCTCTCTCTCTCTCTCTCTC	TGATAGGAAGCCATTTGGAG
NODE_5217_length_25355_cov_16.410694:9612-9962-4	GCTCTCTCTCTCTCTCTCTC	GCAGATGATAGGAAGCCATT
NODE_5217_length_25355_cov_16.410694:9612-9962-5	TAAGCCGTAAATCGAATCCA	TGATAGGAAGCCATTTGGAG
NODE_1_length_245261_cov_16.631259:46577-46887-1	CAGCAGCTGAATTTTCTCTG	GTGGAGGTTGATGGTGTATT
NODE_1_length_245261_cov_16.631259:46577-46887-2	ATTTAGCCAGTGAATCAGCA	GTGGAGGTTGATGGTGTATT
NODE_1_length_245261_cov_16.631259:46577-46887-3	TCAGCAGCTGAATTTTCTCT	GTGGAGGTTGATGGTGTATT
NODE_1_length_245261_cov_16.631259:46577-46887-4	CAGCAGCTGAATTTTCTCTG	CCTCTTCCTTCCTTCCTTTC
NODE_1_length_245261_cov_16.631259:46577-46887-5	ATTTAGCCAGTGAATCAGCA	CCTCTTCCTTCCTTCCTTTC
NODE_1_length_245261_cov_16.631259:71066-71376-1	ATCTCTAGCATAGCAGGGAA	TGGCAATCGTTTCATAGTGA
NODE_1_length_245261_cov_16.631259:71066-71376-2	ATCTCTAGCATAGCAGGGAA	CAAACAGAACCTGGATTTCG
NODE_1_length_245261_cov_16.631259:71066-71376-3	ATCTCTAGCATAGCAGGGAA	GCAAACAGAACCTGGATTTC
NODE_1_length_245261_cov_16.631259:71066-71376-4	TACAAACAACGGTGACTTCA	TGGCAATCGTTTCATAGTGA
NODE_1_length_245261_cov_16.631259:71066-71376-5	ATCTCTAGCATAGCAGGGAA	TGAAGTCACCGTTGTTTGTA
NODE_1_length_245261_cov_16.631259:72873-73181-1	TCTCTCTCTCTCTCTTGTGG	CCAAGTAGAGAGAGAGGGAA
NODE_1_length_245261_cov_16.631259:72873-73181-2	GCAGACGTCTATAAAACCCT	CCAAGTAGAGAGAGAGGGAA
NODE_1_length_245261_cov_16.631259:72873-73181-3	TCTCTCTCTCTCTCTTGTGG	GAGAGAGGGAAATGTGAGTC
NODE_1_length_245261_cov_16.631259:72873-73181-4	TCTCTCTCTCTCTCTTGTGG	AGAGAGAGAGGGAAATGTGA
NODE_1_length_245261_cov_16.631259:72873-73181-5	TCTCTCTCTCTCTCTTGTGG	AGAGAGAGGGAAATGTGAGT
NODE_2_length_235502_cov_17.180571:206342-206658-1	GTCCTTTGGGCTAAAACCTA	TACACCCCTAGAGAGAGAGA
NODE_2_length_235502_cov_17.180571:206342-206658-2	GTCCTTTGGGCTAAAACCTA	TCGTTTACTAAATGAGCCGA
NODE_2_length_235502_cov_17.180571:206342-206658-3	GTCCTTTGGGCTAAAACCTA	TCGGCTCGTTTACTAAATGA
NODE_2_length_235502_cov_17.180571:206342-206658-4	GTCCTTTGGGCTAAAACCTA	TCGTTTACTAAATGAGCCGA
NODE_2_length_235502_cov_17.180571:206342-206658-5	GTCCTTTGGGCTAAAACCTA	GCTCGAGCTTGATTTTTAGC
NODE_316_length_94143_cov_16.418535:88027-88340-1	GTTTAGAACCCTTGACGAGT	GTAAACAAGCTCGGTAAAGC
NODE_316_length_94143_cov_16.418535:88027-88340-2	ACTCGTTTAGAACCCTTGAC	GTAAACAAGCTCGGTAAAGC
NODE_316_length_94143_cov_16.418535:88027-88340-3	GTTTAGAACCCTTGACGAGT	AAAGCTCGGCTCGTTTATAT
NODE_316_length_94143_cov_16.418535:88027-88340-4	GTTTAGAACCCTTGACGAGT	AGCTCGAGTTTTACACTTGT
NODE_316_length_94143_cov_16.418535:88027-88340-5	ACTCGTTTAGAACCCTTGAC	AAAGCTCGGCTCGTTTATAT
NODE_1_length_245261_cov_16.631259:83380-83690-1	TAGCCGACCCTAATTGATTG	ACTCACTTTTGGGTGTCTTT
NODE_1_length_245261_cov_16.631259:83380-83690-2	GTAGCCGACCCTAATTGATT	ACTCACTTTTGGGTGTCTTT
NODE_1_length_245261_cov_16.631259:83380-83690-3	TAGCCGACCCTAATTGATTG	TCACTTTTGGGTGTCTTTGA
NODE_1_length_245261_cov_16.631259:83380-83690-4	GTAGCCGACCCTAATTGATT	TCACTTTTGGGTGTCTTTGA
NODE_1_length_245261_cov_16.631259:83380-83690-5	AGAGGTTCCTAGAAAGAGCT	ACTCACTTTTGGGTGTCTTT
NODE_1_length_245261_cov_16.631259:90187-90507-1	CTCTCTCTCTCTCCAGTTCA	GTAGTGGCAAATGTAAACGG
NODE_1_length_245261_cov_16.631259:90187-90507-2	GATAGCAGTATGTCCCAAGG	TGAACTGGAGAGAGAGAGAG
NODE_1_length_245261_cov_16.631259:90187-90507-3	CTCTCTCTCTCTCCAGTTCA	TAGTGGCAAATGTAAACGGA
NODE_1_length_245261_cov_16.631259:90187-90507-4	GGTCTCTCTCTCTCTCTCTC	GTAGTGGCAAATGTAAACGG
NODE_1_length_245261_cov_16.631259:90187-90507-5	CTCTCTCTCTCTCTCTCCAG	GTAGTGGCAAATGTAAACGG
NODE_1_length_245261_cov_16.631259:90566-90904-1	TCTCTCTCTCTCACATCAGG	ATGGTTTTCGAGATAACCCC
NODE_1_length_245261_cov_16.631259:90566-90904-2	GCCCTAAATGGTTCTCTCTC	ATGGTTTTCGAGATAACCCC
NODE_1_length_245261_cov_16.631259:90566-90904-3	TGTGTTAGGCCTAATTAGCG	ATGGTTTTCGAGATAACCCC
NODE_1_length_245261_cov_16.631259:90566-90904-4	CAGGTATTTTATTGGGTGCG	ATGGTTTTCGAGATAACCCC
NODE_1_length_245261_cov_16.631259:90566-90904-5	TGGTTCTCTCTCTCTCTCTC	ATGGTTTTCGAGATAACCCC
NODE_1_length_245261_cov_16.631259:93648-93956-1	GCAAGCTAAGGGTATTGACT	GTTTGCCTCTCTCTCTCAAA
NODE_1_length_245261_cov_16.631259:93648-93956-2	TTTGAGAGAGAGAGGCAAAC	TTCGTCCCAGTATAAACAGC
NODE_1_length_245261_cov_16.631259:93648-93956-3	TTTTTCCACATTCACGTTCC	GTTTGCCTCTCTCTCTCAAA
NODE_1_length_245261_cov_16.631259:93648-93956-4	GCAAGCTAAGGGTATTGACT	TTCGTCCCAGTATAAACAGC
NODE_1_length_245261_cov_16.631259:93648-93956-5	GCAAGCTAAGGGTATTGACT	GCCTCTCTCTCTCAAAGAAC
NODE_1_length_245261_cov_16.631259:95073-95387-1	CTCTCTCTCTAACCAACACG	CTAAGACGTCAACGATCGAT
NODE_1_length_245261_cov_16.631259:95073-95387-2	CTCTCTCTCTAACCAACACG	TAAGACGTCAACGATCGATC
NODE_1_length_245261_cov_16.631259:95073-95387-3	CTCTCTAACCAACACGCATA	CTAAGACGTCAACGATCGAT
NODE_1_length_245261_cov_16.631259:95073-95387-4	CTCTCTAACCAACACGCATA	TAAGACGTCAACGATCGATC
NODE_1_length_245261_cov_16.631259:95073-95387-5	AACATGGTGGGTAAATGTGT	CTAAGACGTCAACGATCGAT
NODE_1_length_245261_cov_16.631259:97455-97769-1	CAACCCAGATGTCATTTTGG	GTTTGCCAAGATGTTTGTGA
NODE_1_length_245261_cov_16.631259:97455-97769-2	ACCCAGATGTCATTTTGGAA	GTTTGCCAAGATGTTTGTGA
NODE_1_length_245261_cov_16.631259:97455-97769-3	AACCCAGATGTCATTTTGGA	GTTTGCCAAGATGTTTGTGA
NODE_1_length_245261_cov_16.631259:97455-97769-4	CAACCCAGATGTCATTTTGG	TCTAATTCCAGAGGTTTGCC
NODE_1_length_245261_cov_16.631259:97455-97769-5	ACCCAGATGTCATTTTGGAA	TCTAATTCCAGAGGTTTGCC
NODE_1_length_245261_cov_16.631259:97619-97929-1	TCACAAACATCTTGGCAAAC	CCGGACACGAATTTTCATTT
NODE_1_length_245261_cov_16.631259:97619-97929-2	GGCAAACCTCTGGAATTAGA	CCGGACACGAATTTTCATTT
NODE_1_length_245261_cov_16.631259:97619-97929-3	TCACAAACATCTTGGCAAAC	TAACCGTGGATTAATGGTCC
NODE_1_length_245261_cov_16.631259:97619-97929-4	AGGCAGAATCACAAACATCT	CCGGACACGAATTTTCATTT
NODE_1_length_245261_cov_16.631259:97619-97929-5	TCACAAACATCTTGGCAAAC	ATCCGGACCGTGAAATATTT
NODE_1_length_245261_cov_16.631259:110240-110550-1	TCCGGTATTGATTTCTGCAT	GGCAAACTGAACGTTATCTG
NODE_1_length_245261_cov_16.631259:110240-110550-2	TCCGGTATTGATTTCTGCAT	CTCTCTCTCACACACAAACA
NODE_1_length_245261_cov_16.631259:110240-110550-3	CTGGAAATTTGAGCTTCTGC	GGCAAACTGAACGTTATCTG
NODE_1_length_245261_cov_16.631259:110240-110550-4	TGTTTGTGTGTGAGAGAGAG	AAACAGTTGAACCACGAATG
NODE_1_length_245261_cov_16.631259:110240-110550-5	CAGATAACGTTCAGTTTGCC	GAGTCACGTGTCTATCGTTT
NODE_1_length_245261_cov_16.631259:112856-113166-1	TGCTCTTTTGAGGTTTACGA	ATTGGGACGTAGGGAGTATT
NODE_1_length_245261_cov_16.631259:112856-113166-2	TGCTCTTTTGAGGTTTACGA	AATTGGGACGTAGGGAGTAT
NODE_1_length_245261_cov_16.631259:112856-113166-3	TGCTCTTTTGAGGTTTACGA	TGGGACGTAGGGAGTATTTA
NODE_1_length_245261_cov_16.631259:112856-113166-4	TGCTCTTTTGAGGTTTACGA	TTCGCAAACAATTTCTCGAA
NODE_1_length_245261_cov_16.631259:112856-113166-5	TGCTCTTTTGAGGTTTACGA	TTTCGCAAACAATTTCTCGA
NODE_1_length_245261_cov_16.631259:125510-125818-1	GCTCTTAAAAGACAGTTCGC	TGACACCGTCCACTTTATTT
NODE_1_length_245261_cov_16.631259:125510-125818-2	GCTCTTAAAAGACAGTTCGC	AAATGACACCGTCCACTTTA
NODE_1_length_245261_cov_16.631259:125510-125818-3	AAGACAGTTCGCAACAAAAG	TGACACCGTCCACTTTATTT
NODE_1_length_245261_cov_16.631259:125510-125818-4	AAGACAGTTCGCAACAAAAG	AAATGACACCGTCCACTTTA
NODE_1_length_245261_cov_16.631259:125510-125818-5	GCTCTTAAAAGACAGTTCGC	ATGACACCGTCCACTTTATT
NODE_1_length_245261_cov_16.631259:127273-127583-1	TCCTGCTCTTTCAACTCTTC	CAACAAGTTCCAAACAGACC
NODE_1_length_245261_cov_16.631259:127273-127583-2	TCCTGCTCTTTCAACTCTTC	TCGTTCGCTTTTAGAAGGAA
NODE_1_length_245261_cov_16.631259:127273-127583-3	TCCTGCTCTTTCAACTCTTC	TTCGTTCGCTTTTAGAAGGA
NODE_1_length_245261_cov_16.631259:127273-127583-4	TCCTGCTCTTTCAACTCTTC	TCCTTCGTTCGCTTTTAGAA
NODE_1_length_245261_cov_16.631259:127273-127583-5	TCCTGCTCTTTCAACTCTTC	TTCCTTCGTTCGCTTTTAGA
NODE_1_length_245261_cov_16.631259:128115-128425-1	ATTCGAACACATGGCTAAGT	CGAGGAATTCAAGGTCTTGA
NODE_1_length_245261_cov_16.631259:128115-128425-2	ATTCGAACACATGGCTAAGT	AGTGTGCTAAATCAGTTGGT
NODE_1_length_245261_cov_16.631259:128115-128425-3	ATTCGAACACATGGCTAAGT	CAACTAGTCAACAAGTGTGC
NODE_1_length_245261_cov_16.631259:128115-128425-4	ATTCGAACACATGGCTAAGT	AACTAGTCAACAAGTGTGCT
NODE_1_length_245261_cov_16.631259:128115-128425-5	TCTAATTCGAACACATGGCT	CGAGGAATTCAAGGTCTTGA
NODE_1_length_245261_cov_16.631259:134586-134896-1	CAATGGCATTAAAGTGGGTC	TAAGCATATGTGGGACCCTA
NODE_1_length_245261_cov_16.631259:134586-134896-2	GACCAATGGCATTAAAGTGG	TAAGCATATGTGGGACCCTA
NODE_1_length_245261_cov_16.631259:134586-134896-3	GGACCAATGGCATTAAAGTG	TAAGCATATGTGGGACCCTA
NODE_1_length_245261_cov_16.631259:134586-134896-4	GAGAGAAGGGATGAAAAGGG	TAAGCATATGTGGGACCCTA
NODE_1_length_245261_cov_16.631259:134586-134896-5	CAATGGCATTAAAGTGGGTC	GAGCATCTCTAGTGCACTAC
NODE_1_length_245261_cov_16.631259:155231-155541-1	ACTAGAAGGGACCTATATGCA	GGAGAGCATTTGAGAGAGAG
NODE_1_length_245261_cov_16.631259:155231-155541-2	ACTAGAAGGGACCTATATGCA	TTCTAGAGAGAAGGGAGAGC
NODE_1_length_245261_cov_16.631259:155231-155541-3	ACTAGAAGGGACCTATATGCA	CTAGAGAGAAGGGAGAGCAT
NODE_1_length_245261_cov_16.631259:155231-155541-4	GAATTGACTAGAAGGGACCT	GGAGAGCATTTGAGAGAGAG
NODE_1_length_245261_cov_16.631259:155231-155541-5	AGAATTGACTAGAAGGGACC	GGAGAGCATTTGAGAGAGAG
NODE_1_length_245261_cov_16.631259:159075-159488-1	GGAGTGTGAACAAAATTGCA	TCTATTAGGCGGCTGTTTTT
NODE_1_length_245261_cov_16.631259:159075-159488-2	GGAGTGTGAACAAAATTGCA	AGAGTGATGAGTGTGTGAAC
NODE_1_length_245261_cov_16.631259:159075-159488-3	GGAGTGTGAACAAAATTGCA	ATATGTGGCAACTTTCCCAT
NODE_1_length_245261_cov_16.631259:159075-159488-4	GGAGTGTGAACAAAATTGCA	CTATTAGGCGGCTGTTTTTG
NODE_1_length_245261_cov_16.631259:159075-159488-5	TCTATTACATGGAGGGAGGG	TGCAATTTTGTTCACACTCC
NODE_1_length_245261_cov_16.631259:159311-159647-1	AAAAACAGCCGCCTAATAGA	CATTTTAGGACACGGGAAGA
NODE_1_length_245261_cov_16.631259:159311-159647-2	GTTCACACACTCATCACTCT	CATTTTAGGACACGGGAAGA
NODE_1_length_245261_cov_16.631259:159311-159647-3	CAAAAACAGCCGCCTAATAG	CATTTTAGGACACGGGAAGA
NODE_1_length_245261_cov_16.631259:159311-159647-4	AAAAACAGCCGCCTAATAGA	ACGAAGAGAGAGAGAGAGAG
NODE_1_length_245261_cov_16.631259:159311-159647-5	CAAAAACAGCCGCCTAATAG	ACGAAGAGAGAGAGAGAGAG
NODE_1_length_245261_cov_16.631259:159945-160261-1	AGTGTCGTGGATTGAATCAA	CAATTGATCGATTCCTCCCT
NODE_1_length_245261_cov_16.631259:159945-160261-2	AAGTGTCGTGGATTGAATCA	CAATTGATCGATTCCTCCCT
NODE_1_length_245261_cov_16.631259:159945-160261-3	AGTGTCGTGGATTGAATCAA	TGCCCAATTTCTGTTTCTCT
NODE_1_length_245261_cov_16.631259:159945-160261-4	AAGTGTCGTGGATTGAATCA	TGCCCAATTTCTGTTTCTCT
NODE_1_length_245261_cov_16.631259:159945-160261-5	TACAACATGTTGCTGATCGA	CAATTGATCGATTCCTCCCT
NODE_1_length_245261_cov_16.631259:164383-164699-1	CTCTGTGACTTTGACCTGAA	AACTGGAGGAGCTTTGTTAG
NODE_1_length_245261_cov_16.631259:164383-164699-2	AAGATGTTATCAAGGGCCTG	AACTGGAGGAGCTTTGTTAG
NODE_1_length_245261_cov_16.631259:164383-164699-3	CAAGATGTTATCAAGGGCCT	AACTGGAGGAGCTTTGTTAG
NODE_1_length_245261_cov_16.631259:164383-164699-4	TGTATGCAGGGGAGAAATTC	AACTGGAGGAGCTTTGTTAG
NODE_1_length_245261_cov_16.631259:164383-164699-5	TGTATGCAGGGGAGAAATTC	TTCAGGTCAAAGTCACAGAG
NODE_1_length_245261_cov_16.631259:169748-170068-1	GCTGTTCTTGAGTTGTGATG	TTGCAGAAGTTACTCCACTC
NODE_1_length_245261_cov_16.631259:169748-170068-2	TTTGGTGGGAGTAGAACAAG	TTGCAGAAGTTACTCCACTC
NODE_1_length_245261_cov_16.631259:169748-170068-3	GCTGTTCTTGAGTTGTGATG	AAGTTACTCCACTCTTCCCT
NODE_1_length_245261_cov_16.631259:169748-170068-4	GAATGTGGGTTGGTTTTGTT	TTGCAGAAGTTACTCCACTC
NODE_1_length_245261_cov_16.631259:169748-170068-5	TTTGGTGGGAGTAGAACAAG	AAGTTACTCCACTCTTCCCT
NODE_1_length_245261_cov_16.631259:169935-170243-1	GAGTGGAGTAACTTCTGCAA	CACCCAATGTTGAAAAACCA
NODE_1_length_245261_cov_16.631259:169935-170243-2	TGGTTTTTCAACATTGGGTG	AAAGAAAGTCCCGCAATTTG
NODE_1_length_245261_cov_16.631259:169935-170243-3	TGGTTTTTCAACATTGGGTG	CAAAGAAAGTCCCGCAATTT
NODE_1_length_245261_cov_16.631259:169935-170243-4	AGGGAAGAGTGGAGTAACTT	CACCCAATGTTGAAAAACCA
NODE_1_length_245261_cov_16.631259:169935-170243-5	GGGGTTTTGTTATCCGTTTG	AAAGAAAGTCCCGCAATTTG
NODE_1_length_245261_cov_16.631259:170454-170764-1	CTCCACGTTGTTTTGCTATT	TGACTTTTGTATTTCGGGGT
NODE_1_length_245261_cov_16.631259:170454-170764-2	AATAAAAAGCCTCCACGTTG	TGACTTTTGTATTTCGGGGT
NODE_1_length_245261_cov_16.631259:170454-170764-3	ATAAAAAGCCTCCACGTTGT	TGACTTTTGTATTTCGGGGT
NODE_1_length_245261_cov_16.631259:170454-170764-4	TAAAAAGCCTCCACGTTGTT	TGACTTTTGTATTTCGGGGT
NODE_1_length_245261_cov_16.631259:170454-170764-5	TCCACGTTGTTTTGCTATTT	TGACTTTTGTATTTCGGGGT
NODE_1_length_245261_cov_16.631259:171484-171794-1	GATTTGACACTTTCCTCCCT	TGCCTAACCGAACAAAACTA
NODE_1_length_245261_cov_16.631259:171484-171794-2	GATTTGACACTTTCCTCCCT	TAAACTGCCTAACCGAACAA
NODE_1_length_245261_cov_16.631259:171484-171794-3	GATTTGACACTTTCCTCCCT	TTACATTTTCCCCCTTCAGG
NODE_1_length_245261_cov_16.631259:171484-171794-4	CCTGAAGGGGGAAAATGTAA	TGCCTAACCGAACAAAACTA
NODE_1_length_245261_cov_16.631259:171484-171794-5	CCTGAAGGGGGAAAATGTAA	TAAACTGCCTAACCGAACAA
NODE_1_length_245261_cov_16.631259:171672-171985-1	TTGTTCGGTTAGGCAGTTTA	TTACGAAGATGTACAGTGGC
NODE_1_length_245261_cov_16.631259:171672-171985-2	TAGTTTTGTTCGGTTAGGCA	TTACGAAGATGTACAGTGGC
NODE_1_length_245261_cov_16.631259:171672-171985-3	TCGGTTAGGCAGTTTAGTTT	TTACGAAGATGTACAGTGGC
NODE_1_length_245261_cov_16.631259:171672-171985-4	TTCGGTTAGGCAGTTTAGTT	TTACGAAGATGTACAGTGGC
NODE_1_length_245261_cov_16.631259:171672-171985-5	GTTCGGTTAGGCAGTTTAGT	TTACGAAGATGTACAGTGGC
NODE_1_length_245261_cov_16.631259:178010-178320-1	CTGCACAGAACTTTTCTTGG	CAGGTGCCAAAGTTCAAAAT
NODE_1_length_245261_cov_16.631259:178010-178320-2	CTGCACAGAACTTTTCTTGG	ATGGTTCCCAAAAATGGAGT
NODE_1_length_245261_cov_16.631259:178010-178320-3	TGCCTGGAGAATTTTGAACT	ATGGTTCCCAAAAATGGAGT
NODE_1_length_245261_cov_16.631259:178010-178320-4	CTGCCTGGAGAATTTTGAAC	ATGGTTCCCAAAAATGGAGT
NODE_1_length_245261_cov_16.631259:178010-178320-5	CTGCACAGAACTTTTCTTGG	AGTTCAAAATTCTCCAGGCA
NODE_1_length_245261_cov_16.631259:188320-188630-1	ACCGCTTAAACTTTTTGCTC	ACTATGAGCTCCTTCAGGAT
NODE_1_length_245261_cov_16.631259:188320-188630-2	ACCGCTTAAACTTTTTGCTC	GGATAATAACATCACGGGCT
NODE_1_length_245261_cov_16.631259:188320-188630-3	ACCGCTTAAACTTTTTGCTC	AGGATAATAACATCACGGGC
NODE_1_length_245261_cov_16.631259:188320-188630-4	ACCGCTTAAACTTTTTGCTC	GCCTCTTTCCCTTCTATCTG
NODE_1_length_245261_cov_16.631259:188320-188630-5	GCTTTCTTCAACCGCTTAAA	ACTATGAGCTCCTTCAGGAT
NODE_1_length_245261_cov_16.631259:191340-191650-1	AAACCCAGTAGATGAAACCC	AAAGACATTGGCGTAGGATT
NODE_1_length_245261_cov_16.631259:191340-191650-2	TTGATCTTTGGTCCAACACA	AAAGACATTGGCGTAGGATT
NODE_1_length_245261_cov_16.631259:191340-191650-3	AAACCCAGTAGATGAAACCC	TGGCGTAGGATTAGGAATTG
NODE_1_length_245261_cov_16.631259:191340-191650-4	AAACCCAGTAGATGAAACCC	CATTGGCGTAGGATTAGGAA
NODE_1_length_245261_cov_16.631259:191340-191650-5	TTGATCTTTGGTCCAACACA	TGGCGTAGGATTAGGAATTG
NODE_1_length_245261_cov_16.631259:191854-192162-1	TCCCCTTGTAGAAGAGAGAG	CTGGGTTTCCACTGGATAAA
NODE_1_length_245261_cov_16.631259:191854-192162-2	TCCCCTTGTAGAAGAGAGAG	GGGTTTCATCTACTGGGTTT
NODE_1_length_245261_cov_16.631259:191854-192162-3	AACCCTCTTTATCCCCTTCT	CTGGGTTTCCACTGGATAAA
NODE_1_length_245261_cov_16.631259:191854-192162-4	AACCCTCTTTATCCCCTTCT	GGGTTTCATCTACTGGGTTT
NODE_1_length_245261_cov_16.631259:191854-192162-5	TCCCCTTGTAGAAGAGAGAG	TACTGGGTTTCCACTGGATA
NODE_1_length_245261_cov_16.631259:193847-194159-1	TCTCTCTCTCTCTTCACGTT	AAAGTAAGGGAGGTCTCTGT
NODE_1_length_245261_cov_16.631259:193847-194159-2	AATTCCCACTCTCTCTAGCT	AAAGTAAGGGAGGTCTCTGT
NODE_1_length_245261_cov_16.631259:193847-194159-3	TCTCTCTCTCTCTTCACGTT	GAAACATCAGGGGAGGTAAG
NODE_1_length_245261_cov_16.631259:193847-194159-4	TCTCTCTCTCTCTTCACGTT	GGGAGGTCTCTGTATTTGTC
NODE_1_length_245261_cov_16.631259:193847-194159-5	TCTCTCTCTCTCTTCACGTT	AGGGAGGTCTCTGTATTTGT
NODE_1_length_245261_cov_16.631259:195254-195572-1	CTTAGCTCGGATGCAAGTAT	CTTTACACTAGGCCCCAATT
NODE_1_length_245261_cov_16.631259:195254-195572-2	CTTAGCTCGGATGCAAGTAT	ATAAGTCTCAGTTGCACGTT
NODE_1_length_245261_cov_16.631259:195254-195572-3	CTTAGCTCGGATGCAAGTAT	AATAAGTCTCAGTTGCACGT
NODE_1_length_245261_cov_16.631259:195254-195572-4	CATCTGTACAAATGGAGCCT	CTTTACACTAGGCCCCAATT
NODE_1_length_245261_cov_16.631259:195254-195572-5	ATGGAGCCTTATCATGAACC	CTTTACACTAGGCCCCAATT
NODE_1_length_245261_cov_16.631259:201557-201865-1	ATCCGACTCATGACAACAAA	TATTGTGTGTGTGTTTTGGC
NODE_1_length_245261_cov_16.631259:201557-201865-2	ATCCGACTCATGACAACAAA	AGGTACACTTCGTGTTCTTC
NODE_1_length_245261_cov_16.631259:201557-201865-3	GCCAAAACACACACACAATA	AGGTACACTTCGTGTTCTTC
NODE_1_length_245261_cov_16.631259:201557-201865-4	GTTCTGGATTCCTCTGGATC	TATTGTGTGTGTGTTTTGGC
NODE_1_length_245261_cov_16.631259:201557-201865-5	ATCCGACTCATGACAACAAA	TGTTCTCAACTGCTGGAAAT
NODE_1_length_245261_cov_16.631259:204129-204439-1	TTTGACCGTAATTGTCCCAT	CGGGAGAAGGTTAGTAGTTG
NODE_1_length_245261_cov_16.631259:204129-204439-2	TTTTGACCGTAATTGTCCCA	CGGGAGAAGGTTAGTAGTTG
NODE_1_length_245261_cov_16.631259:204129-204439-3	TTTGACCGTAATTGTCCCAT	AGAGAGAGCTCCAAGATCAA
NODE_1_length_245261_cov_16.631259:204129-204439-4	TTTGACCGTAATTGTCCCAT	GGAGAAGGAAGAGAGAGAGA
NODE_1_length_245261_cov_16.631259:204129-204439-5	TTTGACCGTAATTGTCCCAT	GAGGAGAAGGAAGAGAGAGA
NODE_1_length_245261_cov_16.631259:210787-211097-1	AATGAAGATGGTGATACCGG	AACATACCACGTCTCCAAAA
NODE_1_length_245261_cov_16.631259:210787-211097-2	AATGAAGATGGTGATACCGG	AAACATACCACGTCTCCAAA
NODE_1_length_245261_cov_16.631259:210787-211097-3	AATGAAGATGGTGATACCGG	AAAACATACCACGTCTCCAA
NODE_1_length_245261_cov_16.631259:210787-211097-4	CCTTGCACAAATGAAGATGG	AACATACCACGTCTCCAAAA
NODE_1_length_245261_cov_16.631259:210787-211097-5	CCTTGCACAAATGAAGATGG	AAACATACCACGTCTCCAAA
NODE_17495_length_2445_cov_3.547455:1115-1429-1	TAACGGTTCAGATTGTCGAG	CATCTAACAGTTCGGATCGT
NODE_17495_length_2445_cov_3.547455:1115-1429-2	TAACGGTTCAGATTGTCGAG	ACATCTAACAGTTCGGATCG
NODE_17495_length_2445_cov_3.547455:1115-1429-3	CTAACGGTTCAGATTGTCGA	CATCTAACAGTTCGGATCGT
NODE_17495_length_2445_cov_3.547455:1115-1429-4	CTAACGGTTCAGATTGTCGA	ACATCTAACAGTTCGGATCG
NODE_17495_length_2445_cov_3.547455:1115-1429-5	TCTAACGGTTCAGATTGTCG	CATCTAACAGTTCGGATCGT
NODE_1_length_245261_cov_16.631259:219646-219960-1	TATAAGCATGGATGTGACCG	CTCAAACTGTGTGTGAATCG
NODE_1_length_245261_cov_16.631259:219646-219960-2	TATAAGCATGGATGTGACCG	GATCCGTTAAGTCGTTCTCA
NODE_1_length_245261_cov_16.631259:219646-219960-3	GAATAGACACATCCCTTGCA	CTCAAACTGTGTGTGAATCG
NODE_1_length_245261_cov_16.631259:219646-219960-4	TATAAGCATGGATGTGACCG	TGCAAGGGATGTGTCTATTC
NODE_1_length_245261_cov_16.631259:219646-219960-5	TATAAGCATGGATGTGACCG	GAGAGAGAGAGAGAGAAGCA
NODE_1_length_245261_cov_16.631259:222509-222827-1	TTGGGAACATCTGTGAAACA	AGCTTCTAGCATCACATACG
NODE_1_length_245261_cov_16.631259:222509-222827-2	TTGGGAACATCTGTGAAACA	GCTTCTAGCATCACATACGA
NODE_1_length_245261_cov_16.631259:222509-222827-3	TTGGGAACATCTGTGAAACA	TACGAAGTTAAGCTTGTCCC
NODE_1_length_245261_cov_16.631259:222509-222827-4	CGTATGTGATGCTAGAAGCT	TGATCTGCTCAATCCACTTC
NODE_1_length_245261_cov_16.631259:222509-222827-5	TGGGAACATCTGTGAAACAT	AGCTTCTAGCATCACATACG
NODE_1_length_245261_cov_16.631259:222885-223205-1	CCCTGGAGGAGTACTAATCA	ACATTTCAAATGGGATCCGA
NODE_1_length_245261_cov_16.631259:222885-223205-2	CCCTGGAGGAGTACTAATCA	GAAATTGCAAAGGCTCGTAA
NODE_1_length_245261_cov_16.631259:222885-223205-3	CCCTGGAGGAGTACTAATCA	GCAAAGGCTCGTAAAACATT
NODE_1_length_245261_cov_16.631259:222885-223205-4	CCCTGGAGGAGTACTAATCA	ATTGCAAAGGCTCGTAAAAC
NODE_1_length_245261_cov_16.631259:222885-223205-5	TCGGATCCCATTTGAAATGT	ATAAAAATTATGCGCGACGG
NODE_1_length_245261_cov_16.631259:227674-227982-1	TCATCTGGTCACAAACAGAG	TGTTTAACAAGTTCGGGGAT
NODE_1_length_245261_cov_16.631259:227674-227982-2	TTTGCCAGCACTTATCATCT	TGTTTAACAAGTTCGGGGAT
NODE_1_length_245261_cov_16.631259:227674-227982-3	TCCCAACTCTCTCTCTTTCA	TGTTTAACAAGTTCGGGGAT
NODE_1_length_245261_cov_16.631259:227674-227982-4	AGAGGAAGCCCAATCAAAAA	TGTTTAACAAGTTCGGGGAT
NODE_1_length_245261_cov_16.631259:227674-227982-5	CAGCACTTATCATCTGGTCA	TGTTTAACAAGTTCGGGGAT
NODE_1_length_245261_cov_16.631259:228169-228488-1	ATACCATCAAGGCTCGATTC	AAGCAGCGCTGATAATCTAA
NODE_1_length_245261_cov_16.631259:228169-228488-2	ATACCATCAAGGCTCGATTC	AAAGCAGCGCTGATAATCTA
NODE_1_length_245261_cov_16.631259:228169-228488-3	CCCATCTGCACTCTTACTAC	AAGCAGCGCTGATAATCTAA
NODE_1_length_245261_cov_16.631259:228169-228488-4	CCCATCTGCACTCTTACTAC	AAAGCAGCGCTGATAATCTA
NODE_1_length_245261_cov_16.631259:228169-228488-5	ATACCATCAAGGCTCGATTC	TCTAATGGTGGAGGGTTTTG
NODE_1_length_245261_cov_16.631259:228696-229006-1	AGAATGAAACTTGGGTCCTC	AGGGTTTACAGTCTTCTCCT
NODE_1_length_245261_cov_16.631259:228696-229006-2	TGATAGTGAGGTACCTGAGG	AGAAGATGTGGAGATCGGTA
NODE_1_length_245261_cov_16.631259:228696-229006-3	TGATAGTGAGGTACCTGAGG	AGGGTTTACAGTCTTCTCCT
NODE_1_length_245261_cov_16.631259:228696-229006-4	AGAATGAAACTTGGGTCCTC	GGGTTTACAGTCTTCTCCTG
NODE_1_length_245261_cov_16.631259:228696-229006-5	AGAATGAAACTTGGGTCCTC	CAGGGTTTACAGTCTTCTCC
NODE_1_length_245261_cov_16.631259:228812-229141-1	TCTCTCTCAGGAGAAGACTG	AATCCCCCACTACTGATGTA
NODE_1_length_245261_cov_16.631259:228812-229141-2	TCTCTCTCAGGAGAAGACTG	TAATCCCCCACTACTGATGT
NODE_1_length_245261_cov_16.631259:228812-229141-3	TCTCTCTCAGGAGAAGACTG	TTTGGGGTTTAGGGTTATGG
NODE_1_length_245261_cov_16.631259:228812-229141-4	TACCGATCTCCACATCTTCT	AATCCCCCACTACTGATGTA
NODE_1_length_245261_cov_16.631259:228812-229141-5	TACCGATCTCCACATCTTCT	TAATCCCCCACTACTGATGT
NODE_1_length_245261_cov_16.631259:235465-235773-1	CGAATCTATGGCAATGCATC	CTCCAAGAGATTATGCTCCC
NODE_1_length_245261_cov_16.631259:235465-235773-2	CGAATCTATGGCAATGCATC	AACATCTTCGACAAGCTCTT
NODE_1_length_245261_cov_16.631259:235465-235773-3	GAAGGCAAGAGAGAGAGATG	CTCCAAGAGATTATGCTCCC
NODE_1_length_245261_cov_16.631259:235465-235773-4	GAAGGCAAGAGAGAGAGATG	AACATCTTCGACAAGCTCTT
NODE_1_length_245261_cov_16.631259:235465-235773-5	AGAAGGCAAGAGAGAGAGAT	CTCCAAGAGATTATGCTCCC
NODE_1_length_245261_cov_16.631259:235980-236293-1	GGGTTAAGAGGAAAAGGAGC	AATCGTAACGTTTGGTACCT
NODE_1_length_245261_cov_16.631259:235980-236293-2	TGGGTTAAGAGGAAAAGGAG	AATCGTAACGTTTGGTACCT
NODE_1_length_245261_cov_16.631259:235980-236293-3	CGCTCTGTTTGGTATGGAAA	AATCGTAACGTTTGGTACCT
NODE_1_length_245261_cov_16.631259:235980-236293-4	TTGGGTTAAGAGGAAAAGGAG	AATCGTAACGTTTGGTACCT
NODE_1_length_245261_cov_16.631259:235980-236293-5	GCTCTGTTTGGTATGGAAAAG	AATCGTAACGTTTGGTACCT
NODE_1_length_245261_cov_16.631259:238793-239103-1	GGAGGTCCAATCAACTCAAA	TGGCTTTTTGTTTGCAATCT
NODE_1_length_245261_cov_16.631259:238793-239103-2	GCCGACATATACATCCTCAA	TGGCTTTTTGTTTGCAATCT
NODE_1_length_245261_cov_16.631259:238793-239103-3	TTGCCGACATATACATCCTC	TGGCTTTTTGTTTGCAATCT
NODE_1_length_245261_cov_16.631259:238793-239103-4	GGAGGTCCAATCAACTCAAA	TACCCCATACAAAGTCTCCT
NODE_1_length_245261_cov_16.631259:238793-239103-5	GGAGGTCCAATCAACTCAAA	TTGTTTGCAATCTACCCCAT
NODE_1_length_245261_cov_16.631259:239924-240243-1	CCAGTCCCTCATCAGAGATA	TCCACTATTAGGTCCACCTT
NODE_1_length_245261_cov_16.631259:239924-240243-2	AAGGGTAATTGGAAAGGGTG	TATCTCTGATGAGGGACTGG
NODE_1_length_245261_cov_16.631259:239924-240243-3	GGTAATTGGAAAGGGTGTGA	TATCTCTGATGAGGGACTGG
NODE_1_length_245261_cov_16.631259:239924-240243-4	AAGGGTAATTGGAAAGGGTG	TCCACTATTAGGTCCACCTT
NODE_1_length_245261_cov_16.631259:239924-240243-5	CCAGTCCCTCATCAGAGATA	ATACAGTGCCGATCTTCAAG
NODE_1491_length_54109_cov_18.524397:533-845-1	TGAAAGAAGGCGAAGAAAGA	ACAATACCCTTCCCATTTCC
NODE_1491_length_54109_cov_18.524397:533-845-2	TGAAAGAAGGCGAAGAAAGA	ATTCCCCTTCCCAGATTTTC
NODE_1491_length_54109_cov_18.524397:533-845-3	GCCTCTCTCTCTCTCTGTTA	ACAATACCCTTCCCATTTCC
NODE_1491_length_54109_cov_18.524397:533-845-4	TGAAAGAAGGCGAAGAAAGA	TAACAGAGAGAGAGAGAGGC
NODE_1491_length_54109_cov_18.524397:533-845-5	GGAAATGGGAAGGGTATTGT	GCACCTAATCTAAGCAGTGT
NODE_1275_length_58027_cov_17.845181:51681-51989-1	TGGTTGACCGAAGATGATTT	GGGCTTCCAAAAATAGCAAA
NODE_1275_length_58027_cov_17.845181:51681-51989-2	TGGTTGACCGAAGATGATTT	AATGAGGGCCTCCAATTTTT
NODE_1275_length_58027_cov_17.845181:51681-51989-3	TGGTTGACCGAAGATGATTT	AAATGAGGGCCTCCAATTTT
NODE_1275_length_58027_cov_17.845181:51681-51989-4	TGGTTGACCGAAGATGATTT	AAAATGAGGGCCTCCAATTT
NODE_1275_length_58027_cov_17.845181:51681-51989-5	TGGTTGACCGAAGATGATTT	AAAAATGAGGGCCTCCAATT
NODE_2_length_235502_cov_17.180571:10178-10488-1	GAACGACTATTGCCAACAAG	TACAAGAAAAGTGGAGGAGC
NODE_2_length_235502_cov_17.180571:10178-10488-2	GCTCCTCCACTTTTCTTGTA	ATATAGGGGAGCTTCCAACT
NODE_2_length_235502_cov_17.180571:10178-10488-3	GCTCCTCCACTTTTCTTGTA	TATAGGGGAGCTTCCAACTT
NODE_2_length_235502_cov_17.180571:10178-10488-4	ATCTGAACGACTATTGCCAA	TACAAGAAAAGTGGAGGAGC
NODE_2_length_235502_cov_17.180571:10178-10488-5	ACGTTTTTGAGGAGAGGAAG	TACAAGAAAAGTGGAGGAGC
NODE_2_length_235502_cov_17.180571:15750-16058-1	CTACGCTACACACACACATA	GTGGATGAGAAAGAGAAGCA
NODE_2_length_235502_cov_17.180571:15750-16058-2	CTACGCTACACACACACATA	TGTGGATGAGAAAGAGAAGC
NODE_2_length_235502_cov_17.180571:15750-16058-3	TTTGGTACCAGAGGTCACTA	CCTCCAAACCTACCGATAAG
NODE_2_length_235502_cov_17.180571:15750-16058-4	TTTGGTACCAGAGGTCACTA	GTGGATGAGAAAGAGAAGCA
NODE_2_length_235502_cov_17.180571:15750-16058-5	TTTGGTACCAGAGGTCACTA	TGTGGATGAGAAAGAGAAGC
NODE_2_length_235502_cov_17.180571:17294-17610-1	TCTCGCATATTTATGGTGGG	TCTTGGCACTTAGACTTTCC
NODE_2_length_235502_cov_17.180571:17294-17610-2	CGCATATTTATGGTGGGTTG	TCTTGGCACTTAGACTTTCC
NODE_2_length_235502_cov_17.180571:17294-17610-3	TCTCGCATATTTATGGTGGG	GGGACATTGATTTGCACATT
NODE_2_length_235502_cov_17.180571:17294-17610-4	TCGCATATTTATGGTGGGTT	TCTTGGCACTTAGACTTTCC
NODE_2_length_235502_cov_17.180571:17294-17610-5	TTATGGTGGGTTGAGTTTCC	TCTTGGCACTTAGACTTTCC
NODE_2_length_235502_cov_17.180571:17626-17968-1	GTACTCATCTCCAGTGCAAA	GTGGGAAAACAGCTTTGTAC
NODE_2_length_235502_cov_17.180571:17626-17968-2	TTGGTTCGTTGGTCCTAAAA	GTGGGAAAACAGCTTTGTAC
NODE_2_length_235502_cov_17.180571:17626-17968-3	TTTGGTTCGTTGGTCCTAAA	GTGGGAAAACAGCTTTGTAC
NODE_2_length_235502_cov_17.180571:17626-17968-4	ATGACATCTCTCTCTCTCCC	TTTGCACTGGAGATGAGTAC
NODE_2_length_235502_cov_17.180571:17626-17968-5	TTAAACCTTGGACAGAACGT	GTGGGAAAACAGCTTTGTAC
NODE_2_length_235502_cov_17.180571:45101-45417-1	CCTCCTGACACATTTAACCA	TACTTTGAACCCGTCCAAAA
NODE_2_length_235502_cov_17.180571:45101-45417-2	CCTCCTGACACATTTAACCA	CTTTGAACCCGTCCAAAATC
NODE_2_length_235502_cov_17.180571:45101-45417-3	CCTCCTGACACATTTAACCA	AAGGATATAAGGCGAATCCG
NODE_2_length_235502_cov_17.180571:45101-45417-4	TCTCCCTCCTGACACATTTA	TACTTTGAACCCGTCCAAAA
NODE_2_length_235502_cov_17.180571:45101-45417-5	TGTACGTCTCCCAAATTCTC	TACTTTGAACCCGTCCAAAA
NODE_2_length_235502_cov_17.180571:52517-52827-1	ATTAAGCCATCATTCGAGGG	GGCAAACCTCCCATAAGATT
NODE_2_length_235502_cov_17.180571:52517-52827-2	TTGTCAATTAGCCGTTCCAT	CACATAACAACTTGGCCAAA
NODE_2_length_235502_cov_17.180571:52517-52827-3	ATTGTCAATTAGCCGTTCCA	CACATAACAACTTGGCCAAA
NODE_2_length_235502_cov_17.180571:52517-52827-4	ATTGTCAATTAGCCGTTCCA	ACATAACAACTTGGCCAAAC
NODE_2_length_235502_cov_17.180571:52517-52827-5	TTTGGCCAAGTTGTTATGTG	GGCAAACCTCCCATAAGATT
NODE_2_length_235502_cov_17.180571:52724-53037-1	GGATTATGTGTTAAGCCCCA	TCGAACACTACAAGACTTGG
NODE_2_length_235502_cov_17.180571:52724-53037-2	CACATTCTTCTTTGTGGTGG	TCGAACACTACAAGACTTGG
NODE_2_length_235502_cov_17.180571:52724-53037-3	ACATTCTTCTTTGTGGTGGA	TCGAACACTACAAGACTTGG
NODE_2_length_235502_cov_17.180571:52724-53037-4	GTTAAGCCCCACATTCTTCT	TCGAACACTACAAGACTTGG
NODE_2_length_235502_cov_17.180571:52724-53037-5	AATCTTATGGGAGGTTTGCC	GGGACTTAGCTGTTGATGAA
NODE_2_length_235502_cov_17.180571:53911-54221-1	CAACACACGCTTTCTTTCTT	ACTTACTCCACACTGAGAGA
NODE_2_length_235502_cov_17.180571:53911-54221-2	CTTCAACACACGCTTTCTTT	ACTTACTCCACACTGAGAGA
NODE_2_length_235502_cov_17.180571:53911-54221-3	AAAGTTGATGTCTCAGCCAA	AAAGAAAGCGTGTGTTGAAG
NODE_2_length_235502_cov_17.180571:53911-54221-4	AAAGTTGATGTCTCAGCCAA	AAGAAAGAAAGCGTGTGTTG
NODE_2_length_235502_cov_17.180571:53911-54221-5	TTCAACACACGCTTTCTTTC	ACTTACTCCACACTGAGAGA
NODE_2_length_235502_cov_17.180571:62132-62445-1	AGCTAGCGAACTTTCTCAAA	GAGGTATGAATCCAAGCCAA
NODE_2_length_235502_cov_17.180571:62132-62445-2	AAGCTAGCGAACTTTCTCAA	GAGGTATGAATCCAAGCCAA
NODE_2_length_235502_cov_17.180571:62132-62445-3	AAAGCTAGCGAACTTTCTCA	GAGGTATGAATCCAAGCCAA
NODE_2_length_235502_cov_17.180571:62132-62445-4	GCTAGCGAACTTTCTCAAAC	GAGGTATGAATCCAAGCCAA
NODE_2_length_235502_cov_17.180571:62132-62445-5	AGCTAGCGAACTTTCTCAAA	CCCAATTGAAAGGAAGAAGC
NODE_2_length_235502_cov_17.180571:67970-68283-1	GATGTTGCTTCTTAAGTGGC	GGGTTACATGTTTTGCACAA
NODE_2_length_235502_cov_17.180571:67970-68283-2	GATGTTGCTTCTTAAGTGGC	ATCCATGCACAACGTTAGAT
NODE_2_length_235502_cov_17.180571:67970-68283-3	ATCTAACGTTGTGCATGGAT	GGGTTACATGTTTTGCACAA
NODE_2_length_235502_cov_17.180571:67970-68283-4	CTTTTCCTGGCGGTATCTAA	GGGTTACATGTTTTGCACAA
NODE_2_length_235502_cov_17.180571:67970-68283-5	GATGTTGCTTCTTAAGTGGC	ACATGTTTTGCACAATGGTT
NODE_2_length_235502_cov_17.180571:68283-68593-1	GTCCTTGCCAAGACTTCATA	TCAGTCAGGGGTCACATATA
NODE_2_length_235502_cov_17.180571:68283-68593-2	TTAGCTATAGACCCACGTGA	TCAGTCAGGGGTCACATATA
NODE_2_length_235502_cov_17.180571:68283-68593-3	GTCCTTGCCAAGACTTCATA	GGTCACATATAGACGGTGTT
NODE_2_length_235502_cov_17.180571:68283-68593-4	GTCCTTGCCAAGACTTCATA	CCTTAGCATTCAAAATCGGC
NODE_2_length_235502_cov_17.180571:68283-68593-5	TTAGCTATAGACCCACGTGA	GGTCACATATAGACGGTGTT
NODE_2_length_235502_cov_17.180571:72384-72694-1	GAGCTTCAGATATCGGTCTC	ACAAGCCCAATTAGGTCAAA
NODE_2_length_235502_cov_17.180571:72384-72694-2	AGAGCTTCAGATATCGGTCT	ACAAGCCCAATTAGGTCAAA
NODE_2_length_235502_cov_17.180571:72384-72694-3	GAGCTTCAGATATCGGTCTC	GCCGATTTGCTTGTAAACTT
NODE_2_length_235502_cov_17.180571:72384-72694-4	GAGCTTCAGATATCGGTCTC	AACGACTATGTCACACATCC
NODE_2_length_235502_cov_17.180571:72384-72694-5	AGAGCTTCAGATATCGGTCT	GCCGATTTGCTTGTAAACTT
NODE_2_length_235502_cov_17.180571:73888-74212-1	AAAAGGGCCCTTGTTCTTTA	GAGATTGATACCGGTTCCTC
NODE_2_length_235502_cov_17.180571:73888-74212-2	AAAAGGGCCCTTGTTCTTTA	GAGAGATTGATACCGGTTCC
NODE_2_length_235502_cov_17.180571:73888-74212-3	AAAAGGGCCCTTGTTCTTTA	TGATGAATCTGCCCAAGAAA
NODE_2_length_235502_cov_17.180571:73888-74212-4	AAAAGGGCCCTTGTTCTTTA	TTGATGAATCTGCCCAAGAA
NODE_2_length_235502_cov_17.180571:73888-74212-5	AAAAGGGCCCTTGTTCTTTA	TCTGCCCAAGAAAATTTCCT
NODE_2_length_235502_cov_17.180571:74869-75179-1	GCATAACCTTCCTGTTGTTG	TGAACCTTGTTGTTTTCAGC
NODE_2_length_235502_cov_17.180571:74869-75179-2	TATATCACACACACACAGGC	GCACAAAAGCTCCTGATAAC
NODE_2_length_235502_cov_17.180571:74869-75179-3	TATATCACACACACACAGGC	TGAACCTTGTTGTTTTCAGC
NODE_2_length_235502_cov_17.180571:74869-75179-4	GTTATCAGGAGCTTTTGTGC	GAACCCAGAAGAACAAACAC
NODE_2_length_235502_cov_17.180571:74869-75179-5	GTTATCAGGAGCTTTTGTGC	AGAACCCAGAAGAACAAACA
NODE_2_length_235502_cov_17.180571:78516-78826-1	GCACCCAAATTATTCTCTGC	AATCTACCAAGAAACGGGAC
NODE_2_length_235502_cov_17.180571:78516-78826-2	GCACCCAAATTATTCTCTGC	TGAGATGTGTTTGGTTGTGA
NODE_2_length_235502_cov_17.180571:78516-78826-3	GCACCCAAATTATTCTCTGC	TACCAAGAAACGGGACAAAT
NODE_2_length_235502_cov_17.180571:78516-78826-4	GCACCCAAATTATTCTCTGC	AGGTGGGAGGATGATAACTT
NODE_2_length_235502_cov_17.180571:78516-78826-5	TCACAACCAAACACATCTCA	AATCTACCAAGAAACGGGAC
NODE_2_length_235502_cov_17.180571:79020-79328-1	TCCACTCTCCTATATGGCAA	AAATAGGCCCTTCTTGTCTG
NODE_2_length_235502_cov_17.180571:79020-79328-2	TCCACTCTCCTATATGGCAA	CAAATAGGCCCTTCTTGTCT
NODE_2_length_235502_cov_17.180571:79020-79328-3	AGCAATCTCCACTCTCCTAT	AAATAGGCCCTTCTTGTCTG
NODE_2_length_235502_cov_17.180571:79020-79328-4	AGCAATCTCCACTCTCCTAT	CAAATAGGCCCTTCTTGTCT
NODE_2_length_235502_cov_17.180571:79020-79328-5	TCCACTCTCCTATATGGCAA	GCAGTCCCTGTATAGTCAAG
NODE_2_length_235502_cov_17.180571:83519-83832-1	CATTTCTTGCCCACTTTTGT	TAAACGAATGCTCAAACTGC
NODE_2_length_235502_cov_17.180571:83519-83832-2	CATTTCTTGCCCACTTTTGT	CAGGCCTACTCATAAACGAA
NODE_2_length_235502_cov_17.180571:83519-83832-3	CTTTTGTGCCTTATCACCAC	TAAACGAATGCTCAAACTGC
NODE_2_length_235502_cov_17.180571:83519-83832-4	CACTTTTGTGCCTTATCACC	TAAACGAATGCTCAAACTGC
NODE_2_length_235502_cov_17.180571:83519-83832-5	CATTTCTTGCCCACTTTTGT	AACAGGCCTACTCATAAACG
NODE_2_length_235502_cov_17.180571:90799-91109-1	AGAGACCATCATGCAACAAT	CAGTTTTCACCACACACAAA
NODE_2_length_235502_cov_17.180571:90799-91109-2	AAAAGTGAAGCAGAAGCAAC	CAGTTTTCACCACACACAAA
NODE_2_length_235502_cov_17.180571:90799-91109-3	CAAAAAGTGAAGCAGAAGCA	CAGTTTTCACCACACACAAA
NODE_2_length_235502_cov_17.180571:90799-91109-4	AAAAGTGAAGCAGAAGCAAC	CGAGTTCTGAAATTGTTGCA
NODE_2_length_235502_cov_17.180571:90799-91109-5	CAAAAAGTGAAGCAGAAGCA	CGAGTTCTGAAATTGTTGCA
NODE_2_length_235502_cov_17.180571:99146-99454-1	TCATCTGGTTTGAAGGTGAG	CAACCTCATCCAGAAACAGA
NODE_2_length_235502_cov_17.180571:99146-99454-2	TCATCTGGTTTGAAGGTGAG	CACCCTCCTCTCTCTCTAAA
NODE_2_length_235502_cov_17.180571:99146-99454-3	AGAATTGGGTGTTTTGAGGT	CAACCTCATCCAGAAACAGA
NODE_2_length_235502_cov_17.180571:99146-99454-4	AGGTTTCAGAATTGGGTGTT	CAACCTCATCCAGAAACAGA
NODE_2_length_235502_cov_17.180571:99146-99454-5	AGAATTGGGTGTTTTGAGGT	CACCCTCCTCTCTCTCTAAA
NODE_2_length_235502_cov_17.180571:101523-101861-1	CCACATACGTACACACTCAT	TGGCTCTATAATCTCCACCA
NODE_2_length_235502_cov_17.180571:101523-101861-2	CCACATACGTACACACTCAT	TTATCCCTCAACTTCTTCGC
NODE_2_length_235502_cov_17.180571:101523-101861-3	CCACATACGTACACACTCAT	ACCATCCTTATCCCTCAACT
NODE_2_length_235502_cov_17.180571:101523-101861-4	CCACATACGTACACACTCAT	CACCATCCTTATCCCTCAAC
NODE_2_length_235502_cov_17.180571:101523-101861-5	CCACATACGTACACACTCAT	CGCACAAAATCTCTCTCTCT
NODE_2_length_235502_cov_17.180571:109926-110236-1	GCAAGACAAAGCTTCTCTTC	CACAACCATGCTGAAAACAT
NODE_2_length_235502_cov_17.180571:109926-110236-2	GCAAGACAAAGCTTCTCTTC	GACATGTCATACCGTTGAGA
NODE_2_length_235502_cov_17.180571:109926-110236-3	AGCAAGACAAAGCTTCTCTT	CACAACCATGCTGAAAACAT
NODE_2_length_235502_cov_17.180571:109926-110236-4	AGCAAGACAAAGCTTCTCTT	GACATGTCATACCGTTGAGA
NODE_2_length_235502_cov_17.180571:109926-110236-5	GCAAGACAAAGCTTCTCTTC	TGACATGTCATACCGTTGAG
NODE_2_length_235502_cov_17.180571:116576-116892-1	ATGTTTTGAGCATGAGCATG	CCACACATCAAGGGACATTA
NODE_2_length_235502_cov_17.180571:116576-116892-2	ATGCAAGCATGTGACTCTAA	CATGCTCATGCTCAAAACAT
NODE_2_length_235502_cov_17.180571:116576-116892-3	TTGATGTTTTGAGCATGAGC	CCACACATCAAGGGACATTA
NODE_2_length_235502_cov_17.180571:116576-116892-4	ATGCAAGCATGTGACTCTAA	GCTCATGCTCAAAACATCAA
NODE_2_length_235502_cov_17.180571:116576-116892-5	AGGAGGATGTGGGACTTATT	CCACACATCAAGGGACATTA
NODE_2_length_235502_cov_17.180571:117888-118196-1	TAGGAAACACCGAACACAAT	TCAATTTGAGTCCTTGAGGG
NODE_2_length_235502_cov_17.180571:117888-118196-2	TAGGAAACACCGAACACAAT	CTGGCGTGAAAATCAATCTC
NODE_2_length_235502_cov_17.180571:117888-118196-3	GAGAGATGCTAGGAAACACC	TCAATTTGAGTCCTTGAGGG
NODE_2_length_235502_cov_17.180571:117888-118196-4	AAGAAAATCCACTCCCACAA	TCAATTTGAGTCCTTGAGGG
NODE_2_length_235502_cov_17.180571:117888-118196-5	AAAGAAAATCCACTCCCACA	TCAATTTGAGTCCTTGAGGG
NODE_1436_length_54920_cov_16.370540:54416-54726-1	GAGATTGATTTTCACGCCAG	TTTGGGTTCCCAAGTATAGC
NODE_1436_length_54920_cov_16.370540:54416-54726-2	CATTTTCGGGCTCAGATTTC	TGCTGTTACGTGATTGAAGA
NODE_1436_length_54920_cov_16.370540:54416-54726-3	GAGATTGATTTTCACGCCAG	TGCTGTTACGTGATTGAAGA
NODE_1436_length_54920_cov_16.370540:54416-54726-4	GAGATTGATTTTCACGCCAG	GAAATCTGAGCCCGAAAATG
NODE_1436_length_54920_cov_16.370540:54416-54726-5	CATTTTCGGGCTCAGATTTC	ACGTGATTGAAGAGAGAGTG
NODE_2_length_235502_cov_17.180571:122313-122621-1	TCTCTGATTTTGGTCATGCA	ACGCAAGAACACTGTTATCT
NODE_2_length_235502_cov_17.180571:122313-122621-2	TTTAGTGAGTAAATGCGCCT	ACGCAAGAACACTGTTATCT
NODE_2_length_235502_cov_17.180571:122313-122621-3	GTTTAGTGAGTAAATGCGCC	ACGCAAGAACACTGTTATCT
NODE_2_length_235502_cov_17.180571:122313-122621-4	TTTAGTGAGTAAATGCGCCT	TGCATGACCAAAATCAGAGA
NODE_2_length_235502_cov_17.180571:122313-122621-5	CTCTCTCTCTGTGTTTGCAT	ACGCAAGAACACTGTTATCT
NODE_2_length_235502_cov_17.180571:123819-124132-1	TTACCTTGTCAGGATTCTGC	CAAATGGTTTTGTGTGGACA
NODE_2_length_235502_cov_17.180571:123819-124132-2	TATGCTTGAGTGGGACATTC	CAAATGGTTTTGTGTGGACA
NODE_2_length_235502_cov_17.180571:123819-124132-3	TTTTGTATGCTTGAGTGGGA	CAAATGGTTTTGTGTGGACA
NODE_2_length_235502_cov_17.180571:123819-124132-4	TTACCTTGTCAGGATTCTGC	TCGAGACAACTTATGTGCAT
NODE_2_length_235502_cov_17.180571:123819-124132-5	TTACCTTGTCAGGATTCTGC	ATCGAGACAACTTATGTGCA
NODE_3544_length_34031_cov_16.146944:33264-33576-1	TCTCTCTCTGCCTTTGAATG	ATATAAACGAGCCGAGCTTT
NODE_3544_length_34031_cov_16.146944:33264-33576-2	GGGAAGTCTTTGCTGAATCT	ATATAAACGAGCCGAGCTTT
NODE_3544_length_34031_cov_16.146944:33264-33576-3	TCTCTCTCTGCCTTTGAATG	TATAAACGAGCCGAGCTTTT
NODE_3544_length_34031_cov_16.146944:33264-33576-4	TCTCTCTCTGCCTTTGAATG	CTTTACCGAGCTCGTTTACT
NODE_3544_length_34031_cov_16.146944:33264-33576-5	ACAAGTCTCTCTCTGACTCT	ATATAAACGAGCCGAGCTTT
NODE_2_length_235502_cov_17.180571:131284-131597-1	GTTAAGGGCTCAGCTAGTTT	ACTTTCTCAAAGCACAAGGA
NODE_2_length_235502_cov_17.180571:131284-131597-2	GTTAAGGGCTCAGCTAGTTT	TTTGCCACTCAAACTTTTCC
NODE_2_length_235502_cov_17.180571:131284-131597-3	GTTAAGGGCTCAGCTAGTTT	GGGAATGCCAAAAACACTAC
NODE_2_length_235502_cov_17.180571:131284-131597-4	TCCTTGTGCTTTGAGAAAGT	TTTGCCACTCAAACTTTTCC
NODE_2_length_235502_cov_17.180571:131284-131597-5	GTTAAGGGCTCAGCTAGTTT	AGCTTTGTAGAGAGCTCAAG
NODE_2_length_235502_cov_17.180571:147171-147481-1	CTGGTATTTCACTCCCCAAA	CCCTTCCTGGAAGAGGTATA
NODE_2_length_235502_cov_17.180571:147171-147481-2	TTATCCGTCAAAATGGAGGG	CCCTTCCTGGAAGAGGTATA
NODE_2_length_235502_cov_17.180571:147171-147481-3	AAAGAAGAAGAAGACCCACC	CCCTTCCTGGAAGAGGTATA
NODE_2_length_235502_cov_17.180571:147171-147481-4	CGTCAAAATGGAGGGTATCT	CCCTTCCTGGAAGAGGTATA
NODE_2_length_235502_cov_17.180571:147171-147481-5	AAATGGAGGGTATCTCTGGT	CCCTTCCTGGAAGAGGTATA
NODE_2_length_235502_cov_17.180571:148001-148314-1	TAGTTTTGAGGATGGTGGTG	TGCACCAAAACCTTCTTTTC
NODE_2_length_235502_cov_17.180571:148001-148314-2	GTAGTTTTGAGGATGGTGGT	TGCACCAAAACCTTCTTTTC
NODE_2_length_235502_cov_17.180571:148001-148314-3	TAGTTTTGAGGATGGTGGTG	TTATCCGTCAAAATGGAGGG
NODE_2_length_235502_cov_17.180571:148001-148314-4	GTAGTTTTGAGGATGGTGGT	TTATCCGTCAAAATGGAGGG
NODE_2_length_235502_cov_17.180571:148001-148314-5	TGAGAGTGTGGTAACCTTTG	TGCACCAAAACCTTCTTTTC
NODE_2_length_235502_cov_17.180571:148759-149067-1	TATGCAAACGCCAATAAACC	CGGAAAGCATAGAAACACAC
NODE_2_length_235502_cov_17.180571:148759-149067-2	TATGCAAACGCCAATAAACC	TTCCGGAAAGCATAGAAACA
NODE_2_length_235502_cov_17.180571:148759-149067-3	GCAAATCCTTCCAACAAACA	TAACAAACTTGCCTACACGA
NODE_2_length_235502_cov_17.180571:148759-149067-4	TATGCAAACGCCAATAAACC	ACTCCGTAATACAATTCCGG
NODE_2_length_235502_cov_17.180571:148759-149067-5	GCAAATCCTTCCAACAAACA	GGTTTATTGGCGTTTGCATA
NODE_2_length_235502_cov_17.180571:155591-156015-1	GAGAGAAAAAGAGGGGGAAG	CCCTTCTACCTCATTTTCCC
NODE_2_length_235502_cov_17.180571:155591-156015-2	GAGAGAAAAAGAGGGGGAAG	TTTACGTTGGAAAAGTGGGA
NODE_2_length_235502_cov_17.180571:155591-156015-3	GATCACTTGTTGAGCGATTG	CTTCCCCCTCTTTTTCTCTC
NODE_2_length_235502_cov_17.180571:155591-156015-4	GAGAGAAAAAGAGGGGGAAG	GTTTACGTTGGAAAAGTGGG
NODE_2_length_235502_cov_17.180571:155591-156015-5	TTGCTTCTGTTGGATCACTT	CTTCCCCCTCTTTTTCTCTC
NODE_2_length_235502_cov_17.180571:173908-174218-1	TGATGACAACAAACGAGGAT	TAGCAATGGTATGGGAGAGA
NODE_2_length_235502_cov_17.180571:173908-174218-2	CTTGATGACAACAAACGAGG	TAGCAATGGTATGGGAGAGA
NODE_2_length_235502_cov_17.180571:173908-174218-3	TCTCTCCCATACCATTGCTA	GGTCACCACAGCATTACTTA
NODE_2_length_235502_cov_17.180571:173908-174218-4	TGATGACAACAAACGAGGAT	GGTCACCACAGCATTACTTA
NODE_2_length_235502_cov_17.180571:173908-174218-5	TGATGACAACAAACGAGGAT	AGGGAGGGAAATCTTGTTTC
NODE_2_length_235502_cov_17.180571:179467-179779-1	GAGAGAGAGAGGAGTCCTTT	CTCAGAGACCTTTTCGCATA
NODE_2_length_235502_cov_17.180571:179467-179779-2	TTATCCTCTCTGTCTCTGCA	CTCAGAGACCTTTTCGCATA
NODE_2_length_235502_cov_17.180571:179467-179779-3	AAGTATCCCCGGAAATGTTC	AAAGGACTCCTCTCTCTCTC
NODE_2_length_235502_cov_17.180571:179467-179779-4	CCGAAAATGTACTGGAGACA	TGCAGAGACAGAGAGGATAA
NODE_2_length_235502_cov_17.180571:179467-179779-5	AAGTATCCCCGGAAATGTTC	TGCAGAGACAGAGAGGATAA
NODE_12538_length_7091_cov_14.554423:2669-2977-1	AGCATGAAATACTCGAAGCT	CCCAAAAACGTTGCCTATTT
NODE_12538_length_7091_cov_14.554423:2669-2977-2	AGCATGAAATACTCGAAGCT	TTTTCACGCTAGCCCTAAAT
NODE_12538_length_7091_cov_14.554423:2669-2977-3	AGCATGAAATACTCGAAGCT	ATTTTCACGCTAGCCCTAAA
NODE_12538_length_7091_cov_14.554423:2669-2977-4	AGCATGAAATACTCGAAGCT	TTGAGAACCCAAAAACGTTG
NODE_12538_length_7091_cov_14.554423:2669-2977-5	ACTCGAAGCTTTCCTTTTCA	CCCAAAAACGTTGCCTATTT
NODE_2_length_235502_cov_17.180571:199392-199726-1	CAGGTTAGCTTCAATGGACT	CGCCTCTTTGAAATTCGATC
NODE_2_length_235502_cov_17.180571:199392-199726-2	TCAGGTTAGCTTCAATGGAC	CGCCTCTTTGAAATTCGATC
NODE_2_length_235502_cov_17.180571:199392-199726-3	GCATTTTATTTCAGGGGCAA	AGTCCATTGAAGCTAACCTG
NODE_2_length_235502_cov_17.180571:199392-199726-4	ATCGACTTCAGGTTAGCTTC	CGCCTCTTTGAAATTCGATC
NODE_2_length_235502_cov_17.180571:199392-199726-5	GATCGACTTCAGGTTAGCTT	CGCCTCTTTGAAATTCGATC
NODE_1003_length_64412_cov_18.201307:60131-60444-1	AAGCAATTTCACCATGCAAA	AGCTCAATGGAAAAACAGGA
NODE_1003_length_64412_cov_18.201307:60131-60444-2	AAGCAATTTCACCATGCAAA	GAGCTCAATGGAAAAACAGG
NODE_1003_length_64412_cov_18.201307:60131-60444-3	AAGATGCGTGAGTTCATGAT	CGGTTTGGTTTGGTTTGTTA
NODE_1003_length_64412_cov_18.201307:60131-60444-4	AAGATGCGTGAGTTCATGAT	TTTGCATGGTGAAATTGCTT
NODE_1003_length_64412_cov_18.201307:60131-60444-5	TACAAGATGCGTGAGTTCAT	CGGTTTGGTTTGGTTTGTTA
NODE_2_length_235502_cov_17.180571:210968-211278-1	ACACATCCCATTGCACTAAT	CTTGCATCTCTCTGTCATGA
NODE_2_length_235502_cov_17.180571:210968-211278-2	ACACATCCCATTGCACTAAT	CCTTCCCTTTCCCCATAATC
NODE_2_length_235502_cov_17.180571:210968-211278-3	ACACATCCCATTGCACTAAT	ACTTGCATCTCTCTGTCATG
NODE_2_length_235502_cov_17.180571:210968-211278-4	ACACATCCCATTGCACTAAT	TTGTAGACAGAAAAAGGCCA
NODE_2_length_235502_cov_17.180571:210968-211278-5	TCATGACAGAGAGATGCAAG	TCTGACTGACCTCTTCTGAA
NODE_2_length_235502_cov_17.180571:213746-214054-1	CCTCAGACAAGCGATAATCA	TCAGTTGTGTGATTCTCTCG
NODE_2_length_235502_cov_17.180571:213746-214054-2	CCTCAGACAAGCGATAATCA	CCACGCGATCTCATATTGTA
NODE_2_length_235502_cov_17.180571:213746-214054-3	CCTCAGACAAGCGATAATCA	AACTAAGTGGATGCAGTCTC
NODE_2_length_235502_cov_17.180571:213746-214054-4	ATAATCAACAGTCCCGCAAT	TCAGTTGTGTGATTCTCTCG
NODE_2_length_235502_cov_17.180571:213746-214054-5	ATAATCAACAGTCCCGCAAT	CCACGCGATCTCATATTGTA
NODE_2_length_235502_cov_17.180571:221502-221812-1	TATCCTCGACTTTAACTGCG	TCATTATCGCGTTGTTTGTG
NODE_2_length_235502_cov_17.180571:221502-221812-2	TGGGAAAATTGGACTCTCAG	TCATTATCGCGTTGTTTGTG
NODE_2_length_235502_cov_17.180571:221502-221812-3	TATCCTCGACTTTAACTGCG	AAGCTGTTAGAGAGAGGGAT
NODE_2_length_235502_cov_17.180571:221502-221812-4	ATCCCTCTCTCTAACAGCTT	TCATTATCGCGTTGTTTGTG
NODE_2_length_235502_cov_17.180571:221502-221812-5	GACAGAACTGCAAGCAAATT	CGCAGTTAAAGTCGAGGATA
NODE_2_length_235502_cov_17.180571:223100-223410-1	CCTGCCAAATTAAGAACGTC	GCTGCAATTTCTCTTACCAC
NODE_2_length_235502_cov_17.180571:223100-223410-2	CCTGCCAAATTAAGAACGTC	TTTGTTGGATTGTGAACACG
NODE_2_length_235502_cov_17.180571:223100-223410-3	CCTGCCAAATTAAGAACGTC	TTGTTCTGCTCAACACCATA
NODE_2_length_235502_cov_17.180571:223100-223410-4	GTGGTAAGAGAAATTGCAGC	TTGTTCTGCTCAACACCATA
NODE_2_length_235502_cov_17.180571:223100-223410-5	ACATCATCCAAGTCCATCAC	GCTGCAATTTCTCTTACCAC
NODE_2_length_235502_cov_17.180571:232678-232988-1	AGCTATGCTGCTGTGTTTAT	GCATCCACTCTTTATTGTGC
NODE_2_length_235502_cov_17.180571:232678-232988-2	AAACACCTAGTCTGCAATGT	GCATCCACTCTTTATTGTGC
NODE_2_length_235502_cov_17.180571:232678-232988-3	GCTGCTGTGTTTATTTCACA	GCATCCACTCTTTATTGTGC
NODE_2_length_235502_cov_17.180571:232678-232988-4	TGCTGCTGTGTTTATTTCAC	GCATCCACTCTTTATTGTGC
NODE_2_length_235502_cov_17.180571:232678-232988-5	AGCTATGCTGCTGTGTTTAT	ACATTGCAGACTAGGTGTTT
NODE_2_length_235502_cov_17.180571:233130-233443-1	GAGCCTCTTTAAACGAGCTA	GACCATCGAATCTTTCCTCA
NODE_2_length_235502_cov_17.180571:233130-233443-2	GAGCCTCTTTAAACGAGCTA	ACCATCGAATCTTTCCTCAG
NODE_2_length_235502_cov_17.180571:233130-233443-3	GAGCCTCTTTAAACGAGCTA	CGTCAACCCACAAGTTTTAG
NODE_2_length_235502_cov_17.180571:233130-233443-4	GAGCCTCTTTAAACGAGCTA	TCTTTCCTCAGACAACCAAC
NODE_2_length_235502_cov_17.180571:233130-233443-5	GGTGTAAACGAGCCAAAAAT	TAGCTCGTTTAAAGAGGCTC
NODE_3_length_234237_cov_17.724121:4386-4696-1	TAAGTTTCCCCGGGATGAA	ATCGATCGATTGGAGGGAT
NODE_3_length_234237_cov_17.724121:4386-4696-2	TAAGTTTCCCCGGGATGAAG	ATCGATCGATTGGAGGGAT
NODE_3_length_234237_cov_17.724121:4386-4696-3	TAAGTTTCCCCGGGATGAA	GATCGATCGATTGGAGGGAT
NODE_3_length_234237_cov_17.724121:4386-4696-4	ATCCCTCCAATCGATCGAT	ATCTCGAGCGACGTCTTAA
NODE_3_length_234237_cov_17.724121:4386-4696-5	ATCCCTCCAATCGATCGAT	CGTCTTAACCGGGGAAAG
NODE_3_length_234237_cov_17.724121:6953-7266-1	CGAACATTATAAAGCTCGGC	GCTTAGGGGTTATGGTTCAA
NODE_3_length_234237_cov_17.724121:6953-7266-2	GCTCGTTTATGACAGAGCTA	GCTTAGGGGTTATGGTTCAA
NODE_3_length_234237_cov_17.724121:6953-7266-3	TAGCTCGTTTATGACAGAGC	GCTTAGGGGTTATGGTTCAA
NODE_3_length_234237_cov_17.724121:6953-7266-4	GCTCGTTTATGACAGAGCTA	GCCGAGCTTTATAATGTTCG
NODE_3_length_234237_cov_17.724121:6953-7266-5	TAGCTCGTTTATGACAGAGC	GCCGAGCTTTATAATGTTCG
NODE_3_length_234237_cov_17.724121:10241-10549-1	AGAGATGAATATGGGTTGCG	GACAATCATGCCCTCATTTG
NODE_3_length_234237_cov_17.724121:10241-10549-2	AGAGATGAATATGGGTTGCG	CGACAGTGTGTTTTGTTTGA
NODE_3_length_234237_cov_17.724121:10241-10549-3	AGAGATGAATATGGGTTGCG	ATGCCCTCATTTGTTCTGAT
NODE_3_length_234237_cov_17.724121:10241-10549-4	AGAGATGAATATGGGTTGCG	ATCATGCCCTCATTTGTTCT
NODE_3_length_234237_cov_17.724121:10241-10549-5	AGAGATGAATATGGGTTGCG	TTTGTTTGACAATCATGCCC
NODE_3_length_234237_cov_17.724121:17544-17864-1	TAGGTGTGAAGCAGAAGAAC	GAGAGAGAGAGAGAGTGAGT
NODE_3_length_234237_cov_17.724121:17544-17864-2	TAACGTTTAGGTGTGAAGCA	GAGAGAGAGAGAGAGTGAGT
NODE_3_length_234237_cov_17.724121:17544-17864-3	TGGGTTTAACGTTTAGGTGT	GAGAGAGAGAGAGAGTGAGT
NODE_3_length_234237_cov_17.724121:17544-17864-4	TAGGTGTGAAGCAGAAGAAC	TGGCATTTCTTTGAGAGAGA
NODE_3_length_234237_cov_17.724121:17544-17864-5	TAACGTTTAGGTGTGAAGCA	TGGCATTTCTTTGAGAGAGA
NODE_3_length_234237_cov_17.724121:19200-19510-1	TCAAATCCTTGCACACCATA	TCGTTGAGTGAAGTATTGGT
NODE_3_length_234237_cov_17.724121:19200-19510-2	TCAAATCCTTGCACACCATA	CAAAGTTCGTTGAGTGAAGT
NODE_3_length_234237_cov_17.724121:19200-19510-3	CTGTTCAAATCCTTGCACAC	TCGTTGAGTGAAGTATTGGT
NODE_3_length_234237_cov_17.724121:19200-19510-4	CACTGTTCAAATCCTTGCAC	TCGTTGAGTGAAGTATTGGT
NODE_3_length_234237_cov_17.724121:19200-19510-5	TCACTGTTCAAATCCTTGCA	TCGTTGAGTGAAGTATTGGT
NODE_3_length_234237_cov_17.724121:22054-22364-1	CATCCATCTTCGTTGGGTTA	TTCTCGTACTCAGGATCTGT
NODE_3_length_234237_cov_17.724121:22054-22364-2	TCCATCTTCGTTGGGTTATC	TTCTCGTACTCAGGATCTGT
NODE_3_length_234237_cov_17.724121:22054-22364-3	CATCTTCGTTGGGTTATCCT	TTCTCGTACTCAGGATCTGT
NODE_3_length_234237_cov_17.724121:22054-22364-4	TCTTCGTTGGGTTATCCTTC	TTCTCGTACTCAGGATCTGT
NODE_3_length_234237_cov_17.724121:22054-22364-5	CTTCGTTGGGTTATCCTTCT	TTCTCGTACTCAGGATCTGT
NODE_3_length_234237_cov_17.724121:22398-22708-1	CTGTTCCATGTTTGCTTCTG	CCATGGCATATTCCAAGGTA
NODE_3_length_234237_cov_17.724121:22398-22708-2	CTGTTCCATGTTTGCTTCTG	ATCCATGGCATATTCCAAGG
NODE_3_length_234237_cov_17.724121:22398-22708-3	TGCTCAATACTGTTCCATGT	CCATGGCATATTCCAAGGTA
NODE_3_length_234237_cov_17.724121:22398-22708-4	CTGTTCCATGTTTGCTTCTG	GAGATCCATGGCATATTCCA
NODE_3_length_234237_cov_17.724121:22398-22708-5	TGCTCAATACTGTTCCATGT	ATCCATGGCATATTCCAAGG
NODE_3_length_234237_cov_17.724121:30521-30843-1	GGCGTCAGAGAGCTTTATTA	CAACTTCCCCTCATCTTGAA
NODE_3_length_234237_cov_17.724121:30521-30843-2	GGCGTCAGAGAGCTTTATTA	AACTTCCCCTCATCTTGAAC
NODE_3_length_234237_cov_17.724121:30521-30843-3	CAAGATCAACCCATCGTTTG	CAACTTCCCCTCATCTTGAA
NODE_3_length_234237_cov_17.724121:30521-30843-4	CAAGATCAACCCATCGTTTG	AACTTCCCCTCATCTTGAAC
NODE_3_length_234237_cov_17.724121:30521-30843-5	GGCGTCAGAGAGCTTTATTA	GATCTCAACTTCCCCTCATC
NODE_3_length_234237_cov_17.724121:32156-32469-1	AACTTCTACTTTCGGTGGAC	GGGTTGGGTTTGTAGATCAT
NODE_3_length_234237_cov_17.724121:32156-32469-2	CAACTTCTACTTTCGGTGGA	GGGTTGGGTTTGTAGATCAT
NODE_3_length_234237_cov_17.724121:32156-32469-3	ATGATCTACAAACCCAACCC	GCTTGGCTTCTCAACAAAAT
NODE_3_length_234237_cov_17.724121:32156-32469-4	AACTTCTACTTTCGGTGGAC	GCTTGGCTTCTCAACAAAAT
NODE_3_length_234237_cov_17.724121:32156-32469-5	CAACTTCTACTTTCGGTGGA	GCTTGGCTTCTCAACAAAAT
NODE_3_length_234237_cov_17.724121:34273-34591-1	CCCTTCCAACCTTACGTTTA	CAAACGCATTCACAATCGTA
NODE_3_length_234237_cov_17.724121:34273-34591-2	TTCTTTTTCCCTTACCTCCG	CAAACGCATTCACAATCGTA
NODE_3_length_234237_cov_17.724121:34273-34591-3	CCCTTCCAACCTTACGTTTA	TGAAACAAACGCATTCACAA
NODE_3_length_234237_cov_17.724121:34273-34591-4	TTCTTTTTCCCTTACCTCCG	GGAAGGGTGTTGAGAAGAAT
NODE_3_length_234237_cov_17.724121:34273-34591-5	ATTCTTCTCAACACCCTTCC	CAAACGCATTCACAATCGTA
NODE_29725_length_577_cov_36.833333:92-400-1	ACTCGTTGAAGCTTACACTT	ACTCTTCCATTCAACGTACC
NODE_29725_length_577_cov_36.833333:92-400-2	GGTACGTTGAATGGAAGAGT	AACATCTGATGGTGAGAACC
NODE_29725_length_577_cov_36.833333:92-400-3	GGTACGTTGAATGGAAGAGT	CCAAACATCTGATGGTGAGA
NODE_29725_length_577_cov_36.833333:92-400-4	GGTACGTTGAATGGAAGAGT	AGAGACTCCATCAGCAAAAG
NODE_29725_length_577_cov_36.833333:92-400-5	GGTACGTTGAATGGAAGAGT	GAGACTCCATCAGCAAAAGA
NODE_3_length_234237_cov_17.724121:40150-40458-1	GAAGAAGATGAAGGAAGGGG	AGATCCCCATACCCCTTTTA
NODE_3_length_234237_cov_17.724121:40150-40458-2	GGAAGAAGATGAAGGAAGGG	AGATCCCCATACCCCTTTTA
NODE_3_length_234237_cov_17.724121:40150-40458-3	GAAGAAGATGAAGGAAGGGG	GCTTGCCCTTTACATTTGAA
NODE_3_length_234237_cov_17.724121:40150-40458-4	GGAAGAAGATGAAGGAAGGG	GCTTGCCCTTTACATTTGAA
NODE_3_length_234237_cov_17.724121:40150-40458-5	GAGAAAATGAAGGTTGTCGC	AGATCCCCATACCCCTTTTA
NODE_3_length_234237_cov_17.724121:50772-51082-1	CATGAACGGAGGTAGTGATT	TCATTGGCCAGATTTCAGAA
NODE_3_length_234237_cov_17.724121:50772-51082-2	CATGAACGGAGGTAGTGATT	CGATGAAGGATGGACAAGAA
NODE_3_length_234237_cov_17.724121:50772-51082-3	TACATGAACGGAGGTAGTGA	TCATTGGCCAGATTTCAGAA
NODE_3_length_234237_cov_17.724121:50772-51082-4	CATGAACGGAGGTAGTGATT	ATCATTGGCCAGATTTCAGA
NODE_3_length_234237_cov_17.724121:50772-51082-5	TACATGAACGGAGGTAGTGA	CGATGAAGGATGGACAAGAA
NODE_3_length_234237_cov_17.724121:55698-56008-1	GGAAGTGATCTGGAATGGTT	CATATGTAACCCTGTGGAGG
NODE_3_length_234237_cov_17.724121:55698-56008-2	ATCCATCATCTCTGTTGTCG	CACACACTAACAAGGAGGAA
NODE_3_length_234237_cov_17.724121:55698-56008-3	ATCCATCATCTCTGTTGTCG	CATATGTAACCCTGTGGAGG
NODE_3_length_234237_cov_17.724121:55698-56008-4	TTCCTCCTTGTTAGTGTGTG	CATATGTAACCCTGTGGAGG
NODE_3_length_234237_cov_17.724121:55698-56008-5	CACTCAGAGGAAGTGATCTG	CATATGTAACCCTGTGGAGG
NODE_3_length_234237_cov_17.724121:56138-56446-1	TGAAGCCAAATGAGTATGCT	GAAGGCAATCCATCCATTTG
NODE_3_length_234237_cov_17.724121:56138-56446-2	TGTGTTGTCTGAAGACCAAA	GAAGGCAATCCATCCATTTG
NODE_3_length_234237_cov_17.724121:56138-56446-3	TTGTGTTGTCTGAAGACCAA	GAAGGCAATCCATCCATTTG
NODE_3_length_234237_cov_17.724121:56138-56446-4	TTTGTGTTGTCTGAAGACCA	GAAGGCAATCCATCCATTTG
NODE_3_length_234237_cov_17.724121:56138-56446-5	TGAAGCCAAATGAGTATGCT	CACTAACAGAACGAGTGGAA
NODE_3_length_234237_cov_17.724121:74552-74870-1	ACTTTTTGATCTCCGGTTGA	ATACCACTACCTCCATCCTC
NODE_3_length_234237_cov_17.724121:74552-74870-2	ACTTTTTGATCTCCGGTTGA	GATACCACTACCTCCATCCT
NODE_3_length_234237_cov_17.724121:74552-74870-3	TGAACTTTTTGATCTCCGGT	ATACCACTACCTCCATCCTC
NODE_3_length_234237_cov_17.724121:74552-74870-4	TGAACTTTTTGATCTCCGGT	GATACCACTACCTCCATCCT
NODE_3_length_234237_cov_17.724121:74552-74870-5	GTGAACTTTTTGATCTCCGG	ATACCACTACCTCCATCCTC
NODE_1013_length_64017_cov_16.297308:35030-35358-1	CTCTCTCTCTCTCTCGCTAA	AAATCTGGGTCTCCAACTTC
NODE_1013_length_64017_cov_16.297308:35030-35358-2	CTCTCTCTCTCTCTCTCTCG	AAATCTGGGTCTCCAACTTC
NODE_1013_length_64017_cov_16.297308:35030-35358-3	CTCTCTCTCTCTCTCGCTAA	GGATTCCATCCCTCTTTCTC
NODE_1013_length_64017_cov_16.297308:35030-35358-4	CTCTCTCTCTCTCTCTCTCG	GGATTCCATCCCTCTTTCTC
NODE_1013_length_64017_cov_16.297308:35030-35358-5	TACAACTACTTTCCGTCTGC	TTAGCGAGAGAGAGAGAGAG
NODE_3_length_234237_cov_17.724121:77131-77441-1	TTGTTTCAATGGCAACCTTC	GATCTGTAAGGTGTGGAGTC
NODE_3_length_234237_cov_17.724121:77131-77441-2	TTGTTTCAATGGCAACCTTC	GTGGTCAATTATACCCCTCC
NODE_3_length_234237_cov_17.724121:77131-77441-3	TTGTTTCAATGGCAACCTTC	GGAGTGGTCAATTATACCCC
NODE_3_length_234237_cov_17.724121:77131-77441-4	TTGTTTCAATGGCAACCTTC	GGGAGTGGTCAATTATACCC
NODE_3_length_234237_cov_17.724121:77131-77441-5	TTGTTTCAATGGCAACCTTC	GGGGAGTGGTCAATTATACC
NODE_3_length_234237_cov_17.724121:77510-77826-1	TCTGTGATGGTGCATTGTTA	GAGCTCGGCTTGATTACTAA
NODE_3_length_234237_cov_17.724121:77510-77826-2	TTAGTAATCAAGCCGAGCTC	AGCCGAGCCAAAGTAATTTA
NODE_3_length_234237_cov_17.724121:77510-77826-3	TTAGTAATCAAGCCGAGCTC	GCCGAGCCAAAGTAATTTAC
NODE_3_length_234237_cov_17.724121:77510-77826-4	TTAGTAATCAAGCCGAGCTC	AAGCCGAGCCTATATAAACG
NODE_3_length_234237_cov_17.724121:77510-77826-5	TCTGTGATGGTGCATTGTTA	AAGCCGAGCCTATATAAACG
NODE_3_length_234237_cov_17.724121:83514-83826-1	AGAGAGAGAGAGAGCAAACA	TTGTGTATTGTTACCCAGGG
NODE_3_length_234237_cov_17.724121:83514-83826-2	TTGCCCAAGGAATATGACAA	TGTTTGCTCTCTCTCTCTCT
NODE_3_length_234237_cov_17.724121:83514-83826-3	TTTGCCCAAGGAATATGACA	TGTTTGCTCTCTCTCTCTCT
NODE_3_length_234237_cov_17.724121:83514-83826-4	AGAGAGAGAGAGAGCAAACA	GAGTGTTAAGTGAGGGGTTT
NODE_3_length_234237_cov_17.724121:83514-83826-5	TGAGTTTTGCCCAAGGAATA	TGTTTGCTCTCTCTCTCTCT
NODE_3_length_234237_cov_17.724121:91781-92097-1	GTTATTCTGCTGCTGTTGTC	CAAGCAAGAAACAAGGGAAC
NODE_3_length_234237_cov_17.724121:91781-92097-2	TATTCTGCTGCTGTTGTCTT	CAAGCAAGAAACAAGGGAAC
NODE_3_length_234237_cov_17.724121:91781-92097-3	TTATTCTGCTGCTGTTGTCT	CAAGCAAGAAACAAGGGAAC
NODE_3_length_234237_cov_17.724121:91781-92097-4	GTTATTCTGCTGCTGTTGTC	AAATGCTAAAGTGGGGAAGG
NODE_3_length_234237_cov_17.724121:91781-92097-5	TATTCTGCTGCTGTTGTCTT	AAATGCTAAAGTGGGGAAGG
NODE_3_length_234237_cov_17.724121:101590-101904-1	CCTTATGCTCACTCACTCTC	CCCGAAGTGTATTCAGACAA
NODE_3_length_234237_cov_17.724121:101590-101904-2	CCTTATGCTCACTCACTCTC	TTCAGACAAGCTCATCCAAA
NODE_3_length_234237_cov_17.724121:101590-101904-3	GATGGAATTCAGTCGACCTT	CCCGAAGTGTATTCAGACAA
NODE_3_length_234237_cov_17.724121:101590-101904-4	GATGGAATTCAGTCGACCTT	TTCAGACAAGCTCATCCAAA
NODE_3_length_234237_cov_17.724121:101590-101904-5	CCTTATGCTCACTCACTCTC	TAGTCCCCGAAGTGTATTCA
NODE_3_length_234237_cov_17.724121:112067-112385-1	TTTTGCTTGCGAAAGTTCAT	ACGACTTTCATCGACATTCA
NODE_3_length_234237_cov_17.724121:112067-112385-2	TGCGAAAGTTCATAGGTTGA	ACGACTTTCATCGACATTCA
NODE_3_length_234237_cov_17.724121:112067-112385-3	TTTTGCTTGCGAAAGTTCAT	GACTTTCATCGACATTCAGC
NODE_3_length_234237_cov_17.724121:112067-112385-4	TGCGAAAGTTCATAGGTTGA	GACTTTCATCGACATTCAGC
NODE_3_length_234237_cov_17.724121:112067-112385-5	TTTTGCTTGCGAAAGTTCAT	CGAGCAGTGAGACAGTTTAT
NODE_31771_length_538_cov_10.508516-1	CTCTCTCTCTCTCTCACACA	TTAAACTTTGGACCACCACA
NODE_31771_length_538_cov_10.508516-2	CAAGCTCTCTCTCTCTCTCT	TTAAACTTTGGACCACCACA
NODE_31771_length_538_cov_10.508516-3	CTCTCTCTCTCTCTCACACA	GCCTTTAAACTTTGGACCAC
NODE_31771_length_538_cov_10.508516-4	CTCTCTCTCTCTCTCACACA	ATTAATGCAAAGCCTTGAGC
NODE_31771_length_538_cov_10.508516-5	TGTGGTGGTCCAAAGTTTAA	AGCAGTGGAAATGTTCTGAA
NODE_3_length_234237_cov_17.724121:115248-115558-1	TATATCAGAGAAGGGGGCAA	GTACTTGCAATCAACATGGG
NODE_3_length_234237_cov_17.724121:115248-115558-2	GATATTCCGGAAAGACAGCT	GTACTTGCAATCAACATGGG
NODE_3_length_234237_cov_17.724121:115248-115558-3	AGATATTCCGGAAAGACAGC	GTACTTGCAATCAACATGGG
NODE_3_length_234237_cov_17.724121:115248-115558-4	TATATCAGAGAAGGGGGCAA	CACAGATTGTCCTCTCTCAG
NODE_3_length_234237_cov_17.724121:115248-115558-5	AGACAGCTTCTCCAGATTTG	GTACTTGCAATCAACATGGG
NODE_3_length_234237_cov_17.724121:121339-121657-1	ATGCAATCTCATGGTCAAGT	GGGGAGACGACTGATAGATA
NODE_3_length_234237_cov_17.724121:121339-121657-2	TATCTATCAGTCGTCTCCCC	AATTGAGGTTCATTTGCAGC
NODE_3_length_234237_cov_17.724121:121339-121657-3	TATCTATCAGTCGTCTCCCC	CGAATTGAGGTTCATTTGCA
NODE_3_length_234237_cov_17.724121:121339-121657-4	TATCTATCAGTCGTCTCCCC	ACGAATTGAGGTTCATTTGC
NODE_3_length_234237_cov_17.724121:121339-121657-5	GGATTCGAACATGCAATCTC	GGGGAGACGACTGATAGATA
NODE_3_length_234237_cov_17.724121:130048-130356-1	ATAGACTTGGTCCCATAGCT	ATACCCTACCCGGATATCTG
NODE_3_length_234237_cov_17.724121:130048-130356-2	ATAGACTTGGTCCCATAGCT	TTTCTCTCTCTCCTACACGT
NODE_3_length_234237_cov_17.724121:130048-130356-3	ATAGACTTGGTCCCATAGCT	TAACACAGTGTGTAACCCAG
NODE_3_length_234237_cov_17.724121:130048-130356-4	CTGGGTTACACACTGTGTTA	ATACCCTACCCGGATATCTG
NODE_3_length_234237_cov_17.724121:130048-130356-5	ATAGACTTGGTCCCATAGCT	GGTTATACCCTACCCGGATA
NODE_3_length_234237_cov_17.724121:132689-133007-1	CGGGACACGGAAAATTTTAA	TATCTTACATAATCGCGCGT
NODE_3_length_234237_cov_17.724121:132689-133007-2	CCAATCTGCCATAGAGGAAA	TTAAAATTTTCCGTGTCCCG
NODE_3_length_234237_cov_17.724121:132689-133007-3	CCAATCTGCCATAGAGGAAA	TAAAATTTTCCGTGTCCCGT
NODE_3_length_234237_cov_17.724121:132689-133007-4	GATAAGGACACGGCAAAAAT	TATCTTACATAATCGCGCGT
NODE_3_length_234237_cov_17.724121:132689-133007-5	CCAATCTGCCATAGAGGAAA	ATTTTTGCCGTGTCCTTATC
NODE_4640_length_27914_cov_15.953000:18490-18806-1	ACATGCACAAAACCTTTCAG	TATTGCCAAAGGTTAGGTCC
NODE_4640_length_27914_cov_15.953000:18490-18806-2	TACAGATGAGCATGAGCATC	TATTGCCAAAGGTTAGGTCC
NODE_4640_length_27914_cov_15.953000:18490-18806-3	AACAACAACAGAACCCATCT	TATTGCCAAAGGTTAGGTCC
NODE_4640_length_27914_cov_15.953000:18490-18806-4	AACCTTGTCCTTGCTTTACA	TATTGCCAAAGGTTAGGTCC
NODE_4640_length_27914_cov_15.953000:18490-18806-5	TACAGATGAGCATGAGCATC	AGATGGGTTCTGTTGTTGTT
NODE_3_length_234237_cov_17.724121:164523-164833-1	AACTTTCATCGTACTGTGCT	CAACTTTTTCCAAGCCACAT
NODE_3_length_234237_cov_17.724121:164523-164833-2	CAACTTTCATCGTACTGTGC	CAACTTTTTCCAAGCCACAT
NODE_3_length_234237_cov_17.724121:164523-164833-3	TCAAAATCTCACTCAAGGGG	CAACTTTTTCCAAGCCACAT
NODE_3_length_234237_cov_17.724121:164523-164833-4	AACTTTCATCGTACTGTGCT	TATATGGTTGCGACACACAA
NODE_3_length_234237_cov_17.724121:164523-164833-5	CAACTTTCATCGTACTGTGC	TATATGGTTGCGACACACAA
NODE_3_length_234237_cov_17.724121:174709-175017-1	GGCCAGAAACTAGTTGAGAA	GAAATTCCCCATCCTCCTTT
NODE_3_length_234237_cov_17.724121:174709-175017-2	ATTGAATTCCAGAGTGGGAC	GAAATTCCCCATCCTCCTTT
NODE_3_length_234237_cov_17.724121:174709-175017-3	GGCCAGAAACTAGTTGAGAA	CACATTAAAAGGAGGACGGA
NODE_3_length_234237_cov_17.724121:174709-175017-4	GGCCAGAAACTAGTTGAGAA	TCACATTAAAAGGAGGACGG
NODE_3_length_234237_cov_17.724121:174709-175017-5	ATTGAATTCCAGAGTGGGAC	CACATTAAAAGGAGGACGGA
NODE_3_length_234237_cov_17.724121:185180-185490-1	TCTTTCTCTCTCTGTGTTGC	CAGCTTTGCAATCTTGGAAA
NODE_3_length_234237_cov_17.724121:185180-185490-2	GTCTCGTGCGATATTTGTTC	GCAACACAGAGAGAGAAAGA
NODE_3_length_234237_cov_17.724121:185180-185490-3	TCTTTCTCTCTCTGTGTTGC	TCAACAGCTTTGCAATCTTG
NODE_3_length_234237_cov_17.724121:185180-185490-4	TGGGACATTGTCGAAAGTAG	GCAACACAGAGAGAGAAAGA
NODE_3_length_234237_cov_17.724121:185180-185490-5	TCTTTCTCTCTCTGTGTTGC	TCTTGGAAATTGACAAGCCT
NODE_3_length_234237_cov_17.724121:189523-189831-1	CAATGTCGTATTTATCCGCG	GCCAGGAATTTCACTACGTA
NODE_3_length_234237_cov_17.724121:189523-189831-2	GTATGGGGTCGACGTAATAG	GCCAGGAATTTCACTACGTA
NODE_3_length_234237_cov_17.724121:189523-189831-3	TCACACGTTTCACCAATGTA	GCCAGGAATTTCACTACGTA
NODE_3_length_234237_cov_17.724121:189523-189831-4	GCTCCTCGACTTACAAGTTA	CCATACATTGGTGAAACGTG
NODE_3_length_234237_cov_17.724121:189523-189831-5	CAATGTCGTATTTATCCGCG	GAGAGAGAGTGAGTAAGCCT
NODE_3_length_234237_cov_17.724121:190627-190939-1	GCCCTCGTTAGATCATGATT	TTGACCTTACCTTTCTGACG
NODE_3_length_234237_cov_17.724121:190627-190939-2	GCCCTCGTTAGATCATGATT	ATGGACACTTTGCACCTAAT
NODE_3_length_234237_cov_17.724121:190627-190939-3	GCCCTCGTTAGATCATGATT	ACAACTAAAACCGCCTAAGT
NODE_3_length_234237_cov_17.724121:190627-190939-4	GCCCTCGTTAGATCATGATT	CTTACCTTTCTGACGCCATA
NODE_3_length_234237_cov_17.724121:190627-190939-5	GCTGGCTTAAAATCACGTTT	AATCATGATCTAACGAGGGC
NODE_3_length_234237_cov_17.724121:210131-210439-1	GGCTCTTTGATTACCCTCAA	ACTCTCCTTCCATATCAGCT
NODE_3_length_234237_cov_17.724121:210131-210439-2	AGCTGATATGGAAGGAGAGT	ATCAGTTCTTCAAATCGCCT
NODE_3_length_234237_cov_17.724121:210131-210439-3	GGCTCTTTGATTACCCTCAA	ATCAGTTCTTCAAATCGCCT
NODE_3_length_234237_cov_17.724121:210131-210439-4	GGCTCTTTGATTACCCTCAA	CTCACTCTCTCTCTCACTCA
NODE_3_length_234237_cov_17.724121:210131-210439-5	TTAAGAGTTGGACTTGGTGG	ACTCTCCTTCCATATCAGCT
NODE_3_length_234237_cov_17.724121:217263-217573-1	AGTTTGTCGGCTCACATATT	ATGCAAGAGAGATTGAGCAA
NODE_3_length_234237_cov_17.724121:217263-217573-2	AGTTTGTCGGCTCACATATT	AATGCAAGAGAGATTGAGCA
NODE_3_length_234237_cov_17.724121:217263-217573-3	AGTTTGTCGGCTCACATATT	TCGGACCAAACTGAAATGAT
NODE_3_length_234237_cov_17.724121:217263-217573-4	AGTTTGTCGGCTCACATATT	ATCGGACCAAACTGAAATGA
NODE_3_length_234237_cov_17.724121:217263-217573-5	TGCTCAATCTCTCTTGCATT	CGGCAAAACCAACACTAAAT
NODE_3_length_234237_cov_17.724121:222981-223291-1	GATCAAAACGAGCGAGAAAG	ACACCAAATAAGGGGGAATC
NODE_3_length_234237_cov_17.724121:222981-223291-2	GATCAAAACGAGCGAGAAAG	GACACCAAATAAGGGGGAAT
NODE_3_length_234237_cov_17.724121:222981-223291-3	GATCAAAACGAGCGAGAAAG	ACACACAATCTCATACACCC
NODE_3_length_234237_cov_17.724121:222981-223291-4	GGATTGGCCAGAATATTCCT	ACACCAAATAAGGGGGAATC
NODE_3_length_234237_cov_17.724121:222981-223291-5	GGATTGGCCAGAATATTCCT	GACACCAAATAAGGGGGAAT
NODE_3_length_234237_cov_17.724121:227266-227576-1	CCCATGTCTTAGAAGCTTGT	TTGAATGCAAGTTAACCACG
NODE_3_length_234237_cov_17.724121:227266-227576-2	ACCCATGTCTTAGAAGCTTG	TTGAATGCAAGTTAACCACG
NODE_3_length_234237_cov_17.724121:227266-227576-3	CACCCATGTCTTAGAAGCTT	TTGAATGCAAGTTAACCACG
NODE_3_length_234237_cov_17.724121:227266-227576-4	CAGGTACCTTTGGTCAAGAA	TTGAATGCAAGTTAACCACG
NODE_3_length_234237_cov_17.724121:227266-227576-5	TAACTACACCCCACTCTTCT	TTCTTGACCAAAGGTACCTG
NODE_3_length_234237_cov_17.724121:227864-228174-1	ATTACCATGTGGCGATACTC	ACATCTAAATGGAGGGAGGA
NODE_3_length_234237_cov_17.724121:227864-228174-2	GATTACCATGTGGCGATACT	ACATCTAAATGGAGGGAGGA
NODE_3_length_234237_cov_17.724121:227864-228174-3	ATTACCATGTGGCGATACTC	AACGTAGAAATTTTTGGGCG
NODE_3_length_234237_cov_17.724121:227864-228174-4	GATTACCATGTGGCGATACT	AACGTAGAAATTTTTGGGCG
NODE_3_length_234237_cov_17.724121:227864-228174-5	CGCCCAAAAATTTCTACGTT	ACATCTAAATGGAGGGAGGA
NODE_4_length_214623_cov_16.590501:554-867-1	TTTTTCAATCCGTGTCTGGA	TTGTGTGCATATGTGTAGCT
NODE_4_length_214623_cov_16.590501:554-867-2	AAAAACCTACGGATCGGATC	TTGTGTGCATATGTGTAGCT
NODE_4_length_214623_cov_16.590501:554-867-3	TGTCTGGACCATTAATCCAC	TTGTGTGCATATGTGTAGCT
NODE_4_length_214623_cov_16.590501:554-867-4	GTGTCTGGACCATTAATCCA	TTGTGTGCATATGTGTAGCT
NODE_4_length_214623_cov_16.590501:554-867-5	GAAATCCATGGATTGAACCG	TTGTGTGCATATGTGTAGCT
NODE_4_length_214623_cov_16.590501:7774-8082-1	TGACGGATCTTAGGGTACTT	GAAAATGGTGCTATGGGAGA
NODE_4_length_214623_cov_16.590501:7774-8082-2	TTGACGGATCTTAGGGTACT	GAAAATGGTGCTATGGGAGA
NODE_4_length_214623_cov_16.590501:7774-8082-3	TGACGGATCTTAGGGTACTT	TTGGGTTTGAAACGGACTTA
NODE_4_length_214623_cov_16.590501:7774-8082-4	TTGACGGATCTTAGGGTACT	TTGGGTTTGAAACGGACTTA
NODE_4_length_214623_cov_16.590501:7774-8082-5	GAAGAAAATGGCGAATGAGG	GAAAATGGTGCTATGGGAGA
NODE_4_length_214623_cov_16.590501:11163-11471-1	TTTCCAACAATCACACCTCA	TTAGCAAACCTCGTAGGATC
NODE_4_length_214623_cov_16.590501:11163-11471-2	ACAATCACACCTCATTGTCA	TTAGCAAACCTCGTAGGATC
NODE_4_length_214623_cov_16.590501:11163-11471-3	CCAACAATCACACCTCATTG	TTAGCAAACCTCGTAGGATC
NODE_4_length_214623_cov_16.590501:11163-11471-4	TCCAACAATCACACCTCATT	TTAGCAAACCTCGTAGGATC
NODE_4_length_214623_cov_16.590501:11163-11471-5	TTCCAACAATCACACCTCAT	TTAGCAAACCTCGTAGGATC
NODE_4_length_214623_cov_16.590501:11340-11650-1	CCTGGTTGGATCAGTTTCTT	TTTTATTCAACCGCAAGCTG
NODE_4_length_214623_cov_16.590501:11340-11650-2	GATCCTACGAGGTTTGCTAA	TTTTATTCAACCGCAAGCTG
NODE_4_length_214623_cov_16.590501:11340-11650-3	CCTGGTTGGATCAGTTTCTT	GCAAGCTGTTAGGAAACCTA
NODE_4_length_214623_cov_16.590501:11340-11650-4	CCTGGTTGGATCAGTTTCTT	TATTCAACCGCAAGCTGTTA
NODE_4_length_214623_cov_16.590501:11340-11650-5	GATCCTACGAGGTTTGCTAA	AAGAAACTGATCCAACCAGG
NODE_4_length_214623_cov_16.590501:12242-12552-1	CTCACAACGACATCATTTGG	GAGAGGATTTTGTTCACCCT
NODE_4_length_214623_cov_16.590501:12242-12552-2	CTCACAACGACATCATTTGG	AGAGAGGATTTTGTTCACCC
NODE_4_length_214623_cov_16.590501:12242-12552-3	CCTCACAACGACATCATTTG	GAGAGGATTTTGTTCACCCT
NODE_4_length_214623_cov_16.590501:12242-12552-4	CCTCACAACGACATCATTTG	AGAGAGGATTTTGTTCACCC
NODE_4_length_214623_cov_16.590501:12242-12552-5	CTCACAACGACATCATTTGG	CACGCATTAGAGCAAGTTTT
NODE_4_length_214623_cov_16.590501:35504-35812-1	AATGATTCCTTCCAGTACCG	TTCTACCTTGGTTACCTTGC
NODE_4_length_214623_cov_16.590501:35504-35812-2	AATGATTCCTTCCAGTACCG	AGCCTCTCTCTCTTCAATCT
NODE_4_length_214623_cov_16.590501:35504-35812-3	AATGATTCCTTCCAGTACCG	GTTACCTTGCCTCTCTATCG
NODE_4_length_214623_cov_16.590501:35504-35812-4	AGATCCAAAACAAAGGGACA	TTCTACCTTGGTTACCTTGC
NODE_4_length_214623_cov_16.590501:35504-35812-5	TGATTCCTTCCAGTACCGTA	TTCTACCTTGGTTACCTTGC
NODE_4_length_214623_cov_16.590501:39546-40087-1	GCATCTGTTAGTTTTGCGTT	ATTTTACACCCAAAGCTTGC
NODE_4_length_214623_cov_16.590501:39546-40087-2	TTGCATCTGTTAGTTTTGCG	ATTTTACACCCAAAGCTTGC
NODE_4_length_214623_cov_16.590501:39546-40087-3	GCAAAACTAACAAATGCGGA	AACGCAAAACTAACAGATGC
NODE_4_length_214623_cov_16.590501:39546-40087-4	GCAAAACTAACAAATGCGGA	CGCAAAACTAACAGATGCAA
NODE_4_length_214623_cov_16.590501:39546-40087-5	GGGTACTTTGGCGAAACTAA	ATTTTACACCCAAAGCTTGC
NODE_4_length_214623_cov_16.590501:39921-40237-1	GCATTTGTTAGTTTTGAGTCC	TGCATTTGTTAGTTTTGCGT
NODE_4_length_214623_cov_16.590501:39921-40237-2	GCATTTGTTAGTTTTGAGTCC	GTCACGACGAGCATATTCTA
NODE_4_length_214623_cov_16.590501:39921-40237-3	GTGCATTTGTTAGTTTTGAGTC	TGCATTTGTTAGTTTTGCGT
NODE_4_length_214623_cov_16.590501:39921-40237-4	GCATTTGTTAGTTTTGAGTCCA	TGCATTTGTTAGTTTTGCGT
NODE_4_length_214623_cov_16.590501:39921-40237-5	TGCATTTGTTAGTTTTGAGTCC	TGCATTTGTTAGTTTTGCGT
NODE_4_length_214623_cov_16.590501:42686-42996-1	GAGAACACAACCAACGAATC	TTTAGAGAGAGAGAGTGGGG
NODE_4_length_214623_cov_16.590501:42686-42996-2	GAGAACACAACCAACGAATC	GCCAACGAGGAAATTAATGG
NODE_4_length_214623_cov_16.590501:42686-42996-3	GAGAACACAACCAACGAATC	AGGAAATTAATGGAGGGCAG
NODE_4_length_214623_cov_16.590501:42686-42996-4	GAGAACACAACCAACGAATC	GGAAATTAATGGAGGGCAGA
NODE_4_length_214623_cov_16.590501:42686-42996-5	GAGAACACAACCAACGAATC	GAGGAAATTAATGGAGGGCA
NODE_4_length_214623_cov_16.590501:48990-49300-1	TAATTGAGAGGTGTGTGGAG	GGCACTCCATTGTGTATGTA
NODE_4_length_214623_cov_16.590501:48990-49300-2	GGGACCGAATCACATGTATT	CTCCACACACCTCTCAATTA
NODE_4_length_214623_cov_16.590501:48990-49300-3	GCTCAGCATTCTTGAAGAAA	GGCACTCCATTGTGTATGTA
NODE_4_length_214623_cov_16.590501:48990-49300-4	GGGACCGAATCACATGTATT	TTTCTTCAAGAATGCTGAGC
NODE_4_length_214623_cov_16.590501:48990-49300-5	ATAATTGAGAGGTGTGTGGAG	GGCACTCCATTGTGTATGTA
NODE_4_length_214623_cov_16.590501:55928-56252-1	TTTCCCCACTTTTCTGTCAA	AGAGCAGTTTACCCATTTGT
NODE_4_length_214623_cov_16.590501:55928-56252-2	TTTTCCCCACTTTTCTGTCA	AGAGCAGTTTACCCATTTGT
NODE_4_length_214623_cov_16.590501:55928-56252-3	TTTCCCCACTTTTCTGTCAA	GAGAGAGAGAGTAGAGCAGT
NODE_4_length_214623_cov_16.590501:55928-56252-4	TTTTCCCCACTTTTCTGTCA	GAGAGAGAGAGTAGAGCAGT
NODE_4_length_214623_cov_16.590501:55928-56252-5	TTTCCCCACTTTTCTGTCAA	AGAGTAGAGCAGTTTACCCA
NODE_4_length_214623_cov_16.590501:59468-59778-1	CATGTAGTCGAGGTAATGCA	GAAGCTGATTGAATGTGCAA
NODE_4_length_214623_cov_16.590501:59468-59778-2	ATGTAGTCGAGGTAATGCAC	GAAGCTGATTGAATGTGCAA
NODE_4_length_214623_cov_16.590501:59468-59778-3	TCCAGTTGAAGCATGTAGTC	GAAGCTGATTGAATGTGCAA
NODE_4_length_214623_cov_16.590501:59468-59778-4	CATGTAGTCGAGGTAATGCA	TCAACATGAATCTAGCGGTT
NODE_4_length_214623_cov_16.590501:59468-59778-5	ATGTAGTCGAGGTAATGCAC	TCAACATGAATCTAGCGGTT
NODE_4_length_214623_cov_16.590501:61199-61509-1	GTGCCTCCTCTCTCTAACTA	CTTAAATTGCGGGGTGTTAC
NODE_4_length_214623_cov_16.590501:61199-61509-2	GTAACACCCCGCAATTTAAG	GGAAGTTCCAGGAATTAGGG
NODE_4_length_214623_cov_16.590501:61199-61509-3	ATACACATAGGTTGCAAGGG	CTTAAATTGCGGGGTGTTAC
NODE_4_length_214623_cov_16.590501:61199-61509-4	GTAACACCCCGCAATTTAAG	GCAAAACCGAAATCAACTCA
NODE_4_length_214623_cov_16.590501:61199-61509-5	GTGCCTCCTCTCTCTAACTA	CCCTTGCAACCTATGTGTAT
NODE_4_length_214623_cov_16.590501:70035-70347-1	GGACAAGGGGTTTTAGAGAG	GGGGTAGTCACGTCATTAAA
NODE_4_length_214623_cov_16.590501:70035-70347-2	AACTGGACAAGGGGTTTTAG	GGGGTAGTCACGTCATTAAA
NODE_4_length_214623_cov_16.590501:70035-70347-3	GGACAAGGGGTTTTAGAGAG	TAGGGGTAGTCACGTCATTA
NODE_4_length_214623_cov_16.590501:70035-70347-4	GATGAAGATCGAGTGTGGAT	CTCTCTAAAACCCCTTGTCC
NODE_4_length_214623_cov_16.590501:70035-70347-5	GGACAAGGGGTTTTAGAGAG	ATAGGGGTAGTCACGTCATT
NODE_4_length_214623_cov_16.590501:73396-73720-1	GCGGGATTGAGATTTATCCT	CCAACCCAACTTTTGACTTC
NODE_4_length_214623_cov_16.590501:73396-73720-2	GCGGGATTGAGATTTATCCT	GCCTACCCCTTTTGGAATAA
NODE_4_length_214623_cov_16.590501:73396-73720-3	GCGGGATTGAGATTTATCCT	ATCCAACCCAACTTTTGACT
NODE_4_length_214623_cov_16.590501:73396-73720-4	GCGGGATTGAGATTTATCCT	CTTCTCCTAGGGTGAAGGTA
NODE_4_length_214623_cov_16.590501:73396-73720-5	GCGGGATTGAGATTTATCCT	GAAATTCGATCCAACCCAAC
NODE_5692_length_23499_cov_16.280079:14598-14908-1	AGATAGGGGAGAGAGAGAGA	AATCCCAAAACACCCTTTCT
NODE_5692_length_23499_cov_16.280079:14598-14908-2	AGATAGGGGAGAGAGAGAGA	ACCCTTTCTCTCTCCTGATT
NODE_5692_length_23499_cov_16.280079:14598-14908-3	AGATAGGGGAGAGAGAGAGA	AAAACACCCTTTCTCTCTCC
NODE_5692_length_23499_cov_16.280079:14598-14908-4	GGGAGAGAGAGAGATTGAGA	AATCCCAAAACACCCTTTCT
NODE_5692_length_23499_cov_16.280079:14598-14908-5	AGATAGGGGAGAGAGAGAGA	CCAAAACACCCTTTCTCTCT
NODE_7156_length_18452_cov_16.610696:15881-16191-1	TGCACGATATCATCCACAAT	GTCCCCCGAGTTTCTATTTT
NODE_7156_length_18452_cov_16.610696:15881-16191-2	ATTGCACGATATCATCCACA	GTCCCCCGAGTTTCTATTTT
NODE_7156_length_18452_cov_16.610696:15881-16191-3	TTGCACGATATCATCCACAA	GTCCCCCGAGTTTCTATTTT
NODE_7156_length_18452_cov_16.610696:15881-16191-4	TGCACGATATCATCCACAAT	TTAAGAACCTTGTGGCCATT
NODE_7156_length_18452_cov_16.610696:15881-16191-5	TGCACGATATCATCCACAAT	TTTAAGAACCTTGTGGCCAT
NODE_4_length_214623_cov_16.590501:81594-81902-1	CAGTGTCTTTGGTCCCTTTA	ACTCCAAGTTGAACCTTTGT
NODE_4_length_214623_cov_16.590501:81594-81902-2	ACAAAGGTTCAACTTGGAGT	ACCTAGCCAATTTTGTTGGA
NODE_4_length_214623_cov_16.590501:81594-81902-3	ACAAAGGTTCAACTTGGAGT	GACCTAGCCAATTTTGTTGG
NODE_4_length_214623_cov_16.590501:81594-81902-4	ACAAAGGTTCAACTTGGAGT	GGACCTAGCCAATTTTGTTG
NODE_4_length_214623_cov_16.590501:81594-81902-5	CAGTGTCTTTGGTCCCTTTA	CGATGTGCGTCGAAAATAAT
NODE_4_length_214623_cov_16.590501:100240-100550-1	AACTCACTAAAGCAGATGCA	TAGACGTGCAATTTCAGGAA
NODE_4_length_214623_cov_16.590501:100240-100550-2	AACTCACTAAAGCAGATGCA	TCAGGAAGCATATCTCCAGA
NODE_4_length_214623_cov_16.590501:100240-100550-3	CTGCAAACTCACTAAAGCAG	TAGACGTGCAATTTCAGGAA
NODE_4_length_214623_cov_16.590501:100240-100550-4	CTGCAAACTCACTAAAGCAG	TCAGGAAGCATATCTCCAGA
NODE_4_length_214623_cov_16.590501:100240-100550-5	CTAAAGCAGATGCAGCATTC	TAGACGTGCAATTTCAGGAA
NODE_4_length_214623_cov_16.590501:104446-104756-1	GCAGTTGCAACTCTTCTAAC	TAAGGCGTTCGAATAAGGAG
NODE_4_length_214623_cov_16.590501:104446-104756-2	GCAGTTGCAACTCTTCTAAC	GAATTGGGTTCTTTAAGGCG
NODE_4_length_214623_cov_16.590501:104446-104756-3	ATAATCCACGTCCTCAACTG	TAAGGCGTTCGAATAAGGAG
NODE_4_length_214623_cov_16.590501:104446-104756-4	CATAATCCACGTCCTCAACT	TAAGGCGTTCGAATAAGGAG
NODE_4_length_214623_cov_16.590501:104446-104756-5	GCAGTTGCAACTCTTCTAAC	GCGTTCGAATAAGGAGGTAT
NODE_4_length_214623_cov_16.590501:107569-107882-1	CCTGTAACTATGGTAGTGCC	TGGGGTATCACAGTAGGATT
NODE_4_length_214623_cov_16.590501:107569-107882-2	CCTGTAACTATGGTAGTGCC	AATGGGGTATCACAGTAGGA
NODE_4_length_214623_cov_16.590501:107569-107882-3	CCCTGTAACTATGGTAGTGC	TGGGGTATCACAGTAGGATT
NODE_4_length_214623_cov_16.590501:107569-107882-4	CCCTGTAACTATGGTAGTGC	AATGGGGTATCACAGTAGGA
NODE_4_length_214623_cov_16.590501:107569-107882-5	CCTGTAACTATGGTAGTGCC	CGTTTAGCAAATGGGTTAGG
NODE_4_length_214623_cov_16.590501:109175-109485-1	TTTTCAAAACCCTCTTCGGA	CCTCTCCTTCACTTCAACAA
NODE_4_length_214623_cov_16.590501:109175-109485-2	ATCCTTTCCGTAGAACACAC	CCTCTCCTTCACTTCAACAA
NODE_4_length_214623_cov_16.590501:109175-109485-3	TTTTCAAAACCCTCTTCGGA	GTGTGTTCTACGGAAAGGAT
NODE_4_length_214623_cov_16.590501:109175-109485-4	TTCTCCGACAACAATCCTTT	CCTCTCCTTCACTTCAACAA
NODE_4_length_214623_cov_16.590501:109175-109485-5	TTTCTCCGACAACAATCCTT	CCTCTCCTTCACTTCAACAA
NODE_4_length_214623_cov_16.590501:109431-109741-1	TTGGGTTTGGTTCAGATGAA	TCCTCCAATTCAACACCAAA
NODE_4_length_214623_cov_16.590501:109431-109741-2	TTAACGAGACCCATTTGGAG	TCCTCCAATTCAACACCAAA
NODE_4_length_214623_cov_16.590501:109431-109741-3	TTGGTTCAGATGAAGACGTT	TCCTCCAATTCAACACCAAA
NODE_4_length_214623_cov_16.590501:109431-109741-4	TTTGGTTCAGATGAAGACGT	TCCTCCAATTCAACACCAAA
NODE_4_length_214623_cov_16.590501:109431-109741-5	TTGGGTTTGGTTCAGATGAA	TTTCAGTGAATCACTCAGCA
NODE_4_length_214623_cov_16.590501:110940-111250-1	TCAACCCTCCATTAGTCTCT	TGACAATCGGTGCTTCTTTA
NODE_4_length_214623_cov_16.590501:110940-111250-2	TAGGCCAGCTTCAATTACAA	TGACAATCGGTGCTTCTTTA
NODE_4_length_214623_cov_16.590501:110940-111250-3	TTAGGCCAGCTTCAATTACA	TGACAATCGGTGCTTCTTTA
NODE_4_length_214623_cov_16.590501:110940-111250-4	TCAACCCTCCATTAGTCTCT	CCGCTTTTCTCTCTGTTTTG
NODE_4_length_214623_cov_16.590501:110940-111250-5	CAACCCTCCATTAGTCTCTC	TGACAATCGGTGCTTCTTTA
NODE_4_length_214623_cov_16.590501:117991-118299-1	CGTTAAACCAACTGGGACTA	CAGAGAAGGGAAGAGAGAGA
NODE_4_length_214623_cov_16.590501:117991-118299-2	CGTTAAACCAACTGGGACTA	TCAGAGAAGGGAAGAGAGAG
NODE_4_length_214623_cov_16.590501:117991-118299-3	CGTTAAACCAACTGGGACTA	CTCAGAGAAGGGAAGAGAGA
NODE_4_length_214623_cov_16.590501:117991-118299-4	CGTTAAACCAACTGGGACTA	GATAGGAGAGGGGAGAGATC
NODE_4_length_214623_cov_16.590501:117991-118299-5	GAGTGACCATCCATCTTCTC	CAGAGAAGGGAAGAGAGAGA
NODE_4_length_214623_cov_16.590501:122516-122844-1	CCGCCATTTTCACGAATAAA	GCACTTATAAAAACCCACCG
NODE_4_length_214623_cov_16.590501:122516-122844-2	CCGCCATTTTCACGAATAAA	TCTCTCTCTCAATGGGTAGG
NODE_4_length_214623_cov_16.590501:122516-122844-3	CCTACCCATTGAGAGAGAGA	GCACTTATAAAAACCCACCG
NODE_4_length_214623_cov_16.590501:122516-122844-4	CCGCCATTTTCACGAATAAA	TCTCTCTCTCTCTCAATGGG
NODE_4_length_214623_cov_16.590501:122516-122844-5	CCCATTGAGAGAGAGAGAGA	GCACTTATAAAAACCCACCG
NODE_4_length_214623_cov_16.590501:137265-137609-1	GGTGATTTTGGGGGATACAT	CGTCTTTCTCTCTGTCTCTC
NODE_4_length_214623_cov_16.590501:137265-137609-2	ATGGTGATTTTGGGGGATAC	CGTCTTTCTCTCTGTCTCTC
NODE_4_length_214623_cov_16.590501:137265-137609-3	ACACATACACACATACACGT	TTCATTTCGATCATCCTCCC
NODE_4_length_214623_cov_16.590501:137265-137609-4	GAGAGACAGAGAGAAAGACG	TTCATTTCGATCATCCTCCC
NODE_4_length_214623_cov_16.590501:137265-137609-5	ACACATACACACATACACGT	CGTCTTTCTCTCTGTCTCTC
NODE_10382_length_10630_cov_14.180901:6106-6424-1	GAGAGAGAGAGAGAGAGAGC	CAGGTGGCAATCATTCATTC
NODE_10382_length_10630_cov_14.180901:6106-6424-2	GAGAGAGAGAGAGAGAGAGC	CTTGATCTAAGCCAACAGGT
NODE_10382_length_10630_cov_14.180901:6106-6424-3	GAGAGAGAGAGAGAGAGAGC	ACTTGATCTAAGCCAACAGG
NODE_10382_length_10630_cov_14.180901:6106-6424-4	GCTCTAGGCCAGGATTATTC	GCTCTCTCTCTCTCTCTCTC
NODE_10382_length_10630_cov_14.180901:6106-6424-5	GTGTCAAGTGAAGGTAGGTC	CAGGTGGCAATCATTCATTC
NODE_4_length_214623_cov_16.590501:155354-155664-1	GGGTTTGCCATTAAGTACTG	TAGTCAAACCCAATTAGCCC
NODE_4_length_214623_cov_16.590501:155354-155664-2	AGGGTTTGCCATTAAGTACT	TAGTCAAACCCAATTAGCCC
NODE_4_length_214623_cov_16.590501:155354-155664-3	ACTAGGGTTTGCCATTAAGT	TAGTCAAACCCAATTAGCCC
NODE_4_length_214623_cov_16.590501:155354-155664-4	GGGTTTGCCATTAAGTACTG	CAACGTTAGGGCAATGTTTT
NODE_4_length_214623_cov_16.590501:155354-155664-5	AGGGTTTGCCATTAAGTACT	CAACGTTAGGGCAATGTTTT
NODE_4_length_214623_cov_16.590501:160658-160966-1	CTGGATGGAACCCAACTTTA	ATCTGGCTTAGTTTACGCAT
NODE_4_length_214623_cov_16.590501:160658-160966-2	CTGGATGGAACCCAACTTTA	GGCTTAGTTTACGCATACCT
NODE_4_length_214623_cov_16.590501:160658-160966-3	TGGTATCCCATGGACACTTA	ATCTGGCTTAGTTTACGCAT
NODE_4_length_214623_cov_16.590501:160658-160966-4	TTAGTGGTATCCCATGGACA	ATCTGGCTTAGTTTACGCAT
NODE_4_length_214623_cov_16.590501:160658-160966-5	AAAATCTGGATGGAACCCAA	ATCTGGCTTAGTTTACGCAT
NODE_4_length_214623_cov_16.590501:172420-172732-1	TGGCATAAATCACTTCACGA	CTGAACACGAATTTCTGGTG
NODE_4_length_214623_cov_16.590501:172420-172732-2	TGGCATAAATCACTTCACGA	TCTGAACACGAATTTCTGGT
NODE_4_length_214623_cov_16.590501:172420-172732-3	TGGCATAAATCACTTCACGA	GAACACGAATTTCTGGTGTG
NODE_4_length_214623_cov_16.590501:172420-172732-4	TGGCATAAATCACTTCACGA	TCTCTCTCTCTGAACACGAA
NODE_4_length_214623_cov_16.590501:172420-172732-5	CACCAGAAATTCGTGTTCAG	GAGGGTATTGTAGGATGCAC
NODE_4_length_214623_cov_16.590501:179338-179646-1	AACATCATTCTCTGGCCAAT	AATCCGATATGATCCGATCC
NODE_4_length_214623_cov_16.590501:179338-179646-2	AACATCATTCTCTGGCCAAT	GGAATCCGATATGATCCGAT
NODE_4_length_214623_cov_16.590501:179338-179646-3	ATCATTCTCTGGCCAATACC	AATCCGATATGATCCGATCC
NODE_4_length_214623_cov_16.590501:179338-179646-4	ATCATTCTCTGGCCAATACC	GGAATCCGATATGATCCGAT
NODE_4_length_214623_cov_16.590501:179338-179646-5	CCAATACCTCCGATCAACAA	AATCCGATATGATCCGATCC
NODE_4_length_214623_cov_16.590501:186734-187050-1	TGAAACAAAACACATGGAGC	GACGGAGGGAGTACAAATTT
NODE_4_length_214623_cov_16.590501:186734-187050-2	GCTGAAACAAAACACATGGA	GACGGAGGGAGTACAAATTT
NODE_4_length_214623_cov_16.590501:186734-187050-3	AGCTGAAACAAAACACATGG	GACGGAGGGAGTACAAATTT
NODE_4_length_214623_cov_16.590501:186734-187050-4	TGAAACAAAACACATGGAGC	TCTGGTTTCCGGAAAAAGAA
NODE_4_length_214623_cov_16.590501:186734-187050-5	TGAAACAAAACACATGGAGC	TTCTGGTTTCCGGAAAAAGA
NODE_4_length_214623_cov_16.590501:191000-191313-1	TCAATTTCAAAGTCTCCCGT	GGGTCCACACCATAATACAG
NODE_4_length_214623_cov_16.590501:191000-191313-2	TCAATTTCAAAGTCTCCCGT	TATGATATGGGTCCACACCA
NODE_4_length_214623_cov_16.590501:191000-191313-3	TCCTACACGTTATTGCCAAT	GGGTCCACACCATAATACAG
NODE_4_length_214623_cov_16.590501:191000-191313-4	TCCTACACGTTATTGCCAAT	TATGATATGGGTCCACACCA
NODE_4_length_214623_cov_16.590501:191000-191313-5	TAGTCCTACACGTTATTGCC	GGGTCCACACCATAATACAG
NODE_4_length_214623_cov_16.590501:212278-212588-1	CTTTCATTGTGTCCCCACTA	ACCTTGCCATGTTCTTGATA
NODE_4_length_214623_cov_16.590501:212278-212588-2	TTTCATTGTGTCCCCACTAC	TATGCTTAACGACTCTCGAC
NODE_4_length_214623_cov_16.590501:212278-212588-3	CTTTCATTGTGTCCCCACTA	GAAACCTTGCCATGTTCTTG
NODE_4_length_214623_cov_16.590501:212278-212588-4	GCCACTCTGATCATAAACGA	TATGCTTAACGACTCTCGAC
NODE_4_length_214623_cov_16.590501:212278-212588-5	CTTTCATTGTGTCCCCACTA	AACCTTGCCATGTTCTTGAT
NODE_4_length_214623_cov_16.590501:212842-213150-1	CTTTTCGTGAACAAAAGGCT	ATCCTTATGGTTCATGAGCC
NODE_4_length_214623_cov_16.590501:212842-213150-2	TTTTCGTGAACAAAAGGCTC	ATCCTTATGGTTCATGAGCC
NODE_4_length_214623_cov_16.590501:212842-213150-3	CTTTTCGTGAACAAAAGGCT	CTTATGGTTCATGAGCCTGA
NODE_4_length_214623_cov_16.590501:212842-213150-4	TTTTCGTGAACAAAAGGCTC	CTTATGGTTCATGAGCCTGA
NODE_4_length_214623_cov_16.590501:212842-213150-5	CTTTTCGTGAACAAAAGGCT	TGAGCCTGAACCGAATATTT
NODE_4_length_214623_cov_16.590501:213181-213491-1	CGACTCAAACCTAAGCAAAC	CGAGACGAGTTTTAGGATGT
NODE_4_length_214623_cov_16.590501:213181-213491-2	TCGACTCAAACCTAAGCAAA	CGAGACGAGTTTTAGGATGT
NODE_4_length_214623_cov_16.590501:213181-213491-3	TTCGACTCAAACCTAAGCAA	CGAGACGAGTTTTAGGATGT
NODE_4_length_214623_cov_16.590501:213181-213491-4	CGACTCAAACCTAAGCAAAC	GGTTCGTTCGTTCAGTTTTT
NODE_4_length_214623_cov_16.590501:213181-213491-5	TCGACTCAAACCTAAGCAAA	GGTTCGTTCGTTCAGTTTTT
NODE_5_length_207186_cov_15.965420:3347-3663-1	TGGTTGTTATTGGAGGACTG	TGCAGAAGTAGTAAACCCAC
NODE_5_length_207186_cov_15.965420:3347-3663-2	GGTTGTTATTGGAGGACTGT	TGCAGAAGTAGTAAACCCAC
NODE_5_length_207186_cov_15.965420:3347-3663-3	GTGGGTTTACTACTTCTGCA	ACTGTAGTGTATGGAGGTCA
NODE_5_length_207186_cov_15.965420:3347-3663-4	TGGTTGTTATTGGAGGACTG	ATCTATGGCTCATTGCACAA
NODE_5_length_207186_cov_15.965420:3347-3663-5	TGGTTGTTATTGGAGGACTG	TTTAGACACACACACACACA
NODE_5_length_207186_cov_15.965420:9828-10144-1	ATATCAGGCGTTCAGGAATC	GTATCTCTGTGTGTGTGTGT
NODE_5_length_207186_cov_15.965420:9828-10144-2	ATATCAGGCGTTCAGGAATC	TATCTCTGTGTGTGTGTGTG
NODE_5_length_207186_cov_15.965420:9828-10144-3	ATATCAGGCGTTCAGGAATC	TGTATCTCTGTGTGTGTGTG
NODE_5_length_207186_cov_15.965420:9828-10144-4	CTCATCATCGCCCGTATATT	GTATCTCTGTGTGTGTGTGT
NODE_5_length_207186_cov_15.965420:9828-10144-5	CTCATCATCGCCCGTATATT	TATCTCTGTGTGTGTGTGTG
NODE_5_length_207186_cov_15.965420:12734-13062-1	TGGACAGTTTGTTGGTCTAG	AAAAGATAAACTCGCGGGAT
NODE_5_length_207186_cov_15.965420:12734-13062-2	CTGGACAGTTTGTTGGTCTA	AAAAGATAAACTCGCGGGAT
NODE_5_length_207186_cov_15.965420:12734-13062-3	GGACAGTTTGTTGGTCTAGT	AAAAGATAAACTCGCGGGAT
NODE_5_length_207186_cov_15.965420:12734-13062-4	TGGACAGTTTGTTGGTCTAG	TAAAAGATAAACTCGCGGGA
NODE_5_length_207186_cov_15.965420:12734-13062-5	CTGGACAGTTTGTTGGTCTA	TAAAAGATAAACTCGCGGGA
NODE_12504_length_7129_cov_12.261497:469-781-1	CGAGATACTTGGTGCATGTA	GTTTTGTTCACCCTCTTTGG
NODE_12504_length_7129_cov_12.261497:469-781-2	CGAGATACTTGGTGCATGTA	GGTTTTGTTCACCCTCTTTG
NODE_12504_length_7129_cov_12.261497:469-781-3	TCTACCACGAAACGTTCTTT	GTTTTGTTCACCCTCTTTGG
NODE_12504_length_7129_cov_12.261497:469-781-4	TCTACCACGAAACGTTCTTT	GGTTTTGTTCACCCTCTTTG
NODE_12504_length_7129_cov_12.261497:469-781-5	GTTTGAAATACGCTGGACAG	TACATGCACCAAGTATCTCG
NODE_5_length_207186_cov_15.965420:20623-20935-1	AATTGCCACTTTTGCTAACC	TCTCTCTCTCTCGTCCTTTT
NODE_5_length_207186_cov_15.965420:20623-20935-2	AATTGCCACTTTTGCTAACC	ATTCCCCTTCACCTTATCCT
NODE_5_length_207186_cov_15.965420:20623-20935-3	AATTGCCACTTTTGCTAACC	CATTCCCCTTCACCTTATCC
NODE_5_length_207186_cov_15.965420:20623-20935-4	AATTGCCACTTTTGCTAACC	CCATTCCCCTTCACCTTATC
NODE_5_length_207186_cov_15.965420:20623-20935-5	AATTGCCACTTTTGCTAACC	CGAAAAGCGTAATAAGCTGG
NODE_5_length_207186_cov_15.965420:22356-22664-1	ACGTTATATGCGACATGTCA	CGGTATGCACGATCTCATAT
NODE_5_length_207186_cov_15.965420:22356-22664-2	ATATGCGACATGTCACATCA	CGGTATGCACGATCTCATAT
NODE_5_length_207186_cov_15.965420:22356-22664-3	TGAGATTTTGTGGCACCTTA	TGACATGTCGCATATAACGT
NODE_5_length_207186_cov_15.965420:22356-22664-4	TGAGATTTTGTGGCACCTTA	CGGTATGCACGATCTCATAT
NODE_5_length_207186_cov_15.965420:22356-22664-5	TGCGACATGTCACATCAATA	CGGTATGCACGATCTCATAT
NODE_2635_length_40853_cov_18.647670:6368-6681-1	ATCCATCCGTATGTCACCTA	TCCTACTCCTCTTTCATCGT
NODE_2635_length_40853_cov_18.647670:6368-6681-2	ACCAATTGAATCCGATACGT	TCCTACTCCTCTTTCATCGT
NODE_2635_length_40853_cov_18.647670:6368-6681-3	GGACACCCCTAGTTTTTCTT	TCCTACTCCTCTTTCATCGT
NODE_2635_length_40853_cov_18.647670:6368-6681-4	TCCAAACCAATTGAATCCGA	TCCTACTCCTCTTTCATCGT
NODE_2635_length_40853_cov_18.647670:6368-6681-5	ATCCATCCGTATGTCACCTA	ACGTATCGGATTCAATTGGT
NODE_5_length_207186_cov_15.965420:43390-43698-1	CAACACAGCAACAACTTGAT	GGCGATAGATAGGTGTCATC
NODE_5_length_207186_cov_15.965420:43390-43698-2	GATGACACCTATCTATCGCC	TGAGTTCAGTTTAACCTCCG
NODE_5_length_207186_cov_15.965420:43390-43698-3	ACAACTTGATCTTCGCAGAT	GGCGATAGATAGGTGTCATC
NODE_5_length_207186_cov_15.965420:43390-43698-4	CAACACAGCAACAACTTGAT	TACATACATAACGGCGGTAC
NODE_5_length_207186_cov_15.965420:43390-43698-5	CAACACAGCAACAACTTGAT	GTACATACATAACGGCGGTA
NODE_22402_length_1012_cov_16.661017:690-1012-1	GTGAGTTTTACCGCTTTGAG	TTGACCCATAGTTCACTGTG
NODE_22402_length_1012_cov_16.661017:690-1012-2	GTGAGTTTTACCGCTTTGAG	AGTTCACTGTGAGATGCAAT
NODE_22402_length_1012_cov_16.661017:690-1012-3	CTGTTGATTGCTCCACATTC	CTCAAAGCGGTAAAACTCAC
NODE_22402_length_1012_cov_16.661017:690-1012-4	TTCCCGTGGTATTTTGAACT	TTGACCCATAGTTCACTGTG
NODE_22402_length_1012_cov_16.661017:690-1012-5	TTCCCGTGGTATTTTGAACT	AGTTCACTGTGAGATGCAAT
NODE_5_length_207186_cov_15.965420:44930-45238-1	GGGTGTTTGAGAACCTACTT	TTCCCAAAAAGAGGTTCACA
NODE_5_length_207186_cov_15.965420:44930-45238-2	TTGGGAGAGAGAGATGAGAG	GATTTATGGGTGTTTGGCAG
NODE_5_length_207186_cov_15.965420:44930-45238-3	GGATTATGGCCAGAATGACT	TTCCCAAAAAGAGGTTCACA
NODE_5_length_207186_cov_15.965420:44930-45238-4	GGGTGTTTGAGAACCTACTT	CTCTCATCTCTCTCTCCCAA
NODE_5_length_207186_cov_15.965420:44930-45238-5	TGGATTATGGCCAGAATGAC	TTCCCAAAAAGAGGTTCACA
NODE_5_length_207186_cov_15.965420:53510-53818-1	CACTCTGGATCCTGTTGTTT	TCCACTCATAAGGGTCTGAA
NODE_5_length_207186_cov_15.965420:53510-53818-2	CACTCTGGATCCTGTTGTTT	TTCCACTCATAAGGGTCTGA
NODE_5_length_207186_cov_15.965420:53510-53818-3	CACTCTGGATCCTGTTGTTT	TTAAGGTGAGTTTCCCGTTT
NODE_5_length_207186_cov_15.965420:53510-53818-4	AAACGGGAAACTCACCTTAA	GCCTTGTCTGAAAACCAATT
NODE_5_length_207186_cov_15.965420:53510-53818-5	CGTTCATTTTGTTCGTCTCA	TCCACTCATAAGGGTCTGAA
NODE_5_length_207186_cov_15.965420:55011-55319-1	GCACAAGAACCGAATTTCAA	TATTGATTGGACCTTGGGTG
NODE_5_length_207186_cov_15.965420:55011-55319-2	ATTATGGAGTAACGGTTGGG	TTCGTGTTTACACCTTGCTA
NODE_5_length_207186_cov_15.965420:55011-55319-3	ATTATGGAGTAACGGTTGGG	TTGAAATTCGGTTCTTGTGC
NODE_5_length_207186_cov_15.965420:55011-55319-4	TAAAACTGCAAACCACAAGC	TATTGATTGGACCTTGGGTG
NODE_5_length_207186_cov_15.965420:55011-55319-5	TAAAACTGCAAACCACAAGC	TTCGTGTTTACACCTTGCTA
NODE_5_length_207186_cov_15.965420:61156-61466-1	TATAAAACGGACAAAGGGGG	TCTGTTTTGGTTTGTCTGGA
NODE_5_length_207186_cov_15.965420:61156-61466-2	TGAGAGAGCTAATGTGTTCG	TCTGTTTTGGTTTGTCTGGA
NODE_5_length_207186_cov_15.965420:61156-61466-3	TCCAGACAAACCAAAACAGA	GCAAATGATTTGAGTCTCGG
NODE_5_length_207186_cov_15.965420:61156-61466-4	TATAAAACGGACAAAGGGGG	GCAAATGATTTGAGTCTCGG
NODE_5_length_207186_cov_15.965420:61156-61466-5	TGAGAGAGCTAATGTGTTCG	GCAAATGATTTGAGTCTCGG
NODE_5_length_207186_cov_15.965420:74020-74352-1	GGATTGATCTGCAGAGAGAG	AACTTGTTAGCTCCTTCTCG
NODE_5_length_207186_cov_15.965420:74020-74352-2	ACCACCACCATACAATTTCA	AACTTGTTAGCTCCTTCTCG
NODE_5_length_207186_cov_15.965420:74020-74352-3	TCACCACCACCATACAATTT	AACTTGTTAGCTCCTTCTCG
NODE_5_length_207186_cov_15.965420:74020-74352-4	TTCACCACCACCATACAATT	AACTTGTTAGCTCCTTCTCG
NODE_5_length_207186_cov_15.965420:74020-74352-5	ATTCAGGGATTGATCTGCAG	AACTTGTTAGCTCCTTCTCG
NODE_5_length_207186_cov_15.965420:75794-76116-1	TGAACGGTTCAGCTTATCAA	GCAACTTGAGAGAGCAATTC
NODE_5_length_207186_cov_15.965420:75794-76116-2	TTGAACGGTTCAGCTTATCA	GCAACTTGAGAGAGCAATTC
NODE_5_length_207186_cov_15.965420:75794-76116-3	TGAACGGTTCAGCTTATCAA	TTGTGGTGTTGATGAGAGAG
NODE_5_length_207186_cov_15.965420:75794-76116-4	TGAACGGTTCAGCTTATCAA	CTTGTGGTGTTGATGAGAGA
NODE_5_length_207186_cov_15.965420:75794-76116-5	TTGAACGGTTCAGCTTATCA	TTGTGGTGTTGATGAGAGAG
NODE_5_length_207186_cov_15.965420:86221-86531-1	GCCCGATATGAGAAGTTGAT	ATTCAGACAGACGTGAACAA
NODE_5_length_207186_cov_15.965420:86221-86531-2	GCCCGATATGAGAAGTTGAT	ACAAACAATCCAGTGTTCCT
NODE_5_length_207186_cov_15.965420:86221-86531-3	GATAGGCTGTTTGTTGCATC	ATTCAGACAGACGTGAACAA
NODE_5_length_207186_cov_15.965420:86221-86531-4	GATAGGCTGTTTGTTGCATC	ACAAACAATCCAGTGTTCCT
NODE_5_length_207186_cov_15.965420:86221-86531-5	TGCATCATTGTAAACGTGTG	ATTCAGACAGACGTGAACAA
NODE_5_length_207186_cov_15.965420:86667-86979-1	ACTACACGAGTTACCTCTCA	AGCTGTCATCACCAATTCAT
NODE_5_length_207186_cov_15.965420:86667-86979-2	ACTACACGAGTTACCTCTCA	TCTCTCTCTCTCAACGAACT
NODE_5_length_207186_cov_15.965420:86667-86979-3	ACTACACGAGTTACCTCTCA	ATTATCGGAGCTGTCATCAC
NODE_5_length_207186_cov_15.965420:86667-86979-4	ACTACACGAGTTACCTCTCA	CATTATCGGAGCTGTCATCA
NODE_5_length_207186_cov_15.965420:86667-86979-5	ACTACACGAGTTACCTCTCA	CTCTCTCTCTCTCTCAACGA
NODE_5_length_207186_cov_15.965420:87945-88255-1	CAAAAACCAGCCATGAATGT	TTTGCATAGTGGTTTTGCTG
NODE_5_length_207186_cov_15.965420:87945-88255-2	ACAAAAACCAGCCATGAATG	TTTGCATAGTGGTTTTGCTG
NODE_5_length_207186_cov_15.965420:87945-88255-3	CAAAAACCAGCCATGAATGT	GCCATTTGGTTGTGCTAAAT
NODE_5_length_207186_cov_15.965420:87945-88255-4	ACAAAAACCAGCCATGAATG	GCCATTTGGTTGTGCTAAAT
NODE_5_length_207186_cov_15.965420:87945-88255-5	ATTTAGCACAACCAAATGGC	TTTGCATAGTGGTTTTGCTG
NODE_5_length_207186_cov_15.965420:88087-88411-1	CAGCAAAACCACTATGCAAA	CGCACCATATTTCGTAGAGA
NODE_5_length_207186_cov_15.965420:88087-88411-2	CAGCAAAACCACTATGCAAA	TCGCACCATATTTCGTAGAG
NODE_5_length_207186_cov_15.965420:88087-88411-3	CAGCAAAACCACTATGCAAA	GAGAGAGAGAGAGAGAGCAT
NODE_5_length_207186_cov_15.965420:88087-88411-4	CAGCAAAACCACTATGCAAA	CAATACACAGACTGAGGGAG
NODE_5_length_207186_cov_15.965420:88087-88411-5	CAGCAAAACCACTATGCAAA	AATACACAGACTGAGGGAGA
NODE_12120_length_7721_cov_16.510798:6398-6706-1	GGTTCGGTTCTAACTATGGT	ATTTGGTTAGGTTATGCGGT
NODE_12120_length_7721_cov_16.510798:6398-6706-2	GGTTCGGTTCTAACTATGGT	TTGGTCTGGTTATGGTTCTG
NODE_12120_length_7721_cov_16.510798:6398-6706-3	AAATTATACGGTCCGGTTCG	ATTTGGTTAGGTTATGCGGT
NODE_12120_length_7721_cov_16.510798:6398-6706-4	CGGTTCGGTTCTAACTATGG	ATTTGGTTAGGTTATGCGGT
NODE_12120_length_7721_cov_16.510798:6398-6706-5	CCGGTTCGGTTCTAACTATG	ATTTGGTTAGGTTATGCGGT
NODE_5_length_207186_cov_15.965420:102120-102433-1	GGCACTGAGAAGAAGAAGAA	ATTAATGCTAGTGCCGATGT
NODE_5_length_207186_cov_15.965420:102120-102433-2	GGCACTGAGAAGAAGAAGAA	ACTTTAGTGTATGCGCAAGA
NODE_5_length_207186_cov_15.965420:102120-102433-3	GGCACTGAGAAGAAGAAGAA	CACTTTAGTGTATGCGCAAG
NODE_5_length_207186_cov_15.965420:102120-102433-4	AAGAAGAAGAACCGACAGAC	ATTAATGCTAGTGCCGATGT
NODE_5_length_207186_cov_15.965420:102120-102433-5	AAGAAGAAGAACCGACAGAC	ACTTTAGTGTATGCGCAAGA
NODE_5_length_207186_cov_15.965420:107098-107417-1	GTCAGGCTTTTGTATCAAGC	AAAAGCTTAGCTGAGACGAT
NODE_5_length_207186_cov_15.965420:107098-107417-2	CACACGGACTCTAGTCTTTT	GCTTGATACAAAAGCCTGAC
NODE_5_length_207186_cov_15.965420:107098-107417-3	AATGGATGATGGGATGTCAG	AAAAGCTTAGCTGAGACGAT
NODE_5_length_207186_cov_15.965420:107098-107417-4	CACACGGACTCTAGTCTTTT	CTGACATCCCATCATCCATT
NODE_5_length_207186_cov_15.965420:107098-107417-5	CAGTTCAGAACCTCAGAAGT	GCTTGATACAAAAGCCTGAC
NODE_5_length_207186_cov_15.965420:112022-112330-1	TTGGAGGTGATGTAGACGTA	CACTACATCCAAAAAGGCTG
NODE_5_length_207186_cov_15.965420:112022-112330-2	TTGGAGGTGATGTAGACGTA	CTGCCACTACATCCAAAAAG
NODE_5_length_207186_cov_15.965420:112022-112330-3	TTGGAGGTGATGTAGACGTA	CTCCTCTCTCTCCTCAAAAC
NODE_5_length_207186_cov_15.965420:112022-112330-4	TTGGAGGTGATGTAGACGTA	CCTCCTCTCTCTCCTCAAAA
NODE_5_length_207186_cov_15.965420:112022-112330-5	GTTTTGAGGAGAGAGAGGAG	CACTACATCCAAAAAGGCTG
NODE_5_length_207186_cov_15.965420:112234-112652-1	TTAGAGAGGGAGGAGATTGG	ATAAACCCATCCCAATTCCC
NODE_5_length_207186_cov_15.965420:112234-112652-2	TTGGAGATTAGAGAGGGAGG	ATAAACCCATCCCAATTCCC
NODE_5_length_207186_cov_15.965420:112234-112652-3	GGGAATTGGGATGGGTTTAT	GAGCTAACGATCATCAGGTT
NODE_5_length_207186_cov_15.965420:112234-112652-4	TTAGAGAGGGAGGAGATTGG	CTTAAACTCGCACACTTCAC
NODE_5_length_207186_cov_15.965420:112234-112652-5	TTGGAGATTAGAGAGGGAGG	CTTAAACTCGCACACTTCAC
NODE_5_length_207186_cov_15.965420:114788-115098-1	GAGTTAGTGCCCATAAGGAC	CGCCCTGCAAAGTATTTTAG
NODE_5_length_207186_cov_15.965420:114788-115098-2	ATGAGTTAGTGCCCATAAGG	CGCCCTGCAAAGTATTTTAG
NODE_5_length_207186_cov_15.965420:114788-115098-3	GAGTTAGTGCCCATAAGGAC	TCGCCCTGCAAAGTATTTTA
NODE_5_length_207186_cov_15.965420:114788-115098-4	TGAGTTAGTGCCCATAAGGA	CGCCCTGCAAAGTATTTTAG
NODE_5_length_207186_cov_15.965420:114788-115098-5	GAGTTAGTGCCCATAAGGAC	GCATAGTGAAAGTCCTGGTT
NODE_5_length_207186_cov_15.965420:117252-117560-1	TTGACTCTGTGGGTACATTG	TGGGGTCCCAAGTATTTAGA
NODE_5_length_207186_cov_15.965420:117252-117560-2	ACTCTGTGGGTACATTGTTC	TGGGGTCCCAAGTATTTAGA
NODE_5_length_207186_cov_15.965420:117252-117560-3	GACTCTGTGGGTACATTGTT	TGGGGTCCCAAGTATTTAGA
NODE_5_length_207186_cov_15.965420:117252-117560-4	GTTTGACTCTGTGGGTACAT	TGGGGTCCCAAGTATTTAGA
NODE_5_length_207186_cov_15.965420:117252-117560-5	ATGTTTGACTCTGTGGGTAC	TGGGGTCCCAAGTATTTAGA
NODE_5_length_207186_cov_15.965420:117664-117974-1	AGGACCAAAAGAAGAATGCA	ACCCCTCTTCCACAATTTTT
NODE_5_length_207186_cov_15.965420:117664-117974-2	GCAAAAATGAACTTGGTCGT	ACCCCTCTTCCACAATTTTT
NODE_5_length_207186_cov_15.965420:117664-117974-3	TGCAAAAATGAACTTGGTCG	ACCCCTCTTCCACAATTTTT
NODE_5_length_207186_cov_15.965420:117664-117974-4	AAAACCCGGTCAAGAATTTG	TGCATTCTTCTTTTGGTCCT
NODE_5_length_207186_cov_15.965420:117664-117974-5	AAAAATGAACTTGGTCGTCC	ACCCCTCTTCCACAATTTTT
NODE_5_length_207186_cov_15.965420:118520-118828-1	GCACCGAACCCTTATAAGAT	AAAGAGCATCCAGATCTCAC
NODE_5_length_207186_cov_15.965420:118520-118828-2	GCACCGAACCCTTATAAGAT	AGCATCCAGATCTCACTCTA
NODE_5_length_207186_cov_15.965420:118520-118828-3	ATTGCACCGAACCCTTATAA	AAAGAGCATCCAGATCTCAC
NODE_5_length_207186_cov_15.965420:118520-118828-4	GCACCGAACCCTTATAAGAT	GAAAGAGCATCCAGATCTCA
NODE_5_length_207186_cov_15.965420:118520-118828-5	ATTGCACCGAACCCTTATAA	AGCATCCAGATCTCACTCTA
NODE_5_length_207186_cov_15.965420:122758-123071-1	CCAAACCAAACCAAACTACC	CAAATGCGTTTTCCCTTCAT
NODE_5_length_207186_cov_15.965420:122758-123071-2	CGGCATTTCCAATTTCCAAT	GGTAGTTTGGTTTGGTTTGG
NODE_5_length_207186_cov_15.965420:122758-123071-3	CAACCAAACCAAACCAAACT	CAAATGCGTTTTCCCTTCAT
NODE_5_length_207186_cov_15.965420:122758-123071-4	CCAAACCAAACCAAACTACC	CAGCATACATAGCCAAATGC
NODE_5_length_207186_cov_15.965420:122758-123071-5	TCAAGTCATCAACCAAACCA	CAAATGCGTTTTCCCTTCAT
NODE_5_length_207186_cov_15.965420:123150-123463-1	AGGTCTAAATGAGCAACCAG	AGCCTGTAAACGTAAACCAT
NODE_5_length_207186_cov_15.965420:123150-123463-2	GACATAAGACTCGGTTTGGT	AGCCTGTAAACGTAAACCAT
NODE_5_length_207186_cov_15.965420:123150-123463-3	AGGTCTAAATGAGCAACCAG	ACCAAACCGAGTCTTATGTC
NODE_5_length_207186_cov_15.965420:123150-123463-4	TCTTATAGCTGACCCCAGTT	AGCCTGTAAACGTAAACCAT
NODE_5_length_207186_cov_15.965420:123150-123463-5	TTCTTATAGCTGACCCCAGT	AGCCTGTAAACGTAAACCAT
NODE_5_length_207186_cov_15.965420:123723-124039-1	TTTTCGAAGCTCATGAGTCA	CACTATTTGATCCAACCCCA
NODE_5_length_207186_cov_15.965420:123723-124039-2	ACTCAAGCTCGACTCTTTTT	CACTATTTGATCCAACCCCA
NODE_5_length_207186_cov_15.965420:123723-124039-3	CGATTTTCGAAGCTCATGAG	CACTATTTGATCCAACCCCA
NODE_5_length_207186_cov_15.965420:123723-124039-4	CTGACGGCTGCAAAAATAAT	TGACTCATGAGCTTCGAAAA
NODE_5_length_207186_cov_15.965420:123723-124039-5	ACTCAAGCTCGACTCTTTTT	TGACTCATGAGCTTCGAAAA
NODE_5_length_207186_cov_15.965420:126639-126949-1	GAGTAATTGTTGCGGAATGG	CAACTAACAATTCCGTGCTC
NODE_5_length_207186_cov_15.965420:126639-126949-2	GGAGTAATTGTTGCGGAATG	CAACTAACAATTCCGTGCTC
NODE_5_length_207186_cov_15.965420:126639-126949-3	GAGTAATTGTTGCGGAATGG	GGGTTCCAAACTTCCAACTA
NODE_5_length_207186_cov_15.965420:126639-126949-4	GGAGTAATTGTTGCGGAATG	GGGTTCCAAACTTCCAACTA
NODE_5_length_207186_cov_15.965420:126639-126949-5	ATTGTTGCGGAATGGATTTG	CAACTAACAATTCCGTGCTC
NODE_5_length_207186_cov_15.965420:129236-129579-1	TTCCTCTCGTTTTATTGCCA	AAAAAGACCGTGACAGAAGT
NODE_5_length_207186_cov_15.965420:129236-129579-2	TTCCTCTCGTTTTATTGCCA	AAAGTTAGGTCAAAGGGGAC
NODE_5_length_207186_cov_15.965420:129236-129579-3	TCGCTATTTTCCTCTCGTTT	AAAAAGACCGTGACAGAAGT
NODE_5_length_207186_cov_15.965420:129236-129579-4	TTCGCTATTTTCCTCTCGTT	AAAAAGACCGTGACAGAAGT
NODE_5_length_207186_cov_15.965420:129236-129579-5	TTATTGCCACGCAGGATATT	AAAAAGACCGTGACAGAAGT
NODE_5_length_207186_cov_15.965420:136113-136421-1	AATTGCCATACACTACCCAG	AGGTACGATTGTCTGAGAGA
NODE_5_length_207186_cov_15.965420:136113-136421-2	TACCCAGAATAACATGTGCC	AGGTACGATTGTCTGAGAGA
NODE_5_length_207186_cov_15.965420:136113-136421-3	AATTGCCATACACTACCCAG	CAGGTACGATTGTCTGAGAG
NODE_5_length_207186_cov_15.965420:136113-136421-4	AATTGCCATACACTACCCAG	ACGATTGTCTGAGAGAGAGA
NODE_5_length_207186_cov_15.965420:136113-136421-5	TACCCAGAATAACATGTGCC	CAGGTACGATTGTCTGAGAG
NODE_5_length_207186_cov_15.965420:136570-136884-1	TAAGTCCGGACATTCTAGGT	GTGGTCCAAGGTCCATTATT
NODE_5_length_207186_cov_15.965420:136570-136884-2	TAAGTCCGGACATTCTAGGT	CCAAACATGCAGTTGAAGTT
NODE_5_length_207186_cov_15.965420:136570-136884-3	TAAGTCCGGACATTCTAGGT	TTATTTGTGGAGTCAGGAGC
NODE_5_length_207186_cov_15.965420:136570-136884-4	TAAGTCCGGACATTCTAGGT	AATTTAGTGGTCCAAGGTCC
NODE_5_length_207186_cov_15.965420:136570-136884-5	CCGCCTCAGTTATGACTTAA	GTGGTCCAAGGTCCATTATT
NODE_5_length_207186_cov_15.965420:139399-139709-1	TGGGGAACAAGAATGAATGA	GGACATACACATAGGAGCAA
NODE_5_length_207186_cov_15.965420:139399-139709-2	AGAATGGGGAACAAGAATGA	GGACATACACATAGGAGCAA
NODE_5_length_207186_cov_15.965420:139399-139709-3	AGAAAGAATGGGGAACAAGA	GGACATACACATAGGAGCAA
NODE_5_length_207186_cov_15.965420:139399-139709-4	AGAAAGAATGGGGAACAAGAA	GGACATACACATAGGAGCAA
NODE_5_length_207186_cov_15.965420:139399-139709-5	AAGAAAGAATGGGGAACAAGA	GGACATACACATAGGAGCAA
NODE_5_length_207186_cov_15.965420:141906-142220-1	AGCTGAGAAATCTCTTGCAA	CAAGTCATTTTACTGGACGC
NODE_5_length_207186_cov_15.965420:141906-142220-2	AGCTGAGAAATCTCTTGCAA	GCAAGTCATTTTACTGGACG
NODE_5_length_207186_cov_15.965420:141906-142220-3	AGCTGAGAAATCTCTTGCAA	CGCAAGTCATTTTACTGGAC
NODE_5_length_207186_cov_15.965420:141906-142220-4	AAGCTGAGAAATCTCTTGCA	CAAGTCATTTTACTGGACGC
NODE_5_length_207186_cov_15.965420:141906-142220-5	AAGCTGAGAAATCTCTTGCA	GCAAGTCATTTTACTGGACG
NODE_5_length_207186_cov_15.965420:144282-144592-1	GAATGTGGAGTTCCTCACAT	TTCATTGTATCGCCGAATCT
NODE_5_length_207186_cov_15.965420:144282-144592-2	TCTTAGGCCATCTCCAGTAA	TTCATTGTATCGCCGAATCT
NODE_5_length_207186_cov_15.965420:144282-144592-3	TTCTTAGGCCATCTCCAGTA	TTCATTGTATCGCCGAATCT
NODE_5_length_207186_cov_15.965420:144282-144592-4	GAATGTGGAGTTCCTCACAT	TACTGGAGATGGCCTAAGAA
NODE_5_length_207186_cov_15.965420:144282-144592-5	GAATGTGGAGTTCCTCACAT	TTACTGGAGATGGCCTAAGA
NODE_5_length_207186_cov_15.965420:146226-146536-1	CACATTAATTGGGCCCTACT	AAGGCAAGGGAATAGTCTTG
NODE_5_length_207186_cov_15.965420:146226-146536-2	CACATTAATTGGGCCCTACT	GGCAAGGGAATAGTCTTGAA
NODE_5_length_207186_cov_15.965420:146226-146536-3	TTTTCCTAGTTAGGCGATGG	AGTAGGGCCCAATTAATGTG
NODE_5_length_207186_cov_15.965420:146226-146536-4	TGGGCCCTACTATTTACACT	AAGGCAAGGGAATAGTCTTG
NODE_5_length_207186_cov_15.965420:146226-146536-5	TGGGCCCTACTATTTACACT	GGCAAGGGAATAGTCTTGAA
NODE_5_length_207186_cov_15.965420:150979-151289-1	CGGTTAACATGGGGAGTTTA	GAGGAGAGAGAGAGAGTGAG
NODE_5_length_207186_cov_15.965420:150979-151289-2	AACATGGGGAGTTTACTTCC	GAGGAGAGAGAGAGAGTGAG
NODE_5_length_207186_cov_15.965420:150979-151289-3	CGGTTAACATGGGGAGTTTA	GGAGAGAGAGAGAGTGAGAA
NODE_5_length_207186_cov_15.965420:150979-151289-4	CGGTTAACATGGGGAGTTTA	AAGAGGAGAGAGAGAGAGTG
NODE_5_length_207186_cov_15.965420:150979-151289-5	AACATGGGGAGTTTACTTCC	GGAGAGAGAGAGAGTGAGAA
NODE_5_length_207186_cov_15.965420:151615-151925-1	GTATAGTTGGGGGTTCAAGG	GATAGCCTTGAACTCCCAAA
NODE_5_length_207186_cov_15.965420:151615-151925-2	GCTATCCCTTGCTTTCTTCT	GATAGCCTTGAACTCCCAAA
NODE_5_length_207186_cov_15.965420:151615-151925-3	TTCTTCTTCTTCTTTGGGGG	GATAGCCTTGAACTCCCAAA
NODE_5_length_207186_cov_15.965420:151615-151925-4	GTTGGTCTCGTATAGTTGGG	GATAGCCTTGAACTCCCAAA
NODE_5_length_207186_cov_15.965420:151615-151925-5	GGCCTGGAATGTAAAGTTCT	GATAGCCTTGAACTCCCAAA
NODE_5_length_207186_cov_15.965420:158617-158925-1	TGACTAGGTCTCTCGGAATT	CTCTACAAAGAACCCCGAAA
NODE_5_length_207186_cov_15.965420:158617-158925-2	TTTCGGGGTTCTTTGTAGAG	CGAATCAATAGAACTTGCCG
NODE_5_length_207186_cov_15.965420:158617-158925-3	TGACTAGGTCTCTCGGAATT	ATCGCTCTCTACAAAGAACC
NODE_5_length_207186_cov_15.965420:158617-158925-4	TTTCGGGGTTCTTTGTAGAG	AACTTGCCGACATACATGAT
NODE_5_length_207186_cov_15.965420:158617-158925-5	GGTTCTTTGTAGAGAGCGAT	CGAATCAATAGAACTTGCCG
NODE_5_length_207186_cov_15.965420:160002-160315-1	CCCCCTAAACCTCCAATAAC	GGCAAGGAACAACAGAGATA
NODE_5_length_207186_cov_15.965420:160002-160315-2	AACCTCCAATAACAGAACCC	GGCAAGGAACAACAGAGATA
NODE_5_length_207186_cov_15.965420:160002-160315-3	CACAAAGTGGCTACTCTCAT	GGCAAGGAACAACAGAGATA
NODE_5_length_207186_cov_15.965420:160002-160315-4	GAGACAGACCTAACCTTTGG	GGCAAGGAACAACAGAGATA
NODE_5_length_207186_cov_15.965420:160002-160315-5	GGAGACAGACCTAACCTTTG	GGCAAGGAACAACAGAGATA
NODE_5_length_207186_cov_15.965420:164612-164922-1	TGGCTGAACTGTTTACTCTC	GATCCCATAACTCCACTCAC
NODE_5_length_207186_cov_15.965420:164612-164922-2	ACGGTGACTTAACTTTGACA	GAGAGTAAACAGTTCAGCCA
NODE_5_length_207186_cov_15.965420:164612-164922-3	CCTTCCTTCCACCAGATATG	GATCCCATAACTCCACTCAC
NODE_5_length_207186_cov_15.965420:164612-164922-4	TTCCTTCCTTCCACCAGATA	GATCCCATAACTCCACTCAC
NODE_5_length_207186_cov_15.965420:164612-164922-5	TCCTTCCTTCCACCAGATAT	GATCCCATAACTCCACTCAC
NODE_5_length_207186_cov_15.965420:166496-166826-1	ACCATCATTGACTTCACCAA	CCACCCCAACAAAATTAACC
NODE_5_length_207186_cov_15.965420:166496-166826-2	ACCATCATTGACTTCACCAA	TGATACAAAGGCTCAAGCAT
NODE_5_length_207186_cov_15.965420:166496-166826-3	ACCATCATTGACTTCACCAA	CAAGCATTTCTCCACTCTCT
NODE_5_length_207186_cov_15.965420:166496-166826-4	ACCATCATTGACTTCACCAA	CTCAAGCATTTCTCCACTCT
NODE_5_length_207186_cov_15.965420:166496-166826-5	ACCATCATTGACTTCACCAA	TCAAGCATTTCTCCACTCTC
NODE_5_length_207186_cov_15.965420:177353-177661-1	ATTGGAACGATATGGACTCG	GCTGGATAATTGCGAAAACA
NODE_5_length_207186_cov_15.965420:177353-177661-2	ATTGGAACGATATGGACTCG	TGCTGGATAATTGCGAAAAC
NODE_5_length_207186_cov_15.965420:177353-177661-3	GTTTTCGCAATTATCCAGCA	GATTAAGGAAGTGGTGGGAG
NODE_5_length_207186_cov_15.965420:177353-177661-4	GTTTTCGCAATTATCCAGCA	GAGGATTAAGGAAGTGGTGG
NODE_5_length_207186_cov_15.965420:177353-177661-5	GTTTTCGCAATTATCCAGCA	GGAGGATTAAGGAAGTGGTG
NODE_5_length_207186_cov_15.965420:177925-178233-1	TGATCTATGAATGGCCCATG	TTTGGATGGTCCGGATTATG
NODE_5_length_207186_cov_15.965420:177925-178233-2	ATCTATGAATGGCCCATGAC	TTTGGATGGTCCGGATTATG
NODE_5_length_207186_cov_15.965420:177925-178233-3	GTGATCTATGAATGGCCCAT	TTTGGATGGTCCGGATTATG
NODE_5_length_207186_cov_15.965420:177925-178233-4	TGATCTATGAATGGCCCATG	ATGAACAAGTTTTTGGGTGC
NODE_5_length_207186_cov_15.965420:177925-178233-5	ATCTATGAATGGCCCATGAC	ATGAACAAGTTTTTGGGTGC
NODE_5_length_207186_cov_15.965420:178319-178629-1	AAACGGGGCATTAAAAATGG	TGTCAGAAACCTTCGGTTAG
NODE_5_length_207186_cov_15.965420:178319-178629-2	AAACGGGGCATTAAAAATGG	TTAGTGTCAGAAACCTTCGG
NODE_5_length_207186_cov_15.965420:178319-178629-3	ATTCCTTCCTTCCTGTTTCC	TACACGCAAACATTTATGGC
NODE_5_length_207186_cov_15.965420:178319-178629-4	ATTCCTTCCTTCCTGTTTCC	TCTCTCTTTACACGCAAACA
NODE_5_length_207186_cov_15.965420:178319-178629-5	AAACGGGGCATTAAAAATGG	GCGAATCGGACATTGAAATT
NODE_5_length_207186_cov_15.965420:179605-179919-1	TAGCTAGCGACCACATTTAC	TTGACTCGACTAATCCCTCT
NODE_5_length_207186_cov_15.965420:179605-179919-2	ATTGGAATTGACTGAGGGTC	TTGACTCGACTAATCCCTCT
NODE_5_length_207186_cov_15.965420:179605-179919-3	TAGCTAGCGACCACATTTAC	GAGTCTTCGACCACATTTCT
NODE_5_length_207186_cov_15.965420:179605-179919-4	ATTGGAATTGACTGAGGGTC	GAGTCTTCGACCACATTTCT
NODE_5_length_207186_cov_15.965420:179605-179919-5	AATAGCTAGCGACCACATTT	TTGACTCGACTAATCCCTCT
NODE_5_length_207186_cov_15.965420:179873-180183-1	TATTTGAAAGGGCGTGTGTA	GAGTACTGAATGGCTTTTGC
NODE_5_length_207186_cov_15.965420:179873-180183-2	GTCGACAAAGAGACAAACAC	GAGTACTGAATGGCTTTTGC
NODE_5_length_207186_cov_15.965420:179873-180183-3	AGTCGACAAAGAGACAAACA	GAGTACTGAATGGCTTTTGC
NODE_5_length_207186_cov_15.965420:179873-180183-4	TAGTGTTGAAAGCAGTTGGT	GAGTACTGAATGGCTTTTGC
NODE_5_length_207186_cov_15.965420:179873-180183-5	GTGTGTAGTGTTGAAAGCAG	GAGTACTGAATGGCTTTTGC
NODE_5_length_207186_cov_15.965420:180329-180639-1	CGGAGCCAGAATTTTTACAC	GAATCGAAAATGGAGCCATC
NODE_5_length_207186_cov_15.965420:180329-180639-2	GCAACAAGGCTTTTTCATCT	TGCTCCCACTGTGTAAAAAT
NODE_5_length_207186_cov_15.965420:180329-180639-3	GCAACAAGGCTTTTTCATCT	TGGCCGGTCCTTCATATATA
NODE_5_length_207186_cov_15.965420:180329-180639-4	GCAACAAGGCTTTTTCATCT	GAATCGAAAATGGAGCCATC
NODE_5_length_207186_cov_15.965420:180329-180639-5	CGGAGCCAGAATTTTTACAC	ATTCTGCGAATCGAAAATGG
NODE_5_length_207186_cov_15.965420:182019-182327-1	GTGGCTAACCTTTAAGCTCT	TTGGCCCCATTCAAAATTTC
NODE_5_length_207186_cov_15.965420:182019-182327-2	ATTTTGTCTCGTTGCAATGG	TTGGCCCCATTCAAAATTTC
NODE_5_length_207186_cov_15.965420:182019-182327-3	GTGGCTAACCTTTAAGCTCT	AAAACTCCCATTTCGTCCTT
NODE_5_length_207186_cov_15.965420:182019-182327-4	GTGGCTAACCTTTAAGCTCT	GCCCCATTCAAAATTTCCTC
NODE_5_length_207186_cov_15.965420:182019-182327-5	TGGCTAACCTTTAAGCTCTC	TTGGCCCCATTCAAAATTTC
NODE_5_length_207186_cov_15.965420:182615-182923-1	TTGGCCTTTGTGCTATAGAG	GATTTGGGTTTTTGGGGAAG
NODE_5_length_207186_cov_15.965420:182615-182923-2	TTGGCCTTTGTGCTATAGAG	GAAGATTTGGGTTTTTGGGG
NODE_5_length_207186_cov_15.965420:182615-182923-3	CTTGGCCTTTGTGCTATAGA	GATTTGGGTTTTTGGGGAAG
NODE_5_length_207186_cov_15.965420:182615-182923-4	CTTGGCCTTTGTGCTATAGA	GAAGATTTGGGTTTTTGGGG
NODE_5_length_207186_cov_15.965420:182615-182923-5	TTGGCCTTTGTGCTATAGAG	TTTTGGGGAAGATGATCTGG
NODE_5_length_207186_cov_15.965420:186818-187126-1	TATGAAAAGACTCGCTCTCG	AGCTTCTAGTTGGAAATGCA
NODE_5_length_207186_cov_15.965420:186818-187126-2	TGTAGATACCCGGTTTTTGG	AGCTTCTAGTTGGAAATGCA
NODE_5_length_207186_cov_15.965420:186818-187126-3	TATGAAAAGACTCGCTCTCG	AGTGGCATGACTGAAGAATT
NODE_5_length_207186_cov_15.965420:186818-187126-4	TATGAAAAGACTCGCTCTCG	AAGTGGCATGACTGAAGAAT
NODE_5_length_207186_cov_15.965420:186818-187126-5	TGTAGATACCCGGTTTTTGG	AGTGGCATGACTGAAGAATT
NODE_5_length_207186_cov_15.965420:189665-189973-1	TCCTCAAGTACTCTTTCCCA	ATATAAGTCCGGCCCAGTAT
NODE_5_length_207186_cov_15.965420:189665-189973-2	CTTCTTTCGTTGTATCTGCG	ATATAAGTCCGGCCCAGTAT
NODE_5_length_207186_cov_15.965420:189665-189973-3	TCCTCAAGTACTCTTTCCCA	ATTTTTGTGTGTGTGAGACG
NODE_5_length_207186_cov_15.965420:189665-189973-4	GTCCTCAAGTACTCTTTCCC	ATATAAGTCCGGCCCAGTAT
NODE_5_length_207186_cov_15.965420:189665-189973-5	GTCCTCAAGTACTCTTTCCC	ATTTTTGTGTGTGTGAGACG
NODE_5_length_207186_cov_15.965420:194360-194710-1	CTCTCTTTCTCTCTCCAGGA	TGGAACATAACCAACACACA
NODE_5_length_207186_cov_15.965420:194360-194710-2	TCTCTCTTTCTCTCTCCAGG	TGGAACATAACCAACACACA
NODE_5_length_207186_cov_15.965420:194360-194710-3	CCTCTCTCTTTCTCTCTCCA	TGGAACATAACCAACACACA
NODE_5_length_207186_cov_15.965420:194360-194710-4	CTCTCTTTCTCTCTCCAGGA	AGAGAGAGAGAGAGAGGGTA
NODE_5_length_207186_cov_15.965420:194360-194710-5	TCTCTCTTTCTCTCTCCAGG	AGAGAGAGAGAGAGAGGGTA
NODE_5_length_207186_cov_15.965420:204856-205169-1	CAAGAAAGTTAGCATCCCCT	CAAAGCAACTTCAGAAGCAA
NODE_5_length_207186_cov_15.965420:204856-205169-2	CAAGAAAGTTAGCATCCCCT	CAAAGCAAAGCAACTTCAGA
NODE_5_length_207186_cov_15.965420:204856-205169-3	CAAGAAAGTTAGCATCCCCT	AGTAGAGGATATGACTCCGG
NODE_5_length_207186_cov_15.965420:204856-205169-4	CAAGAAAGTTAGCATCCCCT	CAGATTCGCAAATTGTGTCA
NODE_5_length_207186_cov_15.965420:204856-205169-5	CAAATGGTCCGGAGTCATAT	CAAAGCAAAGCAACTTCAGA
NODE_11022_length_9487_cov_28.680769:7916-8224-1	TGCCTGCTTGTTTTTCTTTT	ACACTTCAACAAAACTCCCT
NODE_11022_length_9487_cov_28.680769:7916-8224-2	TTGCCTGCTTGTTTTTCTTT	ACACTTCAACAAAACTCCCT
NODE_11022_length_9487_cov_28.680769:7916-8224-3	TTTGCCTGCTTGTTTTTCTT	ACACTTCAACAAAACTCCCT
NODE_11022_length_9487_cov_28.680769:7916-8224-4	CTTTGCCTGCTTGTTTTTCT	ACACTTCAACAAAACTCCCT
NODE_11022_length_9487_cov_28.680769:7916-8224-5	CTCTTTGCCTGCTTGTTTTT	ACACTTCAACAAAACTCCCT
NODE_20487_length_1351_cov_11.534314:79-399-1	TGTTCTAGATCGTTCTCCCT	GAGAGAGAGAGAGAGAGACC
NODE_20487_length_1351_cov_11.534314:79-399-2	TGTTCTAGATCGTTCTCCCT	CGAGAGAGAGAGAGAGAGAG
NODE_20487_length_1351_cov_11.534314:79-399-3	TGTTCTAGATCGTTCTCCCT	TTTACCCTTAGCCTACCCTT
NODE_20487_length_1351_cov_11.534314:79-399-4	TGTTCTAGATCGTTCTCCCT	TTTTACCCTTAGCCTACCCT
NODE_20487_length_1351_cov_11.534314:79-399-5	GGTCTCTCTCTCTCTCTCTC	AGAATGAGAGAAGATCGGGA
NODE_6_length_201649_cov_16.976444:17226-17536-1	AAAACCTCGGGTTCAAATCT	CAGTACCAGTACTTAGGTGC
NODE_6_length_201649_cov_16.976444:17226-17536-2	ACGTCAGACAATACGATGTT	CAGTACCAGTACTTAGGTGC
NODE_6_length_201649_cov_16.976444:17226-17536-3	AAAACCTCGGGTTCAAATCT	AGTACCAGTACTTAGGTGCT
NODE_6_length_201649_cov_16.976444:17226-17536-4	ACGTCAGACAATACGATGTT	AGTACCAGTACTTAGGTGCT
NODE_6_length_201649_cov_16.976444:17226-17536-5	AAAACCTCGGGTTCAAATCT	ACCAGGACTTCTAGCTTAGT
NODE_6_length_201649_cov_16.976444:18294-18670-1	CTCAATTTGTGACGTTGAGG	TTGCACAATCTCTTCCTACC
NODE_6_length_201649_cov_16.976444:18294-18670-2	CTCAATTTGTGACGTTGAGG	TCTCTCTCTCTCTCTCTCCA
NODE_6_length_201649_cov_16.976444:18294-18670-3	TGGAGAGAGAGAGAGAGAGA	TTGCACAATCTCTTCCTACC
NODE_6_length_201649_cov_16.976444:18294-18670-4	CTCAATTTGTGACGTTGAGG	GCACAATCTCTTCCTACCTT
NODE_6_length_201649_cov_16.976444:18294-18670-5	AATTTGTGACGTTGAGGGAT	TTGCACAATCTCTTCCTACC
NODE_6_length_201649_cov_16.976444:20300-20630-1	CCGTCGAAACAAAAAGGAAA	GAACCTTGTGAACAGATCCT
NODE_6_length_201649_cov_16.976444:20300-20630-2	CCGTCGAAACAAAAAGGAAA	AGAACCTTGTGAACAGATCC
NODE_6_length_201649_cov_16.976444:20300-20630-3	CCGTCGAAACAAAAAGGAAA	TGATCACATGGTTTACTGCA
NODE_6_length_201649_cov_16.976444:20300-20630-4	GGATCTGTTCACAAGGTTCT	AACTTCGTCCTCAGTAACAC
NODE_6_length_201649_cov_16.976444:20300-20630-5	AGGATCTGTTCACAAGGTTC	AACTTCGTCCTCAGTAACAC
NODE_6_length_201649_cov_16.976444:20466-20776-1	TGCAGTAAACCATGTGATCA	GATTAGTGCCTTGGAAATGC
NODE_6_length_201649_cov_16.976444:20466-20776-2	TGCAGTAAACCATGTGATCA	GGAGATTAGTGCCTTGGAAA
NODE_6_length_201649_cov_16.976444:20466-20776-3	TGCAGTAAACCATGTGATCA	AGTGGTCATGTGAGAATTCC
NODE_6_length_201649_cov_16.976444:20466-20776-4	TGCAGTAAACCATGTGATCA	AACTTCGTCCTCAGTAACAC
NODE_6_length_201649_cov_16.976444:20466-20776-5	TCTTGCAGTAAACCATGTGA	GATTAGTGCCTTGGAAATGC
NODE_6_length_201649_cov_16.976444:26132-26440-1	ACTGTCATTTTGGTCCAACT	GTCCTCCCTGTTTTGGTTAT
NODE_6_length_201649_cov_16.976444:26132-26440-2	TAGCCAACTGTCATTTTGGT	GTCCTCCCTGTTTTGGTTAT
NODE_6_length_201649_cov_16.976444:26132-26440-3	ACTGTCATTTTGGTCCAACT	ATTCAAATTGCAGTGGATCG
NODE_6_length_201649_cov_16.976444:26132-26440-4	TAGCCAACTGTCATTTTGGT	ATTCAAATTGCAGTGGATCG
NODE_6_length_201649_cov_16.976444:26132-26440-5	GCTTAGCCAACTGTCATTTT	GTCCTCCCTGTTTTGGTTAT
NODE_6_length_201649_cov_16.976444:37300-37608-1	GAGAGAGTACATTAAGCCCG	GTCGGAACAATTAGCTCAAC
NODE_6_length_201649_cov_16.976444:37300-37608-2	GAGAGTACATTAAGCCCGTT	GTCGGAACAATTAGCTCAAC
NODE_6_length_201649_cov_16.976444:37300-37608-3	GAGAGAGTACATTAAGCCCG	TCGGAACAATTAGCTCAACT
NODE_6_length_201649_cov_16.976444:37300-37608-4	GAGAGAGTACATTAAGCCCG	AGTCGGAACAATTAGCTCAA
NODE_6_length_201649_cov_16.976444:37300-37608-5	GAGAGAGTACATTAAGCCCG	AAGTCGGAACAATTAGCTCA
NODE_6_length_201649_cov_16.976444:38295-38608-1	GGCCTAAATTTGAGTCAAGC	GGATCTGCTGAAACCTACAA
NODE_6_length_201649_cov_16.976444:38295-38608-2	GGCCTAAATTTGAGTCAAGC	TTGGATCTGCTGAAACCTAC
NODE_6_length_201649_cov_16.976444:38295-38608-3	GGCCTAAATTTGAGTCAAGC	CTATGTTTTTGGACCCGAGA
NODE_6_length_201649_cov_16.976444:38295-38608-4	GGCCTAAATTTGAGTCAAGC	TCTATGTTTTTGGACCCGAG
NODE_6_length_201649_cov_16.976444:38295-38608-5	GGCCTAAATTTGAGTCAAGC	TGGACCCGAGAAATATCAAC
NODE_6_length_201649_cov_16.976444:48251-48569-1	TCCAATGGCAGAATCATGAA	AGCTAGTAGGATGGACAACT
NODE_6_length_201649_cov_16.976444:48251-48569-2	CACCAAGCCACTATTACAGT	TTCATGATTCTGCCATTGGA
NODE_6_length_201649_cov_16.976444:48251-48569-3	CACCAAGCCACTATTACAGT	AGCTAGTAGGATGGACAACT
NODE_6_length_201649_cov_16.976444:48251-48569-4	TCCAATGGCAGAATCATGAA	AGTTGAACAAGGATGAGCTT
NODE_6_length_201649_cov_16.976444:48251-48569-5	TCCAATGGCAGAATCATGAA	TCGAATTGCAGTTGAACAAG
NODE_7372_length_17798_cov_14.997001:9965-10273-1	CGTCCTCTAGGTTCTAAACG	AGCAAGTTCTAAAGATGGGG
NODE_7372_length_17798_cov_14.997001:9965-10273-2	CGTCCTCTAGGTTCTAAACG	TCTAAAGATGGGGCCTCTAA
NODE_7372_length_17798_cov_14.997001:9965-10273-3	CGTCCTCTAGGTTCTAAACG	TTCTAAAGATGGGGCCTCTA
NODE_7372_length_17798_cov_14.997001:9965-10273-4	ACATTTCCACTACACCACAA	AGCAAGTTCTAAAGATGGGG
NODE_7372_length_17798_cov_14.997001:9965-10273-5	CGTCCTCTAGGTTCTAAACG	GGGCCTCTAAGCATTTGTAT
NODE_16356_length_3158_cov_10.145826:1382-1695-1	CACTATAAAAGGGACGGAGG	CCAAGTACTGTACTACGTGG
NODE_16356_length_3158_cov_10.145826:1382-1695-2	CACTATAAAAGGGACGGAGG	GACGGTAAAATCCTCCAAGT
NODE_16356_length_3158_cov_10.145826:1382-1695-3	CACTATAAAAGGGACGGAGG	CTTCGAAGAATCTAGACCGG
NODE_16356_length_3158_cov_10.145826:1382-1695-4	CACTATAAAAGGGACGGAGG	CCTTCGAAGAATCTAGACCG
NODE_16356_length_3158_cov_10.145826:1382-1695-5	ACTTTTCAAAACACGCACTT	CCAAGTACTGTACTACGTGG
NODE_6_length_201649_cov_16.976444:52428-52816-1	GGTAGGGCTCTAACATCATG	CCCAAGTAAGAATGGCTTCT
NODE_6_length_201649_cov_16.976444:52428-52816-2	GGTAGGGCTCTAACATCATG	AATGGCTTCTCTCTCTCTCT
NODE_6_length_201649_cov_16.976444:52428-52816-3	GGTAGGGCTCTAACATCATG	AGAATGGCTTCTCTCTCTCT
NODE_6_length_201649_cov_16.976444:52428-52816-4	AGGAGAGAGAGAGAGAGAGA	CCCAAGTAAGAATGGCTTCT
NODE_6_length_201649_cov_16.976444:52428-52816-5	AGGAGAGAGAGAGAGAGAGA	AATGGCTTCTCTCTCTCTCT
NODE_6_length_201649_cov_16.976444:56860-57174-1	ATTAATTGCAGCCCCATTTG	TGTGTAGGTCTTTGCTTGTT
NODE_6_length_201649_cov_16.976444:56860-57174-2	TAAGTTGCCTCATCCAGAAC	TATATCTTGTACAGCGGCTG
NODE_6_length_201649_cov_16.976444:56860-57174-3	GTAAGTTGCCTCATCCAGAA	TATATCTTGTACAGCGGCTG
NODE_6_length_201649_cov_16.976444:56860-57174-4	TAAGTTGCCTCATCCAGAAC	ACGCATCTGATTTACATTGC
NODE_6_length_201649_cov_16.976444:56860-57174-5	GTAAGTTGCCTCATCCAGAA	ACGCATCTGATTTACATTGC
NODE_6_length_201649_cov_16.976444:61162-61475-1	GAGAAAACGGATTCATGCAG	ATGCGATGTTTAGTTCCAGT
NODE_6_length_201649_cov_16.976444:61162-61475-2	GGTAGCATTAAGGGGAGAAG	CTGCATGAATCCGTTTTCTC
NODE_6_length_201649_cov_16.976444:61162-61475-3	GAGAAAACGGATTCATGCAG	TGGAAGACCCACATATACCT
NODE_6_length_201649_cov_16.976444:61162-61475-4	GGTAGCATTAAGGGGAGAAG	TGGAAGACCCACATATACCT
NODE_6_length_201649_cov_16.976444:61162-61475-5	CATTAAGGGGAGAAGTGGAC	CTGCATGAATCCGTTTTCTC
NODE_6_length_201649_cov_16.976444:63419-63729-1	TTAACTAGATGCGCTACCAC	AGCGTGACCAGTTTCTTTAT
NODE_6_length_201649_cov_16.976444:63419-63729-2	GTTGGTCCAAGGTTATGCTA	AGCGTGACCAGTTTCTTTAT
NODE_6_length_201649_cov_16.976444:63419-63729-3	TTAACTAGATGCGCTACCAC	GCAACCATGTTGAGTACTTG
NODE_6_length_201649_cov_16.976444:63419-63729-4	ACTAACTGACATGCCAAGTT	AGCGTGACCAGTTTCTTTAT
NODE_6_length_201649_cov_16.976444:63419-63729-5	GTTGGTCCAAGGTTATGCTA	GCAACCATGTTGAGTACTTG
NODE_6_length_201649_cov_16.976444:73406-73714-1	CTACCTTCAAATTGCTTTTC	ACGTTTTTGGAAACCAGTTT
NODE_6_length_201649_cov_16.976444:73406-73714-2	CTACCTTCAAATTGCTTTTC	AACGTTTTTGGAAACCAGTT
NODE_6_length_201649_cov_16.976444:73406-73714-3	CTACCTTCAAATTGCTTTTC	AAACGTTTTTGGAAACCAGT
NODE_6_length_201649_cov_16.976444:73406-73714-4	CTACCTTCAAATTGCTTTTC	AAGAGTTCTCGAAAGCAAAA
NODE_6_length_201649_cov_16.976444:73406-73714-5	CTACCTTCAAATTGCTTTTC	AAAGAGTTCTCGAAAGCAAA
NODE_6_length_201649_cov_16.976444:75031-75349-1	AAGGATTAGGGTTAGGGGTT	CGATCAATCAATAATGGCGG
NODE_6_length_201649_cov_16.976444:75031-75349-2	AAAGGATTAGGGTTAGGGGT	CGATCAATCAATAATGGCGG
NODE_6_length_201649_cov_16.976444:75031-75349-3	CTTTTACGAAATCCAACGCA	CGATCAATCAATAATGGCGG
NODE_6_length_201649_cov_16.976444:75031-75349-4	AGGGTTAGGGGTTACAGATT	CGATCAATCAATAATGGCGG
NODE_6_length_201649_cov_16.976444:75031-75349-5	AAGGATTAGGGTTAGGGGTT	ATCAATAATGGCGGTTACGA
NODE_6_length_201649_cov_16.976444:76459-76767-1	ATGCTGAACATGTACCATGT	CCTTGCTTGGGAAATTTGTT
NODE_6_length_201649_cov_16.976444:76459-76767-2	TCAATGCTGAACATGTACCA	CCTTGCTTGGGAAATTTGTT
NODE_6_length_201649_cov_16.976444:76459-76767-3	ATGCTGAACATGTACCATGT	TAATTGCAACTGTGGAAGGT
NODE_6_length_201649_cov_16.976444:76459-76767-4	TCAATGCTGAACATGTACCA	TAATTGCAACTGTGGAAGGT
NODE_6_length_201649_cov_16.976444:76459-76767-5	ACACAGTGGCTAAATCCAAA	TGGTACATGTTCAGCATTGA
NODE_6_length_201649_cov_16.976444:82022-82332-1	ACCCCGGGATTAAACTTTTT	TCGGTGCTTAGGGTTTTAAA
NODE_6_length_201649_cov_16.976444:82022-82332-2	ACCCCGGGATTAAACTTTTT	TTCGGTGCTTAGGGTTTTAA
NODE_6_length_201649_cov_16.976444:82022-82332-3	AACCCCGGGATTAAACTTTT	TCGGTGCTTAGGGTTTTAAA
NODE_6_length_201649_cov_16.976444:82022-82332-4	AACCCCGGGATTAAACTTTT	TTCGGTGCTTAGGGTTTTAA
NODE_6_length_201649_cov_16.976444:82022-82332-5	CCCCGGGATTAAACTTTTTG	TCGGTGCTTAGGGTTTTAAA
NODE_8831_length_13865_cov_16.646455:8240-8550-1	AAGAGGCAGAAGTTTCTCAG	CTTGCTCACTGAGTTTCTCT
NODE_8831_length_13865_cov_16.646455:8240-8550-2	GAAGAGGCAGAAGTTTCTCA	CTTGCTCACTGAGTTTCTCT
NODE_8831_length_13865_cov_16.646455:8240-8550-3	AAGAGGCAGAAGTTTCTCAG	TCTTGCTCACTGAGTTTCTC
NODE_8831_length_13865_cov_16.646455:8240-8550-4	AAGAGGCAGAAGTTTCTCAG	ATCACTGAGTTGAATGGGTC
NODE_8831_length_13865_cov_16.646455:8240-8550-5	GAAGAGGCAGAAGTTTCTCA	TCTTGCTCACTGAGTTTCTC
NODE_6_length_201649_cov_16.976444:89558-89874-1	AACAGACGGAATAAAGGTCC	CCCATTCTCACTGCTTACTT
NODE_6_length_201649_cov_16.976444:89558-89874-2	CAGACGGAATAAAGGTCCAA	CCCATTCTCACTGCTTACTT
NODE_6_length_201649_cov_16.976444:89558-89874-3	AACAGACGGAATAAAGGTCC	TCTAGAGTAGAGCCCATTCC
NODE_6_length_201649_cov_16.976444:89558-89874-4	CAGACGGAATAAAGGTCCAA	TCTAGAGTAGAGCCCATTCC
NODE_6_length_201649_cov_16.976444:89558-89874-5	AATTTGGAAGTGAGTGCTGA	CCCATTCTCACTGCTTACTT
NODE_6_length_201649_cov_16.976444:93260-93578-1	TAAAATGGGACTCGAGCAAA	AGCAGACATAATCGACCAAA
NODE_6_length_201649_cov_16.976444:93260-93578-2	TTAAAATGGGACTCGAGCAA	AGCAGACATAATCGACCAAA
NODE_6_length_201649_cov_16.976444:93260-93578-3	TAAAATGGGACTCGAGCAAA	GAGCAGACATAATCGACCAA
NODE_6_length_201649_cov_16.976444:93260-93578-4	TTAAAATGGGACTCGAGCAA	GAGCAGACATAATCGACCAA
NODE_6_length_201649_cov_16.976444:93260-93578-5	CAAAACTCCTCTTCCTCCTC	AGCAGACATAATCGACCAAA
NODE_13943_length_5342_cov_16.307766:4386-4740-1	TGGTGGGAATTTGACAAAGA	TCCTCTCTCTCTCTCTCTCT
NODE_13943_length_5342_cov_16.307766:4386-4740-2	AGAGAGAGAGAGAGAGAGGA	TACATTTTTCCACCCGGATT
NODE_13943_length_5342_cov_16.307766:4386-4740-3	AGAGAGAGAGAGAGAGAGGA	TTACATTTTTCCACCCGGAT
NODE_13943_length_5342_cov_16.307766:4386-4740-4	AGAGAGAGAGAGAGAGAGGA	TTTACATTTTTCCACCCGGA
NODE_13943_length_5342_cov_16.307766:4386-4740-5	AGAGAGAGAGAGAGAGAGGA	TCACCCATATCCGAAGTTTG
NODE_6_length_201649_cov_16.976444:103713-104026-1	TCCCCAAAGTTAAACCAGAG	GTGTTGAACTGGTGGTTTAC
NODE_6_length_201649_cov_16.976444:103713-104026-2	CCCCAAAGTTAAACCAGAGT	GTGTTGAACTGGTGGTTTAC
NODE_6_length_201649_cov_16.976444:103713-104026-3	TCCCCAAAGTTAAACCAGAG	AGTGTTGAACTGGTGGTTTA
NODE_6_length_201649_cov_16.976444:103713-104026-4	TCCCCAAAGTTAAACCAGAG	TAGTGTTGAACTGGTGGTTT
NODE_6_length_201649_cov_16.976444:103713-104026-5	TCCCCAAAGTTAAACCAGAG	TTAGTGTTGAACTGGTGGTT
NODE_6_length_201649_cov_16.976444:108610-108923-1	CGGAATGTTCTTTTCAGCAA	CTCGTTTACTTAATGGGCCT
NODE_6_length_201649_cov_16.976444:108610-108923-2	CGGAATGTTCTTTTCAGCAA	CAAACTCAAATTCGGCTCAA
NODE_6_length_201649_cov_16.976444:108610-108923-3	CCCACTTACGGAATGTTCTT	CTCGTTTACTTAATGGGCCT
NODE_6_length_201649_cov_16.976444:108610-108923-4	CGGAATGTTCTTTTCAGCAA	AAACCCAAACTCAAATTCGG
NODE_6_length_201649_cov_16.976444:108610-108923-5	CCCACTTACGGAATGTTCTT	CAAACTCAAATTCGGCTCAA
NODE_6_length_201649_cov_16.976444:109572-109882-1	CTTGATACCCACTGACCTTC	CAAGGATAAACTTGCCGTTC
NODE_6_length_201649_cov_16.976444:109572-109882-2	ATCTCCTAACGAGCCTTTTG	CAAGGATAAACTTGCCGTTC
NODE_6_length_201649_cov_16.976444:109572-109882-3	CTTGATACCCACTGACCTTC	ATCAAGGATAAACTTGCCGT
NODE_6_length_201649_cov_16.976444:109572-109882-4	ATCTCCTAACGAGCCTTTTG	ATCAAGGATAAACTTGCCGT
NODE_6_length_201649_cov_16.976444:109572-109882-5	CTTGATACCCACTGACCTTC	AAGGATAAACTTGCCGTTCT
NODE_6_length_201649_cov_16.976444:112283-112593-1	CCGAGTTAGGAACAATGTCA	TTCACCTTTCATACATGGGG
NODE_6_length_201649_cov_16.976444:112283-112593-2	CCGAGTTAGGAACAATGTCA	CATGGGGTGATATGTTAGGG
NODE_6_length_201649_cov_16.976444:112283-112593-3	CCGAGTTAGGAACAATGTCA	CTCCTTTCCTTCACCTTTCA
NODE_6_length_201649_cov_16.976444:112283-112593-4	CTTGTAATGTGAGAGTGGGT	TTCACCTTTCATACATGGGG
NODE_6_length_201649_cov_16.976444:112283-112593-5	ACTTGTAATGTGAGAGTGGG	TTCACCTTTCATACATGGGG
NODE_7734_length_16721_cov_14.450464:1360-1692-1	TATGTGTTTGTGTGGTGTGA	TTTGGTGGAGGAAGAAGATG
NODE_7734_length_16721_cov_14.450464:1360-1692-2	TATGTGTTTGTGTGGTGTGA	TGAGATTTTGGTGGAGGAAG
NODE_7734_length_16721_cov_14.450464:1360-1692-3	CTTCCTCCACCAAAATCTCA	AAATACCCACCTCTCAGAGT
NODE_7734_length_16721_cov_14.450464:1360-1692-4	CATCTTCTTCCTCCACCAAA	AAATACCCACCTCTCAGAGT
NODE_7734_length_16721_cov_14.450464:1360-1692-5	CTTCCTCCACCAAAATCTCA	CAAATACCCACCTCTCAGAG
NODE_15027_length_4219_cov_14.510997:2116-2428-1	GTAGTGTTCATTTTGCTCCG	ATACACACACACACACATCA
NODE_15027_length_4219_cov_14.510997:2116-2428-2	GTAGTGTTCATTTTGCTCCG	GGGAAAGCTATACACACACA
NODE_15027_length_4219_cov_14.510997:2116-2428-3	GTAGTGTTCATTTTGCTCCG	TGGGAAAGCTATACACACAC
NODE_15027_length_4219_cov_14.510997:2116-2428-4	TGATGTGTGTGTGTGTGTAT	GGTGTTTCAACCCAAACAAA
NODE_15027_length_4219_cov_14.510997:2116-2428-5	GTGTGTGTATAGCTTTCCCA	GGTGTTTCAACCCAAACAAA
NODE_9351_length_12741_cov_16.573093:12247-12561-1	AATCCAGTCCATTGATAGGC	CTAGAACTCTCCTCTCTGCT
NODE_9351_length_12741_cov_16.573093:12247-12561-2	AATCCAGTCCATTGATAGGC	TCTAGAACTCTCCTCTCTGC
NODE_9351_length_12741_cov_16.573093:12247-12561-3	CCTACCTTTTCAAAGTGCAC	CTAGAACTCTCCTCTCTGCT
NODE_9351_length_12741_cov_16.573093:12247-12561-4	CCTACCTTTTCAAAGTGCAC	TCTAGAACTCTCCTCTCTGC
NODE_9351_length_12741_cov_16.573093:12247-12561-5	TCCTACCTTTTCAAAGTGCA	CTAGAACTCTCCTCTCTGCT
NODE_6_length_201649_cov_16.976444:138177-138487-1	GCGTTCTTTGTTTTCTGCAT	GTGCAAACAAAACAACCAAA
NODE_6_length_201649_cov_16.976444:138177-138487-2	TTCCCGATCTACTCTATGGC	ATGCAGAAAACAAAGAACGC
NODE_6_length_201649_cov_16.976444:138177-138487-3	CCCGATCTACTCTATGGCT	ATGCAGAAAACAAAGAACGC
NODE_6_length_201649_cov_16.976444:138177-138487-4	TCCCGATCTACTCTATGGC	ATGCAGAAAACAAAGAACGC
NODE_6_length_201649_cov_16.976444:138177-138487-5	GCGTTCTTTGTTTTCTGCAT	GGTGCAAACAAAACAACCAA
NODE_6_length_201649_cov_16.976444:140737-141071-1	TAAGTTTGATTCCCCATGGG	CCCATGCGTCTAATAACTGA
NODE_6_length_201649_cov_16.976444:140737-141071-2	TAAGTTTGATTCCCCATGGG	TCCCATGCGTCTAATAACTG
NODE_6_length_201649_cov_16.976444:140737-141071-3	CATGGGATAGGGATAGGGAT	CCCATGCGTCTAATAACTGA
NODE_6_length_201649_cov_16.976444:140737-141071-4	CATGGGATAGGGATAGGGAT	TCCCATGCGTCTAATAACTG
NODE_6_length_201649_cov_16.976444:140737-141071-5	ATAGGCGCGTTATTAAGTGT	AGCAAAAGGTGGGATTAGAC
NODE_6_length_201649_cov_16.976444:142137-142481-1	GGTAAAATGTGTTCGGTTGG	ATAACAAGGTCGGAGAGAGA
NODE_6_length_201649_cov_16.976444:142137-142481-2	TAGCAAATATTCCGATCGCT	ATAACAAGGTCGGAGAGAGA
NODE_6_length_201649_cov_16.976444:142137-142481-3	GGTAAAATGTGTTCGGTTGG	GAGAGAGAGAGAGAGACGAA
NODE_6_length_201649_cov_16.976444:142137-142481-4	AAATTACAGGGGGTTAACGG	ATAACAAGGTCGGAGAGAGA
NODE_6_length_201649_cov_16.976444:142137-142481-5	GGGGGTTAACGGTAACTTTA	ATAACAAGGTCGGAGAGAGA
NODE_288_length_96615_cov_16.199683:50526-50836-1	GGGACAGAGGGAGTACTAAT	ATCAGTATGCAACCGAAAGT
NODE_288_length_96615_cov_16.199683:50526-50836-2	GGGACAGAGGGAGTACTAAT	TGATCAGTATGCAACCGAAA
NODE_288_length_96615_cov_16.199683:50526-50836-3	GGGACAGAGGGAGTACTAAT	ATTCCGGCATGGTTTCATAT
NODE_288_length_96615_cov_16.199683:50526-50836-4	GGAACGCTACAGGAACTAAA	ATCAGTATGCAACCGAAAGT
NODE_288_length_96615_cov_16.199683:50526-50836-5	GGGACAGAGGGAGTACTAAT	ATGATCAGTATGCAACCGAA
NODE_6_length_201649_cov_16.976444:173417-173733-1	CCATTTCATGCAAGTTTGGT	TCACGCGACTCATATTTTCT
NODE_6_length_201649_cov_16.976444:173417-173733-2	CCATTTCATGCAAGTTTGGT	AGCAAGAGAGAGAGAGAGAG
NODE_6_length_201649_cov_16.976444:173417-173733-3	CCATTTCATGCAAGTTTGGT	GCAAGAGAGAGAGAGAGAGA
NODE_6_length_201649_cov_16.976444:173417-173733-4	CCATTTCATGCAAGTTTGGT	GAGCAAGAGAGAGAGAGAGA
NODE_6_length_201649_cov_16.976444:173417-173733-5	AGAAAATATGAGTCGCGTGA	ACGAGAGCTATAACCCTCAT
NODE_6_length_201649_cov_16.976444:190152-190462-1	CTCTCTCTCTCTAAAGCCCT	ACTGGACTTCGCAATTACTT
NODE_6_length_201649_cov_16.976444:190152-190462-2	CTCTCTCTCTCTAAAGCCCT	AACTGGACTTCGCAATTACT
NODE_6_length_201649_cov_16.976444:190152-190462-3	CTCTCTCTCTCTAAAGCCCT	CAACTGGACTTCGCAATTAC
NODE_6_length_201649_cov_16.976444:190152-190462-4	CTCTCTCTCTCTAAAGCCCT	CCTCGCTGTATGTATTTCCA
NODE_6_length_201649_cov_16.976444:190152-190462-5	TGTGGTTGATTCCTTCCATT	CCTCGCTGTATGTATTTCCA
NODE_6_length_201649_cov_16.976444:200081-200397-1	TTCTCCCAGCATAGAAGTTG	GTTCAGGTCTCTCTCTCTCT
NODE_6_length_201649_cov_16.976444:200081-200397-2	GTTCTCCCAGCATAGAAGTT	GTTCAGGTCTCTCTCTCTCT
NODE_6_length_201649_cov_16.976444:200081-200397-3	TTCTCCCAGCATAGAAGTTG	GGTCTCTCTCTCTCTCTCTC
NODE_6_length_201649_cov_16.976444:200081-200397-4	GTTCTCCCAGCATAGAAGTT	GGTCTCTCTCTCTCTCTCTC
NODE_6_length_201649_cov_16.976444:200081-200397-5	TTCTCCCAGCATAGAAGTTG	TTGTTCAGGTCTCTCTCTCT
NODE_7_length_199463_cov_16.395513:1238-1546-1	GTGCTACCACACACTCAATA	TTGCTTGGACTACATTACCC
NODE_7_length_199463_cov_16.395513:1238-1546-2	TCTCACTCACATTGTGCTAC	TTGCTTGGACTACATTACCC
NODE_7_length_199463_cov_16.395513:1238-1546-3	GTCTCACTCACATTGTGCTA	TTGCTTGGACTACATTACCC
NODE_7_length_199463_cov_16.395513:1238-1546-4	ACACACTCAATAACGAGGAC	TTGCTTGGACTACATTACCC
NODE_7_length_199463_cov_16.395513:1238-1546-5	CACACTCAATAACGAGGACA	TTGCTTGGACTACATTACCC
NODE_7_length_199463_cov_16.395513:5673-5987-1	AGGTGAGATGAGCCGTATAT	TGTGAATGCGAAGAGAGAAA
NODE_7_length_199463_cov_16.395513:5673-5987-2	AGGTGAGATGAGCCGTATAT	TGCGAAGAGAGAAAGATGAG
NODE_7_length_199463_cov_16.395513:5673-5987-3	AGGTGAGATGAGCCGTATAT	AGAGAGAGAGAGAGAGGAGA
NODE_7_length_199463_cov_16.395513:5673-5987-4	AGGTGAGATGAGCCGTATAT	ATGTGAATGCGAAGAGAGAA
NODE_7_length_199463_cov_16.395513:5673-5987-5	AGGTGAGATGAGCCGTATAT	AATGTGAATGCGAAGAGAGA
NODE_7_length_199463_cov_16.395513:6026-6358-1	ACCACCAGCTAAAAGACAAA	CTTTTGGACGGTCAAATGAG
NODE_7_length_199463_cov_16.395513:6026-6358-2	ACCACCAGCTAAAAGACAAA	ACTACTTTTGGACGGTCAAA
NODE_7_length_199463_cov_16.395513:6026-6358-3	ACCACCAGCTAAAAGACAAA	TGCCTTTTCCCTTAAATCCA
NODE_7_length_199463_cov_16.395513:6026-6358-4	ACCACCAGCTAAAAGACAAA	TCAAATGAGCTCTCACGTAC
NODE_7_length_199463_cov_16.395513:6026-6358-5	ACCACCAGCTAAAAGACAAA	GTCAAATGAGCTCTCACGTA
NODE_7_length_199463_cov_16.395513:6616-6929-1	TTCATCCTGTATGCACTACG	CACCCTAACTGTTGACTGAA
NODE_7_length_199463_cov_16.395513:6616-6929-2	TTCATCCTGTATGCACTACG	CAAGACACCCTAACTGTTGA
NODE_7_length_199463_cov_16.395513:6616-6929-3	TTCATCCTGTATGCACTACG	TCAAGACACCCTAACTGTTG
NODE_7_length_199463_cov_16.395513:6616-6929-4	TTCATCCTGTATGCACTACG	AAGACACCCTAACTGTTGAC
NODE_7_length_199463_cov_16.395513:6616-6929-5	TTCATCCTGTATGCACTACG	GTCAAGACACCCTAACTGTT
NODE_7_length_199463_cov_16.395513:12997-13307-1	GTGTGCTTTTCACTTCTGAC	GTGTTGTATACGTGAGAGCT
NODE_7_length_199463_cov_16.395513:12997-13307-2	GTGTGCTTTTCACTTCTGAC	AGTGTTGTATACGTGAGAGC
NODE_7_length_199463_cov_16.395513:12997-13307-3	GCTCTCACGTATACAACACT	TAGCCTCCTTTACAACACTG
NODE_7_length_199463_cov_16.395513:12997-13307-4	GCTCTCACGTATACAACACT	CACTAGCCTCCTTTACAACA
NODE_7_length_199463_cov_16.395513:12997-13307-5	AGCTCTCACGTATACAACAC	TAGCCTCCTTTACAACACTG
NODE_13097_length_6372_cov_17.518014:120-432-1	AAGAAAATGGCATGTGTTGG	AGTTTCGATACTCAGAAGCC
NODE_13097_length_6372_cov_17.518014:120-432-2	AAGAAAATGGCATGTGTTGG	CTAATTCGTTCAGCGGAAAC
NODE_13097_length_6372_cov_17.518014:120-432-3	AAGAAAATGGCATGTGTTGG	GTTTCGATACTCAGAAGCCA
NODE_13097_length_6372_cov_17.518014:120-432-4	TGTGTTGGAGTTGCTCTAAA	AGTTTCGATACTCAGAAGCC
NODE_13097_length_6372_cov_17.518014:120-432-5	AAGAAAATGGCATGTGTTGG	CGATGAAGAAGAAGACGACA
NODE_7_length_199463_cov_16.395513:19236-19549-1	TGTCTTTCCTTCACCAACTT	GGTCTCGATGTTTAGGGTAC
NODE_7_length_199463_cov_16.395513:19236-19549-2	TGCATTAAAAGGAGAGAGCA	GGTCTCGATGTTTAGGGTAC
NODE_7_length_199463_cov_16.395513:19236-19549-3	TGTCTTTCCTTCACCAACTT	TTTGGTCTCGATGTTTAGGG
NODE_7_length_199463_cov_16.395513:19236-19549-4	TAGACTTTGCATGGTGGATT	GGTCTCGATGTTTAGGGTAC
NODE_7_length_199463_cov_16.395513:19236-19549-5	AACATGCTAGCTTTAGGGTT	GGTCTCGATGTTTAGGGTAC
NODE_7_length_199463_cov_16.395513:21708-22026-1	TCCTCTTCTTCCGAAGTACT	TTGAAATGCAGAAAACCCAC
NODE_7_length_199463_cov_16.395513:21708-22026-2	CTTCCCAAAGCATCTACCAT	TTGAAATGCAGAAAACCCAC
NODE_7_length_199463_cov_16.395513:21708-22026-3	TCCCAAAGCATCTACCATTC	TTGAAATGCAGAAAACCCAC
NODE_7_length_199463_cov_16.395513:21708-22026-4	TCCTCTTCTTCCGAAGTACT	ATGGTAGATGCTTTGGGAAG
NODE_7_length_199463_cov_16.395513:21708-22026-5	TCCTCTTCTTCCGAAGTACT	GAATGGTAGATGCTTTGGGA
NODE_7_length_199463_cov_16.395513:39660-39968-1	AAACCACGTCATTTTGGAAC	GAGTTTTGCTAGGCGATTTC
NODE_7_length_199463_cov_16.395513:39660-39968-2	TCATTTTGGAACGCAGACTA	GAGTTTTGCTAGGCGATTTC
NODE_7_length_199463_cov_16.395513:39660-39968-3	AAACCACGTCATTTTGGAAC	GTTTTGCTAGGCGATTTCAA
NODE_7_length_199463_cov_16.395513:39660-39968-4	TCATTTTGGAACGCAGACTA	GTTTTGCTAGGCGATTTCAA
NODE_7_length_199463_cov_16.395513:39660-39968-5	CGCAACACAATGTTATTCGA	GAGTTTTGCTAGGCGATTTC
NODE_7_length_199463_cov_16.395513:44968-45281-1	GGTTGGTGAGCACTTACTAA	TTTTACAACCCCATTGGACA
NODE_7_length_199463_cov_16.395513:44968-45281-2	GGTTGGTGAGCACTTACTAA	ACGTGTCCAAATAAACTGGA
NODE_7_length_199463_cov_16.395513:44968-45281-3	CCCGGCATTGAATTTTCTTT	TTAGTAAGTGCTCACCAACC
NODE_7_length_199463_cov_16.395513:44968-45281-4	TCCAGTTTATTTGGACACGT	TTTTACAACCCCATTGGACA
NODE_7_length_199463_cov_16.395513:44968-45281-5	CCCGGCATTGAATTTTCTTT	TTTTACAACCCCATTGGACA
NODE_5188_length_25458_cov_16.100509:23523-23837-1	CGGGACTTTCTTTCAGAGAA	TTTGATGGGTGAGATTGAGG
NODE_5188_length_25458_cov_16.100509:23523-23837-2	CGGGACTTTCTTTCAGAGAA	GAGAGAGATGCGGAGATTTT
NODE_5188_length_25458_cov_16.100509:23523-23837-3	CGGGACTTTCTTTCAGAGAA	TCAATCATTGATGCGAGGAT
NODE_5188_length_25458_cov_16.100509:23523-23837-4	CGGGACTTTCTTTCAGAGAA	GGCACACTAACCACTTTTTC
NODE_5188_length_25458_cov_16.100509:23523-23837-5	CGGGACTTTCTTTCAGAGAA	GATTGAGGAGGGAGAGAGAT
NODE_16213_length_3272_cov_12.569157:1678-2040-1	GAGAGAGAGAGAGAGAGACC	CCACCATTTCGAGAGAGAAA
NODE_16213_length_3272_cov_12.569157:1678-2040-2	GAGAGAGAGAGAGAGAGACC	ATTTCGAGAGAGAAAGAGGC
NODE_16213_length_3272_cov_12.569157:1678-2040-3	CAGATCGCTCTCTTCCATAG	GGTCTCTCTCTCTCTCTCTC
NODE_16213_length_3272_cov_12.569157:1678-2040-4	TTCCATAGCTAAGCACCTTC	GGTCTCTCTCTCTCTCTCTC
NODE_16213_length_3272_cov_12.569157:1678-2040-5	CTTCCATAGCTAAGCACCTT	GGTCTCTCTCTCTCTCTCTC
NODE_7_length_199463_cov_16.395513:65255-65571-1	GATGAAGACGAAGACGAAGA	TTCATGTGCACCGGTATAAA
NODE_7_length_199463_cov_16.395513:65255-65571-2	GAAGATGAAGACGAAGACGA	TTCATGTGCACCGGTATAAA
NODE_7_length_199463_cov_16.395513:65255-65571-3	AGATGAAGACGAAGACGAAG	TTCATGTGCACCGGTATAAA
NODE_7_length_199463_cov_16.395513:65255-65571-4	GTTGTTCAACAAATCGCTCA	TCGTCTTCGTCTTCATCTTC
NODE_7_length_199463_cov_16.395513:65255-65571-5	GTTGTTCAACAAATCGCTCA	TCTTCGTCTTCGTCTTCATC
NODE_7_length_199463_cov_16.395513:69735-70043-1	ATTGGACGGTTCGAATTTTG	TCATTTGGTGAGGGTAATGG
NODE_7_length_199463_cov_16.395513:69735-70043-2	CATTGGACGGTTCGAATTTT	TCATTTGGTGAGGGTAATGG
NODE_7_length_199463_cov_16.395513:69735-70043-3	ATTGGACGGTTCGAATTTTG	GGTCATTTGGTGAGGGTAAT
NODE_7_length_199463_cov_16.395513:69735-70043-4	CATTGGACGGTTCGAATTTT	GGTCATTTGGTGAGGGTAAT
NODE_7_length_199463_cov_16.395513:69735-70043-5	ATTGGACGGTTCGAATTTTG	TAGTTGGGTCATTTGGTGAG
NODE_7_length_199463_cov_16.395513:74634-74944-1	AATGATGCTACAAGTTTGCG	AACATAAAGTGACGGACCAA
NODE_7_length_199463_cov_16.395513:74634-74944-2	CAAGGCCATTACAAATGCAA	CGCAAACTTGTAGCATCATT
NODE_7_length_199463_cov_16.395513:74634-74944-3	TGCGCATATGTTTGTTTGTT	AACATAAAGTGACGGACCAA
NODE_7_length_199463_cov_16.395513:74634-74944-4	TTGCGCATATGTTTGTTTGT	AACATAAAGTGACGGACCAA
NODE_7_length_199463_cov_16.395513:74634-74944-5	CAAGGCCATTACAAATGCAA	ACAAACAAACATATGCGCAA
NODE_7_length_199463_cov_16.395513:76136-76458-1	TAGGAATGATAACAGTGCGG	AATTGAACCAAAGTGCCAAG
NODE_7_length_199463_cov_16.395513:76136-76458-2	GCTTGAGAGTTGAGAGTAGG	AATTGAACCAAAGTGCCAAG
NODE_7_length_199463_cov_16.395513:76136-76458-3	GGCTTGAGAGTTGAGAGTAG	AATTGAACCAAAGTGCCAAG
NODE_7_length_199463_cov_16.395513:76136-76458-4	GTCGATGAAATTTGCCAACA	CCGCACTGTTATCATTCCTA
NODE_7_length_199463_cov_16.395513:76136-76458-5	TGTCGATGAAATTTGCCAAC	CCGCACTGTTATCATTCCTA
NODE_7_length_199463_cov_16.395513:77670-77982-1	TCTACTTGAGCAGATGAAGC	TGTCATCATCAACCAACAGT
NODE_7_length_199463_cov_16.395513:77670-77982-2	TCTACTTGAGCAGATGAAGC	GATCTCCTCGTTGAATCCAA
NODE_7_length_199463_cov_16.395513:77670-77982-3	CTACTTGAGCAGATGAAGCT	TGTCATCATCAACCAACAGT
NODE_7_length_199463_cov_16.395513:77670-77982-4	CTACTTGAGCAGATGAAGCT	GATCTCCTCGTTGAATCCAA
NODE_7_length_199463_cov_16.395513:77670-77982-5	GGCAAAGAAATCACCAAGAG	TGTCATCATCAACCAACAGT
NODE_7_length_199463_cov_16.395513:85440-85750-1	TTTGTTAGTTTACATGCGGC	TTCGTGTTTGAGGTCAATCT
NODE_7_length_199463_cov_16.395513:85440-85750-2	TGCTCCGAGACTACTGAATA	TTCGTGTTTGAGGTCAATCT
NODE_7_length_199463_cov_16.395513:85440-85750-3	TTGGGCTATTTCTTGCAAGA	TTCGTGTTTGAGGTCAATCT
NODE_7_length_199463_cov_16.395513:85440-85750-4	GTCGACATTTGGGCTATTTC	TTCGTGTTTGAGGTCAATCT
NODE_7_length_199463_cov_16.395513:85440-85750-5	TTTGTTAGTTTACATGCGGC	TCTTGCAAGAAATAGCCCAA
NODE_7_length_199463_cov_16.395513:85603-85916-1	AGATTGACCTCAAACACGAA	TGATGTGGTGTTCCAAGATT
NODE_7_length_199463_cov_16.395513:85603-85916-2	AGATTGACCTCAAACACGAA	AATAGAGTGTTTGAGGAGCG
NODE_7_length_199463_cov_16.395513:85603-85916-3	AGATTGACCTCAAACACGAA	CACTTACGTACGGTGAAGAA
NODE_7_length_199463_cov_16.395513:85603-85916-4	AGATTGACCTCAAACACGAA	AAATTAGCCGCACTTACGTA
NODE_7_length_199463_cov_16.395513:85603-85916-5	TTGGGCTATTTCTTGCAAGA	TTCGTGTTTGAGGTCAATCT
NODE_7_length_199463_cov_16.395513:89434-89750-1	TCTTCACCAAATCCATTCGT	GCCCTTTCTTTTCATTTGCT
NODE_7_length_199463_cov_16.395513:89434-89750-2	TCTTCACCAAATCCATTCGT	TGTATGTGAGTGTGAGTGTG
NODE_7_length_199463_cov_16.395513:89434-89750-3	AAAGCACTGAAGTTCTGCTA	GCCCTTTCTTTTCATTTGCT
NODE_7_length_199463_cov_16.395513:89434-89750-4	TCTTCACCAAATCCATTCGT	TAGCAGAACTTCAGTGCTTT
NODE_7_length_199463_cov_16.395513:89434-89750-5	AAAGCACTGAAGTTCTGCTA	TGTATGTGAGTGTGAGTGTG
NODE_7_length_199463_cov_16.395513:91456-91772-1	GGGAAGTTAACAGGTTGGAA	CGACAGTGCTGTTGAAATTT
NODE_7_length_199463_cov_16.395513:91456-91772-2	GGAAAAACCACAACACTGTT	CGACAGTGCTGTTGAAATTT
NODE_7_length_199463_cov_16.395513:91456-91772-3	GGGAAGTTAACAGGTTGGAA	TACAGTTCAGCCACCAAAAT
NODE_7_length_199463_cov_16.395513:91456-91772-4	GGGAAGTTAACAGGTTGGAA	ATTACAGTTCAGCCACCAAA
NODE_7_length_199463_cov_16.395513:91456-91772-5	GGGAAGTTAACAGGTTGGAA	GCCCAGCCTACTTGATTATT
NODE_7_length_199463_cov_16.395513:93814-94124-1	GGGGATGATGATGATGTTGA	AATCCCCTTCTCTCTCTCTC
NODE_7_length_199463_cov_16.395513:93814-94124-2	AGGGGATGATGATGATGTTG	AATCCCCTTCTCTCTCTCTC
NODE_7_length_199463_cov_16.395513:93814-94124-3	AATTGACCAACGCATTTCTG	AATCCCCTTCTCTCTCTCTC
NODE_7_length_199463_cov_16.395513:93814-94124-4	CGTAGGGGATGATGATGATG	AATCCCCTTCTCTCTCTCTC
NODE_7_length_199463_cov_16.395513:93814-94124-5	GGGGATGATGATGATGTTGA	CGAACTCTCCAGTCGAATAG
NODE_2279_length_44134_cov_17.662940:37378-37700-1	GAGAGAGAGAGAAGGGGATT	ATTTACCTGCGATTCCTTGT
NODE_2279_length_44134_cov_17.662940:37378-37700-2	TGGGGTTCATTTTGACTTCA	ATTTACCTGCGATTCCTTGT
NODE_2279_length_44134_cov_17.662940:37378-37700-3	GAGAGAGAGAGAAGGGGATT	TGAAGTCAAAATGAACCCCA
NODE_2279_length_44134_cov_17.662940:37378-37700-4	CTACCGAGAGAGAGAGAGAG	ATTTACCTGCGATTCCTTGT
NODE_2279_length_44134_cov_17.662940:37378-37700-5	CGAGAGAGAGAGAGAGAGAG	ATTTACCTGCGATTCCTTGT
NODE_7_length_199463_cov_16.395513:97839-98153-1	CGAGACAGTTATTGGAGAGG	AAAGAGATTGGGCTGCTAAA
NODE_7_length_199463_cov_16.395513:97839-98153-2	CCGAGACAGTTATTGGAGAG	AAAGAGATTGGGCTGCTAAA
NODE_7_length_199463_cov_16.395513:97839-98153-3	CGAGACAGTTATTGGAGAGG	CCGGGCCAATATAAGAAAGA
NODE_7_length_199463_cov_16.395513:97839-98153-4	CCGAGACAGTTATTGGAGAG	CCGGGCCAATATAAGAAAGA
NODE_7_length_199463_cov_16.395513:97839-98153-5	GAGAGGATCCCTAACTCTGT	AAAGAGATTGGGCTGCTAAA
NODE_7_length_199463_cov_16.395513:98426-98736-1	AGAGCAGTTCACTTGAAGAG	GTTCTCTCCCTCTTCTCTCT
NODE_7_length_199463_cov_16.395513:98426-98736-2	AGAGCAGTTCACTTGAAGAG	CCTCTCTCCCTCCATATTCA
NODE_7_length_199463_cov_16.395513:98426-98736-3	AGAGCAGTTCACTTGAAGAG	TCCATATTCACCACGTTCTC
NODE_7_length_199463_cov_16.395513:98426-98736-4	AGAGCAGTTCACTTGAAGAG	CCATATTCACCACGTTCTCT
NODE_7_length_199463_cov_16.395513:98426-98736-5	AGAGCAGTTCACTTGAAGAG	CTCCATATTCACCACGTTCT
NODE_9089_length_13315_cov_15.869806:6496-6814-1	CAATCTCCCCACCGTTATAG	CGTTACAGGTGGTATCAGAG
NODE_9089_length_13315_cov_15.869806:6496-6814-2	GGTACTAGTAGTAGCCCACA	CGTTACAGGTGGTATCAGAG
NODE_9089_length_13315_cov_15.869806:6496-6814-3	GGTACTAGTAGTAGCCCACA	CTATAACGGTGGGGAGATTG
NODE_9089_length_13315_cov_15.869806:6496-6814-4	CAATCTCCCCACCGTTATAG	ATATGGTGTGGTTGTGGATC
NODE_9089_length_13315_cov_15.869806:6496-6814-5	CTCTGATACCACCTGTAACG	TACCTTGGGCTTAAGCATTT
NODE_7_length_199463_cov_16.395513:112700-113070-1	TTCTCTTCAACCCATTCTGG	CTCTCTCTCTCTCTTGTGGA
NODE_7_length_199463_cov_16.395513:112700-113070-2	TTCTCTTCAACCCATTCTGG	TCTCTCTCTCTCTCTTGTGG
NODE_7_length_199463_cov_16.395513:112700-113070-3	CCACAAGAGAGAGAGAGAGA	TTGGTCCCTACTCCAAGTTA
NODE_7_length_199463_cov_16.395513:112700-113070-4	TCCACAAGAGAGAGAGAGAG	TTGGTCCCTACTCCAAGTTA
NODE_7_length_199463_cov_16.395513:112700-113070-5	TTCTCTTCAACCCATTCTGG	ATACTAGGACGATGGTGGAA
NODE_7_length_199463_cov_16.395513:125453-125766-1	TACCCCCACAAAAAGGAAAA	AGGAGAAATTTACTGTGGGG
NODE_7_length_199463_cov_16.395513:125453-125766-2	TTACCCCCACAAAAAGGAAA	AGGAGAAATTTACTGTGGGG
NODE_7_length_199463_cov_16.395513:125453-125766-3	TACCCCCACAAAAAGGAAAA	TGGCAGATGAGGAGAAATTT
NODE_7_length_199463_cov_16.395513:125453-125766-4	TTACCCCCACAAAAAGGAAA	TGGCAGATGAGGAGAAATTT
NODE_7_length_199463_cov_16.395513:125453-125766-5	TACCCCCACAAAAAGGAAAA	CACCCAACGAAATAGGTTTC
NODE_1654_length_51636_cov_17.079171:63-391-1	GTCAGAAAAGCAATCAGACG	GGGTTTTCTCCTCCTCATTT
NODE_1654_length_51636_cov_17.079171:63-391-2	GTCAGAAAAGCAATCAGACG	CCACCCACTTAACCCATTAA
NODE_1654_length_51636_cov_17.079171:63-391-3	GTCAGAAAAGCAATCAGACG	CATCTGGTCTGAGAGAGAGA
NODE_1654_length_51636_cov_17.079171:63-391-4	GTCAGAAAAGCAATCAGACG	GGAAGAAGAAGATCGAAGCT
NODE_1654_length_51636_cov_17.079171:63-391-5	TCTCTCTCTCAGACCAGATG	CCACCCACTTAACCCATTAA
NODE_7_length_199463_cov_16.395513:132602-132918-1	GTATCTCTTCGTACGCTACC	TCAGAAATTTCCACAACCCA
NODE_7_length_199463_cov_16.395513:132602-132918-2	TATCTCTTCGTACGCTACCT	TCAGAAATTTCCACAACCCA
NODE_7_length_199463_cov_16.395513:132602-132918-3	TTACCCATCACCATCTCTCT	TCAGAAATTTCCACAACCCA
NODE_7_length_199463_cov_16.395513:132602-132918-4	TCTTACCCATCACCATCTCT	TCAGAAATTTCCACAACCCA
NODE_7_length_199463_cov_16.395513:132602-132918-5	TACCTTCTTACCCATCACCA	TCAGAAATTTCCACAACCCA
NODE_7_length_199463_cov_16.395513:136988-137302-1	AGCACATGTTCAAAGTAGGT	CTTGCAAAAGAGTTGGGAAG
NODE_7_length_199463_cov_16.395513:136988-137302-2	AGCACATGTTCAAAGTAGGT	GCAAAAGAGTTGGGAAGTTC
NODE_7_length_199463_cov_16.395513:136988-137302-3	AGCACATGTTCAAAGTAGGT	AGTTGGGAAGTTCTGGAAAG
NODE_7_length_199463_cov_16.395513:136988-137302-4	AGCACATGTTCAAAGTAGGT	AAAGAGTTGGGAAGTTCTGG
NODE_7_length_199463_cov_16.395513:136988-137302-5	AGCTCCTGCAATATCAATGT	CTTGCAAAAGAGTTGGGAAG
NODE_7_length_199463_cov_16.395513:138122-138435-1	CTTTTCCTCCTACCCACTTC	AACAACAACAATATCGACGC
NODE_7_length_199463_cov_16.395513:138122-138435-2	CTTTTCCTCCTACCCACTTC	CAACAACAATATCGACGCAA
NODE_7_length_199463_cov_16.395513:138122-138435-3	GTCTGTGGACTTGTTCTTCT	GAAGTGGGTAGGAGGAAAAG
NODE_7_length_199463_cov_16.395513:138122-138435-4	CGTTGCCTTTGTTTCTGATT	AACAACAACAATATCGACGC
NODE_7_length_199463_cov_16.395513:138122-138435-5	CGTTGCCTTTGTTTCTGATT	CAACAACAATATCGACGCAA
NODE_7_length_199463_cov_16.395513:138616-138938-1	GGTAGTATCGAACGTTACGT	CTTCAGATTCGGATCGGATT
NODE_7_length_199463_cov_16.395513:138616-138938-2	AATGGACCGGATTGGATATG	CTGTTTTTCGGATTCGGATC
NODE_7_length_199463_cov_16.395513:138616-138938-3	CAATGGACCGGATTGGATAT	CTGTTTTTCGGATTCGGATC
NODE_7_length_199463_cov_16.395513:138616-138938-4	GGTAGTATCGAACGTTACGT	ATATCCAATCCGGTCCATTG
NODE_7_length_199463_cov_16.395513:138616-138938-5	GGTAGTATCGAACGTTACGT	CATATCCAATCCGGTCCATT
NODE_28300_length_612_cov_11.672165-1	AGGACTTTTGGATGTCTCAC	TTGAGTGGTACTTTGAGAGC
NODE_28300_length_612_cov_11.672165-2	GGGTTTGGCTCCCTAAAATA	GTGAGACATCCAAAAGTCCT
NODE_28300_length_612_cov_11.672165-3	GGGTTTTTAGGGAGGCATTA	GTGAGACATCCAAAAGTCCT
NODE_28300_length_612_cov_11.672165-4	CCTAATATTGGGGTTTGGCT	GTGAGACATCCAAAAGTCCT
NODE_28300_length_612_cov_11.672165-5	AGCCTAATATTGGGGTTTGG	GTGAGACATCCAAAAGTCCT
NODE_7_length_199463_cov_16.395513:142950-143260-1	TCTTGATCCGAAAATTGCAC	TTGCTTGAGAAACACCAAAC
NODE_7_length_199463_cov_16.395513:142950-143260-2	GATCCGAAAATTGCACGTAT	TTGCTTGAGAAACACCAAAC
NODE_7_length_199463_cov_16.395513:142950-143260-3	TGCACGTATTTTCGTAATGG	TTGCTTGAGAAACACCAAAC
NODE_7_length_199463_cov_16.395513:142950-143260-4	TGATCCGAAAATTGCACGTA	TTGCTTGAGAAACACCAAAC
NODE_7_length_199463_cov_16.395513:142950-143260-5	TCCGAAAATTGCACGTATTT	TTGCTTGAGAAACACCAAAC
NODE_7_length_199463_cov_16.395513:143834-144150-1	AACAACAAGCTCCAACAAAG	TAAGAACTCAATAGTGCGGG
NODE_7_length_199463_cov_16.395513:143834-144150-2	AGCTCCAACAAAGTCTTCAA	TAAGAACTCAATAGTGCGGG
NODE_7_length_199463_cov_16.395513:143834-144150-3	AAGCTCCAACAAAGTCTTCA	TAAGAACTCAATAGTGCGGG
NODE_7_length_199463_cov_16.395513:143834-144150-4	CCCGCACTATTGAGTTCTTA	TGCATTGGTGGGAAGAAATA
NODE_7_length_199463_cov_16.395513:143834-144150-5	CCCGCACTATTGAGTTCTTA	TAATTGCATTGGTGGGAAGA
NODE_7_length_199463_cov_16.395513:145071-145411-1	GAGGTCCAATTAACCCAGTT	AGGTTGGTTTCTCTCTCTCT
NODE_7_length_199463_cov_16.395513:145071-145411-2	AACAGAGGTCCAATTAACCC	AGGTTGGTTTCTCTCTCTCT
NODE_7_length_199463_cov_16.395513:145071-145411-3	GAGGTCCAATTAACCCAGTT	CCATTTCAACGCTCTATTCG
NODE_7_length_199463_cov_16.395513:145071-145411-4	AACAGAGGTCCAATTAACCC	CCATTTCAACGCTCTATTCG
NODE_7_length_199463_cov_16.395513:145071-145411-5	CCCAGTTGTGTTCTATTCGA	AGGTTGGTTTCTCTCTCTCT
NODE_7_length_199463_cov_16.395513:149864-150178-1	CTTTCCTTTGACCAGACTGA	CAAGCATCGATATCTGGTCA
NODE_7_length_199463_cov_16.395513:149864-150178-2	ACTTTTGACTGGATCGGAAA	CAAGCATCGATATCTGGTCA
NODE_7_length_199463_cov_16.395513:149864-150178-3	CTTTCCTTTGACCAGACTGA	TCATCAATGCCAGATCAGAG
NODE_7_length_199463_cov_16.395513:149864-150178-4	CCACCAAGAAAAGTACTCCA	TCATCAATGCCAGATCAGAG
NODE_7_length_199463_cov_16.395513:149864-150178-5	CTTTCCTTTGACCAGACTGA	TGGAGTACTTTTCTTGGTGG
NODE_7_length_199463_cov_16.395513:158734-159042-1	CAAGGACAAAACCTCCAAAC	GTGGGTTTGTTCTAGATGGT
NODE_7_length_199463_cov_16.395513:158734-159042-2	AGGACAAAACCTCCAAACAT	GTGGGTTTGTTCTAGATGGT
NODE_7_length_199463_cov_16.395513:158734-159042-3	ACAAAGCAAAGTGCCTTTTT	GTGGGTTTGTTCTAGATGGT
NODE_7_length_199463_cov_16.395513:158734-159042-4	AACAAAGCAAAGTGCCTTTT	GTGGGTTTGTTCTAGATGGT
NODE_7_length_199463_cov_16.395513:158734-159042-5	AAACAAAGCAAAGTGCCTTT	GTGGGTTTGTTCTAGATGGT
NODE_7_length_199463_cov_16.395513:162232-162622-1	CAGAAGAGGATGGATTGGAG	ATGGAGTTCCTAGACGAAGA
NODE_7_length_199463_cov_16.395513:162232-162622-2	GTTTTCTTGATTGGACCGTC	CTCCAATCCATCCTCTTCTG
NODE_7_length_199463_cov_16.395513:162232-162622-3	CAGAAGAGGATGGATTGGAG	CCCAGATTCCTCTTCCAATC
NODE_7_length_199463_cov_16.395513:162232-162622-4	GAGAGAGAGAGGGAGATGAG	ATGGAGTTCCTAGACGAAGA
NODE_7_length_199463_cov_16.395513:162232-162622-5	AACCAGAAGAGGATGGATTG	ATGGAGTTCCTAGACGAAGA
NODE_4558_length_28357_cov_14.756181:244-554-1	GAGGATCTAAGCCTTCATGG	TGAATCACACTGGGTGTTAG
NODE_4558_length_28357_cov_14.756181:244-554-2	GAGGATCTAAGCCTTCATGG	ATAATCTCGCCATTACCCAC
NODE_4558_length_28357_cov_14.756181:244-554-3	GTGGGTAATGGCGAGATTAT	TGAATCACACTGGGTGTTAG
NODE_4558_length_28357_cov_14.756181:244-554-4	AATCATGGATGGAAGCTGTT	TGAATCACACTGGGTGTTAG
NODE_4558_length_28357_cov_14.756181:244-554-5	AAATCATGGATGGAAGCTGT	TGAATCACACTGGGTGTTAG
NODE_2797_length_39515_cov_16.210318:33366-33680-1	ATTTGGGGTTTGGAGAGTTT	AACTTAGGGTATGCCATTGG
NODE_2797_length_39515_cov_16.210318:33366-33680-2	ATTTGGGGTTTGGAGAGTTT	GGGTATGCCATTGGATATGT
NODE_2797_length_39515_cov_16.210318:33366-33680-3	ATTTGGGGTTTGGAGAGTTT	GAGGGAGTACCGCAAAATTA
NODE_2797_length_39515_cov_16.210318:33366-33680-4	TAATTTTGCGGTACTCCCTC	AACTTAGGGTATGCCATTGG
NODE_2797_length_39515_cov_16.210318:33366-33680-5	GGGGTTTGGAGAGTTTTGTA	AACTTAGGGTATGCCATTGG
NODE_7_length_199463_cov_16.395513:183284-183594-1	TTTTCTCAACAGGTTTGTGC	CATCCAACAGCATCGTACTA
NODE_7_length_199463_cov_16.395513:183284-183594-2	TTTTCTCAACAGGTTTGTGC	ATCCAACAGCATCGTACTAC
NODE_7_length_199463_cov_16.395513:183284-183594-3	ATCAGGATCTTCTCAGTCGA	CATCCAACAGCATCGTACTA
NODE_7_length_199463_cov_16.395513:183284-183594-4	ATCAGGATCTTCTCAGTCGA	ATCCAACAGCATCGTACTAC
NODE_7_length_199463_cov_16.395513:183284-183594-5	CATCAGGATCTTCTCAGTCG	CATCCAACAGCATCGTACTA
NODE_8_length_186448_cov_16.167050:16421-16731-1	GGAGAAGGCACGGTTATTAA	CAATGTCAAAGCTGCACTAG
NODE_8_length_186448_cov_16.167050:16421-16731-2	GGAGAAGGCACGGTTATTAA	ATGTCAAAGCTGCACTAGAA
NODE_8_length_186448_cov_16.167050:16421-16731-3	GGAGAAGGCACGGTTATTAA	AATGTCAAAGCTGCACTAGA
NODE_8_length_186448_cov_16.167050:16421-16731-4	AGAAAGAAAGTGGAGAAGGC	CAATGTCAAAGCTGCACTAG
NODE_8_length_186448_cov_16.167050:16421-16731-5	AGAAAGAAAGTGGAGAAGGC	ATGTCAAAGCTGCACTAGAA
NODE_16813_length_2852_cov_11.824587:801-1111-1	TTAGTGGTTTGGATGGGAAG	TGTCTATGCTACACAGGGTA
NODE_16813_length_2852_cov_11.824587:801-1111-2	TTAGTGGTTTGGATGGGAAG	ACGAAGTGTCTATGCTACAC
NODE_16813_length_2852_cov_11.824587:801-1111-3	GGTTCAGAACTATGAGGTCC	TGTCTATGCTACACAGGGTA
NODE_16813_length_2852_cov_11.824587:801-1111-4	GGTTCAGAACTATGAGGTCC	ACGAAGTGTCTATGCTACAC
NODE_16813_length_2852_cov_11.824587:801-1111-5	CAGAACTATGAGGTCCAGAC	TGTCTATGCTACACAGGGTA
NODE_19236_length_1688_cov_8.837284:952-1260-1	GGATTGTCTCGGATCATTGA	CCAACGCAATGATCGTAAAA
NODE_19236_length_1688_cov_8.837284:952-1260-2	GGATTGTCTCGGATCATTGA	GTTTTTAAGGTCCAACGCAA
NODE_19236_length_1688_cov_8.837284:952-1260-3	GGATTGTCTCGGATCATTGA	GAATTTTGACGATCCGAACC
NODE_19236_length_1688_cov_8.837284:952-1260-4	GGATTGTCTCGGATCATTGA	TTTTAAGGTCCAACGCAATG
NODE_19236_length_1688_cov_8.837284:952-1260-5	ATCTAACGGTTCGGATTGTC	CCAACGCAATGATCGTAAAA
NODE_8_length_186448_cov_16.167050:18029-18337-1	TGAAGGAAAAGTTTGTTGGC	GAATGTATAAGCTCGCTTGC
NODE_8_length_186448_cov_16.167050:18029-18337-2	GCAAGCGAGCTTATACATTC	GGGATTGGAACCCTTTAACT
NODE_8_length_186448_cov_16.167050:18029-18337-3	TGAAGGAAAAGTTTGTTGGC	GAAGATTGCAGGTTGGAATG
NODE_8_length_186448_cov_16.167050:18029-18337-4	AGAGAGAGAGACTAGGGAGA	GAAGATTGCAGGTTGGAATG
NODE_8_length_186448_cov_16.167050:18029-18337-5	CATTCCAACCTGCAATCTTC	GGGATTGGAACCCTTTAACT
NODE_8_length_186448_cov_16.167050:31864-32188-1	TGGTGATCAGAGAGAGAGAG	TTCCTCTGTTTTGCAGCTAT
NODE_8_length_186448_cov_16.167050:31864-32188-2	TGGTGATCAGAGAGAGAGAG	TTCACATCACTTGACCCAAA
NODE_8_length_186448_cov_16.167050:31864-32188-3	TGGTGATCAGAGAGAGAGAG	TTTCACATCACTTGACCCAA
NODE_8_length_186448_cov_16.167050:31864-32188-4	TGGTGATCAGAGAGAGAGAG	TTTTCACATCACTTGACCCA
NODE_8_length_186448_cov_16.167050:31864-32188-5	GGTGATCAGAGAGAGAGAGA	TTCCTCTGTTTTGCAGCTAT
NODE_8_length_186448_cov_16.167050:40740-41048-1	TTCCCAACAAAGGATCCAAA	TTCACTCGTCCTAAGATTGC
NODE_8_length_186448_cov_16.167050:40740-41048-2	TTTCCCAACAAAGGATCCAA	TTCACTCGTCCTAAGATTGC
NODE_8_length_186448_cov_16.167050:40740-41048-3	TTTTCCCAACAAAGGATCCA	TTCACTCGTCCTAAGATTGC
NODE_8_length_186448_cov_16.167050:40740-41048-4	TTCCCAACAAAGGATCCAAA	CCTAAGATTGCTCCAAGAGG
NODE_8_length_186448_cov_16.167050:40740-41048-5	TTTCCCAACAAAGGATCCAA	CCTAAGATTGCTCCAAGAGG
NODE_8_length_186448_cov_16.167050:46850-47166-1	GATGGGTGTAATCTGACCAG	AAACATGAGGAGGGATTGTC
NODE_8_length_186448_cov_16.167050:46850-47166-2	GATGGGTGTAATCTGACCAG	GAAACATGAGGAGGGATTGT
NODE_8_length_186448_cov_16.167050:46850-47166-3	GATGGGTGTAATCTGACCAG	TGAAACATGAGGAGGGATTG
NODE_8_length_186448_cov_16.167050:46850-47166-4	GATGGGTGTAATCTGACCAG	GCTTCAATGCAACTTCTTGT
NODE_8_length_186448_cov_16.167050:46850-47166-5	GATGGGTGTAATCTGACCAG	CTTCTTGTGGCTGAAACATG
NODE_8_length_186448_cov_16.167050:55671-55979-1	TCGAGTGTAGCTTTTCAACA	GGCTAAATTCTCGCTTCCTA
NODE_8_length_186448_cov_16.167050:55671-55979-2	TCGAGTGTAGCTTTTCAACA	ATCTCTAGCTTGCTGGACTA
NODE_8_length_186448_cov_16.167050:55671-55979-3	TCGAGTGTAGCTTTTCAACA	TATCTCTAGCTTGCTGGACT
NODE_8_length_186448_cov_16.167050:55671-55979-4	TCGAGTGTAGCTTTTCAACA	TCGCTTCCTATCTCTAGCTT
NODE_8_length_186448_cov_16.167050:55671-55979-5	TCGAGTGTAGCTTTTCAACA	CGCTTCCTATCTCTAGCTTG
NODE_8_length_186448_cov_16.167050:56940-57255-1	AGGCTGGATTGATAGTTTGG	GAATTTGTGCTCACCATCTG
NODE_8_length_186448_cov_16.167050:56940-57255-2	AGGCTGGATTGATAGTTTGG	AGAATTTGTGCTCACCATCT
NODE_8_length_186448_cov_16.167050:56940-57255-3	AGGCTGGATTGATAGTTTGG	AGAGAATTTGTGCTCACCAT
NODE_8_length_186448_cov_16.167050:56940-57255-4	CTCTAGGGTCGAAGAAGAGA	GAATTTGTGCTCACCATCTG
NODE_8_length_186448_cov_16.167050:56940-57255-5	TGAAATTTGTGTAGGCTGGA	GAATTTGTGCTCACCATCTG
NODE_8_length_186448_cov_16.167050:57095-57405-1	CAGATGGTGAGCACAAATTC	CTACCCCTTCCCCTTTTAAC
NODE_8_length_186448_cov_16.167050:57095-57405-2	CAGATGGTGAGCACAAATTC	TCTACCCCTTCCCCTTTTAA
NODE_8_length_186448_cov_16.167050:57095-57405-3	CAGATGGTGAGCACAAATTC	GCGCATTTCTTTCTTCATCA
NODE_8_length_186448_cov_16.167050:57095-57405-4	ATGGTGAGCACAAATTCTCT	CTACCCCTTCCCCTTTTAAC
NODE_8_length_186448_cov_16.167050:57095-57405-5	AGATGGTGAGCACAAATTCT	CTACCCCTTCCCCTTTTAAC
NODE_8_length_186448_cov_16.167050:83705-84021-1	AAAGTCATTTTGGTCCAAGC	TTTGGACAGGTTGATATGGG
NODE_8_length_186448_cov_16.167050:83705-84021-2	AATTGGGTCGGGTTAGTTAG	TAGAAGTGGCAAATGGACAA
NODE_8_length_186448_cov_16.167050:83705-84021-3	AATTGGGTCGGGTTAGTTAG	AAGTGGCAAATGGACAAGTA
NODE_8_length_186448_cov_16.167050:83705-84021-4	AAAGTCATTTTGGTCCAAGC	TAGAAGTGGCAAATGGACAA
NODE_8_length_186448_cov_16.167050:83705-84021-5	AAAGTCATTTTGGTCCAAGC	AAGTGGCAAATGGACAAGTA
NODE_8_length_186448_cov_16.167050:88180-88490-1	GTGAAGCACGGATACAGATA	GAACCTTTTGGCAATTGACA
NODE_8_length_186448_cov_16.167050:88180-88490-2	TATCAGTGAAGCACGGATAC	GAACCTTTTGGCAATTGACA
NODE_8_length_186448_cov_16.167050:88180-88490-3	TAGGATACAGATACGTCGGG	GAACCTTTTGGCAATTGACA
NODE_8_length_186448_cov_16.167050:88180-88490-4	TGTCAATTGCCAAAAGGTTC	GCAGACATTTGGCATGTATT
NODE_8_length_186448_cov_16.167050:88180-88490-5	GGGGACACGTCTGTATAAAT	GAACCTTTTGGCAATTGACA
NODE_8_length_186448_cov_16.167050:89564-89874-1	CAAAAATGGGGTAAAGCTGG	GATGGGACCTACACATTCTC
NODE_8_length_186448_cov_16.167050:89564-89874-2	CAAAAATGGGGTAAAGCTGG	GAGATGGGACCTACACATTC
NODE_8_length_186448_cov_16.167050:89564-89874-3	GCAATTGGCATCAACTTTCT	GATGGGACCTACACATTCTC
NODE_8_length_186448_cov_16.167050:89564-89874-4	GCAATTGGCATCAACTTTCT	GAGATGGGACCTACACATTC
NODE_8_length_186448_cov_16.167050:89564-89874-5	ACGGTCAAAAAGGAGTTGTA	GATGGGACCTACACATTCTC
NODE_8_length_186448_cov_16.167050:90026-90336-1	GGAGGGAGTAATTGAGCAAA	ACCAAGCAAGAGAAAAGACA
NODE_8_length_186448_cov_16.167050:90026-90336-2	GGAGGGAGTAATTGAGCAAA	GCTCCCAACTAGGTTAGAAC
NODE_8_length_186448_cov_16.167050:90026-90336-3	TGTCTTTTCTCTTGCTTGGT	GCTCCCAACTAGGTTAGAAC
NODE_8_length_186448_cov_16.167050:90026-90336-4	ATGGGATGGAGGGAGTAATT	ACCAAGCAAGAGAAAAGACA
NODE_8_length_186448_cov_16.167050:90026-90336-5	GCATGTTTTGATGGTTGGTT	TTTGCTCAATTACTCCCTCC
NODE_8_length_186448_cov_16.167050:90318-90652-1	CAACTAAGTGTGTGACTGGA	GGTCAAAGTTGATGGACTCT
NODE_8_length_186448_cov_16.167050:90318-90652-2	AGGAGGTTCATGCAACTAAG	GGTCAAAGTTGATGGACTCT
NODE_8_length_186448_cov_16.167050:90318-90652-3	CATGCAACTAAGTGTGTGAC	GGTCAAAGTTGATGGACTCT
NODE_8_length_186448_cov_16.167050:90318-90652-4	TCATGCAACTAAGTGTGTGA	GGTCAAAGTTGATGGACTCT
NODE_8_length_186448_cov_16.167050:90318-90652-5	CAACTAAGTGTGTGACTGGA	GGACTCTCTCTCTCTCTCTC
NODE_8_length_186448_cov_16.167050:93170-93480-1	CAGTGTGCCAAAAGTTGATT	TGCTCTACCTCAATTGCAAT
NODE_8_length_186448_cov_16.167050:93170-93480-2	ATTCAGTGTGCCAAAAGTTG	TGCTCTACCTCAATTGCAAT
NODE_8_length_186448_cov_16.167050:93170-93480-3	GCTAGTTTTGTGGCTTGATC	TGCTCTACCTCAATTGCAAT
NODE_8_length_186448_cov_16.167050:93170-93480-4	CAGTGTGCCAAAAGTTGATT	GATCAAGCCACAAAACTAGC
NODE_8_length_186448_cov_16.167050:93170-93480-5	ATTCAGTGTGCCAAAAGTTG	GATCAAGCCACAAAACTAGC
NODE_8_length_186448_cov_16.167050:110110-110420-1	TCACAATGAGAGGATTCGTC	CTCTCTCTCTCGCTACTGTA
NODE_8_length_186448_cov_16.167050:110110-110420-2	TCACAATGAGAGGATTCGTC	CTCTTCTCTCTCTCTCGCTA
NODE_8_length_186448_cov_16.167050:110110-110420-3	TCACAATGAGAGGATTCGTC	TCCTCCCTTTTCCAACTCTA
NODE_8_length_186448_cov_16.167050:110110-110420-4	TCACAATGAGAGGATTCGTC	ATCCTCTTCTCTCTCTCTCG
NODE_8_length_186448_cov_16.167050:110110-110420-5	CACAATGAGAGGATTCGTCA	CTCTCTCTCTCGCTACTGTA
NODE_8_length_186448_cov_16.167050:114094-114412-1	CTCCTTGAACAATTCCCTCA	GTGTATGGAGATAGACGTCG
NODE_8_length_186448_cov_16.167050:114094-114412-2	CTCCTTGAACAATTCCCTCA	TGTATGGAGATAGACGTCGA
NODE_8_length_186448_cov_16.167050:114094-114412-3	TCCTCTCTTCTCCTTGAACA	GTGTATGGAGATAGACGTCG
NODE_8_length_186448_cov_16.167050:114094-114412-4	ATCATCCTCCTCTCTTCTCC	GTGTATGGAGATAGACGTCG
NODE_8_length_186448_cov_16.167050:114094-114412-5	TCCTCTCTTCTCCTTGAACA	TGTATGGAGATAGACGTCGA
NODE_8_length_186448_cov_16.167050:118316-118634-1	AATCCAATTCTAATCCGCGA	TGTCTTCGGATGAAACTGTT
NODE_8_length_186448_cov_16.167050:118316-118634-2	AATCCAATTCTAATCCGCGA	TTGTCTTCGGATGAAACTGT
NODE_8_length_186448_cov_16.167050:118316-118634-3	TTCCCCCATGTACGAAAATT	TCGCGGATTAGAATTGGATT
NODE_8_length_186448_cov_16.167050:118316-118634-4	TTCCCCCATGTACGAAAATT	TGTCTTCGGATGAAACTGTT
NODE_8_length_186448_cov_16.167050:118316-118634-5	TTCCCCCATGTACGAAAATT	TTGTCTTCGGATGAAACTGT
NODE_8_length_186448_cov_16.167050:128296-128606-1	CTTCCTCGTCATGTCAGAAA	CGGTTTGTTGTTCTTTTCGA
NODE_8_length_186448_cov_16.167050:128296-128606-2	CTTCCTCGTCATGTCAGAAA	TCGGTTTGTTGTTCTTTTCG
NODE_8_length_186448_cov_16.167050:128296-128606-3	TTTCACTCTCCTCATTGTCG	CGGTTTGTTGTTCTTTTCGA
NODE_8_length_186448_cov_16.167050:128296-128606-4	TTTCACTCTCCTCATTGTCG	TCGGTTTGTTGTTCTTTTCG
NODE_8_length_186448_cov_16.167050:128296-128606-5	TAGTGACGCACTCTCTGATA	CGGTTTGTTGTTCTTTTCGA
NODE_8_length_186448_cov_16.167050:135077-135385-1	TAGGTGGCTAATTAGGAGCT	ACCTGGTCTCTCTCTCTTTT
NODE_8_length_186448_cov_16.167050:135077-135385-2	TAGGTGGCTAATTAGGAGCT	AAAAACTCACCTGGTCTCTC
NODE_8_length_186448_cov_16.167050:135077-135385-3	TAGGTGGCTAATTAGGAGCT	GAAAAACTCACCTGGTCTCT
NODE_8_length_186448_cov_16.167050:135077-135385-4	GTAGGTGGCTAATTAGGAGC	ACCTGGTCTCTCTCTCTTTT
NODE_8_length_186448_cov_16.167050:135077-135385-5	TAGGAGCTGGACAAAATTCC	ACCTGGTCTCTCTCTCTTTT
NODE_8_length_186448_cov_16.167050:136114-136432-1	AAATTATGGCTTCTGCAACG	ACGACCCAAATTTAGCAGAT
NODE_8_length_186448_cov_16.167050:136114-136432-2	CGGGTCGAGTACAAGTATTT	ACGACCCAAATTTAGCAGAT
NODE_8_length_186448_cov_16.167050:136114-136432-3	CGGGTCGAGTACAAGTATTT	CGTTGCAGAAGCCATAATTT
NODE_8_length_186448_cov_16.167050:136114-136432-4	AAATTATGGCTTCTGCAACG	GAACTTATAGCCTAGCGGTT
NODE_8_length_186448_cov_16.167050:136114-136432-5	ATCTGCTAAATTTGGGTCGT	GGAATCGTCAATGCTCAAAC
NODE_8_length_186448_cov_16.167050:139967-140277-1	CTTTTGATACACTGGCAAGC	CTTGCCGAGTCATTGTTTG
NODE_8_length_186448_cov_16.167050:139967-140277-2	CTTTTGATACACTGGCAAGC	GTAGAGAGGTTGCTGGAGAT
NODE_8_length_186448_cov_16.167050:139967-140277-3	CTTTTGATACACTGGCAAGC	TAGAGAGGTTGCTGGAGATG
NODE_8_length_186448_cov_16.167050:139967-140277-4	CTTTTGATACACTGGCAAGC	TTTTTGAGGGGTTTCGGAG
NODE_8_length_186448_cov_16.167050:139967-140277-5	CTGGCAAGCGTAAGATATGT	CTTGCCGAGTCATTGTTTG
NODE_8_length_186448_cov_16.167050:143281-143589-1	TCGTTGCATATGAAGACCAA	TCAAACAGTCACTCAGTCAG
NODE_8_length_186448_cov_16.167050:143281-143589-2	TTCGTTGCATATGAAGACCA	TCAAACAGTCACTCAGTCAG
NODE_8_length_186448_cov_16.167050:143281-143589-3	TCGTTGCATATGAAGACCAA	TGTGAAGTCGATCAAACAGT
NODE_8_length_186448_cov_16.167050:143281-143589-4	TTCGTTGCATATGAAGACCA	TGTGAAGTCGATCAAACAGT
NODE_8_length_186448_cov_16.167050:143281-143589-5	AGGGCACTGGTAAATCAAAA	TCAAACAGTCACTCAGTCAG
NODE_8_length_186448_cov_16.167050:150608-150918-1	AGGTCTTCCTCTTCTTCCTT	TGGATGGATGATCAAAGTGG
NODE_8_length_186448_cov_16.167050:150608-150918-2	AGGTCTTCCTCTTCTTCCTT	AAGGGGTGAGAGATGGATTA
NODE_8_length_186448_cov_16.167050:150608-150918-3	AGGTCTTCCTCTTCTTCCTT	TGATCAAAGTGGGAACATGT
NODE_8_length_186448_cov_16.167050:150608-150918-4	AGGTCTTCCTCTTCTTCCTT	GGGTTGGGTTGATTTTTGTT
NODE_8_length_186448_cov_16.167050:150608-150918-5	AGGTCTTCCTCTTCTTCCTT	GATGGATGATCAAAGTGGGA
NODE_8_length_186448_cov_16.167050:151367-151687-1	CCTTATTCAACATGCCACAC	CCTCTCCCTGTTTGATCAAA
NODE_8_length_186448_cov_16.167050:151367-151687-2	GCATCCGAAAGACAATTGAG	CCTCTCCCTGTTTGATCAAA
NODE_8_length_186448_cov_16.167050:151367-151687-3	CCTTATTCAACATGCCACAC	CTCAATTGTCTTTCGGATGC
NODE_8_length_186448_cov_16.167050:151367-151687-4	GCCCGTACAAAGAGTAGAAT	CCTCTCCCTGTTTGATCAAA
NODE_8_length_186448_cov_16.167050:151367-151687-5	TTGCATCCGAAAGACAATTG	CCTCTCCCTGTTTGATCAAA
NODE_2909_length_38544_cov_19.271859:19598-19920-1	ACGGTAGACCCTAAAAACAC	AGAAGATCCTATAGGGGCTC
NODE_2909_length_38544_cov_19.271859:19598-19920-2	CGGTAGACCCTAAAAACACA	AGAAGATCCTATAGGGGCTC
NODE_2909_length_38544_cov_19.271859:19598-19920-3	CACGGTAGACCCTAAAAACA	AGAAGATCCTATAGGGGCTC
NODE_2909_length_38544_cov_19.271859:19598-19920-4	TTTTTACGAATCCTCACGGT	AGAAGATCCTATAGGGGCTC
NODE_2909_length_38544_cov_19.271859:19598-19920-5	ACGGTAGACCCTAAAAACAC	GGGAGCGTTTTAAACACATT
NODE_8_length_186448_cov_16.167050:155794-156104-1	TCTACGCATTGGAAGTTGAA	TGAAACCCAAAAGTGGCTAT
NODE_8_length_186448_cov_16.167050:155794-156104-2	TCTACGCATTGGAAGTTGAA	ATGAAACCCAAAAGTGGCTA
NODE_8_length_186448_cov_16.167050:155794-156104-3	TTCTACGCATTGGAAGTTGA	TGAAACCCAAAAGTGGCTAT
NODE_8_length_186448_cov_16.167050:155794-156104-4	TTCTACGCATTGGAAGTTGA	ATGAAACCCAAAAGTGGCTA
NODE_8_length_186448_cov_16.167050:155794-156104-5	TTGGAGGTTGAAATGACACA	TGAAACCCAAAAGTGGCTAT
NODE_8_length_186448_cov_16.167050:157464-157780-1	ATGATGTATACCGCTTGACC	TTCCGTTGCACCAAAAATAC
NODE_8_length_186448_cov_16.167050:157464-157780-2	ATGATGTATACCGCTTGACC	TGCTGCTTCTTCTTCTTCTT
NODE_8_length_186448_cov_16.167050:157464-157780-3	ATGATGTATACCGCTTGACC	TTGCTGCTTCTTCTTCTTCT
NODE_8_length_186448_cov_16.167050:157464-157780-4	ATGATGTATACCGCTTGACC	ACATGGGTGTAGCATACTTG
NODE_8_length_186448_cov_16.167050:157464-157780-5	ATGATGTATACCGCTTGACC	CCGTTGCACCAAAAATACAT
NODE_8_length_186448_cov_16.167050:158984-159316-1	GACAAATCTAGACCGTTGGA	GTCTTTTTCCTCTCGGTCTT
NODE_8_length_186448_cov_16.167050:158984-159316-2	GACAAATCTAGACCGTTGGA	TCTTTTTCCTCTCGGTCTTG
NODE_8_length_186448_cov_16.167050:158984-159316-3	ATAGCGTTTCCACATCTCAA	GTCTTTTTCCTCTCGGTCTT
NODE_8_length_186448_cov_16.167050:158984-159316-4	AATAGCGTTTCCACATCTCA	GTCTTTTTCCTCTCGGTCTT
NODE_8_length_186448_cov_16.167050:158984-159316-5	ATAGCGTTTCCACATCTCAA	TCTTTTTCCTCTCGGTCTTG
NODE_8_length_186448_cov_16.167050:160190-160500-1	AAGTTTCGTGCTAGACTGTT	AAGGGTCACAAAAACTCAGT
NODE_8_length_186448_cov_16.167050:160190-160500-2	AAGTTTCGTGCTAGACTGTT	GGAATATAGTGCTCCAAGGG
NODE_8_length_186448_cov_16.167050:160190-160500-3	ATTTCTCTGCCCTTTGTCAT	AAGGGTCACAAAAACTCAGT
NODE_8_length_186448_cov_16.167050:160190-160500-4	ATTTCTCTGCCCTTTGTCAT	GGAATATAGTGCTCCAAGGG
NODE_8_length_186448_cov_16.167050:160190-160500-5	AAGGGAGATCTGAAGGAAGT	AAGGGTCACAAAAACTCAGT
NODE_8_length_186448_cov_16.167050:168919-169229-1	ACGAATGTTCTCTTTCGACA	CCCCTTTATGATGCTGTCTT
NODE_8_length_186448_cov_16.167050:168919-169229-2	CAAAGGTTAGGTCTGTCTCC	TGTCGAAAGAGAACATTCGT
NODE_8_length_186448_cov_16.167050:168919-169229-3	CCAAAGGTTAGGTCTGTCTC	TGTCGAAAGAGAACATTCGT
NODE_8_length_186448_cov_16.167050:168919-169229-4	TTTGTGCATATTGCCAAAGG	TGTCGAAAGAGAACATTCGT
NODE_8_length_186448_cov_16.167050:168919-169229-5	CAAAGGTTAGGTCTGTCTCC	CCCCTTTATGATGCTGTCTT
NODE_9542_length_12325_cov_15.466306:9971-10283-1	TAGGGTTTTGGGTGTAATCG	ACCAACTCTCTCTCTCTCTC
NODE_9542_length_12325_cov_15.466306:9971-10283-2	TACTTGGGTTTTGGGTTCAA	CCCAGCATAACAGATTACGA
NODE_9542_length_12325_cov_15.466306:9971-10283-3	TTACTTGGGTTTTGGGTTCA	CCCAGCATAACAGATTACGA
NODE_9542_length_12325_cov_15.466306:9971-10283-4	TAGGGTTTTGGGTGTAATCG	CCAACTCTCTCTCTCTCTCA
NODE_9542_length_12325_cov_15.466306:9971-10283-5	GAGAGAGAGAGAGAGTTGGT	GAGGTAAAAGGCGTATTTGC
NODE_8_length_186448_cov_16.167050:174486-174799-1	ATATAACGGATTGGTTCGGG	AATGGCGCTGAAAATTATGG
NODE_8_length_186448_cov_16.167050:174486-174799-2	ATATAACGGATTGGTTCGGG	CCAATGGCGCTGAAAATTAT
NODE_8_length_186448_cov_16.167050:174486-174799-3	ATATAACGGATTGGTTCGGG	TTGGGTGGGTAAAACTCAAA
NODE_8_length_186448_cov_16.167050:174486-174799-4	ATAATTTTCAGCGCCATTGG	CTCATGTGGTAGACCTCTTG
NODE_8_length_186448_cov_16.167050:174486-174799-5	CCATAATTTTCAGCGCCATT	CTCATGTGGTAGACCTCTTG
NODE_9_length_180470_cov_17.070771-1	TGAGTAGTGGTCGAGGTATT	GCTGTAGCAATCCGTTAGTA
NODE_9_length_180470_cov_17.070771-2	ATAAGACCACCACAAATCCC	CCGCTATAAAACAAACGCTT
NODE_9_length_180470_cov_17.070771-3	ACAAGTGGGTTTTCTTGACT	ATATCGTTTAGGTGTCCACG
NODE_9_length_180470_cov_17.070771-4	AAGTCATACCCACCAAATCC	TGGGTGATATTGTTCAAGGG
NODE_9_length_180470_cov_17.070771-5	AATGCTACCCACTATTGCAA	AATCTAAACAGGGCCGATTT
NODE_4308_length_29620_cov_16.099312:266-579-1	GTTAGGATCAAATCTGGGCA	TGTTTTAAAAAGCGCGCTTA
NODE_4308_length_29620_cov_16.099312:266-579-2	GGGTTAGGATCAAATCTGGG	TGTTTTAAAAAGCGCGCTTA
NODE_4308_length_29620_cov_16.099312:266-579-3	AGGATCAAATCTGGGCAAAA	TGTTTTAAAAAGCGCGCTTA
NODE_4308_length_29620_cov_16.099312:266-579-4	GGCAAAATTACACAAAAGCG	TGTTTTAAAAAGCGCGCTTA
NODE_4308_length_29620_cov_16.099312:266-579-5	TAAGCGCGCTTTTTAAAACA	ACCAAGGATTTGTACGCTAA
NODE_9_length_180470_cov_17.070771:1421-1731-1	CAAGCAAGAATCATAGACGC	AATATTGACTGCGACATCGT
NODE_9_length_180470_cov_17.070771:1421-1731-2	AAGCAAGAATCATAGACGCT	AATATTGACTGCGACATCGT
NODE_9_length_180470_cov_17.070771:1421-1731-3	CAAGCAAGAATCATAGACGC	TATATTAGTTGGCGCGACTT
NODE_9_length_180470_cov_17.070771:1421-1731-4	AAGCAAGAATCATAGACGCT	TATATTAGTTGGCGCGACTT
NODE_9_length_180470_cov_17.070771:1421-1731-5	TGCAGAATCGAAGAACAGAT	AATATTGACTGCGACATCGT
NODE_9_length_180470_cov_17.070771:2809-3117-1	AAAAGTGTGCAGACAGTGTA	TTTGCAGTGGGTTTTGTTTT
NODE_9_length_180470_cov_17.070771:2809-3117-2	GCAGACAGTGTACTCTCTTT	TTTGCAGTGGGTTTTGTTTT
NODE_9_length_180470_cov_17.070771:2809-3117-3	AAAAGTGTGCAGACAGTGTA	AATGGTATAGCAGTGGTGTG
NODE_9_length_180470_cov_17.070771:2809-3117-4	TCTCTCTCTATCTTGCGTCT	AATGGTATAGCAGTGGTGTG
NODE_9_length_180470_cov_17.070771:2809-3117-5	AAAAGTGTGCAGACAGTGTA	AGACGCAAGATAGAGAGAGA
NODE_9_length_180470_cov_17.070771:10302-10620-1	AACCGAGTTCATGTAACGAA	GAAAAGTATGTGCGGACTTG
NODE_9_length_180470_cov_17.070771:10302-10620-2	AAACCGAGTTCATGTAACGA	GAAAAGTATGTGCGGACTTG
NODE_9_length_180470_cov_17.070771:10302-10620-3	AACCGAGTTCATGTAACGAA	TCTCTCTCTCAAACAACAGC
NODE_9_length_180470_cov_17.070771:10302-10620-4	AAACCGAGTTCATGTAACGA	TCTCTCTCTCAAACAACAGC
NODE_9_length_180470_cov_17.070771:10302-10620-5	ACTGTTCTAATGCAACCCAT	GAAAAGTATGTGCGGACTTG
NODE_9_length_180470_cov_17.070771:11912-12240-1	CAGAGACCTCTAGAACTTGC	ATTAATTGCATTGTCGGCTG
NODE_9_length_180470_cov_17.070771:11912-12240-2	ACACACAGAGACCTCTAGAA	ATTAATTGCATTGTCGGCTG
NODE_9_length_180470_cov_17.070771:11912-12240-3	GTGATCTACTGGCAGTGATT	GCAAGTTCTAGAGGTCTCTG
NODE_9_length_180470_cov_17.070771:11912-12240-4	AGAGACCTCTAGAACTTGCA	ATTAATTGCATTGTCGGCTG
NODE_9_length_180470_cov_17.070771:11912-12240-5	CCAGGCTTTCTCCATGATTA	ATTAATTGCATTGTCGGCTG
NODE_9_length_180470_cov_17.070771:19625-19935-1	TGGAAAGAGAGACGAGAGAT	CCATGTGGGTACTCTTGAAA
NODE_9_length_180470_cov_17.070771:19625-19935-2	TGGAAAGAGAGACGAGAGAT	CTCTTGAAAACAAAGGCCAG
NODE_9_length_180470_cov_17.070771:19625-19935-3	GATGGGAGAGAGAGAGAGTT	CCATGTGGGTACTCTTGAAA
NODE_9_length_180470_cov_17.070771:19625-19935-4	TGGAAAGAGAGACGAGAGAT	CTAACTCCGTAGCCAAAAGT
NODE_9_length_180470_cov_17.070771:19625-19935-5	ACACACATACACGTAAACGA	CCATGTGGGTACTCTTGAAA
NODE_9_length_180470_cov_17.070771:25461-25774-1	CCAATAGCAATCTCCTACCC	CGACGGTTGTTGAAGAAATT
NODE_9_length_180470_cov_17.070771:25461-25774-2	CCAATAGCAATCTCCTACCC	TCTTTCAAGTACAGGACGAC
NODE_9_length_180470_cov_17.070771:25461-25774-3	CCAATAGCAATCTCCTACCC	AAGAAATTAGGTGGTGGTGG
NODE_9_length_180470_cov_17.070771:25461-25774-4	CCAATAGCAATCTCCTACCC	CATTGGGGGAAAAAGTTCAG
NODE_9_length_180470_cov_17.070771:25461-25774-5	CCAATAGCAATCTCCTACCC	TGGGGGAAAAAGTTCAGATT
NODE_9_length_180470_cov_17.070771:26436-26752-1	TGGAGGAAGAGAGAGAAGAG	CCTGACAACATCTCTCCAAA
NODE_9_length_180470_cov_17.070771:26436-26752-2	TGGAGGAAGAGAGAGAAGAG	AAGAAGAAGAAGAAGCCCTG
NODE_9_length_180470_cov_17.070771:26436-26752-3	TTGAAGTCTGCTAGTGGTTC	CCTGACAACATCTCTCCAAA
NODE_9_length_180470_cov_17.070771:26436-26752-4	TGGAGGAAGAGAGAGAAGAG	GCATTTCCTCTCTCTTCCAA
NODE_9_length_180470_cov_17.070771:26436-26752-5	TTGAAGTCTGCTAGTGGTTC	AAGAAGAAGAAGAAGCCCTG
NODE_9_length_180470_cov_17.070771:28338-28652-1	TTGGAATTGGGAAAGAACCA	CCTATTGCTGTTGGAGAGTT
NODE_9_length_180470_cov_17.070771:28338-28652-2	TTGGAATTGGGAAAGAACCA	TGCTGTTGGAGAGTTTTACA
NODE_9_length_180470_cov_17.070771:28338-28652-3	TTGGAATTGGGAAAGAACCA	TTCTCCTATTGCTGTTGGAG
NODE_9_length_180470_cov_17.070771:28338-28652-4	TTGGAATTGGGAAAGAACCA	CTCCTATTGCTGTTGGAGAG
NODE_9_length_180470_cov_17.070771:28338-28652-5	TTGGAATTGGGAAAGAACCA	ATTTCTTTCGCGATGACTTG
NODE_9_length_180470_cov_17.070771:32141-32453-1	TAAATGTGCTCGACTGGAAA	GAGAGAGAGAGAGACCCATT
NODE_9_length_180470_cov_17.070771:32141-32453-2	CTGGAAACAATGGGTCTACA	GAGAGAGAGAGAGACCCATT
NODE_9_length_180470_cov_17.070771:32141-32453-3	ACTGGAAACAATGGGTCTAC	GAGAGAGAGAGAGACCCATT
NODE_9_length_180470_cov_17.070771:32141-32453-4	TAAATGTGCTCGACTGGAAA	CACATAGACCCATACACGTT
NODE_9_length_180470_cov_17.070771:32141-32453-5	TAAATGTGCTCGACTGGAAA	GTTGCGAGATTTGGACAATT
NODE_9_length_180470_cov_17.070771:33461-33779-1	TAGGAAAGATTTGGAGAGCG	AAACCCCAAATAACCCTCTC
NODE_9_length_180470_cov_17.070771:33461-33779-2	GGACTAAGCACGATAAGCAT	AAACCCCAAATAACCCTCTC
NODE_9_length_180470_cov_17.070771:33461-33779-3	GGACTAAGCACGATAAGCAT	CGCTCTCCAAATCTTTCCTA
NODE_9_length_180470_cov_17.070771:33461-33779-4	GGAGAGAGAGAGAGAGAGAG	AAACCCCAAATAACCCTCTC
NODE_9_length_180470_cov_17.070771:33461-33779-5	ACAGGACTAAGCACGATAAG	AAACCCCAAATAACCCTCTC
NODE_9_length_180470_cov_17.070771:34458-34768-1	CAAATTCTAGTCGGTGGAGT	GCGATGGACATGTGAATTTT
NODE_9_length_180470_cov_17.070771:34458-34768-2	CAAATTCTAGTCGGTGGAGT	ACATGTGAATTTTGGGCATG
NODE_9_length_180470_cov_17.070771:34458-34768-3	GAATCCTTCTCCGAGTCATC	ATAAAGAGGACACTTGAGCC
NODE_9_length_180470_cov_17.070771:34458-34768-4	CAAATTCTAGTCGGTGGAGT	GACATGTGAATTTTGGGCAT
NODE_9_length_180470_cov_17.070771:34458-34768-5	TTTGAATCCTTCTCCGAGTC	ATAAAGAGGACACTTGAGCC
NODE_9_length_180470_cov_17.070771:37008-37316-1	TGATTGCCTAAGTTTCCCAA	AAACCCTTCGATTTCTACCC
NODE_9_length_180470_cov_17.070771:37008-37316-2	TTGATTGCCTAAGTTTCCCA	AAACCCTTCGATTTCTACCC
NODE_9_length_180470_cov_17.070771:37008-37316-3	TGTTACGAGATTGATTGCCT	AAACCCTTCGATTTCTACCC
NODE_9_length_180470_cov_17.070771:37008-37316-4	GGGTGAAATTCAACAAGCAT	AAACCCTTCGATTTCTACCC
NODE_9_length_180470_cov_17.070771:37008-37316-5	ATGGGTGAAATTCAACAAGC	AAACCCTTCGATTTCTACCC
NODE_9_length_180470_cov_17.070771:52247-52557-1	CACAAAATCCCCCTTTTTCC	AATGAAAAGTTGGTGGAGGT
NODE_9_length_180470_cov_17.070771:52247-52557-2	CCACAAAATCCCCCTTTTTC	AATGAAAAGTTGGTGGAGGT
NODE_9_length_180470_cov_17.070771:52247-52557-3	ATCCCCCTTTTTCCATGATC	AATGAAAAGTTGGTGGAGGT
NODE_9_length_180470_cov_17.070771:52247-52557-4	AAGTACTCCACAAAATCCCC	AATGAAAAGTTGGTGGAGGT
NODE_9_length_180470_cov_17.070771:52247-52557-5	CACAAAATCCCCCTTTTTCC	TAGGGGCAAATGACAATTCA
NODE_9_length_180470_cov_17.070771:59645-59953-1	TTACGTACACATGTCAAGGG	GATGAGGCTAGGTGATGATG
NODE_9_length_180470_cov_17.070771:59645-59953-2	CACGGTAATTTCCCTAGCAT	GATGAGGCTAGGTGATGATG
NODE_9_length_180470_cov_17.070771:59645-59953-3	TTACGTACACATGTCAAGGG	CTTAGGCAATGATGGGAGAA
NODE_9_length_180470_cov_17.070771:59645-59953-4	CACGGTAATTTCCCTAGCAT	CTTAGGCAATGATGGGAGAA
NODE_9_length_180470_cov_17.070771:59645-59953-5	TTACGTACACATGTCAAGGG	TGATGAGGCTAGGTGATGAT
NODE_9_length_180470_cov_17.070771:71218-71529-1	TTGCTTGTTTTGATGAGGTG	ACCAGTTCACGAACGATAAA
NODE_9_length_180470_cov_17.070771:71218-71529-2	TTGCTTGTTTTGATGAGGTG	AACCAGTTCACGAACGATAA
NODE_9_length_180470_cov_17.070771:71218-71529-3	TTGCTTGTTTTGATGAGGTG	AAACCAGTTCACGAACGATA
NODE_9_length_180470_cov_17.070771:71218-71529-4	TTGCTTGTTTTGATGAGGTG	GAAGTTGAAACCAGTTCACG
NODE_9_length_180470_cov_17.070771:71218-71529-5	TTGCTTGTTTTGATGAGGTG	CCAGTTCACGAACGATAAAC
NODE_9_length_180470_cov_17.070771:72235-72548-1	CAAATTAACAGCCCCTTTGG	TTGAAGCTTTGGTTTGGTTG
NODE_9_length_180470_cov_17.070771:72235-72548-2	CAAATTAACAGCCCCTTTGG	AATTCCATGGTGAGTTTCCA
NODE_9_length_180470_cov_17.070771:72235-72548-3	AAATAAAAGAGAGGGGAGCG	TTGAAGCTTTGGTTTGGTTG
NODE_9_length_180470_cov_17.070771:72235-72548-4	AAATAAAAGAGAGGGGAGCG	AATTCCATGGTGAGTTTCCA
NODE_9_length_180470_cov_17.070771:72235-72548-5	CACTTCAAATTAACAGCCCC	TTGAAGCTTTGGTTTGGTTG
NODE_6307_length_21232_cov_14.530964:3031-3409-1	TCACATCATGTAACTGGCTC	AGAGAGAGAGAGGAGAGAGA
NODE_6307_length_21232_cov_14.530964:3031-3409-2	TCACATCATGTAACTGGCTC	AGAGAGAGAGAGAGGAGAGA
NODE_6307_length_21232_cov_14.530964:3031-3409-3	TCACATCATGTAACTGGCTC	AGAGAGAGAGAGAGAGGAGA
NODE_6307_length_21232_cov_14.530964:3031-3409-4	TCACATCATGTAACTGGCTC	AGAGAGAGAGAGAGAGAGGA
NODE_6307_length_21232_cov_14.530964:3031-3409-5	TCCTCTCTCTCTCTCTCTCT	ATAAACCAGGAGCAGAGAGA
NODE_9_length_180470_cov_17.070771:77531-77844-1	GTGGTAGTGTGGTTTGTTTG	AGACTAACCCAAAAGCCAAA
NODE_9_length_180470_cov_17.070771:77531-77844-2	GTGGTAGTGTGGTTTGTTTG	ACCCAAAAGCCAAAACAAAA
NODE_9_length_180470_cov_17.070771:77531-77844-3	GTGGTAGTGTGGTTTGTTTG	AACCCAAAAGCCAAAACAAA
NODE_9_length_180470_cov_17.070771:77531-77844-4	GTGGTAGTGTGGTTTGTTTG	AAACAAAACAAAACGGAGCA
NODE_9_length_180470_cov_17.070771:77531-77844-5	GTGGTAGTGTGGTTTGTTTG	CAAAACAAAACGGAGCACTA
NODE_9_length_180470_cov_17.070771:80604-80920-1	TCCTTAACAAAGATGCGTCA	TTCCAGTATCACTCACAAGC
NODE_9_length_180470_cov_17.070771:80604-80920-2	CTTAACAAAGATGCGTCACC	TTCCAGTATCACTCACAAGC
NODE_9_length_180470_cov_17.070771:80604-80920-3	CCTTAACAAAGATGCGTCAC	TTCCAGTATCACTCACAAGC
NODE_9_length_180470_cov_17.070771:80604-80920-4	AACAAAGATGCGTCACCTAT	TTCCAGTATCACTCACAAGC
NODE_9_length_180470_cov_17.070771:80604-80920-5	TCCTTAACAAAGATGCGTCA	TCACTCACAAGCTCAGAAAA
NODE_9_length_180470_cov_17.070771:81433-81746-1	ATTTTGTGAGGGTGAGGTTT	AGTCAAGCTCAAATCGCTAA
NODE_9_length_180470_cov_17.070771:81433-81746-2	CCCGGAAATTTGTGTGTATG	AGTCAAGCTCAAATCGCTAA
NODE_9_length_180470_cov_17.070771:81433-81746-3	ATTTTGTGAGGGTGAGGTTT	ATAGTCAAGCTCAAATCGCT
NODE_9_length_180470_cov_17.070771:81433-81746-4	CCCGGAAATTTGTGTGTATG	ATAGTCAAGCTCAAATCGCT
NODE_9_length_180470_cov_17.070771:81433-81746-5	ATTTTGTGAGGGTGAGGTTT	ATTTCGGATGAACCCCTAAG
NODE_9_length_180470_cov_17.070771:93263-93571-1	TGTTTTAAGGCCATCGGTAA	CAAACATTTCCACAACACCA
NODE_9_length_180470_cov_17.070771:93263-93571-2	TGTTTTAAGGCCATCGGTAA	ACAAACATTTCCACAACACC
NODE_9_length_180470_cov_17.070771:93263-93571-3	TGTTTTAAGGCCATCGGTAA	GATTAATTTGCCATAGCCGG
NODE_9_length_180470_cov_17.070771:93263-93571-4	ATGTATGTGTTTTGGGGGTT	CAAACATTTCCACAACACCA
NODE_9_length_180470_cov_17.070771:93263-93571-5	ATGTATGTGTTTTGGGGGTT	ACAAACATTTCCACAACACC
NODE_9_length_180470_cov_17.070771:93446-93762-1	CCGGCTATGGCAAATTAATC	AAAAAGCTAGTGCGAGTGTA
NODE_9_length_180470_cov_17.070771:93446-93762-2	TCCGGCTATGGCAAATTAAT	AAAAAGCTAGTGCGAGTGTA
NODE_9_length_180470_cov_17.070771:93446-93762-3	AATGTTTGTGTGATGATGGC	AAAAAGCTAGTGCGAGTGTA
NODE_9_length_180470_cov_17.070771:93446-93762-4	CCGGCTATGGCAAATTAATC	CAGACCAGTCATCAAAAAGC
NODE_9_length_180470_cov_17.070771:93446-93762-5	CCGGCTATGGCAAATTAATC	CATCAAAAAGCTAGTGCGAG
NODE_9_length_180470_cov_17.070771:94985-95301-1	CCGATGATTTACGGTGTAGT	CCTGGTGAACAGTGTACTTT
NODE_9_length_180470_cov_17.070771:94985-95301-2	GACACCGACGAGATTTCTAA	CCTGGTGAACAGTGTACTTT
NODE_9_length_180470_cov_17.070771:94985-95301-3	CCGATGATTTACGGTGTAGT	AAAACCTGGTGAACAGTGTA
NODE_9_length_180470_cov_17.070771:94985-95301-4	GATTTACGGTGTAGTTGGGT	CCTGGTGAACAGTGTACTTT
NODE_9_length_180470_cov_17.070771:94985-95301-5	TGATTTACGGTGTAGTTGGG	CCTGGTGAACAGTGTACTTT
NODE_9_length_180470_cov_17.070771:95513-95823-1	CAATATCACAATTACGGCCG	ACGGAACTTAGCTGCTTTTA
NODE_9_length_180470_cov_17.070771:95513-95823-2	CAATATCACAATTACGGCCG	CTTCTCTCTCTTGCCCATTT
NODE_9_length_180470_cov_17.070771:95513-95823-3	TCGACCTCCTAACTCCTAAG	ACGGAACTTAGCTGCTTTTA
NODE_9_length_180470_cov_17.070771:95513-95823-4	AAATGGGCAAGAGAGAGAAG	TTTGTTGGCTTGAACTGTTC
NODE_9_length_180470_cov_17.070771:95513-95823-5	CAATATCACAATTACGGCCG	CCTTCTCTCCTTCTTCTTCG
NODE_9_length_180470_cov_17.070771:102701-103017-1	ACTCTTCACTCTTCAGCTTC	TGTAGATTGTTGCTTCAGCT
NODE_9_length_180470_cov_17.070771:102701-103017-2	TAGTCCACAATCCAAAGCTG	TGTAGATTGTTGCTTCAGCT
NODE_9_length_180470_cov_17.070771:102701-103017-3	ACTCTTCACTCTTCAGCTTC	GATTGTTGCTTCAGCTTCAG
NODE_9_length_180470_cov_17.070771:102701-103017-4	CTCTTCACTCTTCAGCTTCT	TGTAGATTGTTGCTTCAGCT
NODE_9_length_180470_cov_17.070771:102701-103017-5	TGTCATAGTCAGTGTCTTGG	TGTAGATTGTTGCTTCAGCT
NODE_9_length_180470_cov_17.070771:111245-111555-1	CCCTACAATGACCAAATCCA	GAAAGCAGAATCAACGACAG
NODE_9_length_180470_cov_17.070771:111245-111555-2	ACCCTACAATGACCAAATCC	GAAAGCAGAATCAACGACAG
NODE_9_length_180470_cov_17.070771:111245-111555-3	CCCTACAATGACCAAATCCA	TGAACTGAGAAGGTGTTCAG
NODE_9_length_180470_cov_17.070771:111245-111555-4	ACCCTACAATGACCAAATCC	TGAACTGAGAAGGTGTTCAG
NODE_9_length_180470_cov_17.070771:111245-111555-5	TGACCAAATCCAACAACTCA	GAAAGCAGAATCAACGACAG
NODE_9_length_180470_cov_17.070771:111392-111720-1	CTGTCGTTGATTCTGCTTTC	GGTGATGGAACTACGCATAT
NODE_9_length_180470_cov_17.070771:111392-111720-2	CTGTCGTTGATTCTGCTTTC	GAGAGAGAGAGAGAGGTTGT
NODE_9_length_180470_cov_17.070771:111392-111720-3	CTGAACACCTTCTCAGTTCA	GGTGATGGAACTACGCATAT
NODE_9_length_180470_cov_17.070771:111392-111720-4	CTGAACACCTTCTCAGTTCA	GAGAGAGAGAGAGAGGTTGT
NODE_9_length_180470_cov_17.070771:111392-111720-5	ATATGCGTAGTTCCATCACC	TCTGATCATGCAAAGACGAA
NODE_9_length_180470_cov_17.070771:113342-113650-1	TACTTCCTCTGTGTCAAGGA	TATGGCATGTTTCCAACTCA
NODE_9_length_180470_cov_17.070771:113342-113650-2	GTACTTCCTCTGTGTCAAGG	TATGGCATGTTTCCAACTCA
NODE_9_length_180470_cov_17.070771:113342-113650-3	CAGCCAAGTCTGTATCAGAA	TGGTAGAGTACATAGGCACA
NODE_9_length_180470_cov_17.070771:113342-113650-4	TTCAGCCAAGTCTGTATCAG	TGGTAGAGTACATAGGCACA
NODE_9_length_180470_cov_17.070771:113342-113650-5	CTCTGTGTCAAGGAAGGTTT	TATGGCATGTTTCCAACTCA
NODE_9_length_180470_cov_17.070771:115223-115533-1	GCATGAAGATCCAAAAAGGG	TCATTCTCCTGGTCAATGTG
NODE_9_length_180470_cov_17.070771:115223-115533-2	GCATGAAGATCCAAAAAGGG	CGCAGATTATTCTTCCCTCA
NODE_9_length_180470_cov_17.070771:115223-115533-3	TCTCTCAAGCCAGTACCTAA	CGCAGATTATTCTTCCCTCA
NODE_9_length_180470_cov_17.070771:115223-115533-4	GCATGAAGATCCAAAAAGGG	TTAGGTACTGGCTTGAGAGA
NODE_9_length_180470_cov_17.070771:115223-115533-5	TGTGGTTGCTTCATTTCTCT	TCATTCTCCTGGTCAATGTG
NODE_9_length_180470_cov_17.070771:130621-130934-1	CCACTGCCATTTTTGTTCAT	TTTTGTGACTGTTGAATGGC
NODE_9_length_180470_cov_17.070771:130621-130934-2	CCACTGCCATTTTTGTTCAT	GGAATCTGGATGTGTGATGA
NODE_9_length_180470_cov_17.070771:130621-130934-3	GCCAAATTCGTATCTGTCAC	TTTTGTGACTGTTGAATGGC
NODE_9_length_180470_cov_17.070771:130621-130934-4	CCACTGCCATTTTTGTTCAT	AGGAATCTGGATGTGTGATG
NODE_9_length_180470_cov_17.070771:130621-130934-5	CCACTGCCATTTTTGTTCAT	GTGACTGTTGAATGGCAATT
NODE_9_length_180470_cov_17.070771:144026-144336-1	TCATCTTGAGAATGCTGGTT	TCATCTCCTGGGATGTTTTG
NODE_9_length_180470_cov_17.070771:144026-144336-2	ATCATCTTGAGAATGCTGGT	TCATCTCCTGGGATGTTTTG
NODE_9_length_180470_cov_17.070771:144026-144336-3	TCAGCCTTTGATCATCTTGA	TCATCTCCTGGGATGTTTTG
NODE_9_length_180470_cov_17.070771:144026-144336-4	TGAGAATGCTGGTTTTATGC	TCATCTCCTGGGATGTTTTG
NODE_9_length_180470_cov_17.070771:144026-144336-5	TCATCTTGAGAATGCTGGTT	TTGCTTTGATCATCTCCTGG
NODE_9_length_180470_cov_17.070771:157046-157354-1	TATCCCAAGCAAACTGACTC	TTGGAGTTGCGTCCATTAAT
NODE_9_length_180470_cov_17.070771:157046-157354-2	TATCCCAAGCAAACTGACTC	TGATGGTGTGCTAGAAACTT
NODE_9_length_180470_cov_17.070771:157046-157354-3	TATCCCAAGCAAACTGACTC	TTGATGGTGTGCTAGAAACT
NODE_9_length_180470_cov_17.070771:157046-157354-4	TATCCCAAGCAAACTGACTC	TGGAGTTGCGTCCATTAATA
NODE_9_length_180470_cov_17.070771:157046-157354-5	CCCAAGCAAACTGACTCTTA	TTGGAGTTGCGTCCATTAAT
NODE_9_length_180470_cov_17.070771:163283-163605-1	AGGGGCACTTAGAGTAGAAA	TCTCTCTCTCCCTCTCAATG
NODE_9_length_180470_cov_17.070771:163283-163605-2	AAGGGGCACTTAGAGTAGAA	TCTCTCTCTCCCTCTCAATG
NODE_9_length_180470_cov_17.070771:163283-163605-3	ACTCCACATAGATTGGACCT	TCTCTCTCTCCCTCTCAATG
NODE_9_length_180470_cov_17.070771:163283-163605-4	AGGGGCACTTAGAGTAGAAA	TGATTATTCCATGCTCCTGG
NODE_9_length_180470_cov_17.070771:163283-163605-5	AAGGGGCACTTAGAGTAGAA	TGATTATTCCATGCTCCTGG
NODE_9_length_180470_cov_17.070771:166752-167062-1	TTTGTAGAGGGGCACTTTTT	CCACGCATCTAACTTCTTCT
NODE_9_length_180470_cov_17.070771:166752-167062-2	TTTGTAGAGGGGCACTTTTT	TGGCTTTACTTCCAAGTTCA
NODE_9_length_180470_cov_17.070771:166752-167062-3	ATTTGTAGAGGGGCACTTTT	CCACGCATCTAACTTCTTCT
NODE_9_length_180470_cov_17.070771:166752-167062-4	TTTGTAGAGGGGCACTTTTT	GACACTTCCATGTATCCGAT
NODE_9_length_180470_cov_17.070771:166752-167062-5	ATTTGTAGAGGGGCACTTTT	TGGCTTTACTTCCAAGTTCA
NODE_1467_length_54494_cov_14.660860:18090-18400-1	CTCTCTCTCCCTCTCTCAAA	CGAAATACCCATTTCCAAGC
NODE_1467_length_54494_cov_14.660860:18090-18400-2	TGGGTGTGTAGTGTAATTGG	TTTGAGAGAGGGAGAGAGAG
NODE_1467_length_54494_cov_14.660860:18090-18400-3	TGGGTGTGTAGTGTAATTGG	CGAAATACCCATTTCCAAGC
NODE_1467_length_54494_cov_14.660860:18090-18400-4	CTCTCTCTCCCTCTCTCAAA	TTATGGTCGAACCTTGAAGG
NODE_1467_length_54494_cov_14.660860:18090-18400-5	CCTTCAAGGTTCGACCATAA	CGAAATACCCATTTCCAAGC
NODE_9_length_180470_cov_17.070771:173662-173972-1	TGCGTCCGGAAAATACTATT	AAATCGAGGGTGTGACATAG
NODE_9_length_180470_cov_17.070771:173662-173972-2	TTGCGTCCGGAAAATACTAT	AAATCGAGGGTGTGACATAG
NODE_9_length_180470_cov_17.070771:173662-173972-3	ATTGCGTCCGGAAAATACTA	AAATCGAGGGTGTGACATAG
NODE_9_length_180470_cov_17.070771:173662-173972-4	TAGTTGAAGGACTTTTGGGG	AAATCGAGGGTGTGACATAG
NODE_9_length_180470_cov_17.070771:173662-173972-5	TGCGTCCGGAAAATACTATT	ATGTTGAAAATCGAGGGTGT
NODE_9_length_180470_cov_17.070771:178848-179188-1	ACTGCTAGAAGAAATGGTGG	CCTTTATCGCACATACTTGC
NODE_9_length_180470_cov_17.070771:178848-179188-2	TAGAAGAAATGGTGGCTCAC	CCTTTATCGCACATACTTGC
NODE_9_length_180470_cov_17.070771:178848-179188-3	TTCTGGCTTCTTTAATGGCT	CCTTTATCGCACATACTTGC
NODE_9_length_180470_cov_17.070771:178848-179188-4	ACTGCTAGAAGAAATGGTGG	TTATCGCACATACTTGCACT
NODE_9_length_180470_cov_17.070771:178848-179188-5	TAGAAGAAATGGTGGCTCAC	TTATCGCACATACTTGCACT
NODE_10_length_179518_cov_16.812265:6648-6966-1	ATTTGAGTGCATCTGCCTAA	ATCCTCTGATACTGTCCACA
NODE_10_length_179518_cov_16.812265:6648-6966-2	AATTTGAGTGCATCTGCCTA	ATCCTCTGATACTGTCCACA
NODE_10_length_179518_cov_16.812265:6648-6966-3	AAACACGGAAACTCTCTCTC	TAGGCAGATGCACTCAAATT
NODE_10_length_179518_cov_16.812265:6648-6966-4	AAACACGGAAACTCTCTCTC	TTAGGCAGATGCACTCAAAT
NODE_10_length_179518_cov_16.812265:6648-6966-5	AAACACGGAAACTCTCTCTC	CCGTTACATTTGCCAATACC
NODE_10_length_179518_cov_16.812265:11572-11894-1	CAGAGTATGATTCAGTGGCA	TTTCGGTTTGGTTCTTGAGA
NODE_10_length_179518_cov_16.812265:11572-11894-2	AGAGTATGATTCAGTGGCAC	TTTCGGTTTGGTTCTTGAGA
NODE_10_length_179518_cov_16.812265:11572-11894-3	ACAGAGTATGATTCAGTGGC	TTTCGGTTTGGTTCTTGAGA
NODE_10_length_179518_cov_16.812265:11572-11894-4	TCTCAAGAACCAAACCGAAA	ACATGGGTTGTGATTGTGTA
NODE_10_length_179518_cov_16.812265:11572-11894-5	TCTCAAGAACCAAACCGAAA	CAGGACTCATAACTCGTGTT
NODE_10_length_179518_cov_16.812265:26007-26317-1	CACACAGGTAGAGAGAGAGA	CAGAGGGGAATAGTGCAATT
NODE_10_length_179518_cov_16.812265:26007-26317-2	TCGTGAGATGAAAGGAACTG	CAGAGGGGAATAGTGCAATT
NODE_10_length_179518_cov_16.812265:26007-26317-3	CACACAGGTAGAGAGAGAGA	AGATTTTTGTTGGGGTAGGG
NODE_10_length_179518_cov_16.812265:26007-26317-4	CACACAGGTAGAGAGAGAGA	GATTTTTGTTGGGGTAGGGA
NODE_10_length_179518_cov_16.812265:26007-26317-5	CGTGGCATTAAACAAAGTGA	CAGAGGGGAATAGTGCAATT
NODE_10_length_179518_cov_16.812265:31837-32150-1	CTAATTGCTGCTGCTTCTTC	TGTCCAAGAAAGATTGCCAT
NODE_10_length_179518_cov_16.812265:31837-32150-2	CTAATTGCTGCTGCTTCTTC	ATGTCCAAGAAAGATTGCCA
NODE_10_length_179518_cov_16.812265:31837-32150-3	CTAATTGCTGCTGCTTCTTC	TCAGGAATCAGGATCTCCAA
NODE_10_length_179518_cov_16.812265:31837-32150-4	CTAATTGCTGCTGCTTCTTC	TTCAGGAATCAGGATCTCCA
NODE_10_length_179518_cov_16.812265:31837-32150-5	TGCTGCTTCTTCTTCTTCTT	TGTCCAAGAAAGATTGCCAT
NODE_10_length_179518_cov_16.812265:46517-46827-1	ATCAAATAGACAGGCAGTGG	TTGTGGTGAATGATACTGGG
NODE_10_length_179518_cov_16.812265:46517-46827-2	CCAAGTCGGGATTGAGTTAT	TTGTGGTGAATGATACTGGG
NODE_10_length_179518_cov_16.812265:46517-46827-3	ATCAAATAGACAGGCAGTGG	TGGTGAATGATACTGGGAGA
NODE_10_length_179518_cov_16.812265:46517-46827-4	ATCAAATAGACAGGCAGTGG	GTGGTGAATGATACTGGGAG
NODE_10_length_179518_cov_16.812265:46517-46827-5	CCAAGTCGGGATTGAGTTAT	TGGTGAATGATACTGGGAGA
NODE_10_length_179518_cov_16.812265:54852-55162-1	TGCTCAGACTATTTGCATGT	AGGAACGAGCTTTAAACGAA
NODE_10_length_179518_cov_16.812265:54852-55162-2	TGCTCAGACTATTTGCATGT	GGAACGAGCTTTAAACGAAC
NODE_10_length_179518_cov_16.812265:54852-55162-3	TGCTCAGACTATTTGCATGT	TAGGAACGAGCTTTAAACGA
NODE_10_length_179518_cov_16.812265:54852-55162-4	ACTGCTCAGACTATTTGCAT	AGGAACGAGCTTTAAACGAA
[truncated: 343,271+ more rows]
