# Supplementary material for: First De Novo genome assembly and characterization of Gaultheria prostrata
Source: Front Plant Sci. 2024 Oct 29;15:1456102. doi: 10.3389/fpls.2024.1456102 (PMC11554542; doi:10.3389/fpls.2024.1456102)
Supplement: Supplementary file 5 [file Table2.xlsx]

## Sheet: Table S1 BUSCO assessment summa
# BUSCO version is: 5.7.1
# The lineage dataset is: embryophyta_odb10 (Creation date: 2024-01-08, number of genomes: 50, number of BUSCOs: 1614)
# Summarized benchmarking in BUSCO notation for file /home/user001/NGS_annotation/Busco/202103_scaffolds.fasta
# BUSCO was run in mode: euk_genome_min
# Gene predictor used: miniprot
	***** Results: *****
	C:91.0%[S:87.3%,D:3.7%],F:7.4%,M:1.6%,n:1614,E:3.3%
	1469	Complete BUSCOs (C)	(of which 48 contain internal stop codons)
	1409	Complete and single-copy BUSCOs (S)
	60	Complete and duplicated BUSCOs (D)
	119	Fragmented BUSCOs (F)
	26	Missing BUSCOs (M)
	1614	Total BUSCO groups searched
Assembly Statistics:
	114436	Number of scaffolds
	115589	Number of contigs
	417467430	Total length
	0.00024	Percent gaps
	33 KB	Scaffold N50
	31 KB	Contigs N50
Dependencies and versions:
	hmmsearch: 3.1
	bbtools: 39.06
	miniprot_index: 0.13-r248
	miniprot_align: 0.13-r248
	python: sys.version_info(major=3, minor=8, micro=19, releaselevel='final', serial=0)
	busco: 5.7.1
