# Supplementary material for: First De Novo genome assembly and characterization of Gaultheria prostrata
Source: Front Plant Sci. 2024 Oct 29;15:1456102. doi: 10.3389/fpls.2024.1456102 (PMC11554542; doi:10.3389/fpls.2024.1456102)
Supplement: Supplementary file 6 [file Table3.xlsx]

## Sheet: Gpro_NGS_genome.fa
Specifications
==============
Sequence source file: "Gpro_NGS_genome.fa"
Definement of microsatellites (unit size / minimum number of repeats):
(1/12) (2/5) (3/4) (4/3) (5/3) (6/3)
Maximal number of bases interrupting 2 SSRs in a compound microsatellite: 100
RESULTS OF MICROSATELLITE SEARCH
================================
Total number of sequences examined: 114436
Total size of examined sequences (bp): 417467430
Total number of identified SSRs: 279785
Number of SSR containing sequences: 27079
Number of sequences containing more than 1 SSR: 18339
Number of SSRs present in compound formation: 47794
Distribution to different repeat type classes
---------------------------------------------
Unit size	Number of SSRs
1	70569
2	115641
3	31824
4	35700
5	18708
6	7343
Frequency of identified SSR motifs
----------------------------------
Repeats	3	4	5	6	7	8	9	10	11	12	13	14	15	16	17	18	19	20	21	22	23	24	25	26	27	28	29	30	31	32	33	34	35	36	37	38	39	40	41	42	43	44	45	46	47	48	49	50	51
A	-	-	-	-	-	-	-	-	-	9412	6388	4697	3929	3218	2290	1390	733	422	242	158	96	56	35	19	11	12	6	7	3	5	5		5	1		1	1	1	1	2	1	1
C	-	-	-	-	-	-	-	-	-	321	266	250	193	203	165	173	137	113	91	66	52	40	16	9	8	5	6	2	2	4	1	1		1						1	1			1					1
G	-	-	-	-	-	-	-	-	-	291	297	238	231	210	201	174	128	135	112	78	44	34	16	16	6	2	3	2	3	1	3	2		1	1	1		1
T	-	-	-	-	-	-	-	-	-	9318	6275	4705	3898	3242	2332	1397	762	435	237	151	95	60	51	16	18	16	8	8	9	2	8	4	2				1		1				1
AC	-	-	1513	749	549	412	306	205	153	119	89	76	65	39	47	39	27	25	17	7	6	2	2	3	1		1	1	1
AG	-	-	5283	2338	1742	1397	1122	849	653	531	448	358	369	322	258	231	180	152	142	126	96	66	65	51	37	39	31	36	25	20	26	19	11	15	9	12	17	6	7	7	3	7	1		4	1	2
AT	-	-	4468	1776	1118	853	609	456	339	261	200	160	121	101	89	86	81	66	40	24	20	13	5	1	2	1
CA	-	-	1676	641	372	276	223	152	132	103	82	65	55	40	38	30	20	11	8	9	2	3	4	5	1												1
CG	-	-	192	49	36	12	7	3		1
CT	-	-	4926	2394	1877	1535	1205	915	646	594	519	457	445	332	304	227	210	177	153	123	99	82	71	67	65	46	50	37	29	25	31	24	21	20	19	14	20	14	15	7	5	5	3		1	2
GA	-	-	6264	2549	1759	1556	1345	1026	853	558	531	478	426	361	346	292	276	235	168	165	113	112	95	85	87	80	59	54	43	41	25	44	23	26	18	18	18	13	10	5	16	10	6	2	5	1	1		1
GC	-	-	208	89	25	12	5	1		2
GT	-	-	1159	713	332	255	174	138	90	72	70	57	41	29	19	23	11	15	12	5	6	1	5	1	3			1		1						2
TA	-	-	5310	2110	1257	951	687	459	331	262	199	158	127	129	108	85	76	53	27	19	10	4	2		1	2		1					1
TC	-	-	6555	2427	1825	1472	1240	987	707	581	477	440	392	366	279	266	275	216	188	169	125	96	124	75	65	51	67	36	39	43	33	36	25	34	22	23	17	10	9	9	9	9	4	4	1	1		1
TG	-	-	1965	780	515	414	312	229	180	160	134	93	77	76	51	49	35	28	15	10	6	1	3	4	2	1							1
AAC	-	217	68	35	17	6	5		2	1		1
AAG	-	1090	304	122	61	27	27	8	8	4	2	3	1	1			1			1	1
AAT	-	964	260	150	67	21	16	15	11	2	6	2	1	2	1	1		2		1
ACA	-	348	140	57	28	15	3	3	2	1			1	1
ACC	-	500	143	53	30	9	7	6	2	1
ACG	-	78	11	6	1
ACT	-	96	15	9	1	1	2			1
AGA	-	698	201	89	52	26	20	16	6	9	10	5	2	1	1	3
AGC	-	238	75	20	7	2	2
AGG	-	238	76	28	11	6	5	3	1	1
AGT	-	124	13	11	5	4	2
ATA	-	380	98	35	21	17	8	5	2	5	9		1	3	2		1	1										1
ATC	-	254	53	15	7	2	4		2	1
ATG	-	227	72	26	13	6	1	1	2		1
ATT	-	581	191	79	38	22	14	8	4	4	5	2	2		2		1	1
CAA	-	350	122	76	15	9	8	1	1	1		1
CAC	-	476	139	59	22	13	7	2
CAG	-	198	49	22	8	2	2
CAT	-	289	59	12	10	6	5	2		2
CCA	-	590	197	58	34	16	9	6	4	1	1		1		1
CCG	-	210	34	9	2
CCT	-	297	113	36	17	13	3	4	1
CGA	-	106	15	10	1
CGC	-	126	21	7	3
CGG	-	162	33	6	1		1
CGT	-	74	20	1
CTA	-	82	23	9	2	1	3		2	1
CTC	-	409	137	46	24	15	5	1
CTG	-	175	41	24	3	2
CTT	-	768	222	90	43	17	15	10	7	4	3	1	2	2	2		1		1				1						1
GAA	-	1003	287	141	62	23	15	8	12	8	8	3	2	1		1				1
GAC	-	109	30	10	5
GAG	-	407	137	69	13	10	6	5	5				1				1
GAT	-	310	84	40	8	6	7	3	1		1
GCA	-	174	28	18	3	3		1
GCC	-	141	21	2	2		1
GCG	-	99	15	4		1
GCT	-	174	61	16	6	3
GGA	-	374	77	33	22	12	4	1			1	1
GGC	-	183	36	3	1
GGT	-	531	122	66	16	19	6	3
GTA	-	113	16	1	1	3		1	1					1
GTC	-	85	25	7	3		1
GTG	-	522	148	59	31	12	6	6	1			1
GTT	-	97	39	11	6	2	2
TAA	-	452	76	30	26	5	3	3	3	2	2	1		3	1		1
TAC	-	145	37	7	9	3	1	2	1
TAG	-	112	23	11	2		2	1		1
TAT	-	378	85	41	30	10	6	6	8	2	3	2	2	1	1			1
TCA	-	276	72	26	8	6	2	3	1		1	1
TCC	-	298	107	45	23	3	5	1	1
TCG	-	139	32	8	1	1
TCT	-	967	279	110	68	33	15	25	10	7	9	2	2	3	1		2	2
TGA	-	244	64	12	10	3	1
TGC	-	200	63	25	9	2	1	1
TGG	-	559	132	62	25	14	10	3	2	1		1		1
TGT	-	162	45	22	4	5	3	2	1			1
TTA	-	732	208	93	44	28	16	8	7	6	8	4	3	1		2	1	2		1
TTC	-	1034	330	156	59	31	30	15	14	11	8	1	5	1	1	1	1		1					1																	1
TTG	-	592	257	122	43	19	8	4	4	1		1
AAAC	472	44	13	1		1	1
AAAG	972	135	27	5	3
AAAT	1926	483	117	14	1	1
AACA	270	16	5	1
AACC	75	9		1
AACG	11		1
AACT	62	2	1	1
AAGA	417	32	16	5	1	1			1
AAGC	48	2	1
AAGG	78	4	2
AAGT	14
AATA	659	125	23	1	1		1
AATC	171	15	1				1
AATG	194	10
AATT	554	35	7
ACAA	405	27	1
ACAG	24	3	1	1		1
ACAT	227	16	6	2	1		2		1
ACCA	96	8	2
ACCC	68	5	4	2
ACCG	8
ACCT	19	1	1
ACGA	13	1
ACGC	11	1
ACGG	7	2
ACGT	29	1
ACTA	30	1	1
ACTC	65	12	1
ACTG	15	1
ACTT	10
AGAA	376	43	4	2	1		1
AGAC	47	9	5		1
AGAT	91	10	3	1	2
AGCA	39
AGCC	23	4	1
AGCG	9	1
AGCT	90	7
AGGA	70	8
AGGC	13	2	1
AGGG	155	21	8	2
AGGT	10	1
AGTA	16		2
AGTC	20	4
AGTG	65	6	3	1	1
AGTT	47	4
ATAA	780	124	24	2			1
ATAC	251	37	14	5	2	1
ATAG	102	21	8	3		1				1
ATCA	154	15	3
ATCC	37	7	1	1
ATCG	45	9
ATCT	53	16	4
ATGA	138	4	1
ATGC	134	8	1
ATGG	88		2
ATGT	147	24	10	6	3		1
ATTA	356	18	3
ATTC	106	6	1
ATTG	166	19	4		1
ATTT	1050	176	29	5		1
CAAA	427	29	2	2
CAAC	79	7
CAAG	69	2
CAAT	161	19	3
CACC	63	7	4	3
CACG	24	3	1
CACT	67	13	2	2
CAGA	16		1
CAGC	27	1
CAGG	5
CAGT	8			1
CATA	132	16	5	3	3
CATC	54	10	4
CATG	225	15	2
CATT	107	4	1
CCAA	92	3	1
CCAC	47	8	3
CCAG	12	2
CCAT	58	4	1	2
CCCA	75	5	2	4
CCCG	27	4	2
CCCT	112	15	8	3
CCGA	4	1
CCGC	10	1
CCGG	19
CCGT	12
CCTA	16
CCTC	136	14	9		1
CCTG	11	3
CCTT	49	8		1
CGAA	6	1
CGAC	6
CGAG	13	1
CGAT	56	6
CGCA	13	2
CGCC	5
CGCT	12	1	1
CGGA	10
CGGC	15
CGGG	32	3
CGGT	8	1
CGTA	12		1
CGTC	7
CGTG	11	1
CGTT	7
CTAA	63	2
CTAC	10	1
CTAG	117	6
CTAT	67	10		1	1
CTCA	69	16	11	3		1
CTCC	333	58	16	7	3		2
CTCG	21	3	1
CTGA	9
CTGC	9	1	1
CTGG	15	2
CTGT	20	1
CTTA	9
CTTC	96	2
CTTG	84	2
CTTT	439	47	10	1	1	1
GAAA	696	87	11	3				2
GAAC	10	2	1
GAAG	80	7	1	1
GAAT	88	8	2
GACA	13
GACC	12	1
GACG	13
GACT	26	1
GAGC	20	6
GAGG	228	39	18	1	1
GAGT	71	26	7	3	3				1
GATA	56	9	3	2
GATC	51	5	2
GATG	57	5	2
GATT	130	7	2
GCAA	37	2
GCAC	105	2
GCAG	13	4
GCAT	117	5
GCCA	7	1	2
GCCC	15	4
GCCG	4	2	1
GCCT	14	1	1
GCGA	6	2	1
GCGG	4
GCGT	14	1
GCTA	51	7
GCTC	20	3	2
GCTG	9	1
GCTT	37	1
GGAA	93	7	1
GGAC	21		1
GGAG	203	34	10	1	2
GGAT	48	5	1	1
GGCA	7	3	2
GGCC	48	1
GGCG	8	1
GGCT	12	4
GGGA	187	19	11	3	1
GGGC	17	6	2
GGGT	55	11	4
GGTA	19	5
GGTC	10
GGTG	59	11	1
GGTT	69	6	2
GTAA	28
GTAC	45	3	2
GTAG	16	2
GTAT	100	10	4		1	1
GTCA	9
GTCC	7	2
GTCG	6	1
GTCT	24	4	2
GTGA	61	9	2	1
GTGC	33	4		1
GTGG	54	12	6	3
GTTA	25	5	5
GTTC	18	3
GTTG	79	3	1
GTTT	281	11	5		1
TAAA	615	126	17	4		1
TAAC	46	3	1	1
TAAG	12
TAAT	462	26	6	1
TACA	127	24	9	1		1
TACC	20			1
TACG	25	7
TACT	16	1
TAGA	92	10	5	3		1
TAGC	95	4
TAGG	26	4
TAGT	50	7
TATC	71	17	8	3			1
TATG	263	41	8	5	2	1	1			1																				1
TATT	624	118	33	3	3
TCAA	188	34	3
TCAC	51	8
TCAG	9
TCAT	171	11	2
TCCA	62	7			1
TCCC	131	25	8	2	1		1
TCCG	10		1
TCCT	69	6	1		1
TCGA	53	8	1	2
TCGC	11	4
TCGG	7
TCGT	8	3
TCTA	81	16	6		1	1
TCTG	35	4
TCTT	462	56	10	3	2		1
TGAA	116	8	1
TGAC	12	3
TGAG	63	9	7	1
TGAT	187	10	4	1
TGCA	98	7	2
TGCC	12	3
TGCG	94
TGCT	37	2
TGGA	62	6	1	2
TGGC	23	2
TGGG	67	7	1	1
TGGT	80	7	2
TGTA	191	23	5	3		2	1	1
TGTC	31	5		2
TGTT	313	30	5
TTAA	452	39	5	1
TTAC	35	1
TTAG	66	3	1
TTAT	775	198	44	4	1
TTCA	177	14		1
TTCC	105	8	2	3
TTCG	9	1
TTCT	498	76	19	7	4	2	1
TTGA	175	24	3
TTGC	51	5
TTGG	119	8	3
TTGT	272	23	9
TTTA	1695	383	52	14	2	3
TTTC	986	118	17	5	1	2
TTTG	797	62	13	3	1	1
AAAAC	178	25	6	1
AAAAG	516	95	15	3
AAAAT	716	68	13	1
AAACA	71	13	3	1
AAACC	228	66	14	4	2	1
AAACG	2
AAACT	238	20	2
AAAGA	102	14	4	1
AAAGC	7
AAAGG	22	4	1
AAAGT	4
AAATA	135	7	3
AAATC	63	4
AAATG	20	3
AAATT	69	4
AACAA	109	11	2
AACAC	12	3	1
AACAG	5
AACAT	8	1
AACCA	90	35	3	4		1
AACCC	34	12	3
AACCG	81	5		2
AACCT	2	1
AACGA	2
AACTA	38	2
AACTC	4	1
AACTG	2
AAGAA	81	12	3	1
AAGAC	2	1
AAGAG	15	5	1
AAGAT	12	1
AAGCA	19	1
AAGCC	5	1
AAGCG	1
AAGCT	2		1
AAGGA	7	3
AAGGC	7		2
AAGGG	4	1	2		1
AAGGT	1
AAGTA	8
AAGTC	4
AAGTG	5	2
AAGTT	2
AATAA	138	24	1
AATAC	5	3
AATAG	4			1
AATAT	15	2
AATCA	31	2	1
AATCC	13	1	1
AATCG	11
AATCT	4	2
AATGA	8	2
AATGC	2
AATGG	3	2	2
AATGT	2
AATTA	21
AATTC	11	3
AATTG	16
AATTT	41	3
ACAAA	53	11	2
ACAAC	6
ACAAT	11	1
ACACA	11	2	1
ACACC	3	1
ACACG	22	5	3	1
ACACT	3
ACAGA	2
ACAGC	2
ACAGG	2
ACAGT	1
ACATA	3
ACATC	2
ACATG	5	3
ACATT	3
ACCAA	71	31	5	1
ACCAC	3	2
ACCAG	3
ACCAT	4	1
ACCCA	22	5		3	1
ACCCC	9	2			1
ACCCG	45	12	5	1	2
ACCCT	3	1
ACCGA	36	11
ACCGG	37	4		1
ACCTA	1
ACCTC	3	1
ACCTG	6	1
ACGAA		1
ACGAC	11
ACGAG	3
ACGAT	5
ACGCC	2
ACGGA				1
ACGGC	12	1
ACGGG	1
ACGTA	1
ACTAA	9	2
ACTAG	6	1
ACTAT	3
ACTCA	3
ACTCC	15	2	1	1
ACTCG	2
ACTGA	2
ACTGG	4
ACTGT	2
ACTTC	5	1
ACTTG	6
ACTTT	2
AGAAA	241	30	5	1
AGAAC	8
AGAAG	10	1		2
AGAAT	5
AGACA	1
AGACC	2	1
AGACG	2
AGACT	1
AGAGA	49	6	3	2
AGAGC	5	1
AGAGG	23	7
AGAGT	3
AGATA	4
AGATC	3
AGATG	3			1
AGATT	3		1
AGCAA	1
AGCAC	1
AGCAG	2	1
AGCAT	1
AGCCA	7	2		1
AGCCC	12	4
AGCCG	13	2
AGCCT	3
AGCGA	1
AGCGG	2
AGCTA	1
AGCTC	9	2
AGCTG	3
AGGAA	16	1
AGGAC	1
AGGAG	40	6	1		1
AGGAT	2		1
AGGCA	3	1
AGGCC	1
AGGCG	6	1
AGGCT	2
AGGGA	13	2
AGGGC	1
AGGGG	14	2		1
AGGGT	4
AGGTA	1
AGGTG	3
AGGTT	1	1
AGTAA	3
AGTAC	2
AGTAG	2
AGTAT	4
AGTCA	2
AGTCC	1
AGTCG	1
AGTCT	2
AGTGA	1	1
AGTGC		1
AGTGG	3	3	1
AGTGT	2
AGTTC	2
AGTTG	3
AGTTT	7	1
ATAAA	225	22	1	2
ATAAC	6
ATAAG	5
ATAAT	7	1
ATACA	7
ATACC	2
ATACG	4
ATACT	2
ATAGA	2
ATAGC	1
ATAGG	3	1
ATAGT	1
ATATA	40	3	1
ATATC	7	1
ATATG	7	1
ATATT	10	2
ATCAA	17	2	1
ATCAC	5
ATCAG	1
ATCAT	3	1
ATCCA	7	1		1
ATCCC	3		1
ATCCG	89	9	2		1
ATCCT	5
ATCGA	2
ATCGC	1
ATCGG	6
ATCGT	11
ATCTA	7	1
ATCTC	5
ATCTG	3
ATCTT	4
ATGAA	11	1
ATGAC	7	1
ATGAG	3
ATGAT	6
ATGCA	3
ATGCC	1	1
ATGCG	13	1
ATGCT	2
ATGGA	4		1
ATGGC	3
ATGGG	3	1	1
ATGGT	4
ATGTA	3	1
ATGTC	2	2
ATGTG	6
ATGTT	9	1
ATTAA	20		1
ATTAC		1
ATTAG	4
ATTAT	6	1
ATTCA	13	1
ATTCC	11
ATTCG	6
ATTCT	4
ATTGA	7	2
ATTGC	4
ATTGG	9	1
ATTGT	5
ATTTA	22	2	1
ATTTC	23	1
ATTTG	25	3	1		1
ATTTT	431	26	5		1
CAAAA	105	16	3
CAAAC	81	30	6	4		1
CAAAG	8	1
CAAAT	29	3	1
CAACA	4
CAACC	16	5	1
CAACT	8
CAAGA	4	1
CAAGC	10	1
CAAGG		1
CAAGT	6
CAATA	8
CAATC	12	3
CAATG	6
CAATT	15	2	1
CACAA	7	1
CACAC	19	3
CACAG	3
CACAT	6
CACCA	8
CACCC	13	2
CACCT	6	1	1
CACGA	158	20	3
CACGG	26	3
CACTA	2
CACTC	13	1	1
CACTG	2
CACTT	2
CAGAA	1
CAGAC		1			1
CAGAG	1		1
CAGAT	2
CAGCC	4	1
CAGCT	2
CAGGA	1
CAGGC	1
CAGGT	1
CAGTA	1
CAGTC	3	1
CAGTG	1
CAGTT	4	1
CATAA	4
CATAC	1
CATAG		1
CATAT	5
CATCA	5		1
CATCC	8
CATCG	1
CATCT	9
CATGA	5
CATGC	3
CATGG	2
CATGT	7		1
CATTA	3
CATTC	9				2
CATTG	5
CATTT	14
CCAAA	101	25	4	2	1
CCAAC	9
CCAAG	5	3
CCAAT	4	4	2
CCACA	7	1		1
CCACC	6	1	1
CCACG	1
CCACT	6	5
CCAGA	1
CCAGC	4	3
CCAGT	1	1
CCATA	2	1
CCATC	4	1
CCATG	4
CCATT	5
CCCAA	16	2	1
CCCAC	16	1		1
CCCAG	1
CCCAT	4
CCCCA	10	2	3	1
CCCCG	6	1		1
CCCCT	11	7	1	1
CCCGA	12	3
CCCGC	25	4	1
CCCGG	8	1	1
CCCGT	2
CCCTA		1		1
CCCTC	7	1	1
CCCTG	1	1
CCCTT	8		1
CCGAA	56	12	2	1
CCGAC	10	2
CCGAG	17	5	2
CCGAT	42	11	1	2
CCGCC	6	1
CCGGA	3
CCGGC	15	1
CCGGG	1	1
CCGGT	24
CCGTA	5
CCGTC	1
CCGTG	77	9
CCGTT	1
CCTAA	4
CCTAC	1	1
CCTAG	1
CCTAT	2
CCTCA	4
CCTCC	11	1	1	1
CCTCG	6
CCTCT	16	10	1
CCTGA	2
CCTGC	2	1
CCTGG	1
CCTGT	1
CCTTA	1
CCTTC	8
CCTTG	4
CCTTT	10	1	1
CGAAA	2
CGAAC	37	5
CGAAT	2
CGACA	8	3
CGACC	5		1
CGACG	2
CGACT	2
CGAGA	1
CGAGC	173	24	5	1
CGAGG	1
CGAGT	7
CGATC	7	3
CGATG	2	1
CGATT	34	2
CGCAT	14	2
CGCCA	2
CGCCC	4	1	1
CGCCG	1
CGCCT	11	2	1
CGCGC	1
CGCGG	1
CGCTC	12
CGCTT	1
CGGAA	2
CGGAC	4	1
CGGAG	1
CGGAT	170	25	7	1
CGGCA	61	7	1
CGGCC	4	2
CGGCT	10	2
CGGGA	2
CGGGC	34	3	1
CGGGG	10	3
CGGGT	19	3	1
CGGTA	10	2		1
CGGTC	13	1
CGGTT	128	10	2	1
CGTAC	2
CGTAT	20	3
CGTCC	1
CGTCT	3
CGTGC	200	22
CGTGT	32	3	1
CGTTA	2	1
CTAAA	18	2
CTAAC	3	1
CTAAG	2	1
CTAAT	1	1
CTACA		1
CTACT	3
CTAGA	2
CTAGC	3	2
CTAGG	5		1
CTAGT	1
CTATA	5
CTATC	3	1
CTATG		1
CTATT	2
CTCAA	3
CTCAC	3
CTCAT	4	2
CTCCA	5
CTCCC	9	1		1
CTCCG	8	2
CTCCT	33	7	3	1
CTCGA	5
CTCGG	23	2
CTCGT		1
CTCTA	1
CTCTC	56	12	2
CTCTG	1
CTCTT	7	4	1	1
CTGAA	1
CTGAC	1
CTGAG	1
CTGAT	2
CTGCA	1
CTGCT	1
CTGGA	2
CTGGC	2	1
CTGGG	4	1
CTGGT	2
CTGTA	1
CTGTC	3	1
CTGTG		2
CTGTT	1	1
CTTAG	1	1
CTTAT	3
CTTCA	5
CTTCC	8	2	1
CTTCT	8	3
CTTGA	4
CTTGC	4
CTTGG	6	1	1
CTTGT	7
CTTTA	6	1	2
CTTTC	22	4	1
CTTTG	8	1
CTTTT	224	33	4	3
GAAAA	159	26	7	2
GAAAC	5	1
GAAAG	29	4		1
GAAAT	16	1
GAACA	5
GAACC	78	8	7	1
GAACT	3
GAAGA	20	1
GAAGC	1
GAAGG	8	3
GAAGT	4
GAATA	1	1
GAATC	40	2
GAATG	3
GAATT	5		1
GACAA	1
GACAC	62	6
GACAG	1
GACAT	1	5
GACCA	1	1
GACCC	17
GACCG	4
GACCT	1
GACGA	2
GACGG		1
GACTC	3
GACTG	3
GACTT	29	1
GAGAA	9	6		1
GAGAC		1
GAGAG	45	14	5	2
GAGAT	8	3	1
GAGCA	2
GAGCC	31	9
GAGCG	16	1		1
GAGCT	10
GAGGA	20	3	1
GAGGC	3	3
GAGGG	9	3	2
GAGGT	4
GAGTA	4
GAGTC	1
GAGTG	5	1	1
GAGTT	6
GATAA	3
GATAC	17	1
GATAG	2
GATAT	5
GATCA	2
GATCC	135	23	4
GATCG	12	1	1
GATCT	3	1
GATGA	5	1
GATGC	1
GATGG	2	1
GATGT	2	2
GATTA	1	1
GATTC	3	1
GATTG	8	1	1
GATTT	53	4	1
GCAAA	8
GCAAC	1		1
GCAAG	2
GCAAT	1
GCACA	2
GCACC	1
GCACG	64	4
GCAGA	1
GCAGG	4	1
GCATA	1
GCATG	1
GCATT	2
GCCAC	1
GCCAT	1
GCCCA	10	1
GCCCC	2
GCCCG	22	1
GCCGA	3
GCCGG	3	1
GCCGT	7
GCCTA	3
GCCTC	5	1
GCCTG	2
GCCTT	3	1	1
GCGAA	1
GCGAG	6	1
GCGCG	1
GCGGA	5		1
GCGGC	1
GCGGG	7	1
GCGTG	1
GCGTT	1
GCTAG	1	2
GCTCA	2	1
GCTCC	3	1
GCTCG	159	22	5			1
GCTCT	1
GCTGA	2
GCTGG	3
GCTGT	1
GCTTA	1
GCTTC	1
GCTTG	10	1	1
GCTTT	1
GGAAA	43	6	2	1	1
GGAAC	1
GGAAG	18	2	1
GGAAT	13	3				1	1
GGACA	1
GGACC	4	1
GGACT	2
GGAGA	12	5
GGAGC	2
GGAGG	15	2	2
GGAGT	21	1	2	1
GGATA	1
GGATC	35	6	2
GGATG	6	1
GGATT	18	5	1
GGCAA	1
GGCAC	200	25	3	1
GGCAG	1
GGCAT	6
GGCCA	2
GGCCC	11	1		1
GGCCG	2
GGCCT	2
GGCGA	2		1
GGCGC	2
GGCGG	18
GGCTA	1
GGCTC	67	12
GGCTG	2
GGCTT	10
GGGAA	6	1
GGGAG	12	3	2
GGGAT	6
GGGCA	4	1
GGGCC	8	1		1
GGGCG	6	1	1
GGGCT	7	2
GGGGA	21	5	3
GGGGC	5	2
GGGGT	16	1	1
GGGTA	7
GGGTC	10	2		1
GGGTG	4	1
GGGTT	29	9
GGTAA	1
GGTAC	28	1
GGTAG	2
GGTAT	2
GGTCA	4	2
GGTCC	3
GGTCG	13	2	1
GGTCT	3		1
GGTGG	12	2		1
GGTGT	2	2	1
GGTTA	2
GGTTC	34	6	1
GGTTG	6	1
GGTTT	222	78	22	8	2		1
GTAAA	2
GTAAC	1
GTAAG	1
GTAAT	3
GTACA	2
GTACC	29	4
GTACT	1
GTAGA	1
GTAGT	1
GTATA	5	1
GTATC	4
GTATG	3	1
GTATT	6	2				1
GTCAA	2
GTCAG	1
GTCAT	1
GTCCA	8
GTCCC	1
GTCCG	2
GTCCT	2
GTCGG	12	3				1
GTCGT	22	1
GTCTC	3	1	1
GTCTG	1
GTCTT	2
GTGAA	5	1
GTGAG	2		1
GTGAT	1	1
GTGCA	3	1
GTGCC	36	7	1
GTGCT		1
GTGGA	8	1	2
GTGGC	2		1
GTGGG	7		1
GTGGT	5	1
GTGTA	1
GTGTC	41	5
GTGTG	20		2
GTGTT	14
GTTAA	1
GTTAC	1
GTTAT	1
GTTCA	2
GTTCG	35	2
GTTCT	3	1	1
GTTGA	9	1
GTTGG	15	1
GTTGT	5
GTTTA	24	11	1	2
GTTTC	3
GTTTG	122	24	6	2		1
GTTTT	54	10	1
TAAAA	129	18	3		1
TAAAC	34	12	1
TAAAG	4
TAAAT	34	1
TAACA	2
TAACC	2
TAAGA	2
TAAGC	2
TAAGG	2		1
TAAGT	1
TAATA	8
TAATC	4
TAATG	3
TAATT	27	2
TACAA	4
TACAC	2
TACAT	4
TACCA	7	1	1
TACCC	5	1
TACCG	6	1
TACGA	1
TACTA	6
TACTC	2
TACTG	1
TACTT	2
TAGAA	2	1
TAGAC	2
TAGAG	4
TAGAT	1		1
TAGCC	1
TAGCT	1
TAGGA	1
TAGGG	2
TAGGT	3	1
TAGTC	1	1
TAGTG	4
TAGTT	152	4	2
TATAA	12
TATAC	5
TATAG	2
TATAT	27	7
TATCA	4
TATCC	4
TATCG	1
TATCT	5
TATGA	8	1
TATGG	2	1
TATGT	1
TATTA	20		1
TATTC	7
TATTG	8	1
TATTT	173	17	6
TCAAA	20	1	1
TCAAC	6
TCAAG	19
TCAAT	10	1
TCACA	4
TCACC	6	1
TCACT	1	1
TCAGA	4
TCAGC	1
TCAGT	3
TCATA	8	1
TCATC	5
TCATG	4
TCATT	17
TCCAA	10	1
TCCAC	3	1
TCCAG	10		1
TCCAT	3
TCCCA	4	2	1
TCCCC	34	5
TCCCG	1
TCCCT	4
TCCGA	3
TCCGC	3
TCCGG	6	2
TCCTA			1
TCCTC	18	6	2
TCCTG		1
TCCTT	7
TCGAA	2	2
TCGAC	2
TCGAG	1	1
TCGAT	1
TCGCA	2
TCGCC	3
TCGGA	18	2	1
TCGGC	6	2
TCGGG	37	12			1
TCGGT	52	9
TCGTA	4
TCGTG	150	13	2
TCGTT	2
TCTAA	6	1
TCTAC	2
TCTAG	3
TCTAT	3
TCTCA	9		1
TCTCC	12	4	1
TCTCG	2	2
TCTCT	41	8	1
TCTGA	2	1	1
TCTGC	2
TCTGG	3
TCTGT	2
TCTTA	4	1
TCTTC	18	2			1
TCTTG	1
TCTTT	122	24	9	2
TGAAA	21	1
TGAAG	4
TGAAT	8	2
TGACA	12
TGAGA	7
TGAGC	3	1
TGAGG		1	1
TGAGT	5	1	1
TGATA	5
TGATC	5	1
TGATG	4	1
TGATT	15	1	2
TGCAA	3	1
TGCAC	4
TGCAG	1
TGCAT	6
TGCCA	5	1
TGCCC	1
TGCCG	9	2
TGCCT	2
TGCGT	1
TGCTA	1
TGCTC	3	1
TGCTT	9
TGGAA	8	1
TGGAC	5	3
TGGAG	5			1
TGGAT	9	2		1
TGGCA	8
TGGCC	1
TGGCT	5
TGGGA	2	1
TGGGC	17	1
TGGGG	10	2	2	2
TGGGT	29	8	1	2
TGGTA	1	2
TGGTC	1
TGGTG	6	1
TGGTT	34	10	3
TGTAA	7
TGTAC	3
TGTAG	2
TGTAT	2
TGTCA	9	1
TGTCC	1
TGTCG	21	3
TGTCT	1	1
TGTGA	7
TGTGC	2
TGTGG	5	2
TGTGT	5	2
TGTTA	4
TGTTC	2
TGTTG	7
TGTTT	57	8	1
TTAAA	20
TTAAC	2
TTAAT	13	3
TTACA	4
TTACC	1
TTACG	2
TTACT	2
TTAGA	2
TTAGC	2
TTAGG	4	1
TTAGT	21
TTATA	11	2	1
TTATC	7
TTATG	4
TTATT	135	16	1		1
TTCAA	8
TTCAC	5
TTCAT	22	2
TTCCA	12	2	1						1
TTCCC	6		2
TTCCG	2
TTCCT	11	1	1
TTCGA	2	1
TTCGG	43	20	4	1
TTCGT	1	1
TTCTA	4	1		1
TTCTC	33	3	2	2
TTCTG	3
TTCTT	167	17	3	2
TTGAA	11	1
TTGAC	4
TTGAG	4	1
TTGAT	24	6
TTGCA	9
TTGCC	1
TTGCG	1
TTGCT	6	1
TTGGA	10	1
TTGGC	9	1		1
TTGGG	17	4	3
TTGGT	94	26	5
TTGTA	3
TTGTC	3
TTGTG	11
TTGTT	64	8	3
TTTAA	33	2
TTTAC	1
TTTAG	186	9
TTTAT	159	24	3
TTTCA	21	3
TTTCC	59	7	1
TTTCG	5	4
TTTCT	274	39	9	1
TTTGA	42	1
TTTGC	11	1
TTTGG	134	22	8
TTTGT	68	10				1
TTTTA	449	46	9	1
TTTTC	398	50	12	2
TTTTG	177	29	4
AAAAAC	79	9	1	1
AAAAAG	187	25	3		1
AAAAAT	243	24	2
AAAACA	28	3	2
AAAACC	15	7	1
AAAACT	24
AAAAGA	35	2	3		1
AAAAGC	3
AAAAGG	6	1
AAAAGT	6
AAAATA	78	6
AAAATC	17	1	1	1
AAAATG	4
AAAATT	21	2
AAACAA	14	2	1
AAACAC	1
AAACAT	1
AAACCA	9	3
AAACCC	3
AAACCG	2	1
AAACCT	5	1
AAACGA	1
AAACGG	2
AAACTA	3	1
AAACTC	2	1
AAAGAA	29	3		1
AAAGAC	1		1
AAAGAG	2	1		1
AAAGAT	1
AAAGCA	2		1
AAAGCT	1
AAAGGA	6
AAAGGG	3			1
AAAGGT	1
AAAGTA	1	1
AAAGTC	4	1
AAAGTG	1
AAAGTT	2
AAATAA	27	3
AAATAC	5		1
AAATAG	2
AAATAT	2
AAATCA	9	3
AAATCC	8
AAATCG	1
AAATCT	1				1
AAATGA	2
AAATGC	3
AAATGG	2
AAATGT	1
AAATTA	5
AAATTC	6	1
AAATTG	3
AAATTT	4	1
AACAAA	12	3		1
AACAAG	1
AACAAT	1
AACACA	20	1
AACACC		1
AACACG	3
AACAGA	3
AACAGG	1
AACAGT	1
AACATC	1
AACATG	1
AACCAA	3	1
AACCAC	1
AACCAG	2	2	1
AACCAT	1
AACCCA	3	2
AACCCG		2		1
AACCCT	16	4	2	1
AACCGG		1
AACCTC	2
AACGGA	1
AACGGC	1
AACTAA	1
AACTCA	2
AACTGA	1
AACTTA	1
AACTTG	2	1
AAGAAA	25	6	1
AAGAAC	6	3
AAGACA	1
AAGAGA	4
AAGAGC	1
AAGAGG	4	1
AAGATA	1
AAGCAA	3
AAGCCA	1
AAGCTC	1
AAGGAA	3	3
AAGGAG	1		1
AAGGCC	1
AAGGGA	1
AAGGGC	1
AAGGGG	1
AAGGGT		1
AAGGTG	1
AAGTAA	1
AAGTAG	1
AAGTCA	1
AAGTGA	1
AAGTGC	1
AAGTGG	2
AAGTTC	1
AAGTTG	1
AATAAA	31	2	1
AATAAC	3		1	1
AATAAG	1
AATACA	2	1
AATAGA	3
AATATA	5
AATATC	1
AATATG		1
AATCAA	16	7
AATCAC	3
AATCAG	7
AATCCC	1	1
AATCCG	3
AATCCT	2
AATCTC	2
AATCTT	1
AATGAA	2
AATGAC	2
AATGAG	3
AATGAT	1
AATGCA	1
AATGCT	1
AATGGA	1
AATGGC	4
AATGGG	3
AATGTA	1
AATTAA	3
AATTAC	1
AATTAT	1	1
AATTCA	2
AATTCC	2
AATTCT	1
AATTGC	1
AATTGG	3
AATTGT	1
AATTTC	2
AATTTG	10	1
AATTTT	9
ACAAAA	33	3	1
ACAAAC	2	2
ACAAAG	1
ACAAAT	1
ACAACC	6
ACAAGA	2	1
ACAATA	3
ACAATT		1
ACACAA	4	2
ACACAT	4
ACACCA	2
ACACCC	2			1
ACACGA	4
ACACGC	1
ACACGG		1
ACACTC		1
ACAGAG	4		1
ACAGAT	3
ACAGCA	1
ACAGCT	1
ACAGGA		1
ACATAA	1
ACATAC	2
ACATAT	3	2
ACATCA	1
ACATCT	1
ACATGC	1	1
ACATGG	1
ACATGT	1
ACATTC	1	1
ACCAAA	4
ACCACA	3
ACCACG	2	2
ACCACT	5
ACCATA	1
ACCATC	2
ACCATG	2
ACCATT		1
ACCCAA	9	1	1
ACCCCA	2
ACCCCC	4	1	1
ACCCCT	2
ACCCGC	1
ACCCTA	3	1
ACCCTC	2
ACCCTG	1	1
ACCGAT	1
ACCGCC	3	1
ACCGTT	2
ACCTAA	3
ACCTAG		1
ACCTCC	1	1
ACGAAA	1	1
ACGAAC	1
ACGACA	1
ACGATC		1
ACGATG	2
ACGGAC	11
ACGGAG		1
ACGGAT	8
ACGGCA	1	1
ACGGGC	2				1
ACGGGT	1
ACGGTT		1
ACTACC	2		1
ACTATT	1
ACTCAA	1	1
ACTCAT	1
ACTCGA	1
ACTCGC		1
ACTCTG	1
ACTGAA	1
ACTGAT		1
ACTGCC	1
ACTGCT	1	1
ACTGGA	1
ACTTAT	1
ACTTCT	1		1
ACTTGG	1
ACTTTA	1
ACTTTC	1
ACTTTG	1
ACTTTT	3
AGAAAA	36	8
AGAAAG	3	3		2
AGAAAT	3	2
AGAACA	1
AGAACC	1
AGAACG	1	1
AGAAGC	1	1	1	1
AGAAGG	7	3
AGAAGT	1
AGAATA	2
AGAATG	2
AGACAC		1
AGACAG	3
AGACCC	1
AGACTC	1
AGAGAA	13	4	1
AGAGAC	9	1
AGAGAT	1	1		1
AGAGCA	2
AGAGCC		1
AGAGCT	1
AGAGGA	7	3
AGAGGG	7		2
AGAGGT	1
AGAGTA	1
AGAGTG	3	2
AGATAA	1
AGATAG	2
AGATAT	1
AGATCA	1
AGATCG	1
AGATGA	1	1	1
AGATGC		1
AGATGG	2		1
AGATTG	1
AGCAAA	1
AGCAAC		1
AGCAAG	1
AGCAGA	2
AGCAGG	1		1
AGCAGT	3
AGCATT	1
AGCCAA	1
AGCCAT		1
AGCCCA	1
AGCCCC	1
AGCCCG	2
AGCCGG	1
AGCCTT	2
AGCGAG	1
AGCGGA	1
AGCGGG	3		1
AGCTAT	1
AGCTCA	3	1
AGCTCG	5	2
AGCTCT	1
AGCTGC	3
AGCTGT	1
AGCTTA	1
AGCTTG		1
AGGAAA	2	1
AGGAAC	1	1
AGGAAG	2
AGGAAT	5
AGGAGA	5		1
AGGAGT		1
AGGATG	1	2
AGGCAG	1
AGGCGG	1
AGGCTC	3
AGGGAA	2
AGGGAG	6	2	2
AGGGAT	1
AGGGCT	1
AGGGGA	1	1	1
AGGGGG	3	2
AGGGGT	1	1
AGGGTT	4	2
AGGTAG	1
AGGTCA	2
AGGTCC	1
AGGTGG	3	1
AGGTTC	2
AGGTTT	4	1
AGTAAC	1
AGTACC	1
AGTACT		1
AGTAGA	1
AGTAGC	3
AGTCAA	2
AGTCCG	1
AGTGAG	1
AGTGCA	2
AGTGGA	2
AGTGGC	1
AGTGGT	2	2
AGTGTC		1
AGTGTG	2
AGTTAT	1
AGTTCA	1
AGTTTC	1
AGTTTG	1
AGTTTT	2
ATAAAA	77	11	2
ATAAAC	1
ATAAAG	1
ATAAAT	1
ATAACA	1
ATAAGA	1
ATAAGG	1
ATAATC	3
ATAATG	1
ATAATT	1
ATACAC		1
ATACAG	1
ATACAT	3	1
ATACCA	2
ATACGA	1
ATACGG	4
ATACTA	1
ATAGAC		1
ATAGAG	1	1			1
ATAGAT	2
ATAGGG	1	1
ATAGTA	1
ATAGTG	1
ATATAA	1
ATATAC	10	1
ATATAG	4		1
ATATCA	1
ATATCT	2		1
ATATGA	1
ATATGC	3
ATATGG	1
ATATGT	2	1
ATATTA	1
ATATTC	1
ATATTG		2
ATATTT	7		1
ATCAAA	3		1
ATCAAG		1
ATCACA			1
ATCACT	2
ATCAGC		1
ATCATA	1
ATCATG		1
ATCATT	3
ATCCAC	1
ATCCCC	9	1
ATCCCT	1	1	1
ATCCGA	3
ATCGAG	1
ATCGAT	1
ATCGCC	1
ATCGCT	3
ATCGGG	1		1
ATCGTC	2
ATCTAA	1
ATCTAT	1	1
ATCTCA	2
ATCTCC	2				1
ATCTCT	3
ATCTGA		1
ATCTTG	1
ATGAAA	1	1
ATGAAC	1
ATGAAG	2	1
ATGAAT	2
ATGACA	3
ATGAGG		1
ATGATA	1
ATGATC	1
ATGATT	1		1
ATGCAG	1
ATGCCA		1
ATGCTG	2
ATGGAA	1
ATGGAC	1
ATGGAG	4
ATGGAT	2
ATGGCA	1
ATGGCC	1
ATGGCT	2
ATGGGA	3	1	1
ATGGGC	1	1
ATGGGG	1	1
ATGGGT	1
ATGGTG	1
ATGTAT	1
ATGTCC	1
ATGTGA	1
ATGTGT	5
ATGTTG	1
ATGTTT	3
ATTAAG	1
ATTACA		1
ATTACC	2
ATTACT	1
ATTAGG	1
ATTAGT	1
ATTATA	2
ATTATG	1
ATTCAA	3
ATTCAC	2
ATTCAT	1
ATTCCC	2
ATTCCG	1
ATTCGG	1
ATTCTA	1
ATTCTC	1
ATTCTG	1
ATTCTT	1
ATTGAA	3
ATTGCA	1
ATTGGA		1		1
ATTGGC	3
ATTGGG	1	1
ATTGGT		1
ATTGTC		1
ATTGTG		1
ATTTAC	1
ATTTAG	1
ATTTAT	4	2
ATTTCA	4
ATTTCC	3
ATTTCG		1
ATTTCT	5
ATTTGA	1
ATTTGG	1
ATTTGT	1
ATTTTA	5
ATTTTC	3
ATTTTG	8
ATTTTT	146	14	2			1
CAAAAA	46	2	3
CAAAAC	10	3	1
CAAAAG	5	1
CAAAAT	9
CAAACA	4
CAAACC	8
CAAACT	1
CAAAGT	1
CAAATA	1
CAAATC	6
CAAATG	4
CAAATT	3	1
CAACAC	2
CAACAG	1
CAACCA	4
CAACCC	1
CAACGG	1
CAACTC	1
CAACTT	1
CAAGAA	4
CAAGAG	1
CAAGCC	1
CAAGCT	2
CAAGGA		1
CAAGGG	1	1
CAAGTC	1
CAAGTT	1
CAATAC	1
CAATAG	1
CAATCA	2
CAATCC	2
CAATCT	2
CAATGG	1
CAATTC	1
CAATTG	1
CACAAA	1
CACAAC	1
CACAAG	1
CACAAT	2
CACACC	3
CACACG	3
CACACT	2		1
CACAGA	1	1
CACAGC	1
CACATA	2		1
CACATG	1
CACATT	1
CACCAG	2
CACCAT	2	1
CACCCA	3
CACCCC	2
CACCCT			2
CACCGC	2
CACCTC	2	2
CACCTG	1
CACCTT				1
CACGAA	1
CACGCA	1
CACGGA	23	7	1	2	1
CACGGC	2
CACGGG			1
CACGGT	1
CACGTC	1
CACTAA	1
CACTAC	2
CACTAT	1
CACTCA	2
CACTCT	3
CACTTC	3
CACTTT	1	1
CAGAAA	2				1
CAGACC	1
CAGAGA	4
CAGAGG	1
CAGAGT	2
CAGATT	1
CAGCAA	2
CAGCAT	1
CAGCCA	2
CAGCCT	1
CAGCGG	1
CAGCTT	1
CAGGAG		1
CAGGCC	1
CAGGGA	1
CAGGGC	2
CAGTGA	1
CAGTGG	1
CAGTGT				1
CAGTTT	2
CATAAG	1			1
CATAAT	1
CATACA	2
CATACC	2
CATACT			1
CATAGC	2
CATATA	6	1		1
CATATC	1	1
CATATT	2
CATCAA	1
CATCAC	6	1
CATCCA		1
CATCCC	1		1
CATCCT	1
CATCGC		1
CATCGG	1
CATCTA	1
CATCTC	4	2
CATCTT	3	1	2
CATGAA	2
CATGCA	2	1		1
CATGCC	1
CATGGA	3
CATGGG		2
CATGTG	2
CATGTT	2
CATTAC	1
CATTAT	1
CATTCA			1
CATTCC	2
CATTCT	2
CATTGG	1
CATTTA	2
CATTTC	4
CATTTG	2
CATTTT	2	1
CCAAAA	9		2		1
CCAAAC	25	4	2	1
CCAAAG	3	2
CCAAAT	5
CCAACC		1
CCAACT	2
CCAAGC	2	1
CCAATA	3
CCAATC	3	1
CCAATG	1
CCAATT	3	1
CCACAA	2
CCACAC	2	1		1
CCACCC	4
CCACCG	12	3
CCACCT	2	1			2
CCACTA	2	1
CCACTC	1
CCACTG	2	1
CCACTT	1	1
CCAGAA		1
CCAGCC		1
CCATAC	1
CCATCA	2
CCATCC	2		1
CCATGA	1
CCATGC	1
CCATGT	3
CCATTA	1
CCATTC	2		1
CCATTT		1
CCCAAA	5	1	1
CCCAAC	2
CCCAAG	1
CCCACA		2
CCCACC	2	1
CCCACT	3	1
CCCAGC	1
CCCAGT		1
CCCATA	1
CCCATC	3
CCCATT	2	1
CCCCAA	2	1
CCCCAC	4
CCCCAT	2	1
CCCCCA	6
CCCCCT	5
CCCCGC	1
CCCCGT	7	1	1
CCCCTA	2	1
CCCCTC	10	2
CCCCTG	1
CCCCTT	3	1
CCCGAA	1		1
CCCGAC	1
CCCGCA	1	1
CCCGCT	2
CCCGGC	1
CCCGTA	4
CCCGTG	3
CCCTAA	1
CCCTCA	1
CCCTCC	2	3
CCCTCT	8	7		1
CCCTGT	1
CCCTTC	1
CCGAAC	1	1
CCGACA	1
CCGACC	1
CCGACG	1
CCGACT	1
CCGAGG	1
CCGATC	1
CCGATG	2
CCGATT	1
CCGCAA	2
CCGCCA	6
CCGCTC	2
CCGCTT	2
CCGGAA	1
CCGGCG		1
CCGTAC	5																1
CCGTGC	11	3	3
CCGTGT	20	7	2		2
CCGTTA			1
CCGTTG		1
CCTAAA	9	6
CCTAAC	1	2
CCTAAT		1
CCTAGC		1
CCTAGG	3
CCTATT	1
CCTCAC	1			1
CCTCAT	2
CCTCCA		3	2	1
CCTCCC	4	2	1
CCTCCG	3	2
CCTCGA	1
CCTCTA	3
CCTCTC	17	5
CCTCTT	6	1
CCTGAT	1
CCTGCA		1
CCTGCC	3
CCTGCT	1
CCTGTA	1
CCTTCC	3	2
CCTTCT	5	1	1
CCTTGA	1
CCTTGC	2
CCTTTC	4	1	1
CCTTTT	4
CGAAAC	1	2
CGAAGA	4
CGAAGT	1
CGAATC	2
CGACCA	2
CGACCC	1
CGACGG	2
CGACGT	1
CGAGAA		1	1
CGAGAG		1
CGAGAT	1
CGAGCT	14	1
CGAGGA	1
CGAGGC			1
CGAGGG	1
CGATAC	1
CGATCA	1
CGATCC	1
CGATCT	1
CGATGA	2
CGATGG	1		1
CGATTT	1
CGCACC	1
CGCCAC	4	1
CGCCCT	1
CGCCTC		1
CGCCTT	2
CGCTCT	1
CGCTGC	1
CGGAAA	1
CGGAAC	1
CGGAAG	1
CGGAAT	1
CGGACA	1
CGGAGA		1
CGGAGG		1
CGGAGT	1
CGGATA	3
CGGATC	7
CGGATT	3
CGGCAA	1
CGGCCA	1
CGGCCC	1
CGGCGT	1
CGGCTA		1
CGGGAA	1
CGGGAG	1	1
CGGGCA		1
CGGGCT	2
CGGGGA	5
CGGGTA	3
CGGGTG	4	1
CGGGTT	1
CGGTAC	3
CGGTGG		1
CGGTTC	2
CGTAAC	1
CGTACC	3
CGTATC	11	2
CGTCCA	4	1
CGTCCC	2
CGTCGG	1
CGTCTC					1
CGTGCC	7	3
CGTGCT	1
CGTGGC	2
CGTGTC	5
CGTTGC	1
CGTTTT	1
CTAAAC	5	1
CTAAAT	1
CTAACA	1
CTAACC	3	3	1
[truncated: 1,492 more rows]
[truncated: 78 more columns]
