# Supplementary material for: First De Novo genome assembly and characterization of Gaultheria prostrata
Source: Front Plant Sci. 2024 Oct 29;15:1456102. doi: 10.3389/fpls.2024.1456102 (PMC11554542; doi:10.3389/fpls.2024.1456102)
Supplement: Supplementary file 7 [file Table4.xlsx]

## Sheet: Sheet1
Frequency	Mononucleotide	Dinucleotide	Trinucleotide	Tetranucleotide	Pentanucleotide	Hexanucleotide
5	0	39519	5881	888	437	243
6	0	16615	2450	192	111	81
7	0	11407	1084	56	22	19
8	0	9145	515	25	9	4
9	0	7235	325	16	0	1
10	0	5420	193	3	0	1
11	0	4084	129	3	1	0
12	19342	3244	78	2	0	0
13	13226	2749	78	0	0	0
14	9890	2342	34	0	0	0
15	8251	2118	2118	0	0	0
