# Supplementary material for: First De Novo genome assembly and characterization of Gaultheria prostrata
Source: Front Plant Sci. 2024 Oct 29;15:1456102. doi: 10.3389/fpls.2024.1456102 (PMC11554542; doi:10.3389/fpls.2024.1456102)
Supplement: Supplementary file 8 [file Table5.xlsx]

## Sheet: Table S5 The classification of 
Gene_ID	Family/Domain	Functional_Category	Classification_Path
evm.model.NODE_10021_length_11356_cov_12.635052.1	bHLH	TF	bHLH
evm.model.NODE_10040_length_11318_cov_21.943079.1	SWI/SNF-BAF60b	TR	SWI/SNF-BAF60b
evm.model.NODE_1004_length_64393_cov_17.378645.4	GRF	TF	GRF
evm.model.NODE_10060_length_11268_cov_14.713491.1	C2H2	TF	C2H2
evm.model.NODE_10060_length_11268_cov_14.713491.2	C2H2	TF	C2H2
evm.model.NODE_10083_length_11228_cov_15.407441.1	GARP-G2-like	TF	GARP->GARP-G2-like
evm.model.NODE_10101_length_11192_cov_15.463353.1	C2H2	TF	C2H2
evm.model.NODE_1010_length_64281_cov_16.916685.3	MADS-M-type	TF	MADS->MADS-M-type
evm.model.NODE_1011_length_64205_cov_16.559849.3	C2H2	TF	C2H2
evm.model.NODE_1013_length_64017_cov_16.297308.2	B3	TF	B3->B3
evm.model.NODE_1013_length_64017_cov_16.297308.3	B3	TF	B3->B3
evm.model.NODE_1013_length_64017_cov_16.297308.5	B3	TF	B3->B3
evm.model.NODE_10179_length_11040_cov_13.980207.1	NAC	TF	NAC
evm.model.NODE_101_length_125317_cov_17.318364.9	C2C2-CO-like	TF	C2C2->C2C2-CO-like
evm.model.NODE_1022_length_63736_cov_15.853983.3	B3-ARF	TF	B3->B3-ARF
evm.model.NODE_1023_length_63696_cov_17.530982.4	C3H	TF	C3H
evm.model.NODE_10245_length_10906_cov_16.785973.1	MED6	TR	MED6
evm.model.NODE_10247_length_10902_cov_15.676473.1	C2C2-Dof	TF	C2C2->C2C2-Dof
evm.model.NODE_10266_length_10867_cov_16.184078.1	GNAT	TR	GNAT
evm.model.NODE_1026_length_63632_cov_16.658405.3	SNF2	TR	SNF2
evm.model.NODE_1027_length_63575_cov_16.455885.1	NF-YC	TF	NF-Y->NF-YC
evm.model.NODE_10280_length_10839_cov_17.281740.2	SNF2	TR	SNF2
evm.model.NODE_1035_length_63490_cov_15.942032.4	AP2/ERF-ERF	TF	AP2/ERF->AP2/ERF-ERF
evm.model.NODE_10372_length_10652_cov_19.603325.1	bHLH	TF	bHLH
evm.model.NODE_1039_length_63409_cov_19.018710.7	C3H	TF	C3H
evm.model.NODE_10409_length_10581_cov_12.958772.2	C2H2	TF	C2H2
evm.model.NODE_10437_length_10543_cov_14.464094.1	Trihelix	TF	Trihelix
evm.model.NODE_1045_length_63295_cov_15.363475.1	C2H2	TF	C2H2
evm.model.NODE_10463_length_10478_cov_17.086948.1	C2H2	TF	C2H2
evm.model.NODE_10467_length_10475_cov_13.990819.1	C2C2-Dof	TF	C2C2->C2C2-Dof
evm.model.NODE_10472_length_10466_cov_15.925621.1	bHLH	TF	bHLH
evm.model.NODE_1049_length_63050_cov_16.966372.4	TCP	TF	TCP
evm.model.NODE_10504_length_10400_cov_13.332425.1	NAC	TF	NAC
evm.model.NODE_10516_length_10372_cov_14.891166.1	MADS-MIKC	TF	MADS->MADS-MIKC
evm.model.NODE_10572_length_10282_cov_14.538257.1	FAR1	TF	FAR1
evm.model.NODE_10578_length_10275_cov_12.674813.1	CSD	TF	CSD
evm.model.NODE_1057_length_62830_cov_16.712055.3	WRKY	TF	WRKY
evm.model.NODE_10591_length_10260_cov_15.656370.1	NF-YA	TF	NF-Y->NF-YA
evm.model.NODE_1059_length_62779_cov_15.726489.3	C2H2	TF	C2H2
evm.model.NODE_105_length_124391_cov_17.284193.2	GARP-G2-like	TF	GARP->GARP-G2-like
evm.model.NODE_105_length_124391_cov_17.284193.3	Jumonji	TR	Jumonji
evm.model.NODE_105_length_124391_cov_17.284193.4	HB-HD-ZIP	TF	HB->HB-HD-ZIP
evm.model.NODE_10642_length_10169_cov_15.748456.1	bHLH	TF	bHLH
evm.model.NODE_10647_length_10155_cov_14.570702.1	MYB	TF	MYB->MYB
evm.model.NODE_1065_length_62682_cov_17.711086.2	LOB	TF	LOB
evm.model.NODE_10661_length_10104_cov_15.298487.1	C2C2-Dof	TF	C2C2->C2C2-Dof
evm.model.NODE_10670_length_10093_cov_17.405780.1	GRAS	TF	GRAS
evm.model.NODE_1069_length_62656_cov_16.898335.4	GNAT	TR	GNAT
evm.model.NODE_10709_length_10018_cov_13.918411.1	Whirly	TF	Whirly
evm.model.NODE_10745_length_9949_cov_15.591936.1	NAC	TF	NAC
evm.model.NODE_10755_length_9930_cov_16.748036.1	C2C2-GATA	TF	C2C2->C2C2-GATA
evm.model.NODE_10789_length_9876_cov_15.634219.1	bHLH	TF	bHLH
evm.model.NODE_1078_length_62357_cov_16.274851.2	AUX/IAA	TR	AUX/IAA
evm.model.NODE_10792_length_9868_cov_16.930808.2	C2H2	TF	C2H2
evm.model.NODE_1081_length_62317_cov_17.136807.4	C2H2	TF	C2H2
evm.model.NODE_1086_length_62185_cov_15.333382.2	MYB	TF	MYB->MYB
evm.model.NODE_1087_length_62182_cov_16.571751.7	MYB-related	TF	MYB->MYB-related
evm.model.NODE_10901_length_9720_cov_16.016992.1	bHLH	TF	bHLH
evm.model.NODE_10909_length_9698_cov_16.422944.2	NF-YC	TF	NF-Y->NF-YC
evm.model.NODE_1091_length_62121_cov_15.928558.1	C2C2-GATA	TF	C2C2->C2C2-GATA
evm.model.NODE_1091_length_62121_cov_15.928558.3	HB-HD-ZIP	TF	HB->HB-HD-ZIP
evm.model.NODE_1095_length_62018_cov_14.061350.4	TCP	TF	TCP
evm.model.NODE_1097_length_61999_cov_17.143490.1	MYB-related	TF	MYB->MYB-related
evm.model.NODE_1098_length_61974_cov_16.532152.3	SBP	TF	SBP
evm.model.NODE_10997_length_9524_cov_14.530382.2	AP2/ERF-ERF	TF	AP2/ERF->AP2/ERF-ERF
evm.model.NODE_109_length_122659_cov_18.251657.10	B3-ARF	TF	B3->B3-ARF
evm.model.NODE_11017_length_9496_cov_14.768065.1	GRAS	TF	GRAS
evm.model.NODE_11023_length_9487_cov_15.921261.1	Whirly	TF	Whirly
evm.model.NODE_1102_length_61825_cov_14.536954.1	PHD	TR	PHD
evm.model.NODE_1102_length_61825_cov_14.536954.3	BBR-BPC	TF	BBR-BPC
evm.model.NODE_1102_length_61825_cov_14.536954.4	B3	TF	B3->B3
evm.model.NODE_1103_length_61808_cov_16.238858.8	FAR1	TF	FAR1
evm.model.NODE_11122_length_9328_cov_3.374307.6	Others	TR	Others
evm.model.NODE_1115_length_61533_cov_16.714148.2	SET	TR	SET
evm.model.NODE_1117_length_61475_cov_17.341820.2	NAC	TF	NAC
evm.model.NODE_11184_length_9229_cov_14.366733.1	HB-other	TF	HB->HB-other
evm.model.NODE_11189_length_9224_cov_30.341761.2	MADS-M-type	TF	MADS->MADS-M-type
evm.model.NODE_11196_length_9212_cov_32.197688.1	C3H	TF	C3H
evm.model.NODE_1119_length_61420_cov_14.979737.1	C2C2-YABBY	TF	C2C2->C2C2-YABBY
evm.model.NODE_1119_length_61420_cov_14.979737.4	HB-KNOX	TF	HB->HB-KNOX
evm.model.NODE_111_length_122243_cov_15.641767.1	GNAT	TR	GNAT
evm.model.NODE_111_length_122243_cov_15.641767.7	GRAS	TF	GRAS
evm.model.NODE_1121_length_61337_cov_15.234945.2	GRAS	TF	GRAS
evm.model.NODE_1122_length_61323_cov_15.145075.5	C2H2	TF	C2H2
evm.model.NODE_1123_length_61318_cov_15.686245.1	MYB-related	TF	MYB->MYB-related
evm.model.NODE_11242_length_9148_cov_18.458707.1	TRAF	TR	TRAF
evm.model.NODE_11249_length_9132_cov_13.699833.1	MYB-related	TF	MYB->MYB-related
evm.model.NODE_11256_length_9120_cov_33.865229.2	Others	TR	Others
evm.model.NODE_11258_length_9115_cov_15.827214.2	B3	TF	B3->B3
evm.model.NODE_1125_length_61245_cov_15.123270.3	GRF	TF	GRF
evm.model.NODE_112_length_122063_cov_17.124410.3	GARP-G2-like	TF	GARP->GARP-G2-like
evm.model.NODE_11307_length_9030_cov_16.571268.4	MYB-related	TF	MYB->MYB-related
evm.model.NODE_1131_length_61066_cov_16.623230.2	MYB-related	TF	MYB->MYB-related
evm.model.NODE_1131_length_61066_cov_16.623230.3	C3H	TF	C3H
evm.model.NODE_11333_length_8981_cov_18.587644.1	bHLH	TF	bHLH
evm.model.NODE_1133_length_61029_cov_16.277413.2	bZIP	TF	bZIP
evm.model.NODE_1136_length_60948_cov_17.261423.2	bHLH	TF	bHLH
evm.model.NODE_11384_length_8895_cov_16.973084.1	C3H	TF	C3H
evm.model.NODE_1138_length_60930_cov_16.271615.2	MADS-M-type	TF	MADS->MADS-M-type
evm.model.NODE_1139_length_60898_cov_15.280561.3	NAC	TF	NAC
evm.model.NODE_113_length_121138_cov_16.213741.5	GeBP	TF	GeBP
evm.model.NODE_11421_length_8849_cov_15.262325.1	AP2/ERF-ERF	TF	AP2/ERF->AP2/ERF-ERF
evm.model.NODE_1142_length_60799_cov_16.077565.6	TCP	TF	TCP
evm.model.NODE_1142_length_60799_cov_16.077565.7	TCP	TF	TCP
evm.model.NODE_11443_length_8816_cov_17.422143.2	NF-YC	TF	NF-Y->NF-YC
evm.model.NODE_1144_length_60787_cov_15.143142.2	HB-other	TF	HB->HB-other
evm.model.NODE_11486_length_8739_cov_15.733047.1	GNAT	TR	GNAT
evm.model.NODE_114_length_120988_cov_16.785928.14	SET	TR	SET
evm.model.NODE_1150_length_60601_cov_17.122449.2	MYB-related	TF	MYB->MYB-related
evm.model.NODE_1155_length_60530_cov_16.986474.6	B3	TF	B3->B3
evm.model.NODE_11639_length_8490_cov_17.970704.1	MADS-M-type	TF	MADS->MADS-M-type
evm.model.NODE_1169_length_60327_cov_16.320498.2	MADS-MIKC	TF	MADS->MADS-MIKC
evm.model.NODE_1169_length_60327_cov_16.320498.5	TCP	TF	TCP
evm.model.NODE_116_length_120791_cov_15.852301.2	ARID	TR	ARID
evm.model.NODE_11700_length_8378_cov_18.450248.1	mTERF	TR	mTERF
evm.model.NODE_1170_length_60314_cov_17.297888.2	HMG	TR	HMG
evm.model.NODE_11718_length_8356_cov_13.078260.1	C2H2	TF	C2H2
evm.model.NODE_11747_length_8303_cov_16.748288.1	bHLH	TF	bHLH
evm.model.NODE_1175_length_60249_cov_19.505888.3	Jumonji	TR	Jumonji
evm.model.NODE_11827_length_8168_cov_14.894789.1	zf-HD	TF	zf-HD
evm.model.NODE_1182_length_60145_cov_16.836649.5	bHLH	TF	bHLH
evm.model.NODE_11832_length_8157_cov_13.961768.1	GNAT	TR	GNAT
evm.model.NODE_11832_length_8157_cov_13.961768.2	GNAT	TR	GNAT
evm.model.NODE_1183_length_60093_cov_17.028833.1	FAR1	TF	FAR1
evm.model.NODE_11866_length_8098_cov_14.651988.1	AP2/ERF-ERF	TF	AP2/ERF->AP2/ERF-ERF
evm.model.NODE_1188_length_59996_cov_17.402997.2	PHD	TR	PHD
evm.model.NODE_118_length_119658_cov_18.997691.3	MYB-related	TF	MYB->MYB-related
evm.model.NODE_118_length_119658_cov_18.997691.9	GARP-G2-like	TF	GARP->GARP-G2-like
evm.model.NODE_1190_length_59901_cov_18.703684.1	bZIP	TF	bZIP
evm.model.NODE_1191_length_59893_cov_14.744788.1	MYB	TF	MYB->MYB
evm.model.NODE_11929_length_8014_cov_14.919488.1	GRAS	TF	GRAS
evm.model.NODE_1192_length_59859_cov_18.805464.2	CPP	TF	CPP
evm.model.NODE_11951_length_7974_cov_19.055308.1	PHD	TR	PHD
evm.model.NODE_11968_length_7951_cov_15.486708.1	B3	TF	B3->B3
evm.model.NODE_1196_length_59763_cov_18.046214.4	B3	TF	B3->B3
evm.model.NODE_119_length_118991_cov_17.202946.9	bHLH	TF	bHLH
evm.model.NODE_1201_length_59658_cov_16.288304.4	C2C2-YABBY	TF	C2C2->C2C2-YABBY
evm.model.NODE_1201_length_59658_cov_16.288304.5	C2C2-YABBY	TF	C2C2->C2C2-YABBY
evm.model.NODE_1202_length_59644_cov_16.439269.2	C2C2-GATA	TF	C2C2->C2C2-GATA
evm.model.NODE_1207_length_59561_cov_18.142494.7	MYB-related	TF	MYB->MYB-related
evm.model.NODE_120_length_118855_cov_27.170617.12	Trihelix	TF	Trihelix
evm.model.NODE_120_length_118855_cov_27.170617.7	C3H	TF	C3H
evm.model.NODE_12100_length_7742_cov_20.111753.1	MADS-M-type	TF	MADS->MADS-M-type
evm.model.NODE_12114_length_7729_cov_17.429887.1	C2C2-Dof	TF	C2C2->C2C2-Dof
evm.model.NODE_1212_length_59463_cov_16.759589.2	NAC	TF	NAC
evm.model.NODE_12141_length_7696_cov_13.523319.1	LOB	TF	LOB
evm.model.NODE_12170_length_7648_cov_15.107034.1	C3H	TF	C3H
evm.model.NODE_12177_length_7639_cov_18.376464.1	bZIP	TF	bZIP
evm.model.NODE_1218_length_59383_cov_15.757881.3	bHLH	TF	bHLH
evm.model.NODE_121_length_118797_cov_16.437592.2	PHD	TR	PHD
evm.model.NODE_12208_length_7586_cov_16.790454.1	SNF2	TR	SNF2
evm.model.NODE_1220_length_59354_cov_15.887838.2	bHLH	TF	bHLH
evm.model.NODE_1227_length_59162_cov_15.096604.3	GNAT	TR	GNAT
evm.model.NODE_1228_length_59156_cov_17.918938.3	C3H	TF	C3H
evm.model.NODE_1229_length_59136_cov_17.062262.1	bHLH	TF	bHLH
evm.model.NODE_122_length_118734_cov_19.309712.1	GRAS	TF	GRAS
evm.model.NODE_12327_length_7408_cov_18.792748.1	GRAS	TF	GRAS
evm.model.NODE_1232_length_59083_cov_16.571273.4	bZIP	TF	bZIP
evm.model.NODE_1237_length_59000_cov_18.299781.1	GRAS	TF	GRAS
evm.model.NODE_12383_length_7314_cov_17.313900.2	B3	TF	B3->B3
evm.model.NODE_1241_length_58869_cov_16.011133.5	TCP	TF	TCP
evm.model.NODE_1242_length_58863_cov_17.626958.2	C2C2-LSD	TF	C2C2->C2C2-LSD
evm.model.NODE_1245_length_58718_cov_15.024475.1	MYB-related	TF	MYB->MYB-related
evm.model.NODE_1246_length_58668_cov_18.316257.3	SET	TR	SET
evm.model.NODE_1249_length_58614_cov_16.435020.3	C3H	TF	C3H
evm.model.NODE_12519_length_7111_cov_13.987686.1	WRKY	TF	WRKY
evm.model.NODE_12549_length_7069_cov_15.047105.1	C2H2	TF	C2H2
evm.model.NODE_1255_length_58438_cov_29.231860.1	MYB	TF	MYB->MYB
evm.model.NODE_1255_length_58438_cov_29.231860.7	LIM	TF	LIM
evm.model.NODE_12570_length_7038_cov_17.095934.1	LOB	TF	LOB
evm.model.NODE_1258_length_58392_cov_17.310924.2	C3H	TF	C3H
evm.model.NODE_1263_length_58326_cov_15.110053.2	Others	TR	Others
evm.model.NODE_1264_length_58234_cov_16.320426.1	DDT	TF	DDT
evm.model.NODE_12654_length_6935_cov_16.668919.1	Others	TR	Others
evm.model.NODE_1265_length_58188_cov_17.409001.1	MYB-related	TF	MYB->MYB-related
evm.model.NODE_126_length_117697_cov_17.524913.1	DBB	TF	DBB
evm.model.NODE_126_length_117697_cov_17.524913.12	SWI/SNF-SWI3	TR	SWI/SNF-SWI3
evm.model.NODE_1274_length_58038_cov_17.596484.5	GNAT	TR	GNAT
evm.model.NODE_1276_length_58021_cov_16.631050.4	AP2/ERF-ERF	TF	AP2/ERF->AP2/ERF-ERF
evm.model.NODE_12792_length_6768_cov_17.881042.1	GNAT	TR	GNAT
evm.model.NODE_1279_length_57995_cov_17.680393.5	HMG	TR	HMG
evm.model.NODE_127_length_117658_cov_17.121917.3	bHLH	TF	bHLH
evm.model.NODE_127_length_117658_cov_17.121917.9	Others	TR	Others
evm.model.NODE_12803_length_6760_cov_15.089100.1	NAC	TF	NAC
evm.model.NODE_12837_length_6708_cov_54.671023.1	Trihelix	TF	Trihelix
evm.model.NODE_12842_length_6702_cov_14.853840.1	LOB	TF	LOB
evm.model.NODE_1298_length_57466_cov_16.885506.2	C2C2-Dof	TF	C2C2->C2C2-Dof
evm.model.NODE_1298_length_57466_cov_16.885506.3	SBP	TF	SBP
evm.model.NODE_1299_length_57454_cov_15.668934.2	bHLH	TF	bHLH
evm.model.NODE_13019_length_6481_cov_15.149197.1	HB-HD-ZIP	TF	HB->HB-HD-ZIP
evm.model.NODE_1303_length_57329_cov_16.007884.3	PHD	TR	PHD
evm.model.NODE_13071_length_6407_cov_17.692994.2	mTERF	TR	mTERF
evm.model.NODE_13074_length_6401_cov_18.127510.1	B3	TF	B3->B3
evm.model.NODE_13076_length_6400_cov_12.611669.1	OFP	TF	OFP
evm.model.NODE_13095_length_6374_cov_12.993277.1	C2C2-Dof	TF	C2C2->C2C2-Dof
evm.model.NODE_13097_length_6372_cov_17.518014.1	C2C2-GATA	TF	C2C2->C2C2-GATA
evm.model.NODE_130_length_116561_cov_17.349881.13	bHLH	TF	bHLH
evm.model.NODE_1312_length_57092_cov_13.704327.1	C2H2	TF	C2H2
evm.model.NODE_1314_length_57035_cov_17.704910.4	C3H	TF	C3H
evm.model.NODE_1315_length_57024_cov_18.239239.3	C3H	TF	C3H
evm.model.NODE_1318_length_56982_cov_17.670759.4	GARP-G2-like	TF	GARP->GARP-G2-like
evm.model.NODE_1320_length_56977_cov_18.846631.5	TRAF	TR	TRAF
evm.model.NODE_13255_length_6160_cov_18.634842.1	C3H	TF	C3H
evm.model.NODE_1325_length_56828_cov_15.859526.2	FAR1	TF	FAR1
evm.model.NODE_132_length_116327_cov_17.239923.4	SWI/SNF-BAF60b	TR	SWI/SNF-BAF60b
evm.model.NODE_13309_length_6092_cov_14.886337.1	MADS-M-type	TF	MADS->MADS-M-type
evm.model.NODE_13343_length_6039_cov_11.440968.1	MADS-M-type	TF	MADS->MADS-M-type
evm.model.NODE_13347_length_6033_cov_3.298679.2	Others	TR	Others
evm.model.NODE_13359_length_6019_cov_16.313815.1	HB-other	TF	HB->HB-other
evm.model.NODE_1335_length_56672_cov_17.380600.2	AUX/IAA	TR	AUX/IAA
evm.model.NODE_1336_length_56657_cov_15.936264.3	SNF2	TR	SNF2
evm.model.NODE_1340_length_56569_cov_17.421353.1	MYB	TF	MYB->MYB
evm.model.NODE_1341_length_56567_cov_17.416743.2	C3H	TF	C3H
evm.model.NODE_13426_length_5932_cov_15.325065.1	HB-WOX	TF	HB->HB-WOX
evm.model.NODE_1343_length_56547_cov_18.003155.1	GARP-G2-like	TF	GARP->GARP-G2-like
evm.model.NODE_13447_length_5907_cov_14.368685.1	bZIP	TF	bZIP
evm.model.NODE_13483_length_5859_cov_12.337404.1	C2H2	TF	C2H2
evm.model.NODE_13532_length_5803_cov_3.060430.2	Others	TR	Others
evm.model.NODE_13563_length_5774_cov_17.188419.1	NAC	TF	NAC
evm.model.NODE_135_length_115576_cov_17.358661.7	Jumonji	TR	Jumonji
evm.model.NODE_1361_length_56267_cov_16.407428.2	Others	TR	Others
evm.model.NODE_1367_length_56206_cov_17.076981.1	C2H2	TF	C2H2
evm.model.NODE_136_length_115403_cov_16.555519.2	MADS-M-type	TF	MADS->MADS-M-type
evm.model.NODE_1378_length_55976_cov_14.456230.4	C2H2	TF	C2H2
evm.model.NODE_137_length_115269_cov_16.839676.7	NAC	TF	NAC
evm.model.NODE_137_length_115269_cov_16.839676.8	NAC	TF	NAC
evm.model.NODE_1385_length_55804_cov_16.185570.2	C3H	TF	C3H
evm.model.NODE_1387_length_55770_cov_18.179519.4	BBR-BPC	TF	BBR-BPC
evm.model.NODE_13885_length_5392_cov_13.166762.1	C2H2	TF	C2H2
evm.model.NODE_13900_length_5382_cov_14.007992.1	B3	TF	B3->B3
evm.model.NODE_1391_length_55676_cov_15.761832.1	MADS-MIKC	TF	MADS->MADS-MIKC
evm.model.NODE_1391_length_55676_cov_15.761832.3	MADS-MIKC	TF	MADS->MADS-MIKC
evm.model.NODE_1394_length_55627_cov_17.438252.5	C2C2-CO-like	TF	C2C2->C2C2-CO-like
evm.model.NODE_14012_length_5264_cov_16.997469.1	bHLH	TF	bHLH
evm.model.NODE_1403_length_55452_cov_15.544528.1	GRF	TF	GRF
evm.model.NODE_1406_length_55412_cov_17.052636.2	HSF	TF	HSF
evm.model.NODE_1410_length_55304_cov_16.998079.3	MADS-MIKC	TF	MADS->MADS-MIKC
evm.model.NODE_14112_length_5150_cov_18.849492.1	SET	TR	SET
evm.model.NODE_1420_length_55191_cov_15.729024.2	GARP-G2-like	TF	GARP->GARP-G2-like
evm.model.NODE_1422_length_55132_cov_15.174202.3	FAR1	TF	FAR1
evm.model.NODE_1424_length_55099_cov_17.163247.3	bHLH	TF	bHLH
evm.model.NODE_14254_length_4993_cov_12.127415.1	MYB-related	TF	MYB->MYB-related
evm.model.NODE_1426_length_55056_cov_16.461214.1	MYB	TF	MYB->MYB
evm.model.NODE_14271_length_4977_cov_10.973814.1	C2H2	TF	C2H2
evm.model.NODE_14275_length_4966_cov_17.196735.1	MYB	TF	MYB->MYB
evm.model.NODE_1427_length_55024_cov_16.194564.1	MADS-MIKC	TF	MADS->MADS-MIKC
evm.model.NODE_1428_length_55011_cov_16.457565.6	MADS-M-type	TF	MADS->MADS-M-type
evm.model.NODE_1431_length_54978_cov_16.994567.5	bHLH	TF	bHLH
evm.model.NODE_1436_length_54920_cov_16.370540.2	RWP-RK	TF	RWP-RK
evm.model.NODE_1436_length_54920_cov_16.370540.3	RWP-RK	TF	RWP-RK
evm.model.NODE_1437_length_54880_cov_15.968203.4	C2C2-GATA	TF	C2C2->C2C2-GATA
evm.model.NODE_1441_length_54853_cov_17.224482.1	PHD	TR	PHD
evm.model.NODE_1441_length_54853_cov_17.224482.5	C3H	TF	C3H
evm.model.NODE_1442_length_54848_cov_15.592295.5	C2H2	TF	C2H2
evm.model.NODE_1449_length_54787_cov_15.729729.5	bHLH	TF	bHLH
evm.model.NODE_14526_length_4699_cov_12.209974.1	MYB	TF	MYB->MYB
evm.model.NODE_1452_length_54762_cov_16.271529.2	TUB	TF	TUB
evm.model.NODE_1452_length_54762_cov_16.271529.3	MADS-M-type	TF	MADS->MADS-M-type
evm.model.NODE_14566_length_4665_cov_13.015866.1	C2C2-Dof	TF	C2C2->C2C2-Dof
evm.model.NODE_1457_length_54716_cov_16.002601.3	GRAS	TF	GRAS
evm.model.NODE_145_length_113211_cov_16.707775.2	bZIP	TF	bZIP
evm.model.NODE_145_length_113211_cov_16.707775.5	Trihelix	TF	Trihelix
evm.model.NODE_145_length_113211_cov_16.707775.7	Trihelix	TF	Trihelix
evm.model.NODE_14621_length_4606_cov_31.088413.1	SET	TR	SET
evm.model.NODE_1464_length_54593_cov_16.866008.4	AUX/IAA	TR	AUX/IAA
evm.model.NODE_14651_length_4578_cov_10.242867.1	AP2/ERF-ERF	TF	AP2/ERF->AP2/ERF-ERF
evm.model.NODE_1465_length_54546_cov_17.330234.6	C2H2	TF	C2H2
evm.model.NODE_1472_length_54361_cov_16.579249.3	PHD	TR	PHD
evm.model.NODE_1474_length_54323_cov_17.496992.1	Alfin-like	TF	Alfin-like
evm.model.NODE_14758_length_4466_cov_15.797880.1	NAC	TF	NAC
evm.model.NODE_1476_length_54306_cov_15.758467.2	C2H2	TF	C2H2
evm.model.NODE_1477_length_54299_cov_16.284926.4	SBP	TF	SBP
evm.model.NODE_14787_length_4445_cov_20.319129.1	HMG	TR	HMG
evm.model.NODE_1478_length_54272_cov_15.372925.4	bHLH	TF	bHLH
evm.model.NODE_147_length_112948_cov_15.518840.10	TUB	TF	TUB
evm.model.NODE_147_length_112948_cov_15.518840.2	WRKY	TF	WRKY
evm.model.NODE_147_length_112948_cov_15.518840.8	bZIP	TF	bZIP
evm.model.NODE_1481_length_54262_cov_16.772236.1	Jumonji	TR	Jumonji
evm.model.NODE_1482_length_54250_cov_15.710474.1	ULT	TF	ULT
evm.model.NODE_14861_length_4374_cov_3.178008.3	Others	TR	Others
evm.model.NODE_1487_length_54186_cov_15.664219.3	MYB	TF	MYB->MYB
evm.model.NODE_1492_length_54103_cov_14.978768.5	bHLH	TF	bHLH
evm.model.NODE_1494_length_54080_cov_16.768243.4	PHD	TR	PHD
evm.model.NODE_14966_length_4267_cov_36.464251.1	TRAF	TR	TRAF
evm.model.NODE_14_length_174258_cov_17.102509.11	C3H	TF	C3H
evm.model.NODE_14_length_174258_cov_17.102509.12	NAC	TF	NAC
evm.model.NODE_1503_length_53919_cov_16.295806.1	TAZ	TR	TAZ
evm.model.NODE_1504_length_53909_cov_16.515265.4	MYB-related	TF	MYB->MYB-related
evm.model.NODE_1505_length_53892_cov_16.827992.3	LOB	TF	LOB
evm.model.NODE_1507_length_53889_cov_16.807113.6	HSF	TF	HSF
evm.model.NODE_1509_length_53876_cov_16.317699.1	B3	TF	B3->B3
evm.model.NODE_1509_length_53876_cov_16.317699.4	AP2/ERF-ERF	TF	AP2/ERF->AP2/ERF-ERF
evm.model.NODE_150_length_112815_cov_14.928049.5	FAR1	TF	FAR1
evm.model.NODE_1510_length_53855_cov_15.152490.1	SET	TR	SET
evm.model.NODE_1515_length_53688_cov_17.352589.3	C2H2	TF	C2H2
evm.model.NODE_1524_length_53582_cov_17.328220.1	NF-YC	TF	NF-Y->NF-YC
evm.model.NODE_1535_length_53442_cov_15.861784.1	C3H	TF	C3H
evm.model.NODE_1537_length_53398_cov_15.502450.4	bHLH	TF	bHLH
evm.model.NODE_1544_length_53327_cov_16.902726.6	mTERF	TR	mTERF
evm.model.NODE_1545_length_53326_cov_14.140679.1	C3H	TF	C3H
evm.model.NODE_1547_length_53267_cov_18.263229.3	SET	TR	SET
evm.model.NODE_1550_length_53240_cov_16.044076.5	MADS-M-type	TF	MADS->MADS-M-type
evm.model.NODE_1550_length_53240_cov_16.044076.6	MADS-M-type	TF	MADS->MADS-M-type
evm.model.NODE_1551_length_53239_cov_16.582110.2	NAC	TF	NAC
evm.model.NODE_1552_length_53223_cov_14.395849.3	GARP-ARR-B	TF	GARP->GARP-ARR-B
evm.model.NODE_1553_length_53214_cov_16.242282.1	B3-ARF	TF	B3->B3-ARF
evm.model.NODE_1553_length_53214_cov_16.242282.3	C3H	TF	C3H
evm.model.NODE_1555_length_53162_cov_18.174111.2	FAR1	TF	FAR1
evm.model.NODE_155_length_112554_cov_16.396702.2	C2H2	TF	C2H2
evm.model.NODE_155_length_112554_cov_16.396702.5	SNF2	TR	SNF2
evm.model.NODE_155_length_112554_cov_16.396702.6	DDT	TF	DDT
evm.model.NODE_1567_length_52942_cov_15.650137.2	OFP	TF	OFP
evm.model.NODE_1567_length_52942_cov_15.650137.4	OFP	TF	OFP
evm.model.NODE_1567_length_52942_cov_15.650137.6	NAC	TF	NAC
evm.model.NODE_1570_length_52905_cov_16.761870.2	bHLH	TF	bHLH
evm.model.NODE_1570_length_52905_cov_16.761870.5	Pseudo ARR-B	TR	Pseudo ARR-B
evm.model.NODE_1571_length_52903_cov_18.032534.5	GARP-G2-like	TF	GARP->GARP-G2-like
evm.model.NODE_15720_length_3629_cov_24.419475.1	FAR1	TF	FAR1
evm.model.NODE_1574_length_52891_cov_19.092847.7	LIM	TF	LIM
evm.model.NODE_15754_length_3602_cov_12.284317.1	WRKY	TF	WRKY
evm.model.NODE_1575_length_52877_cov_15.942559.3	HMG	TR	HMG
evm.model.NODE_1576_length_52835_cov_16.870911.2	Others	TR	Others
evm.model.NODE_1577_length_52833_cov_16.617861.2	MADS-M-type	TF	MADS->MADS-M-type
evm.model.NODE_1577_length_52833_cov_16.617861.4	MADS-M-type	TF	MADS->MADS-M-type
evm.model.NODE_1577_length_52833_cov_16.617861.5	MADS-M-type	TF	MADS->MADS-M-type
evm.model.NODE_1587_length_52753_cov_15.691730.5	FAR1	TF	FAR1
evm.model.NODE_15891_length_3501_cov_19.996740.1	GARP-G2-like	TF	GARP->GARP-G2-like
evm.model.NODE_158_length_111865_cov_17.838721.1	SBP	TF	SBP
evm.model.NODE_158_length_111865_cov_17.838721.10	CAMTA	TF	CAMTA
evm.model.NODE_15_length_173705_cov_24.361371.3	NAC	TF	NAC
evm.model.NODE_15_length_173705_cov_24.361371.4	GNAT	TR	GNAT
evm.model.NODE_16035_length_3397_cov_13.898777.1	LOB	TF	LOB
evm.model.NODE_1603_length_52544_cov_15.831200.4	Tify	TF	Tify
evm.model.NODE_1605_length_52536_cov_19.062089.1	GRAS	TF	GRAS
evm.model.NODE_161_length_111212_cov_16.519854.8	HB-HD-ZIP	TF	HB->HB-HD-ZIP
evm.model.NODE_1621_length_52165_cov_16.539606.1	B3	TF	B3->B3
evm.model.NODE_1621_length_52165_cov_16.539606.2	B3	TF	B3->B3
evm.model.NODE_1621_length_52165_cov_16.539606.7	AP2/ERF-ERF	TF	AP2/ERF->AP2/ERF-ERF
evm.model.NODE_1622_length_52164_cov_16.041912.4	HB-HD-ZIP	TF	HB->HB-HD-ZIP
evm.model.NODE_1624_length_52134_cov_16.782587.3	DDT	TF	DDT
evm.model.NODE_16260_length_3229_cov_16.943262.1	Others	TR	Others
evm.model.NODE_1628_length_52046_cov_16.728057.3	bHLH	TF	bHLH
evm.model.NODE_1629_length_52043_cov_15.576643.6	C3H	TF	C3H
evm.model.NODE_162_length_111057_cov_16.023105.1	bHLH	TF	bHLH
evm.model.NODE_1632_length_52009_cov_16.521896.6	Others	TR	Others
evm.model.NODE_1633_length_52003_cov_15.818182.4	C2C2-GATA	TF	C2C2->C2C2-GATA
evm.model.NODE_1637_length_51923_cov_15.692158.5	mTERF	TR	mTERF
evm.model.NODE_1638_length_51864_cov_16.852253.1	WRKY	TF	WRKY
evm.model.NODE_163_length_111053_cov_17.383995.10	HMG	TR	HMG
evm.model.NODE_163_length_111053_cov_17.383995.6	HB-WOX	TF	HB->HB-WOX
evm.model.NODE_1647_length_51738_cov_17.132065.1	B3	TF	B3->B3
evm.model.NODE_1647_length_51738_cov_17.132065.4	bHLH	TF	bHLH
evm.model.NODE_164_length_110563_cov_16.925450.5	SET	TR	SET
evm.model.NODE_1650_length_51697_cov_17.981831.2	FAR1	TF	FAR1
evm.model.NODE_1654_length_51636_cov_17.079171.3	bZIP	TF	bZIP
evm.model.NODE_1663_length_51544_cov_18.071786.7	SWI/SNF-BAF60b	TR	SWI/SNF-BAF60b
evm.model.NODE_166_length_110174_cov_15.793815.6	zf-HD	TF	zf-HD
evm.model.NODE_1670_length_51518_cov_16.942286.1	MYB	TF	MYB->MYB
evm.model.NODE_1672_length_51488_cov_17.616966.3	SNF2	TR	SNF2
evm.model.NODE_167_length_110120_cov_16.121690.1	GeBP	TF	GeBP
evm.model.NODE_1681_length_51373_cov_17.997619.2	SET	TR	SET
evm.model.NODE_16834_length_2834_cov_1.804950.1	Others	TR	Others
evm.model.NODE_16847_length_2825_cov_1.999629.2	Others	TR	Others
evm.model.NODE_1686_length_51297_cov_16.632128.2	NAC	TF	NAC
evm.model.NODE_1686_length_51297_cov_16.632128.5	NAC	TF	NAC
evm.model.NODE_1688_length_51287_cov_17.800391.2	C3H	TF	C3H
evm.model.NODE_168_length_110055_cov_17.235618.12	C2H2	TF	C2H2
evm.model.NODE_168_length_110055_cov_17.235618.6	C2C2-GATA	TF	C2C2->C2C2-GATA
evm.model.NODE_16904_length_2788_cov_23.447576.1	FAR1	TF	FAR1
evm.model.NODE_1692_length_51260_cov_17.112960.1	GNAT	TR	GNAT
evm.model.NODE_1696_length_51199_cov_17.358709.1	C2C2-GATA	TF	C2C2->C2C2-GATA
evm.model.NODE_1699_length_51147_cov_15.267268.2	Rcd1-like	TR	Rcd1-like
evm.model.NODE_1699_length_51147_cov_15.267268.3	WRKY	TF	WRKY
evm.model.NODE_16_length_172744_cov_17.731811.1	Others	TR	Others
evm.model.NODE_16_length_172744_cov_17.731811.18	GNAT	TR	GNAT
evm.model.NODE_1703_length_51087_cov_16.393053.1	NF-YB	TF	NF-Y->NF-YB
evm.model.NODE_1705_length_51074_cov_18.066383.3	bZIP	TF	bZIP
evm.model.NODE_1709_length_51014_cov_15.875292.4	C2H2	TF	C2H2
evm.model.NODE_170_length_110016_cov_17.364104.4	NAC	TF	NAC
evm.model.NODE_1711_length_50986_cov_17.112704.8	C2H2	TF	C2H2
evm.model.NODE_1712_length_50959_cov_16.939684.2	MADS-M-type	TF	MADS->MADS-M-type
evm.model.NODE_1714_length_50916_cov_16.690189.2	RWP-RK	TF	RWP-RK
evm.model.NODE_1716_length_50874_cov_16.224329.1	LUG	TR	LUG
evm.model.NODE_1724_length_50766_cov_16.517329.3	MADS-M-type	TF	MADS->MADS-M-type
evm.model.NODE_17266_length_2570_cov_1.310274.1	Others	TR	Others
evm.model.NODE_17272_length_2567_cov_14.886066.1	HB-other	TF	HB->HB-other
evm.model.NODE_1728_length_50707_cov_17.777382.2	NAC	TF	NAC
evm.model.NODE_1729_length_50704_cov_17.207545.1	C2H2	TF	C2H2
evm.model.NODE_172_length_109923_cov_18.227240.11	TRAF	TR	TRAF
evm.model.NODE_1734_length_50650_cov_16.228411.1	AP2/ERF-ERF	TF	AP2/ERF->AP2/ERF-ERF
evm.model.NODE_1737_length_50567_cov_17.031602.2	MADS-M-type	TF	MADS->MADS-M-type
evm.model.NODE_1741_length_50505_cov_16.550538.4	HMG	TR	HMG
evm.model.NODE_1741_length_50505_cov_16.550538.5	C2H2	TF	C2H2
evm.model.NODE_174_length_109699_cov_16.326771.13	DBP	TF	DBP
evm.model.NODE_1753_length_50344_cov_16.228887.1	B3	TF	B3->B3
evm.model.NODE_1754_length_50312_cov_15.997689.5	MYB-related	TF	MYB->MYB-related
evm.model.NODE_1759_length_50233_cov_15.998104.2	HB-WOX	TF	HB->HB-WOX
evm.model.NODE_175_length_109242_cov_15.892774.8	MBF1	TR	MBF1
evm.model.NODE_175_length_109242_cov_15.892774.9	TUB	TF	TUB
evm.model.NODE_1762_length_50199_cov_15.677225.3	MYB	TF	MYB->MYB
evm.model.NODE_1763_length_50189_cov_17.910231.2	LIM	TF	LIM
evm.model.NODE_17650_length_2367_cov_18.713839.1	B3	TF	B3->B3
evm.model.NODE_176_length_109234_cov_17.071425.1	AP2/ERF-ERF	TF	AP2/ERF->AP2/ERF-ERF
evm.model.NODE_176_length_109234_cov_17.071425.12	HMG	TR	HMG
evm.model.NODE_176_length_109234_cov_17.071425.5	WRKY	TF	WRKY
evm.model.NODE_176_length_109234_cov_17.071425.8	HMG	TR	HMG
evm.model.NODE_17702_length_2340_cov_13.173520.1	HSF	TF	HSF
evm.model.NODE_1772_length_50136_cov_15.494931.4	mTERF	TR	mTERF
evm.model.NODE_1779_length_50028_cov_15.606160.6	MYB-related	TF	MYB->MYB-related
evm.model.NODE_1786_length_49990_cov_16.491025.3	AUX/IAA	TR	AUX/IAA
evm.model.NODE_1786_length_49990_cov_16.491025.4	AUX/IAA	TR	AUX/IAA
evm.model.NODE_178_length_109186_cov_17.875820.1	SET	TR	SET
evm.model.NODE_1793_length_49911_cov_16.399546.2	LOB	TF	LOB
evm.model.NODE_1794_length_49865_cov_15.862319.3	MYB-related	TF	MYB->MYB-related
evm.model.NODE_179_length_109137_cov_17.217925.2	GARP-G2-like	TF	GARP->GARP-G2-like
evm.model.NODE_17_length_172358_cov_17.003884.1	NAC	TF	NAC
evm.model.NODE_18016_length_2183_cov_2.389591.2	CSD	TF	CSD
evm.model.NODE_1802_length_49812_cov_17.981202.2	Jumonji	TR	Jumonji
evm.model.NODE_180_length_109083_cov_16.253396.2	TCP	TF	TCP
evm.model.NODE_1812_length_49723_cov_14.804642.2	B3-ARF	TF	B3->B3-ARF
evm.model.NODE_18164_length_2107_cov_28.824747.1	HMG	TR	HMG
evm.model.NODE_1817_length_49633_cov_15.092696.1	C2C2-Dof	TF	C2C2->C2C2-Dof
evm.model.NODE_1817_length_49633_cov_15.092696.2	E2F-DP	TF	E2F-DP
evm.model.NODE_18189_length_2099_cov_9.827079.1	MADS-M-type	TF	MADS->MADS-M-type
evm.model.NODE_181_length_108840_cov_17.242124.7	C3H	TF	C3H
evm.model.NODE_1820_length_49587_cov_37.945693.4	MYB	TF	MYB->MYB
evm.model.NODE_18227_length_2082_cov_2.094629.1	Others	TR	Others
evm.model.NODE_1822_length_49572_cov_15.837820.2	B3	TF	B3->B3
evm.model.NODE_1822_length_49572_cov_15.837820.3	B3	TF	B3->B3
evm.model.NODE_1825_length_49546_cov_17.777393.1	IWS1	TR	IWS1
evm.model.NODE_1831_length_49494_cov_16.819191.5	OFP	TF	OFP
evm.model.NODE_1834_length_49478_cov_16.939799.3	Rcd1-like	TR	Rcd1-like
evm.model.NODE_1834_length_49478_cov_16.939799.5	TUB	TF	TUB
evm.model.NODE_1835_length_49469_cov_17.877609.5	SNF2	TR	SNF2
evm.model.NODE_1840_length_49407_cov_17.345657.4	NAC	TF	NAC
evm.model.NODE_1844_length_49359_cov_16.463824.4	bHLH	TF	bHLH
evm.model.NODE_1854_length_49223_cov_15.332308.2	SRS	TF	SRS
evm.model.NODE_1857_length_49214_cov_18.023591.1	PHD	TR	PHD
evm.model.NODE_1861_length_49180_cov_16.248262.10	B3	TF	B3->B3
evm.model.NODE_1863_length_49167_cov_17.161378.1	HMG	TR	HMG
evm.model.NODE_1863_length_49167_cov_17.161378.2	SNF2	TR	SNF2
evm.model.NODE_18668_length_1905_cov_1.767717.2	Others	TR	Others
evm.model.NODE_1866_length_49103_cov_16.275237.7	HSF	TF	HSF
evm.model.NODE_1873_length_48984_cov_16.253495.1	NF-YA	TF	NF-Y->NF-YA
evm.model.NODE_18762_length_1870_cov_9.261618.1	MADS-M-type	TF	MADS->MADS-M-type
evm.model.NODE_187_length_108228_cov_17.004625.3	FAR1	TF	FAR1
evm.model.NODE_187_length_108228_cov_17.004625.5	bZIP	TF	bZIP
evm.model.NODE_187_length_108228_cov_17.004625.8	SBP	TF	SBP
evm.model.NODE_1880_length_48896_cov_16.887552.6	MYB-related	TF	MYB->MYB-related
evm.model.NODE_1883_length_48848_cov_16.664046.4	HB-HD-ZIP	TF	HB->HB-HD-ZIP
evm.model.NODE_1884_length_48828_cov_17.853966.1	CAMTA	TF	CAMTA
evm.model.NODE_1885_length_48805_cov_17.982559.3	bZIP	TF	bZIP
evm.model.NODE_1886_length_48775_cov_15.514369.4	MYB-related	TF	MYB->MYB-related
evm.model.NODE_1892_length_48701_cov_15.745934.1	bHLH	TF	bHLH
evm.model.NODE_1894_length_48691_cov_16.594061.5	GARP-ARR-B	TF	GARP->GARP-ARR-B
evm.model.NODE_18970_length_1783_cov_57.440821.1	HMG	TR	HMG
evm.model.NODE_1898_length_48667_cov_16.398743.3	B3	TF	B3->B3
evm.model.NODE_18_length_169847_cov_16.071282.11	mTERF	TR	mTERF
evm.model.NODE_18_length_169847_cov_16.071282.13	SBP	TF	SBP
evm.model.NODE_1902_length_48604_cov_17.786703.4	GeBP	TF	GeBP
evm.model.NODE_1903_length_48602_cov_15.353605.1	HB-HD-ZIP	TF	HB->HB-HD-ZIP
evm.model.NODE_1904_length_48601_cov_18.530284.2	MYB-related	TF	MYB->MYB-related
evm.model.NODE_1911_length_48520_cov_16.662616.2	C2C2-Dof	TF	C2C2->C2C2-Dof
evm.model.NODE_19148_length_1722_cov_1.791223.2	GNAT	TR	GNAT
evm.model.NODE_1918_length_48413_cov_16.000497.2	SNF2	TR	SNF2
evm.model.NODE_1921_length_48370_cov_18.621582.1	IWS1	TR	IWS1
evm.model.NODE_1925_length_48324_cov_14.220927.1	WRKY	TF	WRKY
evm.model.NODE_19264_length_1677_cov_44.137419.1	TRAF	TR	TRAF
evm.model.NODE_1926_length_48316_cov_18.263691.2	WRKY	TF	WRKY
evm.model.NODE_1930_length_48274_cov_14.994226.1	bHLH	TF	bHLH
evm.model.NODE_19333_length_1655_cov_1.791885.1	Others	TR	Others
evm.model.NODE_19337_length_1654_cov_4.182711.1	Others	TR	Others
evm.model.NODE_1935_length_48235_cov_16.642471.1	HB-BELL	TF	HB->HB-BELL
evm.model.NODE_1951_length_48019_cov_18.609684.6	FAR1	TF	FAR1
evm.model.NODE_1954_length_48000_cov_18.128778.7	C3H	TF	C3H
evm.model.NODE_1958_length_47965_cov_17.127785.2	Tify	TF	Tify
evm.model.NODE_1959_length_47948_cov_19.694883.2	GARP-ARR-B	TF	GARP->GARP-ARR-B
evm.model.NODE_195_length_107388_cov_16.297657.8	FAR1	TF	FAR1
evm.model.NODE_1960_length_47944_cov_16.954451.1	zf-HD	TF	zf-HD
evm.model.NODE_1961_length_47940_cov_14.943195.2	MYB-related	TF	MYB->MYB-related
evm.model.NODE_1961_length_47940_cov_14.943195.6	MYB-related	TF	MYB->MYB-related
evm.model.NODE_1966_length_47898_cov_17.293944.1	mTERF	TR	mTERF
evm.model.NODE_1968_length_47879_cov_16.835064.1	HB-HD-ZIP	TF	HB->HB-HD-ZIP
evm.model.NODE_196_length_107379_cov_17.171102.6	C2H2	TF	C2H2
evm.model.NODE_1970_length_47872_cov_17.163829.1	MADS-M-type	TF	MADS->MADS-M-type
evm.model.NODE_1970_length_47872_cov_17.163829.2	MADS-M-type	TF	MADS->MADS-M-type
evm.model.NODE_1973_length_47815_cov_18.294393.3	DBP	TF	DBP
evm.model.NODE_19793_length_1524_cov_2.011453.1	Others	TR	Others
evm.model.NODE_1986_length_47670_cov_16.684791.4	LOB	TF	LOB
evm.model.NODE_19890_length_1499_cov_2.387755.2	Others	TR	Others
evm.model.NODE_1990_length_47627_cov_17.939305.6	SWI/SNF-SWI3	TR	SWI/SNF-SWI3
evm.model.NODE_1990_length_47627_cov_17.939305.7	SET	TR	SET
evm.model.NODE_1993_length_47609_cov_17.401668.1	SNF2	TR	SNF2
evm.model.NODE_19945_length_1486_cov_1.068433.2	Others	TR	Others
evm.model.NODE_19_length_166515_cov_16.703308.3	B3-ARF	TF	B3->B3-ARF
evm.model.NODE_19_length_166515_cov_16.703308.9	Tify	TF	Tify
evm.model.NODE_1_length_245261_cov_16.631259.16	C3H	TF	C3H
evm.model.NODE_2006_length_47390_cov_16.595963.3	LOB	TF	LOB
evm.model.NODE_2007_length_47378_cov_15.819856.2	OFP	TF	OFP
evm.model.NODE_2009_length_47344_cov_15.825381.1	WRKY	TF	WRKY
evm.model.NODE_2013_length_47319_cov_17.224169.1	SNF2	TR	SNF2
evm.model.NODE_2015_length_47307_cov_15.269373.1	AP2/ERF-ERF	TF	AP2/ERF->AP2/ERF-ERF
evm.model.NODE_2019_length_47218_cov_17.960056.1	WRKY	TF	WRKY
evm.model.NODE_2021_length_47169_cov_16.867480.3	NAC	TF	NAC
evm.model.NODE_20257_length_1404_cov_40.180893.1	Tify	TF	Tify
evm.model.NODE_2026_length_47129_cov_18.894600.1	C2H2	TF	C2H2
evm.model.NODE_2028_length_47094_cov_15.908617.2	GARP-G2-like	TF	GARP->GARP-G2-like
evm.model.NODE_2029_length_47080_cov_17.692054.3	BES1	TF	BES1
evm.model.NODE_2031_length_47026_cov_16.817182.7	B3	TF	B3->B3
evm.model.NODE_2036_length_46998_cov_16.275117.1	TUB	TF	TUB
evm.model.NODE_2040_length_46965_cov_17.459798.2	NF-YA	TF	NF-Y->NF-YA
evm.model.NODE_2041_length_46965_cov_16.437038.3	HSF	TF	HSF
evm.model.NODE_2045_length_46856_cov_19.810482.2	GRAS	TF	GRAS
evm.model.NODE_2046_length_46854_cov_17.130588.1	bHLH	TF	bHLH
evm.model.NODE_2046_length_46854_cov_17.130588.4	MADS-M-type	TF	MADS->MADS-M-type
evm.model.NODE_2050_length_46817_cov_18.963140.1	C2C2-GATA	TF	C2C2->C2C2-GATA
evm.model.NODE_2050_length_46817_cov_18.963140.9	FAR1	TF	FAR1
evm.model.NODE_2051_length_46791_cov_17.704376.1	Others	TR	Others
evm.model.NODE_2051_length_46791_cov_17.704376.2	Others	TR	Others
evm.model.NODE_2057_length_46723_cov_16.533801.3	CSD	TF	CSD
evm.model.NODE_2058_length_46722_cov_15.534542.1	AUX/IAA	TR	AUX/IAA
evm.model.NODE_2066_length_46643_cov_16.928197.2	HB-WOX	TF	HB->HB-WOX
evm.model.NODE_2068_length_46631_cov_17.914975.4	Pseudo ARR-B	TR	Pseudo ARR-B
evm.model.NODE_2068_length_46631_cov_17.914975.5	mTERF	TR	mTERF
evm.model.NODE_2074_length_46535_cov_21.312726.4	Others	TR	Others
evm.model.NODE_2078_length_46481_cov_16.168076.1	PHD	TR	PHD
evm.model.NODE_2079_length_46440_cov_17.099389.1	ARID	TR	ARID
evm.model.NODE_2086_length_46360_cov_15.980144.2	bZIP	TF	bZIP
evm.model.NODE_2090_length_46328_cov_17.075734.5	NAC	TF	NAC
evm.model.NODE_2097_length_46231_cov_18.271733.5	GRAS	TF	GRAS
evm.model.NODE_2098_length_46212_cov_14.209309.2	bHLH	TF	bHLH
evm.model.NODE_2100_length_46181_cov_16.403765.1	Trihelix	TF	Trihelix
evm.model.NODE_2109_length_46068_cov_18.267169.7	C3H	TF	C3H
evm.model.NODE_210_length_105192_cov_16.300395.2	B3	TF	B3->B3
evm.model.NODE_2115_length_46020_cov_16.861874.5	C3H	TF	C3H
evm.model.NODE_2121_length_45898_cov_15.907278.2	ARID	TR	ARID
evm.model.NODE_2122_length_45885_cov_16.183378.2	WRKY	TF	WRKY
evm.model.NODE_21276_length_1182_cov_0.508057.2	Others	TR	Others
evm.model.NODE_2128_length_45774_cov_16.199706.1	C2H2	TF	C2H2
evm.model.NODE_2128_length_45774_cov_16.199706.3	FAR1	TF	FAR1
evm.model.NODE_212_length_104167_cov_18.201634.3	WRKY	TF	WRKY
evm.model.NODE_2131_length_45759_cov_16.370113.5	Rcd1-like	TR	Rcd1-like
evm.model.NODE_2132_length_45759_cov_16.324421.2	HMG	TR	HMG
evm.model.NODE_2132_length_45759_cov_16.324421.3	SNF2	TR	SNF2
evm.model.NODE_2133_length_45758_cov_16.712651.4	WRKY	TF	WRKY
evm.model.NODE_2134_length_45745_cov_15.311434.1	bZIP	TF	bZIP
evm.model.NODE_21504_length_1138_cov_1.389713.1	GNAT	TR	GNAT
evm.model.NODE_2150_length_45521_cov_14.483126.1	FAR1	TF	FAR1
evm.model.NODE_2151_length_45494_cov_17.257434.5	WRKY	TF	WRKY
evm.model.NODE_2155_length_45424_cov_16.657792.3	C2H2	TF	C2H2
evm.model.NODE_2157_length_45384_cov_15.609077.3	NF-YA	TF	NF-Y->NF-YA
evm.model.NODE_215_length_104065_cov_16.220901.1	MYB	TF	MYB->MYB
evm.model.NODE_2161_length_45322_cov_17.387853.1	SNF2	TR	SNF2
evm.model.NODE_2167_length_45280_cov_15.761500.2	HMG	TR	HMG
evm.model.NODE_2168_length_45274_cov_16.844286.1	C2H2	TF	C2H2
evm.model.NODE_216_length_104034_cov_15.715457.5	Others	TR	Others
evm.model.NODE_2171_length_45259_cov_15.165780.2	BBR-BPC	TF	BBR-BPC
evm.model.NODE_2176_length_45188_cov_14.955483.3	TCP	TF	TCP
evm.model.NODE_2178_length_45186_cov_16.300273.3	NF-YB	TF	NF-Y->NF-YB
evm.model.NODE_2182_length_45143_cov_15.454905.2	AP2/ERF-AP2	TF	AP2/ERF->AP2/ERF-AP2
evm.model.NODE_2183_length_45142_cov_15.467555.2	Others	TR	Others
evm.model.NODE_2183_length_45142_cov_15.467555.3	LOB	TF	LOB
evm.model.NODE_2184_length_45128_cov_17.145397.4	bZIP	TF	bZIP
evm.model.NODE_2185_length_45116_cov_18.040188.2	C3H	TF	C3H
evm.model.NODE_2187_length_45116_cov_16.154504.1	GRAS	TF	GRAS
evm.model.NODE_2192_length_45062_cov_16.876755.2	WRKY	TF	WRKY
evm.model.NODE_2195_length_45052_cov_17.150050.2	GRAS	TF	GRAS
evm.model.NODE_2196_length_45049_cov_19.533503.3	SNF2	TR	SNF2
evm.model.NODE_2197_length_45037_cov_18.277444.2	bZIP	TF	bZIP
evm.model.NODE_21_length_163137_cov_16.279713.2	B3	TF	B3->B3
evm.model.NODE_21_length_163137_cov_16.279713.9	HB-PHD	TF	HB->HB-PHD
evm.model.NODE_2201_length_45011_cov_18.806991.1	SNF2	TR	SNF2
evm.model.NODE_2201_length_45011_cov_18.806991.2	SNF2	TR	SNF2
evm.model.NODE_2202_length_44995_cov_16.958411.2	GRAS	TF	GRAS
evm.model.NODE_2205_length_44901_cov_17.565060.1	B3	TF	B3->B3
evm.model.NODE_2205_length_44901_cov_17.565060.4	B3	TF	B3->B3
evm.model.NODE_2205_length_44901_cov_17.565060.5	B3	TF	B3->B3
evm.model.NODE_2205_length_44901_cov_17.565060.6	B3	TF	B3->B3
evm.model.NODE_2208_length_44886_cov_14.891530.3	zf-HD	TF	zf-HD
evm.model.NODE_2212_length_44827_cov_16.456174.5	LOB	TF	LOB
evm.model.NODE_2215_length_44813_cov_16.648727.4	bHLH	TF	bHLH
evm.model.NODE_2218_length_44790_cov_17.307973.3	NF-YB	TF	NF-Y->NF-YB
evm.model.NODE_2219_length_44786_cov_16.598715.1	PHD	TR	PHD
evm.model.NODE_221_length_103694_cov_17.298676.10	LOB	TF	LOB
evm.model.NODE_221_length_103694_cov_17.298676.3	bZIP	TF	bZIP
evm.model.NODE_22264_length_1028_cov_1.665927.1	Others	TR	Others
evm.model.NODE_2235_length_44563_cov_17.071136.4	WRKY	TF	WRKY
evm.model.NODE_2236_length_44538_cov_14.556191.1	GRAS	TF	GRAS
evm.model.NODE_2236_length_44538_cov_14.556191.2	C2H2	TF	C2H2
evm.model.NODE_2249_length_44450_cov_18.246441.1	GARP-ARR-B	TF	GARP->GARP-ARR-B
evm.model.NODE_2250_length_44444_cov_17.767809.2	GRF	TF	GRF
evm.model.NODE_2253_length_44419_cov_18.936580.1	Rcd1-like	TR	Rcd1-like
evm.model.NODE_225_length_103018_cov_16.819557.2	GNAT	TR	GNAT
evm.model.NODE_225_length_103018_cov_16.819557.4	NF-YC	TF	NF-Y->NF-YC
evm.model.NODE_2261_length_44324_cov_17.442225.5	SET	TR	SET
evm.model.NODE_2264_length_44305_cov_16.610213.5	TRAF	TR	TRAF
evm.model.NODE_226_length_102757_cov_15.529689.1	MYB-related	TF	MYB->MYB-related
evm.model.NODE_2270_length_44230_cov_14.899463.2	AP2/ERF-ERF	TF	AP2/ERF->AP2/ERF-ERF
evm.model.NODE_227_length_102647_cov_18.059413.7	C2H2	TF	C2H2
evm.model.NODE_2281_length_44130_cov_18.306638.4	B3	TF	B3->B3
evm.model.NODE_2284_length_44101_cov_16.958839.2	bZIP	TF	bZIP
evm.model.NODE_2286_length_44092_cov_13.355738.1	MADS-M-type	TF	MADS->MADS-M-type
evm.model.NODE_2291_length_43994_cov_16.418128.4	WRKY	TF	WRKY
evm.model.NODE_2295_length_43966_cov_17.259997.2	HSF	TF	HSF
evm.model.NODE_2304_length_43884_cov_16.700322.5	BES1	TF	BES1
evm.model.NODE_2309_length_43849_cov_17.043960.4	OFP	TF	OFP
evm.model.NODE_2311_length_43839_cov_18.511370.1	TAZ	TR	TAZ
evm.model.NODE_2313_length_43808_cov_15.922552.2	AP2/ERF-ERF	TF	AP2/ERF->AP2/ERF-ERF
evm.model.NODE_2313_length_43808_cov_15.922552.3	RB	TR	RB
evm.model.NODE_2316_length_43789_cov_17.866085.3	SNF2	TR	SNF2
evm.model.NODE_231_length_101819_cov_17.994513.2	AP2/ERF-ERF	TF	AP2/ERF->AP2/ERF-ERF
evm.model.NODE_232_length_101814_cov_17.404309.6	B3	TF	B3->B3
evm.model.NODE_2334_length_43633_cov_28.149933.2	BES1	TF	BES1
evm.model.NODE_2335_length_43632_cov_17.510424.2	MYB-related	TF	MYB->MYB-related
evm.model.NODE_233_length_101601_cov_17.971894.6	NF-YC	TF	NF-Y->NF-YC
evm.model.NODE_2345_length_43491_cov_17.121622.1	WRKY	TF	WRKY
evm.model.NODE_2345_length_43491_cov_17.121622.4	C2H2	TF	C2H2
evm.model.NODE_2348_length_43460_cov_20.942423.5	C2C2-Dof	TF	C2C2->C2C2-Dof
evm.model.NODE_23586_length_884_cov_2.566711.2	Others	TR	Others
evm.model.NODE_2359_length_43398_cov_16.066396.3	NAC	TF	NAC
evm.model.NODE_2364_length_43350_cov_15.494413.6	HB-HD-ZIP	TF	HB->HB-HD-ZIP
evm.model.NODE_2369_length_43313_cov_15.643287.2	MYB-related	TF	MYB->MYB-related
evm.model.NODE_237_length_101363_cov_16.607077.3	C2H2	TF	C2H2
evm.model.NODE_237_length_101363_cov_16.607077.4	C2C2-CO-like	TF	C2C2->C2C2-CO-like
evm.model.NODE_2381_length_43194_cov_15.428333.1	TCP	TF	TCP
evm.model.NODE_23822_length_858_cov_42.437756.1	Jumonji	TR	Jumonji
evm.model.NODE_2384_length_43168_cov_18.574731.3	MYB	TF	MYB->MYB
evm.model.NODE_2392_length_43077_cov_15.650314.2	Tify	TF	Tify
evm.model.NODE_2399_length_43012_cov_17.206226.3	SWI/SNF-BAF60b	TR	SWI/SNF-BAF60b
evm.model.NODE_24063_length_836_cov_2.921016.1	Others	TR	Others
evm.model.NODE_2408_length_42937_cov_18.084723.1	bZIP	TF	bZIP
evm.model.NODE_240_length_101102_cov_15.204159.5	C2C2-CO-like	TF	C2C2->C2C2-CO-like
evm.model.NODE_240_length_101102_cov_15.204159.6	LOB	TF	LOB
evm.model.NODE_2412_length_42882_cov_17.180283.3	bHLH	TF	bHLH
evm.model.NODE_24183_length_826_cov_1.781116.1	GNAT	TR	GNAT
evm.model.NODE_2419_length_42845_cov_17.701671.1	SWI/SNF-SWI3	TR	SWI/SNF-SWI3
evm.model.NODE_241_length_100849_cov_16.354213.5	MYB-related	TF	MYB->MYB-related
evm.model.NODE_241_length_100849_cov_16.354213.9	C2H2	TF	C2H2
evm.model.NODE_2434_length_42704_cov_18.296897.2	B3-ARF	TF	B3->B3-ARF
evm.model.NODE_2438_length_42665_cov_15.736353.1	AUX/IAA	TR	AUX/IAA
evm.model.NODE_2439_length_42661_cov_20.048173.2	GARP-G2-like	TF	GARP->GARP-G2-like
evm.model.NODE_2439_length_42661_cov_20.048173.3	SET	TR	SET
evm.model.NODE_2441_length_42655_cov_15.816427.2	bHLH	TF	bHLH
evm.model.NODE_2443_length_42643_cov_15.741909.3	MADS-M-type	TF	MADS->MADS-M-type
evm.model.NODE_244_length_100312_cov_15.789939.10	FAR1	TF	FAR1
evm.model.NODE_2453_length_42529_cov_17.294609.1	FAR1	TF	FAR1
evm.model.NODE_2457_length_42468_cov_18.124182.3	HB-HD-ZIP	TF	HB->HB-HD-ZIP
evm.model.NODE_2464_length_42384_cov_15.451854.1	GNAT	TR	GNAT
evm.model.NODE_2478_length_42252_cov_16.726362.1	AUX/IAA	TR	AUX/IAA
evm.model.NODE_247_length_99908_cov_17.812109.2	C2H2	TF	C2H2
evm.model.NODE_247_length_99908_cov_17.812109.3	C2H2	TF	C2H2
evm.model.NODE_2487_length_42159_cov_16.120741.2	GNAT	TR	GNAT
evm.model.NODE_2487_length_42159_cov_16.120741.4	bHLH	TF	bHLH
evm.model.NODE_24904_length_767_cov_1.121875.1	Others	TR	Others
evm.model.NODE_2492_length_42133_cov_15.219350.1	FAR1	TF	FAR1
evm.model.NODE_24_length_161412_cov_16.895427.17	mTERF	TR	mTERF
evm.model.NODE_2501_length_42062_cov_16.332729.1	GeBP	TF	GeBP
evm.model.NODE_2504_length_42018_cov_16.823375.2	MYB	TF	MYB->MYB
evm.model.NODE_2509_length_41997_cov_18.106902.2	mTERF	TR	mTERF
evm.model.NODE_2518_length_41910_cov_17.297370.2	GARP-G2-like	TF	GARP->GARP-G2-like
evm.model.NODE_2529_length_41790_cov_15.695293.3	C2H2	TF	C2H2
evm.model.NODE_252_length_99546_cov_17.490721.11	B3-ARF	TF	B3->B3-ARF
evm.model.NODE_252_length_99546_cov_17.490721.12	FAR1	TF	FAR1
evm.model.NODE_253_length_99541_cov_16.531384.10	AUX/IAA	TR	AUX/IAA
evm.model.NODE_2543_length_41688_cov_16.293568.3	IWS1	TR	IWS1
evm.model.NODE_2546_length_41671_cov_15.664837.3	GNAT	TR	GNAT
evm.model.NODE_2551_length_41589_cov_17.093531.2	Others	TR	Others
evm.model.NODE_2555_length_41546_cov_16.371713.1	AUX/IAA	TR	AUX/IAA
evm.model.NODE_2556_length_41532_cov_16.199976.2	SNF2	TR	SNF2
evm.model.NODE_2559_length_41495_cov_16.849231.1	OFP	TF	OFP
evm.model.NODE_2561_length_41487_cov_17.600314.2	SNF2	TR	SNF2
evm.model.NODE_2564_length_41465_cov_17.910131.3	ARID	TR	ARID
evm.model.NODE_2570_length_41410_cov_16.219582.3	GRF	TF	GRF
evm.model.NODE_2571_length_41404_cov_17.150883.2	MYB	TF	MYB->MYB
evm.model.NODE_2572_length_41401_cov_16.258104.3	OFP	TF	OFP
evm.model.NODE_257_length_99301_cov_17.142497.4	BBR-BPC	TF	BBR-BPC
evm.model.NODE_2590_length_41257_cov_19.229030.1	TAZ	TR	TAZ
evm.model.NODE_2591_length_41245_cov_15.034462.2	IWS1	TR	IWS1
evm.model.NODE_25975_length_698_cov_0.961471.1	Others	TR	Others
evm.model.NODE_25_length_159544_cov_17.733786.4	SBP	TF	SBP
evm.model.NODE_2600_length_41198_cov_16.140951.1	STAT	TF	STAT
evm.model.NODE_2602_length_41161_cov_15.306843.1	C2C2-Dof	TF	C2C2->C2C2-Dof
evm.model.NODE_2603_length_41140_cov_16.456977.1	C2C2-GATA	TF	C2C2->C2C2-GATA
evm.model.NODE_2606_length_41100_cov_17.303956.1	NAC	TF	NAC
evm.model.NODE_2613_length_41019_cov_16.380588.1	AP2/ERF-AP2	TF	AP2/ERF->AP2/ERF-AP2
evm.model.NODE_2615_length_41014_cov_16.028444.3	MADS-MIKC	TF	MADS->MADS-MIKC
evm.model.NODE_2626_length_40926_cov_18.105787.2	HB-other	TF	HB->HB-other
evm.model.NODE_2629_length_40889_cov_15.731049.1	NF-YB	TF	NF-Y->NF-YB
evm.model.NODE_262_length_99036_cov_16.425239.4	AP2/ERF-ERF	TF	AP2/ERF->AP2/ERF-ERF
evm.model.NODE_2631_length_40885_cov_16.676922.4	C2H2	TF	C2H2
evm.model.NODE_2631_length_40885_cov_16.676922.5	C2H2	TF	C2H2
evm.model.NODE_2633_length_40877_cov_16.689840.1	LIM	TF	LIM
evm.model.NODE_2639_length_40824_cov_17.728874.1	WRKY	TF	WRKY
evm.model.NODE_2639_length_40824_cov_17.728874.2	WRKY	TF	WRKY
evm.model.NODE_2643_length_40773_cov_17.540742.1	Others	TR	Others
evm.model.NODE_2645_length_40745_cov_16.396425.1	Others	TR	Others
evm.model.NODE_26494_length_671_cov_2.027574.1	CSD	TF	CSD
evm.model.NODE_2652_length_40628_cov_17.157354.1	SET	TR	SET
evm.model.NODE_2652_length_40628_cov_17.157354.3	GeBP	TF	GeBP
evm.model.NODE_2658_length_40590_cov_14.435682.6	C2H2	TF	C2H2
evm.model.NODE_265_length_98718_cov_17.558367.4	B3-ARF	TF	B3->B3-ARF
evm.model.NODE_2660_length_40575_cov_16.548630.1	AUX/IAA	TR	AUX/IAA
evm.model.NODE_2666_length_40529_cov_17.505965.2	SWI/SNF-BAF60b	TR	SWI/SNF-BAF60b
evm.model.NODE_266_length_98658_cov_17.485847.2	SET	TR	SET
evm.model.NODE_26723_length_661_cov_42.790262.1	Rcd1-like	TR	Rcd1-like
evm.model.NODE_2673_length_40499_cov_17.156916.2	GNAT	TR	GNAT
evm.model.NODE_2673_length_40499_cov_17.156916.4	bZIP	TF	bZIP
evm.model.NODE_26770_length_659_cov_2.543233.1	CSD	TF	CSD
evm.model.NODE_2681_length_40438_cov_14.917640.2	zf-HD	TF	zf-HD
evm.model.NODE_2682_length_40424_cov_16.728516.1	C3H	TF	C3H
evm.model.NODE_2683_length_40422_cov_18.017695.3	Others	TR	Others
evm.model.NODE_2684_length_40414_cov_16.343014.1	MYB-related	TF	MYB->MYB-related
evm.model.NODE_2685_length_40403_cov_16.720826.1	MYB-related	TF	MYB->MYB-related
evm.model.NODE_2685_length_40403_cov_16.720826.3	AP2/ERF-ERF	TF	AP2/ERF->AP2/ERF-ERF
evm.model.NODE_2687_length_40367_cov_17.001069.1	B3-ARF	TF	B3->B3-ARF
evm.model.NODE_2689_length_40356_cov_15.671953.5	GNAT	TR	GNAT
evm.model.NODE_269_length_98262_cov_16.394283.1	C2C2-Dof	TF	C2C2->C2C2-Dof
evm.model.NODE_2702_length_40227_cov_17.197157.4	Others	TR	Others
evm.model.NODE_2710_length_40161_cov_14.238622.1	SET	TR	SET
evm.model.NODE_2716_length_40146_cov_15.657713.1	WRKY	TF	WRKY
evm.model.NODE_2716_length_40146_cov_15.657713.2	IWS1	TR	IWS1
evm.model.NODE_2718_length_40123_cov_17.344359.2	SET	TR	SET
evm.model.NODE_272_length_98042_cov_17.514068.10	C2C2-GATA	TF	C2C2->C2C2-GATA
evm.model.NODE_272_length_98042_cov_17.514068.5	SWI/SNF-BAF60b	TR	SWI/SNF-BAF60b
evm.model.NODE_2750_length_39959_cov_16.464149.5	E2F-DP	TF	E2F-DP
evm.model.NODE_2753_length_39949_cov_16.193938.1	LOB	TF	LOB
evm.model.NODE_2761_length_39841_cov_15.642519.1	TCP	TF	TCP
evm.model.NODE_2761_length_39841_cov_15.642519.4	SWI/SNF-SWI3	TR	SWI/SNF-SWI3
evm.model.NODE_2763_length_39827_cov_19.674106.5	WRKY	TF	WRKY
evm.model.NODE_2766_length_39819_cov_18.382218.2	GNAT	TR	GNAT
evm.model.NODE_2770_length_39809_cov_42.571695.5	GNAT	TR	GNAT
evm.model.NODE_2774_length_39725_cov_18.070483.5	C3H	TF	C3H
evm.model.NODE_2775_length_39724_cov_17.897290.3	GNAT	TR	GNAT
evm.model.NODE_2779_length_39688_cov_15.246556.2	HB-BELL	TF	HB->HB-BELL
evm.model.NODE_2786_length_39644_cov_18.244680.2	DDT	TF	DDT
evm.model.NODE_2789_length_39622_cov_16.916901.3	SWI/SNF-BAF60b	TR	SWI/SNF-BAF60b
evm.model.NODE_278_length_97603_cov_18.221152.3	MYB	TF	MYB->MYB
evm.model.NODE_27991_length_621_cov_0.898785.1	Others	TR	Others
evm.model.NODE_279_length_97589_cov_16.057571.6	zf-HD	TF	zf-HD
evm.model.NODE_2800_length_39499_cov_15.855608.2	DDT	TF	DDT
evm.model.NODE_2802_length_39488_cov_17.502172.2	C2H2	TF	C2H2
evm.model.NODE_2810_length_39419_cov_18.114833.1	FAR1	TF	FAR1
evm.model.NODE_281_length_97564_cov_15.841539.6	GARP-G2-like	TF	GARP->GARP-G2-like
evm.model.NODE_2820_length_39304_cov_18.609414.6	GARP-G2-like	TF	GARP->GARP-G2-like
evm.model.NODE_2824_length_39271_cov_17.564429.4	HB-KNOX	TF	HB->HB-KNOX
evm.model.NODE_2826_length_39244_cov_16.556050.4	HB-HD-ZIP	TF	HB->HB-HD-ZIP
evm.model.NODE_2832_length_39202_cov_17.420755.3	SNF2	TR	SNF2
evm.model.NODE_2832_length_39202_cov_17.420755.4	HB-BELL	TF	HB->HB-BELL
evm.model.NODE_283_length_97077_cov_17.486787.7	Trihelix	TF	Trihelix
evm.model.NODE_2841_length_39114_cov_14.526509.1	RWP-RK	TF	RWP-RK
evm.model.NODE_2845_length_39102_cov_16.158640.2	SBP	TF	SBP
evm.model.NODE_2866_length_38929_cov_17.365729.2	C2C2-YABBY	TF	C2C2->C2C2-YABBY
evm.model.NODE_286_length_96841_cov_17.209783.4	bHLH	TF	bHLH
evm.model.NODE_286_length_96841_cov_17.209783.8	WRKY	TF	WRKY
evm.model.NODE_286_length_96841_cov_17.209783.9	WRKY	TF	WRKY
evm.model.NODE_2870_length_38902_cov_17.760309.1	Rcd1-like	TR	Rcd1-like
evm.model.NODE_2870_length_38902_cov_17.760309.2	mTERF	TR	mTERF
evm.model.NODE_2870_length_38902_cov_17.760309.3	mTERF	TR	mTERF
evm.model.NODE_2870_length_38902_cov_17.760309.4	mTERF	TR	mTERF
evm.model.NODE_2871_length_38879_cov_15.933397.2	TCP	TF	TCP
evm.model.NODE_2874_length_38862_cov_17.953427.1	GRAS	TF	GRAS
evm.model.NODE_2874_length_38862_cov_17.953427.2	WRKY	TF	WRKY
evm.model.NODE_2875_length_38859_cov_17.351105.2	bZIP	TF	bZIP
evm.model.NODE_2876_length_38835_cov_14.836235.3	WRKY	TF	WRKY
evm.model.NODE_2878_length_38823_cov_15.493023.3	GNAT	TR	GNAT
evm.model.NODE_2878_length_38823_cov_15.493023.4	GNAT	TR	GNAT
evm.model.NODE_2878_length_38823_cov_15.493023.5	GNAT	TR	GNAT
evm.model.NODE_2878_length_38823_cov_15.493023.6	GNAT	TR	GNAT
evm.model.NODE_2878_length_38823_cov_15.493023.7	GNAT	TR	GNAT
evm.model.NODE_2879_length_38812_cov_17.321081.1	MYB-related	TF	MYB->MYB-related
evm.model.NODE_2887_length_38736_cov_14.938823.4	AUX/IAA	TR	AUX/IAA
evm.model.NODE_288_length_96615_cov_16.199683.4	CPP	TF	CPP
evm.model.NODE_2895_length_38672_cov_17.208120.1	VOZ	TF	VOZ
evm.model.NODE_2895_length_38672_cov_17.208120.4	MBF1	TR	MBF1
evm.model.NODE_2900_length_38636_cov_17.172194.1	CPP	TF	CPP
evm.model.NODE_2902_length_38600_cov_18.631950.3	Others	TR	Others
evm.model.NODE_2912_length_38538_cov_17.141288.6	SNF2	TR	SNF2
evm.model.NODE_2917_length_38496_cov_15.118820.2	CPP	TF	CPP
evm.model.NODE_2919_length_38466_cov_15.748011.1	C2C2-CO-like	TF	C2C2->C2C2-CO-like
evm.model.NODE_2925_length_38428_cov_17.161432.4	GNAT	TR	GNAT
evm.model.NODE_292_length_96108_cov_16.966941.5	bZIP	TF	bZIP
evm.model.NODE_2936_length_38356_cov_18.776348.3	WRKY	TF	WRKY
evm.model.NODE_29402_length_585_cov_0.807860.1	Others	TR	Others
evm.model.NODE_2940_length_38345_cov_16.804595.1	PLATZ	TF	PLATZ
evm.model.NODE_2948_length_38285_cov_17.057603.3	Pseudo ARR-B	TR	Pseudo ARR-B
evm.model.NODE_2953_length_38257_cov_14.308655.1	zf-HD	TF	zf-HD
evm.model.NODE_2956_length_38234_cov_16.788753.1	TUB	TF	TUB
evm.model.NODE_2962_length_38204_cov_16.368543.1	SWI/SNF-BAF60b	TR	SWI/SNF-BAF60b
evm.model.NODE_2963_length_38201_cov_16.679650.1	mTERF	TR	mTERF
evm.model.NODE_2963_length_38201_cov_16.679650.2	TRAF	TR	TRAF
evm.model.NODE_2964_length_38197_cov_16.163646.1	TAZ	TR	TAZ
evm.model.NODE_296_length_95820_cov_17.258462.2	Tify	TF	Tify
evm.model.NODE_2970_length_38139_cov_17.085657.2	BES1	TF	BES1
evm.model.NODE_297_length_95640_cov_17.613299.1	SBP	TF	SBP
evm.model.NODE_297_length_95640_cov_17.613299.8	C2H2	TF	C2H2
evm.model.NODE_2985_length_38039_cov_14.623154.1	GRAS	TF	GRAS
evm.model.NODE_2986_length_38034_cov_18.298388.2	SNF2	TR	SNF2
evm.model.NODE_298_length_95525_cov_17.165349.2	MYB	TF	MYB->MYB
evm.model.NODE_2_length_235502_cov_17.180571.12	GRAS	TF	GRAS
evm.model.NODE_2_length_235502_cov_17.180571.13	SET	TR	SET
evm.model.NODE_2_length_235502_cov_17.180571.6	GARP-G2-like	TF	GARP->GARP-G2-like
evm.model.NODE_3005_length_37889_cov_16.871643.6	B3	TF	B3->B3
evm.model.NODE_3008_length_37847_cov_17.329692.1	C2C2-GATA	TF	C2C2->C2C2-GATA
evm.model.NODE_3027_length_37697_cov_14.346686.1	Tify	TF	Tify
evm.model.NODE_3030_length_37681_cov_16.421313.2	SNF2	TR	SNF2
evm.model.NODE_3033_length_37668_cov_18.538345.4	PHD	TR	PHD
evm.model.NODE_3035_length_37644_cov_16.903484.2	bHLH	TF	bHLH
evm.model.NODE_3047_length_37589_cov_16.441968.1	AP2/ERF-ERF	TF	AP2/ERF->AP2/ERF-ERF
evm.model.NODE_3047_length_37589_cov_16.441968.4	GRAS	TF	GRAS
evm.model.NODE_3048_length_37582_cov_16.177012.2	NAC	TF	NAC
evm.model.NODE_3054_length_37537_cov_14.694707.1	MYB-related	TF	MYB->MYB-related
evm.model.NODE_3065_length_37480_cov_16.173025.1	mTERF	TR	mTERF
evm.model.NODE_3065_length_37480_cov_16.173025.4	mTERF	TR	mTERF
evm.model.NODE_3065_length_37480_cov_16.173025.5	mTERF	TR	mTERF
evm.model.NODE_3065_length_37480_cov_16.173025.6	mTERF	TR	mTERF
evm.model.NODE_3068_length_37470_cov_16.087459.2	B3	TF	B3->B3
evm.model.NODE_3070_length_37463_cov_15.455030.1	bZIP	TF	bZIP
evm.model.NODE_3073_length_37424_cov_16.497788.2	NF-X1	TF	NF-X1
evm.model.NODE_3074_length_37412_cov_18.567199.3	MYB-related	TF	MYB->MYB-related
evm.model.NODE_3075_length_37403_cov_16.889312.1	NAC	TF	NAC
evm.model.NODE_3082_length_37358_cov_17.693965.2	SNF2	TR	SNF2
evm.model.NODE_3087_length_37343_cov_16.026494.2	C2H2	TF	C2H2
evm.model.NODE_3088_length_37307_cov_15.869607.2	WRKY	TF	WRKY
evm.model.NODE_30_length_155450_cov_18.202295.1	bHLH	TF	bHLH
evm.model.NODE_3110_length_37098_cov_20.379460.1	WRKY	TF	WRKY
evm.model.NODE_3113_length_37062_cov_14.082929.2	DBP	TF	DBP
evm.model.NODE_3117_length_37024_cov_16.747026.3	bHLH	TF	bHLH
evm.model.NODE_3118_length_37011_cov_16.379162.2	PLATZ	TF	PLATZ
evm.model.NODE_311_length_94305_cov_16.547718.7	C3H	TF	C3H
evm.model.NODE_3120_length_37004_cov_17.049597.2	NAC	TF	NAC
evm.model.NODE_3129_length_36917_cov_15.415086.1	NF-YB	TF	NF-Y->NF-YB
evm.model.NODE_31404_length_544_cov_16.342926.1	C2H2	TF	C2H2
evm.model.NODE_3143_length_36787_cov_16.337507.2	bHLH	TF	bHLH
evm.model.NODE_3149_length_36738_cov_16.709623.1	Others	TR	Others
evm.model.NODE_314_length_94164_cov_17.480268.4	SET	TR	SET
evm.model.NODE_315_length_94160_cov_16.300905.3	GNAT	TR	GNAT
evm.model.NODE_3169_length_36563_cov_17.647766.4	MYB-related	TF	MYB->MYB-related
evm.model.NODE_3175_length_36511_cov_15.620383.4	C3H	TF	C3H
evm.model.NODE_317_length_94110_cov_16.504081.6	GARP-G2-like	TF	GARP->GARP-G2-like
evm.model.NODE_317_length_94110_cov_16.504081.8	bHLH	TF	bHLH
evm.model.NODE_3183_length_36469_cov_17.123383.3	C3H	TF	C3H
evm.model.NODE_3183_length_36469_cov_17.123383.4	C3H	TF	C3H
evm.model.NODE_318_length_94109_cov_16.664063.6	NF-YC	TF	NF-Y->NF-YC
evm.model.NODE_3199_length_36378_cov_15.189705.2	MYB-related	TF	MYB->MYB-related
evm.model.NODE_319_length_94098_cov_18.004938.8	C2C2-GATA	TF	C2C2->C2C2-GATA
evm.model.NODE_3209_length_36265_cov_14.511511.2	MYB-related	TF	MYB->MYB-related
evm.model.NODE_3213_length_36227_cov_14.668449.3	C2H2	TF	C2H2
evm.model.NODE_3219_length_36187_cov_16.300776.1	AP2/ERF-ERF	TF	AP2/ERF->AP2/ERF-ERF
evm.model.NODE_321_length_94070_cov_16.109119.3	C2C2-CO-like	TF	C2C2->C2C2-CO-like
evm.model.NODE_321_length_94070_cov_16.109119.4	LOB	TF	LOB
evm.model.NODE_3220_length_36183_cov_16.392501.1	B3	TF	B3->B3
evm.model.NODE_3222_length_36167_cov_16.628163.2	B3	TF	B3->B3
evm.model.NODE_3222_length_36167_cov_16.628163.5	NAC	TF	NAC
evm.model.NODE_3230_length_36067_cov_20.530857.1	HRT	TF	HRT
evm.model.NODE_3231_length_36058_cov_15.679330.2	HB-HD-ZIP	TF	HB->HB-HD-ZIP
evm.model.NODE_3237_length_36008_cov_17.200385.3	C2H2	TF	C2H2
evm.model.NODE_3238_length_36005_cov_15.792631.1	HB-HD-ZIP	TF	HB->HB-HD-ZIP
evm.model.NODE_3240_length_35996_cov_15.774987.1	Alfin-like	TF	Alfin-like
evm.model.NODE_3241_length_35993_cov_17.998550.5	B3	TF	B3->B3
evm.model.NODE_3242_length_35990_cov_17.122745.2	MYB	TF	MYB->MYB
evm.model.NODE_3244_length_35980_cov_14.525144.1	HB-other	TF	HB->HB-other
evm.model.NODE_3244_length_35980_cov_14.525144.2	SET	TR	SET
evm.model.NODE_3249_length_35952_cov_16.271263.1	HB-other	TF	HB->HB-other
evm.model.NODE_3249_length_35952_cov_16.271263.2	C2C2-LSD	TF	C2C2->C2C2-LSD
evm.model.NODE_325_length_93867_cov_15.469810.1	MYB	TF	MYB->MYB
evm.model.NODE_3266_length_35868_cov_16.189978.1	MYB-related	TF	MYB->MYB-related
evm.model.NODE_3273_length_35833_cov_17.261301.2	SNF2	TR	SNF2
evm.model.NODE_327_length_93724_cov_17.317638.10	HSF	TF	HSF
evm.model.NODE_3282_length_35776_cov_18.684704.2	HB-HD-ZIP	TF	HB->HB-HD-ZIP
evm.model.NODE_32866_length_520_cov_1.183206.1	Others	TR	Others
evm.model.NODE_3299_length_35647_cov_17.440259.2	MYB	TF	MYB->MYB
evm.model.NODE_329_length_93520_cov_17.356183.2	PHD	TR	PHD
evm.model.NODE_3301_length_35629_cov_15.942285.4	C2H2	TF	C2H2
evm.model.NODE_3303_length_35605_cov_15.818507.2	OFP	TF	OFP
evm.model.NODE_330_length_93434_cov_18.149796.2	LUG	TR	LUG
evm.model.NODE_3315_length_35498_cov_13.832179.2	C2H2	TF	C2H2
evm.model.NODE_3316_length_35491_cov_15.720620.1	TRAF	TR	TRAF
evm.model.NODE_331_length_93412_cov_16.916064.9	HB-BELL	TF	HB->HB-BELL
evm.model.NODE_3329_length_35379_cov_16.560933.4	AP2/ERF-ERF	TF	AP2/ERF->AP2/ERF-ERF
evm.model.NODE_3330_length_35372_cov_13.993588.3	C2C2-Dof	TF	C2C2->C2C2-Dof
evm.model.NODE_3331_length_35371_cov_18.107877.2	Others	TR	Others
evm.model.NODE_3331_length_35371_cov_18.107877.3	SNF2	TR	SNF2
evm.model.NODE_3333_length_35370_cov_17.227847.2	FAR1	TF	FAR1
evm.model.NODE_3334_length_35345_cov_15.416577.2	HSF	TF	HSF
evm.model.NODE_3346_length_35225_cov_23.695367.2	PHD	TR	PHD
evm.model.NODE_3356_length_35184_cov_17.941980.1	TRAF	TR	TRAF
evm.model.NODE_3356_length_35184_cov_17.941980.2	RWP-RK	TF	RWP-RK
evm.model.NODE_3356_length_35184_cov_17.941980.4	TRAF	TR	TRAF
evm.model.NODE_3356_length_35184_cov_17.941980.5	TRAF	TR	TRAF
evm.model.NODE_3366_length_35128_cov_16.603297.2	LIM	TF	LIM
evm.model.NODE_3370_length_35116_cov_18.430964.2	SNF2	TR	SNF2
evm.model.NODE_3372_length_35113_cov_17.647916.2	NF-YB	TF	NF-Y->NF-YB
evm.model.NODE_3379_length_35086_cov_15.632827.3	mTERF	TR	mTERF
evm.model.NODE_3379_length_35086_cov_15.632827.4	NAC	TF	NAC
evm.model.NODE_3382_length_35035_cov_17.529993.2	WRKY	TF	WRKY
evm.model.NODE_3384_length_35010_cov_16.923028.2	C2H2	TF	C2H2
evm.model.NODE_3397_length_34914_cov_14.811453.1	AUX/IAA	TR	AUX/IAA
evm.model.NODE_33_length_154914_cov_15.508402.14	PLATZ	TF	PLATZ
evm.model.NODE_33_length_154914_cov_15.508402.5	HB-KNOX	TF	HB->HB-KNOX
evm.model.NODE_3400_length_34903_cov_16.328531.3	GNAT	TR	GNAT
evm.model.NODE_3411_length_34836_cov_14.163012.1	TCP	TF	TCP
evm.model.NODE_3411_length_34836_cov_14.163012.2	bHLH	TF	bHLH
evm.model.NODE_3417_length_34810_cov_14.152438.2	NAC	TF	NAC
evm.model.NODE_3425_length_34770_cov_18.227261.1	mTERF	TR	mTERF
evm.model.NODE_3425_length_34770_cov_18.227261.3	WRKY	TF	WRKY
evm.model.NODE_342_length_92493_cov_16.879415.5	Others	TR	Others
evm.model.NODE_342_length_92493_cov_16.879415.9	SET	TR	SET
evm.model.NODE_3431_length_34751_cov_15.226057.1	WRKY	TF	WRKY
evm.model.NODE_3435_length_34716_cov_15.129261.1	OFP	TF	OFP
evm.model.NODE_3436_length_34711_cov_17.707610.1	DDT	TF	DDT
evm.model.NODE_343_length_92490_cov_17.561567.3	Others	TR	Others
evm.model.NODE_3449_length_34596_cov_16.302707.1	Jumonji	TR	Jumonji
evm.model.NODE_344_length_92435_cov_17.167320.5	AP2/ERF-ERF	TF	AP2/ERF->AP2/ERF-ERF
evm.model.NODE_344_length_92435_cov_17.167320.6	AP2/ERF-ERF	TF	AP2/ERF->AP2/ERF-ERF
evm.model.NODE_3462_length_34511_cov_16.750611.2	GARP-G2-like	TF	GARP->GARP-G2-like
evm.model.NODE_3467_length_34465_cov_15.933689.1	HB-WOX	TF	HB->HB-WOX
evm.model.NODE_3467_length_34465_cov_15.933689.4	C3H	TF	C3H
evm.model.NODE_346_length_92218_cov_15.708354.1	AP2/ERF-ERF	TF	AP2/ERF->AP2/ERF-ERF
evm.model.NODE_3478_length_34405_cov_15.411722.1	MADS-MIKC	TF	MADS->MADS-MIKC
evm.model.NODE_347_length_92181_cov_17.015632.10	WRKY	TF	WRKY
evm.model.NODE_3488_length_34354_cov_16.990534.4	PLATZ	TF	PLATZ
evm.model.NODE_348_length_92143_cov_16.648931.4	GARP-G2-like	TF	GARP->GARP-G2-like
evm.model.NODE_348_length_92143_cov_16.648931.5	SWI/SNF-BAF60b	TR	SWI/SNF-BAF60b
evm.model.NODE_3496_length_34324_cov_16.072696.1	B3	TF	B3->B3
evm.model.NODE_3499_length_34310_cov_16.912881.2	bHLH	TF	bHLH
evm.model.NODE_349_length_92110_cov_18.156192.4	BES1	TF	BES1
evm.model.NODE_350_length_91823_cov_15.844911.2	MYB-related	TF	MYB->MYB-related
evm.model.NODE_3514_length_34241_cov_14.681187.1	C2C2-GATA	TF	C2C2->C2C2-GATA
evm.model.NODE_351_length_91745_cov_17.215504.4	MYB-related	TF	MYB->MYB-related
evm.model.NODE_3520_length_34176_cov_14.374783.3	DBB	TF	DBB
evm.model.NODE_3524_length_34143_cov_13.598483.1	C2H2	TF	C2H2
evm.model.NODE_3527_length_34129_cov_14.290277.2	WRKY	TF	WRKY
evm.model.NODE_352_length_91729_cov_16.748826.1	C2C2-YABBY	TF	C2C2->C2C2-YABBY
evm.model.NODE_3532_length_34089_cov_17.717007.1	Jumonji	TR	Jumonji
evm.model.NODE_3540_length_34067_cov_13.973335.2	AP2/ERF-ERF	TF	AP2/ERF->AP2/ERF-ERF
evm.model.NODE_3541_length_34048_cov_16.425371.3	Others	TR	Others
evm.model.NODE_3549_length_34004_cov_18.652242.1	GNAT	TR	GNAT
evm.model.NODE_3550_length_33999_cov_15.902692.1	SRS	TF	SRS
evm.model.NODE_3565_length_33887_cov_15.983057.2	bHLH	TF	bHLH
evm.model.NODE_3571_length_33865_cov_16.588891.4	FAR1	TF	FAR1
evm.model.NODE_3574_length_33851_cov_17.739236.3	GNAT	TR	GNAT
evm.model.NODE_3579_length_33815_cov_15.940632.1	AP2/ERF-ERF	TF	AP2/ERF->AP2/ERF-ERF
evm.model.NODE_3579_length_33815_cov_15.940632.3	C2H2	TF	C2H2
evm.model.NODE_357_length_91185_cov_16.071614.4	C2C2-Dof	TF	C2C2->C2C2-Dof
evm.model.NODE_3586_length_33755_cov_16.104585.3	CPP	TF	CPP
evm.model.NODE_3587_length_33750_cov_14.687297.1	C2H2	TF	C2H2
evm.model.NODE_358_length_91095_cov_16.848628.1	bZIP	TF	bZIP
evm.model.NODE_358_length_91095_cov_16.848628.3	SET	TR	SET
evm.model.NODE_3593_length_33716_cov_17.450743.3	SET	TR	SET
evm.model.NODE_3594_length_33716_cov_14.132484.2	Tify	TF	Tify
evm.model.NODE_359_length_91018_cov_17.487133.4	AP2/ERF-ERF	TF	AP2/ERF->AP2/ERF-ERF
evm.model.NODE_35_length_153460_cov_16.045626.11	GRAS	TF	GRAS
evm.model.NODE_35_length_153460_cov_16.045626.2	GRAS	TF	GRAS
evm.model.NODE_3602_length_33663_cov_13.712906.2	AP2/ERF-ERF	TF	AP2/ERF->AP2/ERF-ERF
evm.model.NODE_3602_length_33663_cov_13.712906.3	AP2/ERF-ERF	TF	AP2/ERF->AP2/ERF-ERF
evm.model.NODE_360_length_90973_cov_17.858255.5	FAR1	TF	FAR1
evm.model.NODE_362_length_90686_cov_18.045639.10	FAR1	TF	FAR1
evm.model.NODE_362_length_90686_cov_18.045639.12	FAR1	TF	FAR1
evm.model.NODE_362_length_90686_cov_18.045639.13	FAR1	TF	FAR1
evm.model.NODE_3636_length_33472_cov_17.112461.1	MYB	TF	MYB->MYB
evm.model.NODE_3639_length_33453_cov_15.683850.1	bHLH	TF	bHLH
evm.model.NODE_3641_length_33439_cov_16.187740.1	HB-KNOX	TF	HB->HB-KNOX
evm.model.NODE_3641_length_33439_cov_16.187740.2	PHD	TR	PHD
evm.model.NODE_3649_length_33398_cov_17.064410.1	GRAS	TF	GRAS
evm.model.NODE_364_length_90604_cov_16.258066.7	bHLH	TF	bHLH
evm.model.NODE_3656_length_33352_cov_22.319338.1	Others	TR	Others
evm.model.NODE_365_length_90470_cov_16.126728.2	HB-WOX	TF	HB->HB-WOX
evm.model.NODE_366_length_90456_cov_17.029990.5	BBR-BPC	TF	BBR-BPC
evm.model.NODE_366_length_90456_cov_17.029990.6	bZIP	TF	bZIP
evm.model.NODE_3675_length_33211_cov_16.360900.4	C2H2	TF	C2H2
evm.model.NODE_3677_length_33197_cov_15.831690.1	bZIP	TF	bZIP
evm.model.NODE_3682_length_33152_cov_14.060045.1	C2C2-CO-like	TF	C2C2->C2C2-CO-like
evm.model.NODE_3695_length_33071_cov_15.430731.2	C2C2-GATA	TF	C2C2->C2C2-GATA
evm.model.NODE_3696_length_33069_cov_18.238237.2	Trihelix	TF	Trihelix
evm.model.NODE_369_length_90282_cov_17.172924.8	mTERF	TR	mTERF
evm.model.NODE_369_length_90282_cov_17.172924.9	mTERF	TR	mTERF
evm.model.NODE_36_length_153201_cov_16.493755.4	C2H2	TF	C2H2
evm.model.NODE_3704_length_33011_cov_15.227953.2	GRF	TF	GRF
evm.model.NODE_3714_length_32956_cov_16.192848.1	C3H	TF	C3H
evm.model.NODE_3729_length_32860_cov_15.635842.3	Coactivator p15	TR	Coactivator p15
evm.model.NODE_374_length_90158_cov_18.664393.4	MED7	TR	MED7
evm.model.NODE_3765_length_32652_cov_16.618478.2	MBF1	TR	MBF1
evm.model.NODE_3766_length_32652_cov_15.347394.3	Trihelix	TF	Trihelix
evm.model.NODE_3769_length_32639_cov_14.500646.1	MADS-MIKC	TF	MADS->MADS-MIKC
evm.model.NODE_376_length_90111_cov_16.179321.3	C2C2-Dof	TF	C2C2->C2C2-Dof
evm.model.NODE_3777_length_32563_cov_15.338790.1	Tify	TF	Tify
evm.model.NODE_3787_length_32533_cov_16.547059.1	C2H2	TF	C2H2
evm.model.NODE_3788_length_32529_cov_15.335689.1	LOB	TF	LOB
evm.model.NODE_3790_length_32526_cov_15.954443.3	C2C2-GATA	TF	C2C2->C2C2-GATA
evm.model.NODE_3791_length_32522_cov_14.929742.2	GRF	TF	GRF
evm.model.NODE_3796_length_32492_cov_18.247088.1	NAC	TF	NAC
evm.model.NODE_37_length_152127_cov_17.804197.1	SBP	TF	SBP
evm.model.NODE_37_length_152127_cov_17.804197.10	SNF2	TR	SNF2
evm.model.NODE_3804_length_32442_cov_16.945320.1	bZIP	TF	bZIP
evm.model.NODE_3816_length_32349_cov_16.123270.2	SNF2	TR	SNF2
evm.model.NODE_3823_length_32305_cov_14.037510.1	Trihelix	TF	Trihelix
evm.model.NODE_3824_length_32302_cov_16.662347.1	LUG	TR	LUG
evm.model.NODE_3829_length_32250_cov_17.343461.2	E2F-DP	TF	E2F-DP
evm.model.NODE_3832_length_32242_cov_15.498895.3	WRKY	TF	WRKY
evm.model.NODE_3838_length_32195_cov_17.161407.2	B3	TF	B3->B3
evm.model.NODE_383_length_89749_cov_16.425498.8	HSF	TF	HSF
evm.model.NODE_384_length_89637_cov_15.024265.2	C3H	TF	C3H
evm.model.NODE_3869_length_31987_cov_16.365913.1	B3	TF	B3->B3
evm.model.NODE_3869_length_31987_cov_16.365913.2	B3	TF	B3->B3
evm.model.NODE_3869_length_31987_cov_16.365913.3	B3	TF	B3->B3
evm.model.NODE_3869_length_31987_cov_16.365913.4	B3	TF	B3->B3
evm.model.NODE_386_length_89579_cov_16.991224.3	TCP	TF	TCP
evm.model.NODE_3870_length_31985_cov_17.576370.1	Jumonji	TR	Jumonji
evm.model.NODE_3875_length_31961_cov_17.351919.1	HSF	TF	HSF
evm.model.NODE_3875_length_31961_cov_17.351919.2	GNAT	TR	GNAT
evm.model.NODE_387_length_89542_cov_17.171985.2	BES1	TF	BES1
evm.model.NODE_387_length_89542_cov_17.171985.8	C2H2	TF	C2H2
evm.model.NODE_3883_length_31920_cov_18.202749.1	MYB-related	TF	MYB->MYB-related
evm.model.NODE_3899_length_31839_cov_17.277718.3	GARP-G2-like	TF	GARP->GARP-G2-like
evm.model.NODE_38_length_151104_cov_18.640972.13	B3-ARF	TF	B3->B3-ARF
evm.model.NODE_38_length_151104_cov_18.640972.16	TUB	TF	TUB
evm.model.NODE_390_length_89371_cov_16.022870.5	Jumonji	TR	Jumonji
evm.model.NODE_390_length_89371_cov_16.022870.6	NAC	TF	NAC
evm.model.NODE_3914_length_31766_cov_19.646133.1	mTERF	TR	mTERF
evm.model.NODE_3917_length_31736_cov_15.957386.1	B3	TF	B3->B3
evm.model.NODE_391_length_89360_cov_17.307891.6	HSF	TF	HSF
evm.model.NODE_3926_length_31677_cov_16.572900.1	WRKY	TF	WRKY
evm.model.NODE_392_length_89316_cov_17.534079.3	GNAT	TR	GNAT
evm.model.NODE_3940_length_31596_cov_16.308939.2	E2F-DP	TF	E2F-DP
evm.model.NODE_3940_length_31596_cov_16.308939.3	mTERF	TR	mTERF
evm.model.NODE_3951_length_31514_cov_17.385000.2	HMG	TR	HMG
evm.model.NODE_3951_length_31514_cov_17.385000.3	HMG	TR	HMG
evm.model.NODE_395_length_89126_cov_17.069776.3	BES1	TF	BES1
evm.model.NODE_3963_length_31476_cov_17.769147.1	MYB-related	TF	MYB->MYB-related
evm.model.NODE_3963_length_31476_cov_17.769147.3	HSF	TF	HSF
evm.model.NODE_3965_length_31471_cov_14.183289.1	MYB-related	TF	MYB->MYB-related
evm.model.NODE_3968_length_31457_cov_16.027450.3	Others	TR	Others
evm.model.NODE_3987_length_31346_cov_16.537589.1	bHLH	TF	bHLH
evm.model.NODE_3991_length_31319_cov_18.032540.4	OFP	TF	OFP
evm.model.NODE_3995_length_31308_cov_15.057888.1	C2C2-Dof	TF	C2C2->C2C2-Dof
evm.model.NODE_3996_length_31304_cov_15.777560.2	Trihelix	TF	Trihelix
evm.model.NODE_4002_length_31253_cov_16.800135.1	SNF2	TR	SNF2
evm.model.NODE_400_length_88677_cov_16.777922.4	FAR1	TF	FAR1
evm.model.NODE_400_length_88677_cov_16.777922.5	FAR1	TF	FAR1
evm.model.NODE_401_length_88587_cov_17.414447.7	HB-other	TF	HB->HB-other
evm.model.NODE_4020_length_31181_cov_17.726541.2	C3H	TF	C3H
evm.model.NODE_4025_length_31131_cov_14.079441.1	MYB	TF	MYB->MYB
evm.model.NODE_4027_length_31126_cov_16.739927.2	bHLH	TF	bHLH
evm.model.NODE_402_length_88576_cov_25.060702.3	FAR1	TF	FAR1
evm.model.NODE_4038_length_31062_cov_15.485340.2	RWP-RK	TF	RWP-RK
evm.model.NODE_4039_length_31050_cov_15.758400.2	NF-YA	TF	NF-Y->NF-YA
evm.model.NODE_403_length_88479_cov_16.868084.2	WRKY	TF	WRKY
evm.model.NODE_404_length_88478_cov_16.703569.4	MYB	TF	MYB->MYB
evm.model.NODE_4053_length_30961_cov_14.113933.2	FAR1	TF	FAR1
evm.model.NODE_4056_length_30936_cov_14.514687.1	NAC	TF	NAC
evm.model.NODE_405_length_88324_cov_17.030897.5	FAR1	TF	FAR1
evm.model.NODE_406_length_88202_cov_17.310372.1	AP2/ERF-AP2	TF	AP2/ERF->AP2/ERF-AP2
evm.model.NODE_4072_length_30815_cov_15.612487.1	MYB-related	TF	MYB->MYB-related
evm.model.NODE_4074_length_30813_cov_16.648374.3	MYB-related	TF	MYB->MYB-related
evm.model.NODE_4078_length_30792_cov_15.632610.3	C2C2-Dof	TF	C2C2->C2C2-Dof
evm.model.NODE_4083_length_30757_cov_16.620764.2	Others	TR	Others
evm.model.NODE_4086_length_30738_cov_17.009800.1	C2C2-GATA	TF	C2C2->C2C2-GATA
evm.model.NODE_4088_length_30722_cov_16.272659.1	TRAF	TR	TRAF
evm.model.NODE_408_length_88152_cov_17.381414.4	Alfin-like	TF	Alfin-like
evm.model.NODE_408_length_88152_cov_17.381414.5	NF-YA	TF	NF-Y->NF-YA
evm.model.NODE_40_length_150325_cov_16.917935.12	MYB-related	TF	MYB->MYB-related
evm.model.NODE_40_length_150325_cov_16.917935.15	zf-HD	TF	zf-HD
evm.model.NODE_40_length_150325_cov_16.917935.16	zf-HD	TF	zf-HD
evm.model.NODE_4102_length_30655_cov_15.944313.1	bHLH	TF	bHLH
evm.model.NODE_410_length_88039_cov_16.860440.4	C2C2-GATA	TF	C2C2->C2C2-GATA
evm.model.NODE_4115_length_30579_cov_14.710068.2	SBP	TF	SBP
evm.model.NODE_4118_length_30571_cov_16.805052.3	AP2/ERF-ERF	TF	AP2/ERF->AP2/ERF-ERF
evm.model.NODE_4122_length_30562_cov_17.769739.3	C3H	TF	C3H
evm.model.NODE_4135_length_30506_cov_17.088581.3	FAR1	TF	FAR1
evm.model.NODE_4138_length_30501_cov_16.530223.2	WRKY	TF	WRKY
evm.model.NODE_4144_length_30480_cov_22.138372.1	NF-X1	TF	NF-X1
evm.model.NODE_41683_length_358_cov_62.476190.1	HMG	TR	HMG
evm.model.NODE_417_length_87671_cov_16.225521.1	MYB-related	TF	MYB->MYB-related
evm.model.NODE_4181_length_30253_cov_16.411140.2	GRAS	TF	GRAS
evm.model.NODE_418_length_87548_cov_17.281180.4	C2C2-Dof	TF	C2C2->C2C2-Dof
evm.model.NODE_4190_length_30205_cov_16.092194.1	PHD	TR	PHD
evm.model.NODE_4191_length_30201_cov_15.199209.3	MADS-M-type	TF	MADS->MADS-M-type
evm.model.NODE_4192_length_30200_cov_17.999368.3	mTERF	TR	mTERF
evm.model.NODE_4193_length_30198_cov_17.095308.2	TCP	TF	TCP
evm.model.NODE_4194_length_30184_cov_16.485810.4	NAC	TF	NAC
evm.model.NODE_420_length_87477_cov_17.892135.10	GeBP	TF	GeBP
evm.model.NODE_420_length_87477_cov_17.892135.9	GeBP	TF	GeBP
evm.model.NODE_4218_length_30051_cov_15.004144.1	AP2/ERF-ERF	TF	AP2/ERF->AP2/ERF-ERF
evm.model.NODE_4227_length_30033_cov_15.657493.1	HB-HD-ZIP	TF	HB->HB-HD-ZIP
evm.model.NODE_4246_length_29916_cov_16.829400.2	bHLH	TF	bHLH
evm.model.NODE_4249_length_29906_cov_18.035596.1	C2C2-CO-like	TF	C2C2->C2C2-CO-like
evm.model.NODE_425_length_87223_cov_18.094712.9	C2H2	TF	C2H2
evm.model.NODE_4266_length_29836_cov_17.760039.2	AP2/ERF-ERF	TF	AP2/ERF->AP2/ERF-ERF
evm.model.NODE_4267_length_29831_cov_15.094768.1	HB-HD-ZIP	TF	HB->HB-HD-ZIP
evm.model.NODE_4271_length_29802_cov_15.874608.3	HB-HD-ZIP	TF	HB->HB-HD-ZIP
evm.model.NODE_4290_length_29711_cov_15.652549.1	C3H	TF	C3H
evm.model.NODE_4297_length_29666_cov_18.031247.3	B3	TF	B3->B3
evm.model.NODE_429_length_86986_cov_16.647003.5	MYB-related	TF	MYB->MYB-related
evm.model.NODE_4305_length_29626_cov_16.037391.1	GRAS	TF	GRAS
evm.model.NODE_4309_length_29612_cov_17.376734.2	NAC	TF	NAC
evm.model.NODE_4318_length_29564_cov_17.721881.3	RWP-RK	TF	RWP-RK
evm.model.NODE_431_length_86826_cov_16.443546.3	NAC	TF	NAC
evm.model.NODE_431_length_86826_cov_16.443546.5	TRAF	TR	TRAF
evm.model.NODE_4338_length_29468_cov_13.221226.2	MADS-M-type	TF	MADS->MADS-M-type
evm.model.NODE_4347_length_29416_cov_18.516576.2	FAR1	TF	FAR1
evm.model.NODE_434_length_86662_cov_16.617334.5	SWI/SNF-BAF60b	TR	SWI/SNF-BAF60b
evm.model.NODE_4368_length_29316_cov_15.619172.5	NF-YC	TF	NF-Y->NF-YC
evm.model.NODE_436_length_86573_cov_17.890776.4	Others	TR	Others
evm.model.NODE_4370_length_29296_cov_16.040797.2	MADS-MIKC	TF	MADS->MADS-MIKC
evm.model.NODE_4373_length_29287_cov_16.087757.1	ARID	TR	ARID
evm.model.NODE_4379_length_29252_cov_16.110112.1	AP2/ERF-ERF	TF	AP2/ERF->AP2/ERF-ERF
evm.model.NODE_4380_length_29247_cov_14.976717.1	PHD	TR	PHD
evm.model.NODE_4383_length_29244_cov_16.386750.1	bZIP	TF	bZIP
evm.model.NODE_4391_length_29181_cov_16.710436.2	SWI/SNF-SWI3	TR	SWI/SNF-SWI3
evm.model.NODE_4394_length_29157_cov_17.201309.1	C2H2	TF	C2H2
evm.model.NODE_439_length_86272_cov_16.182936.3	B3-ARF	TF	B3->B3-ARF
evm.model.NODE_43_length_147387_cov_16.228847.4	MYB	TF	MYB->MYB
evm.model.NODE_4407_length_29089_cov_17.209274.3	WRKY	TF	WRKY
evm.model.NODE_4408_length_29084_cov_16.145353.1	HB-HD-ZIP	TF	HB->HB-HD-ZIP
evm.model.NODE_4411_length_29065_cov_18.138123.5	SWI/SNF-BAF60b	TR	SWI/SNF-BAF60b
evm.model.NODE_4419_length_29032_cov_13.720048.2	GARP-ARR-B	TF	GARP->GARP-ARR-B
evm.model.NODE_441_length_85934_cov_16.166035.4	mTERF	TR	mTERF
evm.model.NODE_4426_length_29009_cov_13.924555.1	TCP	TF	TCP
evm.model.NODE_442_length_85861_cov_16.272424.1	C2H2	TF	C2H2
evm.model.NODE_4437_length_28959_cov_15.859496.1	mTERF	TR	mTERF
evm.model.NODE_443_length_85835_cov_17.700086.7	SNF2	TR	SNF2
evm.model.NODE_4440_length_28953_cov_15.817526.2	C2H2	TF	C2H2
evm.model.NODE_4442_length_28949_cov_18.310076.1	SNF2	TR	SNF2
evm.model.NODE_4446_length_28943_cov_17.392421.2	Trihelix	TF	Trihelix
evm.model.NODE_4449_length_28932_cov_15.725464.1	MYB-related	TF	MYB->MYB-related
evm.model.NODE_444_length_85826_cov_16.024458.10	NOZZLE	TF	NOZZLE
evm.model.NODE_44533_length_333_cov_0.611650.1	Others	TR	Others
evm.model.NODE_4454_length_28891_cov_16.879676.3	TUB	TF	TUB
evm.model.NODE_4462_length_28876_cov_15.780653.1	B3	TF	B3->B3
evm.model.NODE_4462_length_28876_cov_15.780653.4	B3	TF	B3->B3
evm.model.NODE_4462_length_28876_cov_15.780653.5	B3	TF	B3->B3
evm.model.NODE_4464_length_28857_cov_17.347964.1	DDT	TF	DDT
evm.model.NODE_4465_length_28851_cov_15.875435.2	bHLH	TF	bHLH
evm.model.NODE_4473_length_28806_cov_17.663168.2	SET	TR	SET
evm.model.NODE_447_length_85815_cov_15.437296.5	B3	TF	B3->B3
evm.model.NODE_447_length_85815_cov_15.437296.7	B3	TF	B3->B3
evm.model.NODE_4483_length_28767_cov_16.259427.1	zf-HD	TF	zf-HD
evm.model.NODE_4487_length_28731_cov_51.271396.1	GeBP	TF	GeBP
evm.model.NODE_4489_length_28725_cov_16.337191.2	AP2/ERF-ERF	TF	AP2/ERF->AP2/ERF-ERF
evm.model.NODE_448_length_85793_cov_16.961782.10	MYB	TF	MYB->MYB
evm.model.NODE_44907_length_330_cov_0.679803.1	Others	TR	Others
evm.model.NODE_4490_length_28722_cov_16.731002.1	LOB	TF	LOB
evm.model.NODE_449_length_85772_cov_17.157978.5	NF-YB	TF	NF-Y->NF-YB
evm.model.NODE_44_length_147335_cov_17.972012.5	Rcd1-like	TR	Rcd1-like
evm.model.NODE_450_length_85742_cov_17.556550.1	bHLH	TF	bHLH
evm.model.NODE_4525_length_28536_cov_15.913830.5	TCP	TF	TCP
evm.model.NODE_4528_length_28530_cov_15.198747.1	AP2/ERF-AP2	TF	AP2/ERF->AP2/ERF-AP2
evm.model.NODE_4537_length_28479_cov_14.047792.1	GRAS	TF	GRAS
evm.model.NODE_453_length_85659_cov_16.171807.1	C2C2-GATA	TF	C2C2->C2C2-GATA
evm.model.NODE_453_length_85659_cov_16.171807.2	B3-ARF	TF	B3->B3-ARF
evm.model.NODE_453_length_85659_cov_16.171807.5	GNAT	TR	GNAT
evm.model.NODE_4541_length_28469_cov_16.562593.2	NF-YC	TF	NF-Y->NF-YC
evm.model.NODE_454_length_85637_cov_18.271161.4	HB-WOX	TF	HB->HB-WOX
evm.model.NODE_4555_length_28375_cov_13.654984.1	C2C2-Dof	TF	C2C2->C2C2-Dof
evm.model.NODE_455_length_85631_cov_15.422612.1	Others	TR	Others
evm.model.NODE_4561_length_28316_cov_14.126574.3	NAC	TF	NAC
evm.model.NODE_4566_length_28263_cov_16.318169.2	Trihelix	TF	Trihelix
evm.model.NODE_4566_length_28263_cov_16.318169.3	FAR1	TF	FAR1
evm.model.NODE_4574_length_28178_cov_15.331646.1	HB-WOX	TF	HB->HB-WOX
evm.model.NODE_457_length_85539_cov_15.484405.6	IWS1	TR	IWS1
evm.model.NODE_4596_length_28098_cov_17.805870.2	HSF	TF	HSF
evm.model.NODE_459_length_85471_cov_17.209212.6	MADS-M-type	TF	MADS->MADS-M-type
evm.model.NODE_4623_length_28011_cov_16.813800.1	SBP	TF	SBP
evm.model.NODE_4627_length_27983_cov_23.079660.2	bHLH	TF	bHLH
evm.model.NODE_4633_length_27942_cov_13.770735.1	Trihelix	TF	Trihelix
evm.model.NODE_4642_length_27900_cov_17.392756.4	Alfin-like	TF	Alfin-like
evm.model.NODE_4647_length_27886_cov_13.762563.3	NF-YB	TF	NF-Y->NF-YB
evm.model.NODE_4648_length_27883_cov_16.195453.2	BBR-BPC	TF	BBR-BPC
evm.model.NODE_464_length_85127_cov_17.661059.1	TAZ	TR	TAZ
evm.model.NODE_4654_length_27866_cov_15.068640.3	WRKY	TF	WRKY
evm.model.NODE_4655_length_27861_cov_15.779332.1	FAR1	TF	FAR1
evm.model.NODE_4659_length_27832_cov_16.460928.1	PLATZ	TF	PLATZ
evm.model.NODE_46_length_145334_cov_15.626547.5	Others	TR	Others
evm.model.NODE_4718_length_27531_cov_18.297292.1	TCP	TF	TCP
evm.model.NODE_4727_length_27511_cov_18.926928.1	zf-HD	TF	zf-HD
evm.model.NODE_4730_length_27502_cov_16.819215.2	AP2/ERF-ERF	TF	AP2/ERF->AP2/ERF-ERF
evm.model.NODE_473_length_84799_cov_15.567744.1	HB-HD-ZIP	TF	HB->HB-HD-ZIP
evm.model.NODE_4742_length_27445_cov_18.451131.1	Trihelix	TF	Trihelix
evm.model.NODE_4762_length_27358_cov_15.552752.1	bZIP	TF	bZIP
evm.model.NODE_476_length_84712_cov_16.440113.1	MADS-M-type	TF	MADS->MADS-M-type
evm.model.NODE_476_length_84712_cov_16.440113.2	MADS-M-type	TF	MADS->MADS-M-type
evm.model.NODE_477_length_84706_cov_15.914742.2	TCP	TF	TCP
evm.model.NODE_4798_length_27257_cov_16.062477.1	HB-HD-ZIP	TF	HB->HB-HD-ZIP
evm.model.NODE_4804_length_27228_cov_16.685657.2	bHLH	TF	bHLH
evm.model.NODE_4808_length_27195_cov_16.184905.1	MYB	TF	MYB->MYB
evm.model.NODE_480_length_84633_cov_15.589437.2	HB-BELL	TF	HB->HB-BELL
evm.model.NODE_4821_length_27149_cov_14.433425.1	OFP	TF	OFP
evm.model.NODE_4824_length_27140_cov_18.203717.1	GRAS	TF	GRAS
evm.model.NODE_4826_length_27134_cov_15.742881.1	WRKY	TF	WRKY
evm.model.NODE_4831_length_27098_cov_17.080531.4	FAR1	TF	FAR1
evm.model.NODE_4834_length_27076_cov_15.024342.1	Others	TR	Others
evm.model.NODE_4834_length_27076_cov_15.024342.2	Others	TR	Others
evm.model.NODE_4837_length_27053_cov_18.270148.3	C2H2	TF	C2H2
evm.model.NODE_4842_length_27032_cov_16.984836.3	C2H2	TF	C2H2
evm.model.NODE_4845_length_27010_cov_14.901462.1	HB-WOX	TF	HB->HB-WOX
evm.model.NODE_4854_length_26967_cov_15.616505.2	C2C2-YABBY	TF	C2C2->C2C2-YABBY
evm.model.NODE_485_length_84258_cov_16.807538.5	WRKY	TF	WRKY
evm.model.NODE_4864_length_26914_cov_12.972263.1	mTERF	TR	mTERF
evm.model.NODE_486_length_83902_cov_16.410660.5	HB-KNOX	TF	HB->HB-KNOX
evm.model.NODE_4873_length_26879_cov_16.107693.4	C3H	TF	C3H
evm.model.NODE_4879_length_26855_cov_16.176444.2	mTERF	TR	mTERF
evm.model.NODE_4884_length_26829_cov_15.263389.1	SNF2	TR	SNF2
evm.model.NODE_4889_length_26793_cov_13.795320.1	MYB-related	TF	MYB->MYB-related
evm.model.NODE_488_length_83589_cov_16.618305.2	Rcd1-like	TR	Rcd1-like
evm.model.NODE_4890_length_26784_cov_15.933939.1	Others	TR	Others
evm.model.NODE_48_length_142341_cov_18.223072.12	FAR1	TF	FAR1
evm.model.NODE_48_length_142341_cov_18.223072.8	C3H	TF	C3H
evm.model.NODE_4901_length_26730_cov_16.297598.1	C2H2	TF	C2H2
evm.model.NODE_4902_length_26730_cov_14.840356.2	bHLH	TF	bHLH
evm.model.NODE_4915_length_26677_cov_17.152618.1	GNAT	TR	GNAT
evm.model.NODE_4915_length_26677_cov_17.152618.3	mTERF	TR	mTERF
evm.model.NODE_4917_length_26670_cov_14.578194.2	WRKY	TF	WRKY
evm.model.NODE_491_length_83500_cov_17.665815.4	mTERF	TR	mTERF
evm.model.NODE_4928_length_26611_cov_17.144729.3	Jumonji	TR	Jumonji
evm.model.NODE_492_length_83390_cov_18.792201.5	MYB-related	TF	MYB->MYB-related
evm.model.NODE_4933_length_26595_cov_16.720795.1	C2H2	TF	C2H2
evm.model.NODE_4933_length_26595_cov_16.720795.2	ARID	TR	ARID
evm.model.NODE_493_length_83380_cov_18.130638.11	WRKY	TF	WRKY
evm.model.NODE_493_length_83380_cov_18.130638.9	GRAS	TF	GRAS
evm.model.NODE_4950_length_26535_cov_16.287034.1	B3	TF	B3->B3
evm.model.NODE_4959_length_26499_cov_14.392538.1	GRAS	TF	GRAS
evm.model.NODE_4964_length_26465_cov_18.957400.2	HMG	TR	HMG
evm.model.NODE_4978_length_26397_cov_15.564827.3	PLATZ	TF	PLATZ
evm.model.NODE_4983_length_26382_cov_16.929004.3	B3	TF	B3->B3
evm.model.NODE_4989_length_26369_cov_13.166032.1	PLATZ	TF	PLATZ
evm.model.NODE_4993_length_26353_cov_16.937276.3	C2H2	TF	C2H2
evm.model.NODE_4998_length_26325_cov_16.773838.4	WRKY	TF	WRKY
evm.model.NODE_4_length_214623_cov_16.590501.7	HSF	TF	HSF
evm.model.NODE_5004_length_26309_cov_16.179704.1	mTERF	TR	mTERF
evm.model.NODE_5010_length_26286_cov_17.865018.2	PHD	TR	PHD
evm.model.NODE_5011_length_26278_cov_16.748384.1	GNAT	TR	GNAT
evm.model.NODE_5013_length_26270_cov_18.042115.1	mTERF	TR	mTERF
evm.model.NODE_5023_length_26248_cov_17.134451.2	MYB-related	TF	MYB->MYB-related
evm.model.NODE_5030_length_26228_cov_18.521474.3	AP2/ERF-ERF	TF	AP2/ERF->AP2/ERF-ERF
evm.model.NODE_5046_length_26142_cov_17.777282.2	SNF2	TR	SNF2
evm.model.NODE_5047_length_26128_cov_19.022884.3	CAMTA	TF	CAMTA
evm.model.NODE_5048_length_26126_cov_17.925420.1	C2H2	TF	C2H2
evm.model.NODE_5048_length_26126_cov_17.925420.2	GNAT	TR	GNAT
evm.model.NODE_5051_length_26122_cov_16.174226.1	SET	TR	SET
evm.model.NODE_5054_length_26110_cov_16.232190.2	FAR1	TF	FAR1
evm.model.NODE_505_length_82281_cov_17.661429.3	HB-HD-ZIP	TF	HB->HB-HD-ZIP
evm.model.NODE_5060_length_26092_cov_13.517235.1	zf-HD	TF	zf-HD
evm.model.NODE_5074_length_25987_cov_19.156767.1	NAC	TF	NAC
evm.model.NODE_5075_length_25972_cov_14.947998.1	C2H2	TF	C2H2
evm.model.NODE_5075_length_25972_cov_14.947998.2	C2H2	TF	C2H2
evm.model.NODE_5082_length_25941_cov_16.473541.2	NAC	TF	NAC
evm.model.NODE_5083_length_25939_cov_16.321827.2	Jumonji	TR	Jumonji
evm.model.NODE_5087_length_25920_cov_22.094483.1	TCP	TF	TCP
evm.model.NODE_508_length_82049_cov_17.648641.2	WRKY	TF	WRKY
evm.model.NODE_5095_length_25840_cov_13.954964.2	MADS-M-type	TF	MADS->MADS-M-type
evm.model.NODE_509_length_82049_cov_16.647201.2	NAC	TF	NAC
evm.model.NODE_50_length_140914_cov_17.028199.10	Trihelix	TF	Trihelix
evm.model.NODE_5101_length_25821_cov_16.207286.2	CSD	TF	CSD
evm.model.NODE_5102_length_25819_cov_18.726491.1	C2H2	TF	C2H2
evm.model.NODE_510_length_82027_cov_17.335922.1	HB-KNOX	TF	HB->HB-KNOX
evm.model.NODE_5132_length_25680_cov_15.867961.1	bHLH	TF	bHLH
evm.model.NODE_5138_length_25668_cov_16.734897.2	FAR1	TF	FAR1
evm.model.NODE_5144_length_25648_cov_15.107519.1	C2H2	TF	C2H2
evm.model.NODE_5144_length_25648_cov_15.107519.2	NAC	TF	NAC
evm.model.NODE_5168_length_25556_cov_15.784695.1	Others	TR	Others
evm.model.NODE_516_length_81872_cov_16.629616.3	RWP-RK	TF	RWP-RK
evm.model.NODE_516_length_81872_cov_16.629616.7	HMG	TR	HMG
evm.model.NODE_5173_length_25543_cov_15.290683.2	LOB	TF	LOB
evm.model.NODE_5179_length_25499_cov_14.050765.1	MADS-M-type	TF	MADS->MADS-M-type
evm.model.NODE_5180_length_25494_cov_15.896913.3	Others	TR	Others
evm.model.NODE_5190_length_25446_cov_18.373001.1	AP2/ERF-ERF	TF	AP2/ERF->AP2/ERF-ERF
evm.model.NODE_5194_length_25419_cov_21.126087.1	HB-other	TF	HB->HB-other
evm.model.NODE_5195_length_25419_cov_16.260517.1	bHLH	TF	bHLH
evm.model.NODE_51_length_138817_cov_16.694765.4	PHD	TR	PHD
evm.model.NODE_51_length_138817_cov_16.694765.9	Others	TR	Others
evm.model.NODE_5205_length_25388_cov_16.236293.2	FAR1	TF	FAR1
evm.model.NODE_520_length_81509_cov_16.054754.1	bHLH	TF	bHLH
evm.model.NODE_5210_length_25373_cov_16.826547.2	B3	TF	B3->B3
evm.model.NODE_5217_length_25355_cov_16.410694.1	NAC	TF	NAC
evm.model.NODE_524_length_81235_cov_17.906088.5	bZIP	TF	bZIP
evm.model.NODE_5251_length_25234_cov_17.151631.1	bHLH	TF	bHLH
evm.model.NODE_525_length_81217_cov_15.540782.5	AP2/ERF-ERF	TF	AP2/ERF->AP2/ERF-ERF
evm.model.NODE_5267_length_25187_cov_16.348444.1	GRAS	TF	GRAS
evm.model.NODE_5274_length_25166_cov_16.993290.2	FAR1	TF	FAR1
evm.model.NODE_5275_length_25162_cov_15.863032.1	MADS-M-type	TF	MADS->MADS-M-type
evm.model.NODE_5276_length_25157_cov_16.650060.1	CPP	TF	CPP
evm.model.NODE_5280_length_25150_cov_15.817288.1	Others	TR	Others
evm.model.NODE_5287_length_25117_cov_16.641537.2	mTERF	TR	mTERF
evm.model.NODE_5291_length_25107_cov_16.602962.3	IWS1	TR	IWS1
evm.model.NODE_5307_length_25052_cov_16.935206.1	MYB-related	TF	MYB->MYB-related
evm.model.NODE_530_length_80833_cov_17.262694.9	PHD	TR	PHD
evm.model.NODE_5310_length_25039_cov_16.261601.1	AP2/ERF-ERF	TF	AP2/ERF->AP2/ERF-ERF
evm.model.NODE_5311_length_25034_cov_16.542739.2	NF-YB	TF	NF-Y->NF-YB
evm.model.NODE_531_length_80791_cov_17.334350.5	ARID	TR	ARID
evm.model.NODE_5324_length_24988_cov_14.773662.1	GRAS	TF	GRAS
evm.model.NODE_5327_length_24966_cov_13.132050.1	bZIP	TF	bZIP
evm.model.NODE_5332_length_24926_cov_17.899472.3	SET	TR	SET
evm.model.NODE_53382_length_282_cov_0.380645.1	Others	TR	Others
evm.model.NODE_5338_length_24879_cov_18.442106.2	Others	TR	Others
evm.model.NODE_533_length_80760_cov_15.267273.5	MYB-related	TF	MYB->MYB-related
evm.model.NODE_5340_length_24877_cov_15.107515.1	MYB-related	TF	MYB->MYB-related
evm.model.NODE_5345_length_24857_cov_15.144844.1	LOB	TF	LOB
evm.model.NODE_5364_length_24778_cov_19.559369.1	AUX/IAA	TR	AUX/IAA
evm.model.NODE_5366_length_24764_cov_14.631855.1	bZIP	TF	bZIP
evm.model.NODE_536_length_80634_cov_14.441986.9	bHLH	TF	bHLH
evm.model.NODE_5371_length_24724_cov_18.844127.1	SET	TR	SET
evm.model.NODE_5374_length_24710_cov_14.056299.1	MADS-M-type	TF	MADS->MADS-M-type
evm.model.NODE_5385_length_24655_cov_17.881727.3	GRAS	TF	GRAS
evm.model.NODE_538_length_80550_cov_16.047287.10	MYB-related	TF	MYB->MYB-related
evm.model.NODE_538_length_80550_cov_16.047287.11	zf-HD	TF	zf-HD
evm.model.NODE_538_length_80550_cov_16.047287.6	TUB	TF	TUB
evm.model.NODE_541_length_80464_cov_17.634988.9	AP2/ERF-ERF	TF	AP2/ERF->AP2/ERF-ERF
evm.model.NODE_5420_length_24509_cov_17.798335.3	MADS-M-type	TF	MADS->MADS-M-type
evm.model.NODE_5426_length_24491_cov_19.257306.2	ARID	TR	ARID
evm.model.NODE_5442_length_24440_cov_14.029079.1	Jumonji	TR	Jumonji
evm.model.NODE_5448_length_24414_cov_17.212995.2	OFP	TF	OFP
evm.model.NODE_5455_length_24385_cov_17.501608.1	HB-other	TF	HB->HB-other
evm.model.NODE_5459_length_24371_cov_13.826555.2	AP2/ERF-ERF	TF	AP2/ERF->AP2/ERF-ERF
evm.model.NODE_545_length_80306_cov_17.872535.9	SBP	TF	SBP
evm.model.NODE_5462_length_24363_cov_17.883685.3	SNF2	TR	SNF2
evm.model.NODE_5468_length_24349_cov_18.679878.3	Trihelix	TF	Trihelix
evm.model.NODE_5481_length_24287_cov_19.175538.1	Others	TR	Others
evm.model.NODE_5485_length_24265_cov_17.843898.2	S1Fa-like	TF	S1Fa-like
evm.model.NODE_5501_length_24217_cov_17.129680.1	CAMTA	TF	CAMTA
evm.model.NODE_5508_length_24190_cov_17.035449.2	NAC	TF	NAC
evm.model.NODE_551_length_80109_cov_15.536208.5	GARP-G2-like	TF	GARP->GARP-G2-like
evm.model.NODE_5521_length_24157_cov_18.236413.3	TCP	TF	TCP
evm.model.NODE_5522_length_24149_cov_16.233702.2	MYB	TF	MYB->MYB
evm.model.NODE_554_length_79989_cov_17.603792.5	Others	TR	Others
evm.model.NODE_5552_length_24003_cov_18.172474.1	BSD	TF	BSD
evm.model.NODE_5556_length_23981_cov_15.719250.3	ARID	TR	ARID
evm.model.NODE_5557_length_23976_cov_17.389534.1	MYB-related	TF	MYB->MYB-related
evm.model.NODE_5575_length_23938_cov_17.261350.1	WRKY	TF	WRKY
evm.model.NODE_5579_length_23927_cov_16.132017.4	MYB-related	TF	MYB->MYB-related
evm.model.NODE_5599_length_23850_cov_16.700122.1	AUX/IAA	TR	AUX/IAA
evm.model.NODE_559_length_79788_cov_16.081910.4	B3-ARF	TF	B3->B3-ARF
evm.model.NODE_559_length_79788_cov_16.081910.5	B3-ARF	TF	B3->B3-ARF
evm.model.NODE_559_length_79788_cov_16.081910.6	B3-ARF	TF	B3->B3-ARF
evm.model.NODE_5601_length_23814_cov_15.659391.1	SNF2	TR	SNF2
evm.model.NODE_5608_length_23784_cov_14.544025.1	C2H2	TF	C2H2
evm.model.NODE_560_length_79746_cov_18.581394.3	C2H2	TF	C2H2
evm.model.NODE_5630_length_23723_cov_15.447067.1	AP2/ERF-ERF	TF	AP2/ERF->AP2/ERF-ERF
evm.model.NODE_5646_length_23670_cov_16.274264.1	OFP	TF	OFP
evm.model.NODE_5655_length_23610_cov_15.951795.1	MADS-MIKC	TF	MADS->MADS-MIKC
evm.model.NODE_5665_length_23592_cov_16.572811.1	C3H	TF	C3H
evm.model.NODE_566_length_79610_cov_15.332436.1	C2C2-YABBY	TF	C2C2->C2C2-YABBY
evm.model.NODE_5680_length_23538_cov_13.302507.2	MADS-M-type	TF	MADS->MADS-M-type
evm.model.NODE_5684_length_23519_cov_15.168690.1	WRKY	TF	WRKY
evm.model.NODE_5685_length_23515_cov_16.653711.1	Trihelix	TF	Trihelix
evm.model.NODE_56_length_137751_cov_15.592477.7	C3H	TF	C3H
evm.model.NODE_5716_length_23407_cov_12.107088.3	HSF	TF	HSF
evm.model.NODE_5717_length_23403_cov_15.867202.2	C3H	TF	C3H
evm.model.NODE_5739_length_23280_cov_16.591500.1	Coactivator p15	TR	Coactivator p15
evm.model.NODE_574_length_79106_cov_19.130187.4	Jumonji	TR	Jumonji
evm.model.NODE_574_length_79106_cov_19.130187.8	MADS-M-type	TF	MADS->MADS-M-type
evm.model.NODE_5759_length_23194_cov_16.204101.2	C2H2	TF	C2H2
evm.model.NODE_575_length_79066_cov_16.054662.4	SRS	TF	SRS
evm.model.NODE_575_length_79066_cov_16.054662.5	DBB	TF	DBB
evm.model.NODE_5765_length_23190_cov_17.235442.1	DBB	TF	DBB
evm.model.NODE_576_length_79021_cov_17.519976.3	C2C2-Dof	TF	C2C2->C2C2-Dof
evm.model.NODE_5770_length_23155_cov_32.365468.5	Jumonji	TR	Jumonji
evm.model.NODE_5778_length_23127_cov_16.810478.2	E2F-DP	TF	E2F-DP
evm.model.NODE_577_length_79006_cov_17.285881.6	WRKY	TF	WRKY
evm.model.NODE_57_length_137583_cov_16.974465.8	AP2/ERF-AP2	TF	AP2/ERF->AP2/ERF-AP2
evm.model.NODE_5802_length_23031_cov_15.705248.2	zf-HD	TF	zf-HD
evm.model.NODE_5814_length_22963_cov_17.604922.1	HB-HD-ZIP	TF	HB->HB-HD-ZIP
evm.model.NODE_583_length_78655_cov_17.201801.2	C2H2	TF	C2H2
evm.model.NODE_5844_length_22856_cov_16.793216.1	PLATZ	TF	PLATZ
evm.model.NODE_586_length_78513_cov_17.231011.1	MYB-related	TF	MYB->MYB-related
evm.model.NODE_58_length_137374_cov_18.707629.7	C3H	TF	C3H
evm.model.NODE_5904_length_22613_cov_17.079872.1	PHD	TR	PHD
evm.model.NODE_5909_length_22582_cov_14.023558.1	NF-YB	TF	NF-Y->NF-YB
evm.model.NODE_5909_length_22582_cov_14.023558.2	C2H2	TF	C2H2
evm.model.NODE_5912_length_22568_cov_17.221470.2	Whirly	TF	Whirly
evm.model.NODE_5932_length_22474_cov_15.729091.2	AP2/ERF-AP2	TF	AP2/ERF->AP2/ERF-AP2
evm.model.NODE_5933_length_22467_cov_14.107654.1	TAZ	TR	TAZ
evm.model.NODE_5937_length_22449_cov_16.211630.1	NAC	TF	NAC
evm.model.NODE_5960_length_22368_cov_16.750596.1	Others	TR	Others
evm.model.NODE_5967_length_22353_cov_18.582066.1	TRAF	TR	TRAF
evm.model.NODE_596_length_78215_cov_17.508055.4	bHLH	TF	bHLH
evm.model.NODE_5974_length_22327_cov_13.684595.2	bHLH	TF	bHLH
evm.model.NODE_597_length_78191_cov_16.027196.3	HB-KNOX	TF	HB->HB-KNOX
evm.model.NODE_598_length_78156_cov_16.557152.6	HB-HD-ZIP	TF	HB->HB-HD-ZIP
evm.model.NODE_5_length_207186_cov_15.965420.6	HB-WOX	TF	HB->HB-WOX
evm.model.NODE_6005_length_22214_cov_16.330511.1	bZIP	TF	bZIP
evm.model.NODE_6019_length_22136_cov_16.834522.1	SWI/SNF-BAF60b	TR	SWI/SNF-BAF60b
evm.model.NODE_601_length_78034_cov_16.410130.8	MADS-M-type	TF	MADS->MADS-M-type
evm.model.NODE_602_length_78021_cov_16.839359.2	ARID	TR	ARID
evm.model.NODE_602_length_78021_cov_16.839359.4	SNF2	TR	SNF2
evm.model.NODE_6041_length_22038_cov_17.458126.2	C2H2	TF	C2H2
evm.model.NODE_6043_length_22027_cov_16.833333.2	C2H2	TF	C2H2
evm.model.NODE_604_length_78000_cov_17.907349.3	bZIP	TF	bZIP
evm.model.NODE_6055_length_21987_cov_24.118435.1	bHLH	TF	bHLH
evm.model.NODE_605_length_77956_cov_17.263424.3	PHD	TR	PHD
evm.model.NODE_607_length_77884_cov_17.878133.5	HRT	TF	HRT
evm.model.NODE_608_length_77862_cov_16.808645.2	MADS-M-type	TF	MADS->MADS-M-type
evm.model.NODE_6092_length_21870_cov_11.580279.1	NAC	TF	NAC
evm.model.NODE_60_length_136728_cov_17.833017.1	HB-KNOX	TF	HB->HB-KNOX
evm.model.NODE_6103_length_21837_cov_16.200000.1	C2H2	TF	C2H2
evm.model.NODE_610_length_77641_cov_16.986286.3	MADS-M-type	TF	MADS->MADS-M-type
evm.model.NODE_611_length_77585_cov_15.972333.5	SET	TR	SET
evm.model.NODE_6130_length_21737_cov_17.309671.1	LIM	TF	LIM
evm.model.NODE_6154_length_21680_cov_16.137521.2	C2H2	TF	C2H2
evm.model.NODE_6159_length_21654_cov_17.171552.1	C2C2-LSD	TF	C2C2->C2C2-LSD
evm.model.NODE_6161_length_21635_cov_16.654733.1	Jumonji	TR	Jumonji
evm.model.NODE_6162_length_21629_cov_17.827969.3	MADS-MIKC	TF	MADS->MADS-MIKC
evm.model.NODE_616_length_77395_cov_16.789033.5	AP2/ERF-AP2	TF	AP2/ERF->AP2/ERF-AP2
evm.model.NODE_6171_length_21612_cov_17.672655.1	TAZ	TR	TAZ
evm.model.NODE_6173_length_21608_cov_15.874773.1	bZIP	TF	bZIP
evm.model.NODE_617_length_77328_cov_17.378259.1	LUG	TR	LUG
evm.model.NODE_6181_length_21598_cov_16.222160.1	SBP	TF	SBP
evm.model.NODE_6196_length_21546_cov_15.762127.1	C2C2-GATA	TF	C2C2->C2C2-GATA
evm.model.NODE_61_length_135536_cov_16.348965.7	mTERF	TR	mTERF
evm.model.NODE_620_length_77043_cov_16.935215.1	FAR1	TF	FAR1
evm.model.NODE_620_length_77043_cov_16.935215.2	PHD	TR	PHD
evm.model.NODE_6210_length_21515_cov_17.812886.1	bZIP	TF	bZIP
evm.model.NODE_6213_length_21511_cov_14.202628.1	HB-HD-ZIP	TF	HB->HB-HD-ZIP
evm.model.NODE_6216_length_21498_cov_13.991109.1	PLATZ	TF	PLATZ
evm.model.NODE_6219_length_21493_cov_15.546616.1	HSF	TF	HSF
evm.model.NODE_621_length_76955_cov_16.420797.1	AP2/ERF-ERF	TF	AP2/ERF->AP2/ERF-ERF
evm.model.NODE_621_length_76955_cov_16.420797.8	C2H2	TF	C2H2
evm.model.NODE_6229_length_21463_cov_15.545979.1	WRKY	TF	WRKY
evm.model.NODE_622_length_76867_cov_17.331470.1	zf-HD	TF	zf-HD
evm.model.NODE_622_length_76867_cov_17.331470.2	zf-HD	TF	zf-HD
evm.model.NODE_622_length_76867_cov_17.331470.3	zf-HD	TF	zf-HD
evm.model.NODE_623_length_76836_cov_17.023948.2	SET	TR	SET
evm.model.NODE_6241_length_21417_cov_15.287929.1	Trihelix	TF	Trihelix
evm.model.NODE_6247_length_21405_cov_16.618855.1	bHLH	TF	bHLH
evm.model.NODE_6253_length_21388_cov_15.655849.2	Trihelix	TF	Trihelix
evm.model.NODE_6267_length_21351_cov_15.915614.1	GeBP	TF	GeBP
evm.model.NODE_6273_length_21332_cov_17.155529.2	mTERF	TR	mTERF
evm.model.NODE_627_length_76640_cov_17.565525.1	SNF2	TR	SNF2
evm.model.NODE_62_length_135311_cov_16.042327.1	B3	TF	B3->B3
evm.model.NODE_62_length_135311_cov_16.042327.6	Others	TR	Others
evm.model.NODE_6301_length_21248_cov_17.390417.1	MYB	TF	MYB->MYB
evm.model.NODE_6304_length_21237_cov_16.388205.1	SNF2	TR	SNF2
evm.model.NODE_6310_length_21222_cov_16.912681.2	SNF2	TR	SNF2
evm.model.NODE_631_length_76608_cov_18.059361.1	Others	TR	Others
evm.model.NODE_631_length_76608_cov_18.059361.2	PHD	TR	PHD
evm.model.NODE_631_length_76608_cov_18.059361.3	SET	TR	SET
evm.model.NODE_6320_length_21192_cov_16.846285.1	HB-other	TF	HB->HB-other
evm.model.NODE_6352_length_21109_cov_16.337241.2	bHLH	TF	bHLH
evm.model.NODE_6361_length_21077_cov_16.426062.1	SET	TR	SET
evm.model.NODE_6368_length_21047_cov_18.208652.1	DDT	TF	DDT
evm.model.NODE_6368_length_21047_cov_18.208652.2	HB-HD-ZIP	TF	HB->HB-HD-ZIP
evm.model.NODE_6385_length_20966_cov_17.161140.1	PHD	TR	PHD
evm.model.NODE_6393_length_20939_cov_16.741880.2	SBP	TF	SBP
evm.model.NODE_63_length_134291_cov_17.062237.5	SET	TR	SET
evm.model.NODE_6412_length_20865_cov_17.736040.3	C2H2	TF	C2H2
evm.model.NODE_6415_length_20844_cov_13.284742.1	bHLH	TF	bHLH
evm.model.NODE_6420_length_20833_cov_18.046943.2	SNF2	TR	SNF2
evm.model.NODE_6431_length_20796_cov_14.588563.1	HB-HD-ZIP	TF	HB->HB-HD-ZIP
evm.model.NODE_6446_length_20741_cov_18.551955.2	GNAT	TR	GNAT
evm.model.NODE_644_length_76120_cov_18.656284.2	MADS-M-type	TF	MADS->MADS-M-type
evm.model.NODE_6455_length_20720_cov_13.226533.1	bHLH	TF	bHLH
evm.model.NODE_6459_length_20699_cov_12.936613.1	AP2/ERF-ERF	TF	AP2/ERF->AP2/ERF-ERF
evm.model.NODE_645_length_76071_cov_16.100627.4	TRAF	TR	TRAF
evm.model.NODE_6463_length_20686_cov_13.282844.1	bZIP	TF	bZIP
evm.model.NODE_6467_length_20668_cov_15.793535.1	SBP	TF	SBP
evm.model.NODE_6471_length_20634_cov_15.458819.1	C2H2	TF	C2H2
evm.model.NODE_6472_length_20631_cov_17.917480.1	MYB	TF	MYB->MYB
evm.model.NODE_6474_length_20624_cov_16.405084.2	GNAT	TR	GNAT
evm.model.NODE_6485_length_20592_cov_14.538236.1	OFP	TF	OFP
evm.model.NODE_648_length_75965_cov_16.931380.2	NF-YA	TF	NF-Y->NF-YA
evm.model.NODE_6515_length_20497_cov_13.641826.1	GRF	TF	GRF
evm.model.NODE_6525_length_20457_cov_16.366601.1	AP2/ERF-RAV	TF	AP2/ERF->AP2/ERF-RAV
evm.model.NODE_652_length_75757_cov_17.596602.5	NAC	TF	NAC
evm.model.NODE_6540_length_20418_cov_15.565374.1	MADS-M-type	TF	MADS->MADS-M-type
evm.model.NODE_6547_length_20389_cov_14.842118.2	GARP-G2-like	TF	GARP->GARP-G2-like
evm.model.NODE_6556_length_20368_cov_16.367768.1	bHLH	TF	bHLH
evm.model.NODE_655_length_75718_cov_16.755844.10	bHLH	TF	bHLH
evm.model.NODE_6578_length_20299_cov_14.874232.1	MADS-MIKC	TF	MADS->MADS-MIKC
evm.model.NODE_6584_length_20283_cov_15.956886.1	Trihelix	TF	Trihelix
evm.model.NODE_6589_length_20272_cov_17.507123.2	MYB-related	TF	MYB->MYB-related
evm.model.NODE_6612_length_20212_cov_16.285039.1	SNF2	TR	SNF2
evm.model.NODE_6635_length_20124_cov_17.770816.1	Jumonji	TR	Jumonji
evm.model.NODE_6641_length_20115_cov_12.897539.1	C2H2	TF	C2H2
evm.model.NODE_6647_length_20105_cov_15.793573.1	C3H	TF	C3H
evm.model.NODE_6650_length_20096_cov_15.768541.1	EIL	TF	EIL
evm.model.NODE_6654_length_20091_cov_19.290373.1	SNF2	TR	SNF2
evm.model.NODE_6661_length_20051_cov_17.930486.4	bHLH	TF	bHLH
evm.model.NODE_6662_length_20046_cov_16.584467.1	MYB-related	TF	MYB->MYB-related
evm.model.NODE_6667_length_20029_cov_16.997689.2	BES1	TF	BES1
evm.model.NODE_6669_length_20022_cov_17.691279.3	GRAS	TF	GRAS
evm.model.NODE_666_length_75248_cov_18.142450.1	WRKY	TF	WRKY
evm.model.NODE_666_length_75248_cov_18.142450.7	HMG	TR	HMG
evm.model.NODE_6670_length_20022_cov_16.918623.2	C2H2	TF	C2H2
evm.model.NODE_6673_length_20014_cov_16.141147.1	MYB	TF	MYB->MYB
evm.model.NODE_6708_length_19913_cov_17.694178.3	MYB-related	TF	MYB->MYB-related
evm.model.NODE_670_length_75210_cov_17.385294.5	SNF2	TR	SNF2
evm.model.NODE_6712_length_19892_cov_13.155730.1	HSF	TF	HSF
evm.model.NODE_671_length_75188_cov_17.547528.1	mTERF	TR	mTERF
evm.model.NODE_6727_length_19866_cov_16.479812.1	C3H	TF	C3H
evm.model.NODE_674_length_75137_cov_16.937462.2	MYB	TF	MYB->MYB
evm.model.NODE_674_length_75137_cov_16.937462.3	bHLH	TF	bHLH
evm.model.NODE_6799_length_19576_cov_17.325312.1	MYB	TF	MYB->MYB
evm.model.NODE_6801_length_19567_cov_16.435288.1	bHLH	TF	bHLH
evm.model.NODE_6824_length_19481_cov_16.040302.1	C2H2	TF	C2H2
evm.model.NODE_6845_length_19416_cov_16.519571.1	HB-KNOX	TF	HB->HB-KNOX
evm.model.NODE_6868_length_19334_cov_15.213724.1	MYB-related	TF	MYB->MYB-related
evm.model.NODE_686_length_74782_cov_16.185346.2	GRF	TF	GRF
evm.model.NODE_686_length_74782_cov_16.185346.4	MYB	TF	MYB->MYB
evm.model.NODE_687_length_74779_cov_17.714047.6	FAR1	TF	FAR1
evm.model.NODE_689_length_74669_cov_17.224867.3	Others	TR	Others
evm.model.NODE_68_length_133673_cov_18.380491.2	SWI/SNF-BAF60b	TR	SWI/SNF-BAF60b
evm.model.NODE_690_length_74632_cov_16.709254.3	HB-BELL	TF	HB->HB-BELL
evm.model.NODE_691_length_74624_cov_17.117683.2	SWI/SNF-BAF60b	TR	SWI/SNF-BAF60b
evm.model.NODE_691_length_74624_cov_17.117683.9	C2C2-GATA	TF	C2C2->C2C2-GATA
evm.model.NODE_6928_length_19160_cov_15.264646.1	NAC	TF	NAC
evm.model.NODE_693_length_74480_cov_17.254314.5	C3H	TF	C3H
evm.model.NODE_6943_length_19116_cov_14.885407.1	C2H2	TF	C2H2
evm.model.NODE_6948_length_19104_cov_13.749486.1	GARP-G2-like	TF	GARP->GARP-G2-like
evm.model.NODE_695_length_74456_cov_16.469426.7	WRKY	TF	WRKY
evm.model.NODE_695_length_74456_cov_16.469426.9	MADS-M-type	TF	MADS->MADS-M-type
evm.model.NODE_696_length_74424_cov_17.654912.8	bZIP	TF	bZIP
evm.model.NODE_6996_length_18973_cov_12.593707.1	SRS	TF	SRS
evm.model.NODE_6997_length_18971_cov_17.398695.4	mTERF	TR	mTERF
evm.model.NODE_700_length_74304_cov_15.120145.3	TRAF	TR	TRAF
evm.model.NODE_701_length_74272_cov_16.515139.1	MYB	TF	MYB->MYB
evm.model.NODE_7038_length_18859_cov_11.941063.1	mTERF	TR	mTERF
evm.model.NODE_703_length_74211_cov_16.983181.4	bHLH	TF	bHLH
evm.model.NODE_7053_length_18825_cov_17.974864.2	MADS-M-type	TF	MADS->MADS-M-type
evm.model.NODE_7061_length_18792_cov_13.217734.2	NF-YB	TF	NF-Y->NF-YB
evm.model.NODE_7074_length_18748_cov_14.462596.2	GRAS	TF	GRAS
evm.model.NODE_7085_length_18710_cov_17.238390.1	mTERF	TR	mTERF
evm.model.NODE_7085_length_18710_cov_17.238390.2	mTERF	TR	mTERF
evm.model.NODE_7085_length_18710_cov_17.238390.3	mTERF	TR	mTERF
evm.model.NODE_708_length_74050_cov_17.050377.8	bHLH	TF	bHLH
evm.model.NODE_7092_length_18693_cov_15.601799.2	bZIP	TF	bZIP
evm.model.NODE_709_length_74001_cov_17.135677.3	HRT	TF	HRT
evm.model.NODE_709_length_74001_cov_17.135677.4	HRT	TF	HRT
evm.model.NODE_70_length_133317_cov_16.766709.1	AP2/ERF-ERF	TF	AP2/ERF->AP2/ERF-ERF
evm.model.NODE_710_length_73918_cov_16.894784.3	MYB-related	TF	MYB->MYB-related
evm.model.NODE_7111_length_18616_cov_16.634756.2	AP2/ERF-AP2	TF	AP2/ERF->AP2/ERF-AP2
evm.model.NODE_7114_length_18600_cov_15.206409.2	mTERF	TR	mTERF
evm.model.NODE_7114_length_18600_cov_15.206409.3	mTERF	TR	mTERF
evm.model.NODE_711_length_73905_cov_16.799940.4	AUX/IAA	TR	AUX/IAA
evm.model.NODE_7125_length_18561_cov_17.902626.1	NF-YB	TF	NF-Y->NF-YB
evm.model.NODE_7133_length_18543_cov_14.035947.1	AP2/ERF-ERF	TF	AP2/ERF->AP2/ERF-ERF
evm.model.NODE_7145_length_18501_cov_14.998694.1	Trihelix	TF	Trihelix
evm.model.NODE_7147_length_18483_cov_17.076760.1	HB-HD-ZIP	TF	HB->HB-HD-ZIP
evm.model.NODE_7150_length_18473_cov_15.313093.1	B3-ARF	TF	B3->B3-ARF
evm.model.NODE_7157_length_18451_cov_16.483137.1	GRF	TF	GRF
evm.model.NODE_715_length_73835_cov_16.560997.1	SWI/SNF-BAF60b	TR	SWI/SNF-BAF60b
evm.model.NODE_717_length_73787_cov_16.503095.5	Others	TR	Others
evm.model.NODE_718_length_73775_cov_17.249783.1	HB-HD-ZIP	TF	HB->HB-HD-ZIP
evm.model.NODE_71_length_132804_cov_17.391108.12	PHD	TR	PHD
evm.model.NODE_7200_length_18318_cov_16.970370.1	GRAS	TF	GRAS
evm.model.NODE_7202_length_18312_cov_13.831290.1	B3-ARF	TF	B3->B3-ARF
evm.model.NODE_7209_length_18282_cov_17.166180.1	MADS-MIKC	TF	MADS->MADS-MIKC
evm.model.NODE_7227_length_18219_cov_16.339929.1	GRAS	TF	GRAS
evm.model.NODE_7228_length_18218_cov_14.433365.1	AP2/ERF-ERF	TF	AP2/ERF->AP2/ERF-ERF
evm.model.NODE_7246_length_18152_cov_16.924549.1	FAR1	TF	FAR1
evm.model.NODE_7247_length_18152_cov_15.837171.1	bZIP	TF	bZIP
evm.model.NODE_724_length_73515_cov_16.622064.1	bHLH	TF	bHLH
evm.model.NODE_7266_length_18094_cov_14.792620.1	OFP	TF	OFP
evm.model.NODE_726_length_73475_cov_16.897870.3	SWI/SNF-BAF60b	TR	SWI/SNF-BAF60b
evm.model.NODE_7278_length_18057_cov_14.514110.2	B3	TF	B3->B3
evm.model.NODE_7278_length_18057_cov_14.514110.5	B3	TF	B3->B3
evm.model.NODE_728_length_73357_cov_17.118817.4	MYB	TF	MYB->MYB
evm.model.NODE_7292_length_18013_cov_16.647322.2	FAR1	TF	FAR1
evm.model.NODE_72_length_132222_cov_16.292994.11	bZIP	TF	bZIP
evm.model.NODE_733_length_73224_cov_17.020042.3	bZIP	TF	bZIP
evm.model.NODE_7359_length_17846_cov_15.649585.1	NF-YB	TF	NF-Y->NF-YB
evm.model.NODE_7362_length_17837_cov_15.323151.1	GARP-G2-like	TF	GARP->GARP-G2-like
evm.model.NODE_7363_length_17835_cov_14.954992.1	bZIP	TF	bZIP
evm.model.NODE_736_length_72970_cov_15.869720.2	Trihelix	TF	Trihelix
evm.model.NODE_7373_length_17784_cov_16.223764.1	OFP	TF	OFP
evm.model.NODE_7380_length_17758_cov_15.691566.1	MYB	TF	MYB->MYB
evm.model.NODE_7393_length_17713_cov_17.800864.1	C2H2	TF	C2H2
evm.model.NODE_73_length_132186_cov_17.956148.2	C2C2-GATA	TF	C2C2->C2C2-GATA
evm.model.NODE_73_length_132186_cov_17.956148.3	Tify	TF	Tify
evm.model.NODE_7401_length_17676_cov_16.485441.3	bHLH	TF	bHLH
evm.model.NODE_7403_length_17667_cov_12.043900.1	GARP-G2-like	TF	GARP->GARP-G2-like
evm.model.NODE_7411_length_17635_cov_14.970756.1	AP2/ERF-ERF	TF	AP2/ERF->AP2/ERF-ERF
evm.model.NODE_741_length_72703_cov_16.892706.2	C2C2-Dof	TF	C2C2->C2C2-Dof
evm.model.NODE_7422_length_17601_cov_15.911755.1	mTERF	TR	mTERF
evm.model.NODE_7422_length_17601_cov_15.911755.2	mTERF	TR	mTERF
evm.model.NODE_7433_length_17576_cov_15.088143.1	bZIP	TF	bZIP
evm.model.NODE_7434_length_17574_cov_16.133547.1	GNAT	TR	GNAT
evm.model.NODE_743_length_72611_cov_15.619116.5	Others	TR	Others
evm.model.NODE_743_length_72611_cov_15.619116.7	Others	TR	Others
evm.model.NODE_7457_length_17503_cov_17.547882.1	Alfin-like	TF	Alfin-like
evm.model.NODE_7457_length_17503_cov_17.547882.2	C3H	TF	C3H
evm.model.NODE_7462_length_17491_cov_21.086616.2	OFP	TF	OFP
evm.model.NODE_7467_length_17471_cov_14.090982.2	bHLH	TF	bHLH
evm.model.NODE_7468_length_17469_cov_15.648426.1	MYB-related	TF	MYB->MYB-related
evm.model.NODE_747_length_72387_cov_16.029228.4	mTERF	TR	mTERF
evm.model.NODE_7494_length_17427_cov_15.237803.1	bHLH	TF	bHLH
evm.model.NODE_7494_length_17427_cov_15.237803.2	bHLH	TF	bHLH
evm.model.NODE_74_length_131001_cov_17.326299.13	IWS1	TR	IWS1
evm.model.NODE_7500_length_17409_cov_15.900590.1	HB-BELL	TF	HB->HB-BELL
evm.model.NODE_7529_length_17325_cov_16.277649.1	B3	TF	B3->B3
evm.model.NODE_753_length_72173_cov_17.621256.1	SET	TR	SET
evm.model.NODE_754_length_72169_cov_16.944574.5	AUX/IAA	TR	AUX/IAA
evm.model.NODE_7563_length_17244_cov_16.368931.1	WRKY	TF	WRKY
evm.model.NODE_7566_length_17241_cov_12.661564.1	GARP-G2-like	TF	GARP->GARP-G2-like
evm.model.NODE_7574_length_17216_cov_17.953713.2	MYB	TF	MYB->MYB
evm.model.NODE_7576_length_17213_cov_13.632389.1	bHLH	TF	bHLH
evm.model.NODE_7587_length_17171_cov_14.313072.1	GARP-G2-like	TF	GARP->GARP-G2-like
evm.model.NODE_758_length_72136_cov_16.305323.4	bHLH	TF	bHLH
evm.model.NODE_7608_length_17107_cov_16.923439.2	LIM	TF	LIM
evm.model.NODE_7611_length_17103_cov_18.368520.1	HB-HD-ZIP	TF	HB->HB-HD-ZIP
evm.model.NODE_7614_length_17098_cov_14.508338.1	MYB-related	TF	MYB->MYB-related
evm.model.NODE_7618_length_17090_cov_14.939280.1	TCP	TF	TCP
evm.model.NODE_7636_length_17037_cov_15.319219.2	TCP	TF	TCP
evm.model.NODE_763_length_72030_cov_16.742695.5	FAR1	TF	FAR1
evm.model.NODE_7646_length_16995_cov_15.635997.1	Others	TR	Others
evm.model.NODE_7659_length_16958_cov_18.742083.2	GRAS	TF	GRAS
evm.model.NODE_7659_length_16958_cov_18.742083.3	GRAS	TF	GRAS
evm.model.NODE_765_length_71883_cov_16.389166.12	MADS-M-type	TF	MADS->MADS-M-type
evm.model.NODE_766_length_71867_cov_16.902955.1	Others	TR	Others
evm.model.NODE_766_length_71867_cov_16.902955.3	PHD	TR	PHD
evm.model.NODE_768_length_71781_cov_24.163648.3	EIL	TF	EIL
evm.model.NODE_7695_length_16839_cov_15.760112.1	AP2/ERF-ERF	TF	AP2/ERF->AP2/ERF-ERF
evm.model.NODE_769_length_71716_cov_18.219028.1	FAR1	TF	FAR1
evm.model.NODE_7704_length_16809_cov_14.051073.1	PLATZ	TF	PLATZ
evm.model.NODE_7705_length_16800_cov_17.146704.1	Jumonji	TR	Jumonji
evm.model.NODE_7727_length_16749_cov_15.243051.1	mTERF	TR	mTERF
evm.model.NODE_772_length_71571_cov_17.304406.2	NF-YA	TF	NF-Y->NF-YA
evm.model.NODE_773_length_71556_cov_17.043624.3	PLATZ	TF	PLATZ
evm.model.NODE_7744_length_16702_cov_17.946063.2	NF-YB	TF	NF-Y->NF-YB
evm.model.NODE_7755_length_16682_cov_13.214437.1	zf-HD	TF	zf-HD
evm.model.NODE_775_length_71472_cov_17.716364.6	HB-PHD	TF	HB->HB-PHD
evm.model.NODE_7768_length_16640_cov_17.016896.1	AUX/IAA	TR	AUX/IAA
evm.model.NODE_7771_length_16636_cov_19.717366.4	bHLH	TF	bHLH
evm.model.NODE_7774_length_16621_cov_16.338062.1	bZIP	TF	bZIP
evm.model.NODE_7788_length_16576_cov_21.095872.1	B3	TF	B3->B3
evm.model.NODE_77_length_130195_cov_15.198196.2	NAC	TF	NAC
evm.model.NODE_77_length_130195_cov_15.198196.4	NAC	TF	NAC
evm.model.NODE_77_length_130195_cov_15.198196.5	NAC	TF	NAC
evm.model.NODE_7829_length_16469_cov_14.455881.1	C2H2	TF	C2H2
evm.model.NODE_782_length_71010_cov_16.561418.1	SWI/SNF-BAF60b	TR	SWI/SNF-BAF60b
evm.model.NODE_782_length_71010_cov_16.561418.2	zf-HD	TF	zf-HD
evm.model.NODE_784_length_70979_cov_17.527593.4	mTERF	TR	mTERF
evm.model.NODE_7852_length_16411_cov_12.676554.1	C2C2-Dof	TF	C2C2->C2C2-Dof
evm.model.NODE_7861_length_16398_cov_17.921517.4	MADS-M-type	TF	MADS->MADS-M-type
evm.model.NODE_786_length_70826_cov_16.681707.7	NF-YC	TF	NF-Y->NF-YC
evm.model.NODE_7874_length_16362_cov_17.389960.1	TRAF	TR	TRAF
evm.model.NODE_7886_length_16332_cov_16.813144.1	C3H	TF	C3H
evm.model.NODE_7888_length_16329_cov_17.221084.1	MYB	TF	MYB->MYB
evm.model.NODE_788_length_70775_cov_16.647463.3	LIM	TF	LIM
evm.model.NODE_7900_length_16302_cov_15.092117.2	C2C2-GATA	TF	C2C2->C2C2-GATA
evm.model.NODE_7901_length_16292_cov_15.076956.1	bHLH	TF	bHLH
evm.model.NODE_7904_length_16289_cov_12.595718.1	bHLH	TF	bHLH
evm.model.NODE_7905_length_16286_cov_14.811065.1	C2H2	TF	C2H2
evm.model.NODE_7913_length_16258_cov_13.813713.1	WRKY	TF	WRKY
evm.model.NODE_7918_length_16244_cov_14.524167.2	mTERF	TR	mTERF
evm.model.NODE_7927_length_16227_cov_17.889689.1	B3	TF	B3->B3
evm.model.NODE_7938_length_16194_cov_14.744196.1	NAC	TF	NAC
evm.model.NODE_7944_length_16165_cov_15.654820.1	TCP	TF	TCP
evm.model.NODE_794_length_70611_cov_15.752497.6	AUX/IAA	TR	AUX/IAA
evm.model.NODE_7954_length_16139_cov_16.623470.1	FAR1	TF	FAR1
evm.model.NODE_7961_length_16119_cov_15.634630.3	Others	TR	Others
evm.model.NODE_7971_length_16095_cov_14.464617.1	bHLH	TF	bHLH
evm.model.NODE_797_length_70416_cov_18.934414.5	NF-YB	TF	NF-Y->NF-YB
evm.model.NODE_7980_length_16067_cov_16.093915.2	C3H	TF	C3H
evm.model.NODE_798_length_70416_cov_15.729289.3	C2H2	TF	C2H2
evm.model.NODE_7998_length_16023_cov_17.701938.1	C3H	TF	C3H
evm.model.NODE_79_length_129987_cov_16.608555.8	HMG	TR	HMG
evm.model.NODE_7_length_199463_cov_16.395513.14	B3	TF	B3->B3
evm.model.NODE_7_length_199463_cov_16.395513.3	bZIP	TF	bZIP
evm.model.NODE_800_length_70361_cov_17.992383.3	SET	TR	SET
evm.model.NODE_8014_length_15962_cov_14.967919.1	MADS-M-type	TF	MADS->MADS-M-type
evm.model.NODE_8014_length_15962_cov_14.967919.2	Trihelix	TF	Trihelix
evm.model.NODE_801_length_70356_cov_17.754204.1	Others	TR	Others
evm.model.NODE_8029_length_15914_cov_14.975233.2	GARP-G2-like	TF	GARP->GARP-G2-like
evm.model.NODE_803_length_70304_cov_16.833877.3	B3	TF	B3->B3
evm.model.NODE_803_length_70304_cov_16.833877.4	B3	TF	B3->B3
evm.model.NODE_8044_length_15879_cov_15.572181.2	SNF2	TR	SNF2
evm.model.NODE_8056_length_15849_cov_15.158631.1	C2C2-GATA	TF	C2C2->C2C2-GATA
evm.model.NODE_805_length_70284_cov_15.368987.2	bHLH	TF	bHLH
evm.model.NODE_805_length_70284_cov_15.368987.4	AP2/ERF-ERF	TF	AP2/ERF->AP2/ERF-ERF
evm.model.NODE_8063_length_15831_cov_15.915181.1	AP2/ERF-ERF	TF	AP2/ERF->AP2/ERF-ERF
evm.model.NODE_8066_length_15821_cov_17.257551.1	SBP	TF	SBP
evm.model.NODE_806_length_70258_cov_16.090987.3	mTERF	TR	mTERF
evm.model.NODE_8083_length_15787_cov_16.018199.1	C2C2-Dof	TF	C2C2->C2C2-Dof
evm.model.NODE_808_length_70236_cov_17.017929.6	FAR1	TF	FAR1
evm.model.NODE_8111_length_15704_cov_13.973743.1	MYB	TF	MYB->MYB
evm.model.NODE_8151_length_15594_cov_19.295274.2	WRKY	TF	WRKY
evm.model.NODE_815_length_70029_cov_15.785171.2	C2C2-Dof	TF	C2C2->C2C2-Dof
evm.model.NODE_8178_length_15505_cov_15.787163.1	HB-HD-ZIP	TF	HB->HB-HD-ZIP
evm.model.NODE_817_length_70004_cov_16.177841.7	HB-HD-ZIP	TF	HB->HB-HD-ZIP
evm.model.NODE_8204_length_15430_cov_15.868130.1	LOB	TF	LOB
evm.model.NODE_8207_length_15427_cov_17.894837.2	GNAT	TR	GNAT
evm.model.NODE_821_length_69983_cov_16.842247.4	Others	TR	Others
evm.model.NODE_8220_length_15392_cov_14.937308.1	MYB	TF	MYB->MYB
evm.model.NODE_8226_length_15379_cov_15.466037.1	MYB-related	TF	MYB->MYB-related
evm.model.NODE_8230_length_15365_cov_14.536028.1	HB-BELL	TF	HB->HB-BELL
evm.model.NODE_8237_length_15350_cov_14.475399.1	HB-other	TF	HB->HB-other
evm.model.NODE_823_length_69876_cov_16.062409.3	CSD	TF	CSD
evm.model.NODE_8241_length_15344_cov_14.762700.1	bHLH	TF	bHLH
evm.model.NODE_8257_length_15291_cov_17.121208.1	TCP	TF	TCP
evm.model.NODE_825_length_69706_cov_17.681441.2	SNF2	TR	SNF2
evm.model.NODE_8266_length_15266_cov_15.376577.1	C2H2	TF	C2H2
evm.model.NODE_8268_length_15263_cov_14.722714.2	NF-YB	TF	NF-Y->NF-YB
evm.model.NODE_8276_length_15233_cov_16.763140.1	NAC	TF	NAC
evm.model.NODE_827_length_69661_cov_18.656772.4	HMG	TR	HMG
evm.model.NODE_8283_length_15212_cov_16.716937.2	AUX/IAA	TR	AUX/IAA
evm.model.NODE_82_length_129552_cov_17.107336.1	bHLH	TF	bHLH
evm.model.NODE_82_length_129552_cov_17.107336.12	CSD	TF	CSD
evm.model.NODE_8308_length_15139_cov_16.991607.2	MYB-related	TF	MYB->MYB-related
evm.model.NODE_8343_length_15053_cov_17.435884.1	LOB	TF	LOB
evm.model.NODE_838_length_69306_cov_17.017794.2	AP2/ERF-ERF	TF	AP2/ERF->AP2/ERF-ERF
evm.model.NODE_8398_length_14919_cov_17.043875.1	TCP	TF	TCP
evm.model.NODE_8405_length_14899_cov_14.907122.1	AP2/ERF-ERF	TF	AP2/ERF->AP2/ERF-ERF
evm.model.NODE_8407_length_14895_cov_16.363895.1	SAP	TF	SAP
evm.model.NODE_8408_length_14893_cov_14.811459.1	B3-ARF	TF	B3->B3-ARF
evm.model.NODE_840_length_69245_cov_17.418024.4	OFP	TF	OFP
evm.model.NODE_840_length_69245_cov_17.418024.5	C2C2-Dof	TF	C2C2->C2C2-Dof
evm.model.NODE_8420_length_14861_cov_14.313628.1	OFP	TF	OFP
evm.model.NODE_8429_length_14842_cov_22.393680.1	MYB	TF	MYB->MYB
evm.model.NODE_842_length_69147_cov_17.846595.6	FAR1	TF	FAR1
evm.model.NODE_8448_length_14810_cov_17.119390.1	GeBP	TF	GeBP
evm.model.NODE_844_length_69086_cov_15.845647.3	HB-HD-ZIP	TF	HB->HB-HD-ZIP
evm.model.NODE_845_length_68995_cov_14.155776.4	SET	TR	SET
evm.model.NODE_849_length_68858_cov_16.746999.1	MYB-related	TF	MYB->MYB-related
evm.model.NODE_849_length_68858_cov_16.746999.4	AP2/ERF-ERF	TF	AP2/ERF->AP2/ERF-ERF
evm.model.NODE_8516_length_14661_cov_13.774116.1	C2H2	TF	C2H2
evm.model.NODE_8535_length_14626_cov_13.535968.1	HB-other	TF	HB->HB-other
evm.model.NODE_8567_length_14555_cov_14.141461.1	GARP-ARR-B	TF	GARP->GARP-ARR-B
evm.model.NODE_857_length_68682_cov_17.615170.2	Others	TR	Others
evm.model.NODE_8594_length_14478_cov_8.900216.1	PHD	TR	PHD
evm.model.NODE_8599_length_14464_cov_15.209319.1	C2H2	TF	C2H2
evm.model.NODE_85_length_129090_cov_17.557648.1	NAC	TF	NAC
evm.model.NODE_85_length_129090_cov_17.557648.6	NAC	TF	NAC
evm.model.NODE_85_length_129090_cov_17.557648.7	NAC	TF	NAC
evm.model.NODE_8603_length_14451_cov_13.954063.1	NAC	TF	NAC
evm.model.NODE_8625_length_14388_cov_14.330412.1	TCP	TF	TCP
evm.model.NODE_8626_length_14385_cov_17.133048.1	Pseudo ARR-B	TR	Pseudo ARR-B
evm.model.NODE_8633_length_14363_cov_24.117097.1	bZIP	TF	bZIP
evm.model.NODE_8637_length_14344_cov_18.192516.1	C3H	TF	C3H
evm.model.NODE_8637_length_14344_cov_18.192516.3	BBR-BPC	TF	BBR-BPC
evm.model.NODE_8643_length_14324_cov_16.097133.1	bHLH	TF	bHLH
evm.model.NODE_8645_length_14314_cov_16.979911.2	NF-YB	TF	NF-Y->NF-YB
evm.model.NODE_8648_length_14301_cov_18.700367.1	Others	TR	Others
evm.model.NODE_8659_length_14266_cov_14.347620.1	bHLH	TF	bHLH
evm.model.NODE_8667_length_14250_cov_17.717553.1	HB-HD-ZIP	TF	HB->HB-HD-ZIP
evm.model.NODE_8670_length_14246_cov_15.656137.2	TCP	TF	TCP
evm.model.NODE_8682_length_14219_cov_17.796267.1	Others	TR	Others
evm.model.NODE_8688_length_14212_cov_16.935818.1	SNF2	TR	SNF2
evm.model.NODE_869_length_68379_cov_16.382436.4	FAR1	TF	FAR1
evm.model.NODE_8701_length_14192_cov_13.426662.2	MYB-related	TF	MYB->MYB-related
evm.model.NODE_8710_length_14158_cov_17.245100.1	Others	TR	Others
evm.model.NODE_8720_length_14137_cov_14.320343.1	WRKY	TF	WRKY
evm.model.NODE_8728_length_14112_cov_18.485663.1	LOB	TF	LOB
evm.model.NODE_8741_length_14081_cov_16.360613.2	MYB-related	TF	MYB->MYB-related
evm.model.NODE_874_length_68125_cov_16.666902.2	C2C2-Dof	TF	C2C2->C2C2-Dof
evm.model.NODE_8774_length_14007_cov_14.969236.1	RWP-RK	TF	RWP-RK
evm.model.NODE_877_length_68102_cov_17.126723.2	Others	TR	Others
evm.model.NODE_8794_length_13953_cov_20.682699.1	bZIP	TF	bZIP
evm.model.NODE_87_length_128419_cov_16.920494.4	MYB-related	TF	MYB->MYB-related
evm.model.NODE_8803_length_13935_cov_16.288818.2	Others	TR	Others
evm.model.NODE_8843_length_13833_cov_14.521596.1	AP2/ERF-AP2	TF	AP2/ERF->AP2/ERF-AP2
evm.model.NODE_8874_length_13765_cov_18.565039.1	GARP-G2-like	TF	GARP->GARP-G2-like
evm.model.NODE_8881_length_13755_cov_13.708321.2	GARP-G2-like	TF	GARP->GARP-G2-like
evm.model.NODE_8883_length_13747_cov_14.260426.1	NAC	TF	NAC
evm.model.NODE_88_length_128230_cov_17.256551.2	RWP-RK	TF	RWP-RK
evm.model.NODE_890_length_67588_cov_18.170291.3	B3	TF	B3->B3
evm.model.NODE_8922_length_13680_cov_14.171254.1	TCP	TF	TCP
evm.model.NODE_8938_length_13632_cov_14.607108.2	bZIP	TF	bZIP
evm.model.NODE_894_length_67533_cov_15.871421.1	SET	TR	SET
evm.model.NODE_894_length_67533_cov_15.871421.3	C2H2	TF	C2H2
evm.model.NODE_8954_length_13608_cov_14.412581.2	AP2/ERF-RAV	TF	AP2/ERF->AP2/ERF-RAV
evm.model.NODE_8957_length_13603_cov_13.106782.2	MYB-related	TF	MYB->MYB-related
evm.model.NODE_898_length_67355_cov_16.687571.1	Trihelix	TF	Trihelix
evm.model.NODE_8995_length_13522_cov_15.810153.1	B3-ARF	TF	B3->B3-ARF
evm.model.NODE_89_length_128139_cov_16.647025.4	SET	TR	SET
evm.model.NODE_900_length_67282_cov_17.142298.1	E2F-DP	TF	E2F-DP
evm.model.NODE_900_length_67282_cov_17.142298.4	Others	TR	Others
evm.model.NODE_9021_length_13470_cov_16.496515.1	TCP	TF	TCP
evm.model.NODE_902_length_67250_cov_17.057581.1	C2H2	TF	C2H2
evm.model.NODE_9081_length_13329_cov_15.888350.3	FAR1	TF	FAR1
evm.model.NODE_9090_length_13312_cov_16.832309.2	MADS-MIKC	TF	MADS->MADS-MIKC
evm.model.NODE_9093_length_13309_cov_15.156046.1	MYB	TF	MYB->MYB
evm.model.NODE_90_length_128131_cov_17.884230.8	SET	TR	SET
evm.model.NODE_9107_length_13282_cov_16.558495.1	PHD	TR	PHD
evm.model.NODE_9108_length_13279_cov_17.764599.1	MYB-related	TF	MYB->MYB-related
evm.model.NODE_9125_length_13243_cov_15.220265.1	GARP-G2-like	TF	GARP->GARP-G2-like
evm.model.NODE_9140_length_13210_cov_16.914775.1	GRAS	TF	GRAS
evm.model.NODE_9140_length_13210_cov_16.914775.2	GRAS	TF	GRAS
evm.model.NODE_9142_length_13207_cov_22.094572.1	mTERF	TR	mTERF
evm.model.NODE_9162_length_13154_cov_18.319490.1	SNF2	TR	SNF2
evm.model.NODE_916_length_66949_cov_17.673206.2	SNF2	TR	SNF2
evm.model.NODE_917_length_66938_cov_16.639416.5	GRAS	TF	GRAS
evm.model.NODE_918_length_66916_cov_16.710132.3	B3	TF	B3->B3
evm.model.NODE_919_length_66896_cov_14.138043.2	Tify	TF	Tify
evm.model.NODE_91_length_127838_cov_17.001472.1	Jumonji	TR	Jumonji
evm.model.NODE_9213_length_13026_cov_16.239709.1	RWP-RK	TF	RWP-RK
evm.model.NODE_9250_length_12964_cov_14.378048.1	WRKY	TF	WRKY
evm.model.NODE_928_length_66441_cov_16.709006.1	NF-YB	TF	NF-Y->NF-YB
evm.model.NODE_92_length_127759_cov_16.329792.3	MYB	TF	MYB->MYB
evm.model.NODE_9303_length_12847_cov_15.674135.1	MYB-related	TF	MYB->MYB-related
evm.model.NODE_9322_length_12796_cov_14.818218.1	C2C2-GATA	TF	C2C2->C2C2-GATA
evm.model.NODE_9337_length_12774_cov_13.128410.1	AP2/ERF-ERF	TF	AP2/ERF->AP2/ERF-ERF
evm.model.NODE_9348_length_12754_cov_13.197117.1	C2C2-GATA	TF	C2C2->C2C2-GATA
evm.model.NODE_9353_length_12740_cov_17.727900.1	EIL	TF	EIL
evm.model.NODE_935_length_66339_cov_18.097188.2	GRAS	TF	GRAS
evm.model.NODE_935_length_66339_cov_18.097188.3	GRAS	TF	GRAS
evm.model.NODE_935_length_66339_cov_18.097188.4	GRAS	TF	GRAS
evm.model.NODE_935_length_66339_cov_18.097188.5	GRAS	TF	GRAS
evm.model.NODE_935_length_66339_cov_18.097188.6	GRAS	TF	GRAS
evm.model.NODE_935_length_66339_cov_18.097188.7	GRAS	TF	GRAS
evm.model.NODE_935_length_66339_cov_18.097188.8	GRAS	TF	GRAS
evm.model.NODE_9395_length_12642_cov_31.184499.1	VOZ	TF	VOZ
evm.model.NODE_939_length_66105_cov_16.296129.9	mTERF	TR	mTERF
evm.model.NODE_9421_length_12584_cov_16.977603.1	bHLH	TF	bHLH
evm.model.NODE_9429_length_12569_cov_11.268687.1	PLATZ	TF	PLATZ
evm.model.NODE_942_length_65942_cov_17.302089.3	LUG	TR	LUG
evm.model.NODE_944_length_65918_cov_16.618778.5	AUX/IAA	TR	AUX/IAA
evm.model.NODE_945_length_65917_cov_15.389223.2	C2H2	TF	C2H2
evm.model.NODE_946_length_65913_cov_17.739489.1	SNF2	TR	SNF2
evm.model.NODE_946_length_65913_cov_17.739489.4	PHD	TR	PHD
evm.model.NODE_9471_length_12490_cov_16.565963.2	MADS-M-type	TF	MADS->MADS-M-type
evm.model.NODE_9504_length_12405_cov_13.559049.1	bHLH	TF	bHLH
evm.model.NODE_950_length_65803_cov_16.556885.1	B3	TF	B3->B3
evm.model.NODE_950_length_65803_cov_16.556885.2	B3	TF	B3->B3
evm.model.NODE_950_length_65803_cov_16.556885.3	B3	TF	B3->B3
evm.model.NODE_950_length_65803_cov_16.556885.4	B3	TF	B3->B3
evm.model.NODE_954_length_65723_cov_16.747591.5	SNF2	TR	SNF2
evm.model.NODE_9567_length_12275_cov_13.583964.1	Others	TR	Others
evm.model.NODE_9583_length_12237_cov_18.192651.2	LFY	TF	LFY
evm.model.NODE_958_length_65640_cov_15.344023.1	C2C2-Dof	TF	C2C2->C2C2-Dof
evm.model.NODE_958_length_65640_cov_15.344023.3	HB-WOX	TF	HB->HB-WOX
evm.model.NODE_95_length_126690_cov_16.747320.2	bHLH	TF	bHLH
evm.model.NODE_960_length_65583_cov_17.229834.6	PHD	TR	PHD
evm.model.NODE_9613_length_12158_cov_15.674341.1	MADS-M-type	TF	MADS->MADS-M-type
evm.model.NODE_9618_length_12149_cov_15.062802.1	B3	TF	B3->B3
evm.model.NODE_9622_length_12145_cov_17.909636.2	AP2/ERF-ERF	TF	AP2/ERF->AP2/ERF-ERF
evm.model.NODE_9630_length_12133_cov_14.899883.1	zf-HD	TF	zf-HD
evm.model.NODE_963_length_65499_cov_17.330723.8	FAR1	TF	FAR1
evm.model.NODE_9648_length_12097_cov_12.071261.1	Trihelix	TF	Trihelix
evm.model.NODE_9652_length_12084_cov_18.893284.1	GRAS	TF	GRAS
evm.model.NODE_9663_length_12055_cov_18.815141.3	GRAS	TF	GRAS
evm.model.NODE_9676_length_12030_cov_17.520793.1	HB-BELL	TF	HB->HB-BELL
evm.model.NODE_969_length_65309_cov_15.552346.4	LOB	TF	LOB
evm.model.NODE_9707_length_11967_cov_13.478209.1	MYB	TF	MYB->MYB
evm.model.NODE_971_length_65232_cov_16.495215.5	MADS-M-type	TF	MADS->MADS-M-type
evm.model.NODE_9720_length_11941_cov_4.449551.2	SNF2	TR	SNF2
evm.model.NODE_9745_length_11870_cov_12.629056.1	B3	TF	B3->B3
evm.model.NODE_974_length_65161_cov_17.460344.5	bZIP	TF	bZIP
evm.model.NODE_9752_length_11856_cov_15.462017.2	GRAS	TF	GRAS
evm.model.NODE_97_length_126295_cov_16.517397.1	GRAS	TF	GRAS
evm.model.NODE_9827_length_11719_cov_17.057971.2	SWI/SNF-BAF60b	TR	SWI/SNF-BAF60b
evm.model.NODE_9836_length_11708_cov_13.506088.1	MYB-related	TF	MYB->MYB-related
evm.model.NODE_9837_length_11702_cov_13.852873.1	GeBP	TF	GeBP
evm.model.NODE_9841_length_11695_cov_15.978129.1	IWS1	TR	IWS1
evm.model.NODE_9849_length_11679_cov_18.644217.1	mTERF	TR	mTERF
evm.model.NODE_9849_length_11679_cov_18.644217.2	mTERF	TR	mTERF
evm.model.NODE_9894_length_11587_cov_14.633159.1	NAC	TF	NAC
evm.model.NODE_9898_length_11582_cov_17.899520.1	SWI/SNF-BAF60b	TR	SWI/SNF-BAF60b
evm.model.NODE_9899_length_11580_cov_17.253645.1	C3H	TF	C3H
evm.model.NODE_989_length_64726_cov_17.121085.3	zf-HD	TF	zf-HD
evm.model.NODE_990_length_64716_cov_16.114245.1	Alfin-like	TF	Alfin-like
evm.model.NODE_9916_length_11555_cov_15.952135.1	TRAF	TR	TRAF
evm.model.NODE_9933_length_11522_cov_17.162878.1	GRF	TF	GRF
evm.model.NODE_9939_length_11504_cov_13.183704.1	Trihelix	TF	Trihelix
evm.model.NODE_9953_length_11483_cov_18.407010.1	E2F-DP	TF	E2F-DP
evm.model.NODE_997_length_64518_cov_16.560932.2	C2C2-Dof	TF	C2C2->C2C2-Dof
evm.model.NODE_998_length_64509_cov_16.881256.4	mTERF	TR	mTERF
evm.model.NODE_99_length_125472_cov_16.186406.10	SBP	TF	SBP
evm.model.NODE_99_length_125472_cov_16.186406.4	bZIP	TF	bZIP
