# Supplementary material for: First De Novo genome assembly and characterization of Gaultheria prostrata
Source: Front Plant Sci. 2024 Oct 29;15:1456102. doi: 10.3389/fpls.2024.1456102 (PMC11554542; doi:10.3389/fpls.2024.1456102)
Supplement: Supplementary file 9 [file Table6.xlsx]

## Sheet: Table S6 The classification of 
Gene_ID	Family/Domain
evm.model.NODE_10007_length_11390_cov_16.404155.2	RLK-Pelle_LRR-II
evm.model.NODE_1000_length_64465_cov_17.343514.1	RLK-Pelle_RLCK-VIIa-2
evm.model.NODE_1000_length_64465_cov_17.343514.3	RLK-Pelle_LRR-XIIIa
evm.model.NODE_1000_length_64465_cov_17.343514.5	RLK-Pelle_LRR-XIIIa
evm.model.NODE_10024_length_11347_cov_17.659804.2	AGC_PDK1
evm.model.NODE_10051_length_11292_cov_19.145365.2	RLK-Pelle_RLCK-XV
evm.model.NODE_1005_length_64363_cov_17.932374.9	RLK-Pelle_L-LEC
evm.model.NODE_10134_length_11135_cov_18.074491.1	TKL-Pl-5
evm.model.NODE_1015_length_63988_cov_18.396799.3	RLK-Pelle_LRR-VIII-1
evm.model.NODE_1015_length_63988_cov_18.396799.4	RLK-Pelle_LRR-VIII-1
evm.model.NODE_10160_length_11075_cov_14.943917.1	RLK-Pelle_LRR-III
evm.model.NODE_10161_length_11073_cov_18.031244.1	TKL-Pl-4
evm.model.NODE_10184_length_11028_cov_16.049812.1	RLK-Pelle_LRK10L-2
evm.model.NODE_1019_length_63798_cov_15.999168.4	RLK-Pelle_LRR-XI-1
evm.model.NODE_1019_length_63798_cov_15.999168.8	RLK-Pelle_LRR-II
evm.model.NODE_10238_length_10925_cov_17.824597.1	RLK-Pelle_DLSV
evm.model.NODE_1025_length_63650_cov_16.800151.3	Group-Pl-3
evm.model.NODE_10288_length_10823_cov_16.628085.1	RLK-Pelle_LRR-VI-2
evm.model.NODE_10295_length_10809_cov_15.552050.1	RLK-Pelle_LRR-Xa
evm.model.NODE_10328_length_10735_cov_19.586916.1	STE_STE11
evm.model.NODE_1034_length_63507_cov_15.877296.3	RLK-Pelle_RLCK-IV
evm.model.NODE_1042_length_63353_cov_16.970471.6	RLK-Pelle_RLCK-XII-1
evm.model.NODE_1043_length_63349_cov_17.317579.4	CAMK_CAMKL-CHK1
evm.model.NODE_10444_length_10526_cov_17.057121.1	RLK-Pelle_RLCK-V
evm.model.NODE_10447_length_10521_cov_15.666442.1	CMGC_DYRK-PRP4
evm.model.NODE_10460_length_10494_cov_18.713418.1	RLK-Pelle_DLSV
evm.model.NODE_10482_length_10451_cov_17.512301.1	CMGC_GSK
evm.model.NODE_1048_length_63157_cov_15.523878.2	RLK-Pelle_LRR-XII-1
evm.model.NODE_10495_length_10420_cov_19.026231.1	RLK-Pelle_DLSV
evm.model.NODE_1049_length_63050_cov_16.966372.1	RLK-Pelle_RLCK-XV
evm.model.NODE_10500_length_10410_cov_14.713313.1	AGC_NDR
evm.model.NODE_10547_length_10327_cov_21.322353.3	RLK-Pelle_L-LEC
evm.model.NODE_10557_length_10308_cov_14.392201.1	STE_STE11
evm.model.NODE_1055_length_62854_cov_16.966793.1	CAMK_CDPK
evm.model.NODE_10626_length_10189_cov_14.853011.2	RLK-Pelle_LysM
evm.model.NODE_1062_length_62707_cov_17.209748.2	AGC_RSK-2
evm.model.NODE_1063_length_62705_cov_17.778628.3	TKL-Pl-7
evm.model.NODE_10658_length_10116_cov_17.262289.1	RLK-Pelle_LRR-IV
evm.model.NODE_1065_length_62682_cov_17.711086.4	RLK-Pelle_WAK_LRK10L-1
evm.model.NODE_1065_length_62682_cov_17.711086.5	RLK-Pelle_LRK10L-2
evm.model.NODE_106_length_124179_cov_16.608116.8	RLK-Pelle_RLCK-VIIa-2
evm.model.NODE_1084_length_62256_cov_15.572518.1	RLK-Pelle_RLCK-IV
evm.model.NODE_108_length_123130_cov_16.330569.4	RLK-Pelle_LRR-III
evm.model.NODE_108_length_123130_cov_16.330569.9	RLK-Pelle_LRR-VIII-1
evm.model.NODE_11007_length_9506_cov_18.026229.1	RLK-Pelle_LRR-VIII-1
evm.model.NODE_1100_length_61879_cov_16.550460.5	RLK-Pelle_SD-2b
evm.model.NODE_1104_length_61765_cov_15.982592.7	RLK-Pelle_RLCK-VIIa-2
evm.model.NODE_11079_length_9395_cov_17.447669.1	RLK-Pelle_WAK_LRK10L-1
evm.model.NODE_11109_length_9340_cov_14.349289.1	RLK-Pelle_CR4L
evm.model.NODE_1110_length_61651_cov_18.372001.2	RLK-Pelle_LRR-III
evm.model.NODE_1110_length_61651_cov_18.372001.4	RLK-Pelle_LRR-XI-1
evm.model.NODE_11111_length_9339_cov_16.344985.1	RLK-Pelle_LRR-IX
evm.model.NODE_11114_length_9336_cov_19.803019.1	RLK-Pelle_PERK-2
evm.model.NODE_1111_length_61640_cov_16.929560.3	STE_STE20-Fray
evm.model.NODE_1112_length_61590_cov_17.115175.6	RLK-Pelle_LysM
evm.model.NODE_1115_length_61533_cov_16.714148.1	TTK
evm.model.NODE_11172_length_9240_cov_16.821244.1	RLK-Pelle_LRR-XI-1
evm.model.NODE_1118_length_61441_cov_16.458117.1	STE_STE11
evm.model.NODE_11232_length_9161_cov_18.138255.1	CAMK_CAMKL-CHK1
evm.model.NODE_11256_length_9120_cov_33.865229.1	NAK
evm.model.NODE_11270_length_9090_cov_18.441147.1	STE_STE7
evm.model.NODE_1131_length_61066_cov_16.623230.1	TKL-Pl-4
evm.model.NODE_11334_length_8981_cov_18.227355.1	RLK-Pelle_LRR-XI-1
evm.model.NODE_11341_length_8968_cov_17.422916.1	RLK-Pelle_Extensin
evm.model.NODE_1136_length_60948_cov_17.261423.2	RLK-Pelle_LRR-I-2
evm.model.NODE_11393_length_8884_cov_26.889231.1	RLK-Pelle_LRR-III
evm.model.NODE_1146_length_60762_cov_18.719617.1	AGC_RSK-2
evm.model.NODE_1151_length_60591_cov_17.970296.2	STE_STE-Pl
evm.model.NODE_1152_length_60586_cov_17.451579.1	RLK-Pelle_LRR-II
evm.model.NODE_1152_length_60586_cov_17.451579.2	RLK-Pelle_LRR-II
evm.model.NODE_11530_length_8668_cov_13.449479.1	RLK-Pelle_SD-2b
evm.model.NODE_11538_length_8646_cov_18.303087.1	RLK-Pelle_DLSV
evm.model.NODE_11578_length_8590_cov_7.950845.1	CK1_CK1-Pl
evm.model.NODE_1160_length_60461_cov_16.071585.5	RLK-Pelle_RLCK-IXb
evm.model.NODE_1160_length_60461_cov_16.071585.6	RLK-Pelle_RLCK-IXb
evm.model.NODE_1166_length_60386_cov_17.494150.1	RLK-Pelle_RLCK-IXb
evm.model.NODE_1166_length_60386_cov_17.494150.3	RLK-Pelle_RLCK-IXb
evm.model.NODE_1166_length_60386_cov_17.494150.4	RLK-Pelle_RLCK-IXb
evm.model.NODE_1166_length_60386_cov_17.494150.5	RLK-Pelle_RLCK-IXb
evm.model.NODE_11685_length_8404_cov_18.873626.1	RLK-Pelle_RLCK-Os
evm.model.NODE_1170_length_60314_cov_17.297888.11	RLK-Pelle_DLSV
evm.model.NODE_1173_length_60282_cov_20.980085.1	WNK_NRBP
evm.model.NODE_11769_length_8261_cov_16.388616.1	STE_STE11
evm.model.NODE_11846_length_8136_cov_15.674366.1	RLK-Pelle_LysM
evm.model.NODE_11856_length_8122_cov_23.920575.1	RLK-Pelle_LRR-XI-2
evm.model.NODE_1185_length_60015_cov_17.012206.3	TKL-Pl-5
evm.model.NODE_11906_length_8043_cov_18.439111.2	RLK-Pelle_RLCK-VIIa-2
evm.model.NODE_1195_length_59768_cov_15.585855.1	RLK-Pelle_DLSV
evm.model.NODE_11973_length_7944_cov_18.642574.1	RLK-Pelle_PERK-1
evm.model.NODE_119_length_118991_cov_17.202946.7	CK1_CK1
evm.model.NODE_1200_length_59660_cov_16.875229.6	RLK-Pelle_RLCK-XII-1
evm.model.NODE_12092_length_7752_cov_18.836852.1	RLK-Pelle_SD-2b
evm.model.NODE_12098_length_7744_cov_19.209006.1	RLK-Pelle_RLCK-VIIa-2
evm.model.NODE_1218_length_59383_cov_15.757881.2	RLK-Pelle_CR4L
evm.model.NODE_1223_length_59256_cov_18.206481.4	CMGC_CDK-CCRK
evm.model.NODE_1232_length_59083_cov_16.571273.5	RLK-Pelle_RLCK-VI
evm.model.NODE_1234_length_59052_cov_16.033958.5	RLK-Pelle_RLCK-VIIa-2
evm.model.NODE_12411_length_7256_cov_18.360920.1	Group-Pl-3
evm.model.NODE_1249_length_58614_cov_16.435020.2	RLK-Pelle_SD-2b
evm.model.NODE_124_length_118572_cov_15.985647.9	AGC_PKA-PKG
evm.model.NODE_1250_length_58612_cov_18.049431.2	BUB
evm.model.NODE_1252_length_58535_cov_16.117792.3	SCY1_SCYL2
evm.model.NODE_125_length_118019_cov_17.550470.5	CMGC_CDK-PITSLRE
evm.model.NODE_1261_length_58379_cov_17.223340.2	RLK-Pelle_RLCK-IXb
evm.model.NODE_1268_length_58138_cov_14.864164.6	RLK-Pelle_L-LEC
evm.model.NODE_1271_length_58083_cov_16.667041.2	CMGC_CDK-CCRK
evm.model.NODE_1278_length_58004_cov_16.635779.5	CMGC_CDK-CDK8
evm.model.NODE_12808_length_6755_cov_16.402535.1	RLK-Pelle_RLCK-VIIa-2
evm.model.NODE_1281_length_57925_cov_17.385342.2	RLK-Pelle_LRR-VI-1
evm.model.NODE_12859_length_6686_cov_14.076841.1	CAMK_CDPK
evm.model.NODE_12865_length_6676_cov_18.890823.1	CMGC_CDK-Pl
evm.model.NODE_1293_length_57560_cov_16.752877.5	RLK-Pelle_WAK_LRK10L-1
evm.model.NODE_1294_length_57557_cov_16.357705.1	TKL-Pl-4
evm.model.NODE_129_length_116612_cov_17.962639.1	RLK-Pelle_LRR-XI-1
evm.model.NODE_129_length_116612_cov_17.962639.4	NEK
evm.model.NODE_1302_length_57353_cov_17.539335.2	RLK-Pelle_DLSV
evm.model.NODE_1302_length_57353_cov_17.539335.4	RLK-Pelle_DLSV
evm.model.NODE_13069_length_6409_cov_19.904330.1	CAMK_CDPK
evm.model.NODE_130_length_116561_cov_17.349881.12	RLK-Pelle_RLCK-XI
evm.model.NODE_1311_length_57117_cov_18.036954.2	CMGC_CDK-CRK7-CDK9
evm.model.NODE_13166_length_6278_cov_18.436352.1	RLK-Pelle_LRR-Xb-1
evm.model.NODE_1329_length_56750_cov_17.291860.4	RLK-Pelle_Extensin
evm.model.NODE_1332_length_56712_cov_16.336927.3	AGC_NDR
evm.model.NODE_1333_length_56706_cov_18.196239.1	RLK-Pelle_LRR-XV
evm.model.NODE_1346_length_56501_cov_17.060773.3	TKL-Pl-6
evm.model.NODE_134_length_115803_cov_17.940904.7	RLK-Pelle_RLCK-IXb
evm.model.NODE_134_length_115803_cov_17.940904.8	RLK-Pelle_RLCK-IXb
evm.model.NODE_134_length_115803_cov_17.940904.9	RLK-Pelle_RLCK-IXb
evm.model.NODE_13559_length_5776_cov_16.429102.1	STE_STE20-Fray
evm.model.NODE_135_length_115576_cov_17.358661.5	RLK-Pelle_LRR-VII-1
evm.model.NODE_135_length_115576_cov_17.358661.9	RLK-Pelle_RLCK-II
evm.model.NODE_1363_length_56252_cov_17.542022.2	CAMK_CDPK
evm.model.NODE_1369_length_56146_cov_18.317981.5	RLK-Pelle_Extensin
evm.model.NODE_1373_length_56087_cov_15.261991.5	CMGC_MAPK
evm.model.NODE_1378_length_55976_cov_14.456230.1	CK1_CK1
evm.model.NODE_1380_length_55915_cov_17.606600.5	TKL-Pl-6
evm.model.NODE_13824_length_5455_cov_12.970721.1	RLK-Pelle_CR4L
evm.model.NODE_13877_length_5400_cov_9.146027.1	RLK-Pelle_L-LEC
evm.model.NODE_1389_length_55720_cov_16.616534.1	RLK-Pelle_RLCK-VI
evm.model.NODE_1389_length_55720_cov_16.616534.2	RLK-Pelle_RLCK-IXb
evm.model.NODE_1392_length_55663_cov_16.973477.6	Group-Pl-4
evm.model.NODE_1395_length_55617_cov_16.443611.3	RLK-Pelle_RLCK-VIIa-2
evm.model.NODE_139_length_114730_cov_17.762493.4	TKL_CTR1-DRK-2
evm.model.NODE_1405_length_55423_cov_17.769531.1	RLK-Pelle_LRR-I-1
evm.model.NODE_1416_length_55217_cov_16.028953.2	RLK-Pelle_DLSV
evm.model.NODE_1419_length_55192_cov_18.493707.2	ULK_ULK4
evm.model.NODE_1431_length_54978_cov_16.994567.3	RLK-Pelle_LRR-XI-1
evm.model.NODE_1433_length_54961_cov_18.060966.4	TKL_Gdt
evm.model.NODE_14387_length_4828_cov_13.498192.1	CAMK_CDPK
evm.model.NODE_1439_length_54862_cov_14.891112.2	RLK-Pelle_LRR-III
evm.model.NODE_144_length_113582_cov_17.836984.5	RLK-Pelle_RLCK-VIIa-2
evm.model.NODE_1450_length_54785_cov_16.202221.6	STE_STE11
evm.model.NODE_1452_length_54762_cov_16.271529.5	CMGC_CDK-CRK7-CDK9
evm.model.NODE_1457_length_54716_cov_16.002601.5	RLK-Pelle_DLSV
evm.model.NODE_1459_length_54685_cov_17.788775.7	RLK-Pelle_Extensin
evm.model.NODE_1477_length_54299_cov_16.284926.2	RLK-Pelle_LRR-Xb-1
evm.model.NODE_1477_length_54299_cov_16.284926.7	STE_STE20-YSK
evm.model.NODE_14790_length_4442_cov_17.841251.1	RLK-Pelle_LRR-VIII-1
evm.model.NODE_147_length_112948_cov_15.518840.1	STE_STE11
evm.model.NODE_1485_length_54231_cov_15.713810.3	NEK
evm.model.NODE_149_length_112854_cov_16.808883.5	TKL-Pl-5
evm.model.NODE_14_length_174258_cov_17.102509.9	RLK-Pelle_LRR-II
evm.model.NODE_1515_length_53688_cov_17.352589.4	RLK-Pelle_RLCK-IXb
evm.model.NODE_1533_length_53468_cov_17.251701.4	STE_STE20-Fray
evm.model.NODE_1540_length_53362_cov_15.800639.1	RLK-Pelle_LRR-XIIIa
evm.model.NODE_1541_length_53361_cov_16.286565.1	RLK-Pelle_DLSV
evm.model.NODE_1542_length_53348_cov_18.275850.5	RLK-Pelle_RLCK-VIIa-2
evm.model.NODE_1542_length_53348_cov_18.275850.6	RLK-Pelle_RLCK-VIIa-2
evm.model.NODE_15438_length_3850_cov_21.042439.1	RLK-Pelle_SD-2b
evm.model.NODE_15465_length_3829_cov_17.684225.1	RLK-Pelle_SD-2b
evm.model.NODE_1550_length_53240_cov_16.044076.3	RLK-Pelle_LRR-XI-1
evm.model.NODE_1560_length_53040_cov_16.801750.1	RLK-Pelle_RLCK-IXb
evm.model.NODE_1560_length_53040_cov_16.801750.6	CK1_CK1
evm.model.NODE_15794_length_3573_cov_25.853743.1	AGC_RSK-2
evm.model.NODE_1580_length_52812_cov_16.696878.1	TKL_CTR1-DRK-1
evm.model.NODE_15843_length_3529_cov_10.487948.1	CAMK_CAMKL-CHK1
evm.model.NODE_158_length_111865_cov_17.838721.7	CMGC_CDKL-Cr
evm.model.NODE_1603_length_52544_cov_15.831200.5	RLK-Pelle_LRR-III
evm.model.NODE_16054_length_3385_cov_19.980356.1	RLK-Pelle_WAK_LRK10L-1
evm.model.NODE_1611_length_52398_cov_18.251956.2	CAMK_CDPK
evm.model.NODE_1612_length_52381_cov_18.376258.1	STE_STE7
evm.model.NODE_1612_length_52381_cov_18.376258.6	RLK-Pelle_LRR-XI-1
evm.model.NODE_1638_length_51864_cov_16.852253.2	AGC_NDR
evm.model.NODE_16455_length_3099_cov_11.936743.1	CMGC_GSKL
evm.model.NODE_164_length_110563_cov_16.925450.1	RLK-Pelle_DLSV
evm.model.NODE_1651_length_51695_cov_17.265048.3	WNK_NRBP
evm.model.NODE_1651_length_51695_cov_17.265048.7	CMGC_CLK
evm.model.NODE_1653_length_51660_cov_18.431316.1	TKL-Pl-6
evm.model.NODE_1656_length_51611_cov_18.312505.3	AGC_MAST
evm.model.NODE_165_length_110304_cov_16.265119.1	RLK-Pelle_LRR-XI-1
evm.model.NODE_1674_length_51476_cov_20.564256.3	RLK-Pelle_SD-2b
evm.model.NODE_1676_length_51447_cov_16.743998.1	CAMK_OST1L
evm.model.NODE_1676_length_51447_cov_16.743998.3	Aur
evm.model.NODE_1681_length_51373_cov_17.997619.4	TKL-Pl-5
evm.model.NODE_1686_length_51297_cov_16.632128.1	TKL-Pl-4
evm.model.NODE_1687_length_51296_cov_17.163732.1	RLK-Pelle_L-LEC
evm.model.NODE_1687_length_51296_cov_17.163732.4	CMGC_CDK-PITSLRE
evm.model.NODE_1697_length_51194_cov_17.986136.4	RLK-Pelle_CR4L
evm.model.NODE_16_length_172744_cov_17.731811.5	RLK-Pelle_LRR-III
evm.model.NODE_1718_length_50859_cov_15.942659.1	RLK-Pelle_Extensin
evm.model.NODE_1721_length_50813_cov_16.857515.1	RLK-Pelle_URK-2
evm.model.NODE_1745_length_50430_cov_17.307417.1	TKL-Pl-4
evm.model.NODE_1745_length_50430_cov_17.307417.3	TKL-Pl-4
evm.model.NODE_1760_length_50222_cov_17.534784.6	RLK-Pelle_PERK-1
evm.model.NODE_1760_length_50222_cov_17.534784.7	RLK-Pelle_PERK-1
evm.model.NODE_1764_length_50185_cov_15.622418.1	RLK-Pelle_RLCK-VIIa-2
evm.model.NODE_177_length_109219_cov_17.277711.2	NEK
evm.model.NODE_1784_length_50007_cov_16.378268.4	RLK-Pelle_LRR-II
evm.model.NODE_1790_length_49977_cov_18.553641.4	RLK-Pelle_RLCK-VIIa-2
evm.model.NODE_17_length_172358_cov_17.003884.14	STE_STE11
evm.model.NODE_18032_length_2173_cov_43.471163.1	RLK-Pelle_LRR-XI-1
evm.model.NODE_18236_length_2077_cov_38.030769.1	CMGC_CDK-Pl
evm.model.NODE_182_length_108819_cov_16.202609.2	TKL-Pl-4
evm.model.NODE_1831_length_49494_cov_16.819191.6	WNK_NRBP
evm.model.NODE_18398_length_2005_cov_28.554313.1	RLK-Pelle_L-LEC
evm.model.NODE_183_length_108797_cov_17.184283.4	AGC_MAST
evm.model.NODE_1845_length_49344_cov_15.308125.3	RLK-Pelle_LRR-VII-1
evm.model.NODE_184_length_108416_cov_16.687882.1	AGC_RSK-2
evm.model.NODE_1851_length_49241_cov_17.904773.1	STE_STE20-Fray
evm.model.NODE_18549_length_1948_cov_15.559583.1	CAMK_CDPK
evm.model.NODE_1858_length_49196_cov_17.747621.3	CMGC_Pl-Tthe
evm.model.NODE_1872_length_48991_cov_18.962590.1	TKL_CTR1-DRK-2
evm.model.NODE_18766_length_1869_cov_22.686567.1	RLK-Pelle_LysM
evm.model.NODE_187_length_108228_cov_17.004625.2	CMGC_CDK-Pl
evm.model.NODE_1887_length_48769_cov_17.959788.6	STE_STE7
evm.model.NODE_1898_length_48667_cov_16.398743.2	RLK-Pelle_RLCK-II
evm.model.NODE_189_length_107906_cov_17.755444.2	RLK-Pelle_LRR-VIII-1
evm.model.NODE_189_length_107906_cov_17.755444.5	RLK-Pelle_LRR-VIII-1
evm.model.NODE_1907_length_48564_cov_17.889320.2	RLK-Pelle_LRR-III
evm.model.NODE_1922_length_48364_cov_16.955117.1	RLK-Pelle_LRR-VI-2
evm.model.NODE_1922_length_48364_cov_16.955117.3	CAMK_CAMKL-CHK1
evm.model.NODE_192_length_107598_cov_16.980711.3	RLK-Pelle_LRR-XI-1
evm.model.NODE_192_length_107598_cov_16.980711.5	AGC_RSK-2
evm.model.NODE_1934_length_48245_cov_17.109481.5	RLK-Pelle_LRR-XIV
evm.model.NODE_1943_length_48162_cov_15.003914.2	CAMK_CAMKL-CHK1
evm.model.NODE_194_length_107492_cov_17.658846.10	RLK-Pelle_LRR-I-2
evm.model.NODE_1953_length_48007_cov_17.410276.1	RLK-Pelle_CrRLK1L-1
evm.model.NODE_1968_length_47879_cov_16.835064.4	STE_STE20-Fray
evm.model.NODE_1971_length_47865_cov_17.444552.1	CAMK_CAMKL-CHK1
evm.model.NODE_198_length_106501_cov_17.032611.9	RLK-Pelle_RLCK-XII-1
evm.model.NODE_1992_length_47620_cov_17.304740.1	RLK-Pelle_RLCK-VIII
evm.model.NODE_1992_length_47620_cov_17.304740.2	RLK-Pelle_RLCK-V
evm.model.NODE_1995_length_47572_cov_17.826578.2	STE_STE11
evm.model.NODE_19_length_166515_cov_16.703308.13	RLK-Pelle_LRR-III
evm.model.NODE_20055_length_1456_cov_17.150489.1	RLK-Pelle_DLSV
evm.model.NODE_200_length_106078_cov_16.767685.12	RLK-Pelle_DLSV
evm.model.NODE_200_length_106078_cov_16.767685.16	RLK-Pelle_RLCK-VIIa-2
evm.model.NODE_2010_length_47339_cov_17.410002.2	RLK-Pelle_LRR-Xa
evm.model.NODE_2014_length_47313_cov_16.994490.3	CAMK_CDPK
evm.model.NODE_2017_length_47244_cov_17.400259.2	CAMK_CAMKL-CHK1
evm.model.NODE_201_length_105858_cov_17.013903.5	RLK-Pelle_LRR-I-1
evm.model.NODE_2021_length_47169_cov_16.867480.1	RLK-Pelle_LRR-VII-1
evm.model.NODE_202_length_105772_cov_15.288722.8	AGC_RSK-2
evm.model.NODE_202_length_105772_cov_15.288722.9	AGC_RSK-2
evm.model.NODE_2035_length_47007_cov_15.737756.1	RLK-Pelle_RLCK-XI
evm.model.NODE_2049_length_46824_cov_17.339722.1	RLK-Pelle_RLCK-IXb
evm.model.NODE_2049_length_46824_cov_17.339722.2	RLK-Pelle_LRR-III
evm.model.NODE_204_length_105511_cov_17.409863.3	STE_STE7
evm.model.NODE_205_length_105473_cov_38.578769.1	RLK-Pelle_LRR-XI-2
evm.model.NODE_2078_length_46481_cov_16.168076.3	CK1_CK1-Pl
evm.model.NODE_2086_length_46360_cov_15.980144.1	CMGC_MAPK
evm.model.NODE_21336_length_1169_cov_43.047025.1	Group-Pl-3
evm.model.NODE_2137_length_45699_cov_16.133371.1	RLK-Pelle_RLCK-XII-2
evm.model.NODE_2151_length_45494_cov_17.257434.1	RLK-Pelle_LRR-VII-2
evm.model.NODE_21592_length_1123_cov_11.145582.1	Group-Pl-3
evm.model.NODE_2177_length_45186_cov_17.673561.3	NEK
evm.model.NODE_2178_length_45186_cov_16.300273.2	RLK-Pelle_LRR-II
evm.model.NODE_2188_length_45106_cov_16.024300.3	CMGC_GSK
evm.model.NODE_218_length_103862_cov_16.806690.4	CAMK_OST1L
evm.model.NODE_218_length_103862_cov_16.806690.9	RLK-Pelle_RKF3
evm.model.NODE_2193_length_45059_cov_17.883157.1	RLK-Pelle_URK-1
evm.model.NODE_2194_length_45052_cov_17.978653.4	RLK-Pelle_LRR-VI-1
evm.model.NODE_2195_length_45052_cov_17.150050.3	RLK-Pelle_LRR-I-2
evm.model.NODE_2196_length_45049_cov_19.533503.1	TKL_CTR1-DRK-2
evm.model.NODE_2206_length_44891_cov_16.558440.3	RLK-Pelle_LRR-Xb-1
evm.model.NODE_2209_length_44865_cov_16.651527.1	CAMK_OST1L
evm.model.NODE_223_length_103490_cov_16.759188.5	CMGC_DYRK-YAK
evm.model.NODE_2245_length_44478_cov_18.254515.1	RLK-Pelle_DLSV
evm.model.NODE_2247_length_44457_cov_16.109587.5	CAMK_CAMKL-CHK1
evm.model.NODE_2260_length_44353_cov_16.217496.4	RLK-Pelle_LRR-XI-1
evm.model.NODE_227_length_102647_cov_18.059413.9	RLK-Pelle_LRR-XII-1
evm.model.NODE_2285_length_44094_cov_18.415971.1	RLK-Pelle_LRR-XI-1
evm.model.NODE_229_length_101995_cov_15.916470.1	RLK-Pelle_RLCK-VIIa-2
evm.model.NODE_229_length_101995_cov_15.916470.6	TKL-Pl-1
evm.model.NODE_2308_length_43849_cov_18.848291.2	TKL-Pl-4
evm.model.NODE_23115_length_928_cov_28.127341.1	RLK-Pelle_CR4L
evm.model.NODE_231_length_101819_cov_17.994513.1	CAMK_AMPK
evm.model.NODE_2322_length_43768_cov_17.332875.2	CMGC_CDK-CRK7-CDK9
evm.model.NODE_2329_length_43704_cov_15.671983.3	CAMK_CDPK
evm.model.NODE_2340_length_43581_cov_17.272472.3	RLK-Pelle_RLCK-IXb
evm.model.NODE_2348_length_43460_cov_20.942423.3	RLK-Pelle_LRR-XI-1
evm.model.NODE_2401_length_42991_cov_16.474874.1	CAMK_CAMKL-CHK1
evm.model.NODE_2408_length_42937_cov_18.084723.4	RLK-Pelle_LRR-III
evm.model.NODE_2421_length_42830_cov_16.751985.2	RLK-Pelle_CR4L
evm.model.NODE_2426_length_42779_cov_15.328707.1	RLK-Pelle_RLCK-V
evm.model.NODE_2427_length_42778_cov_16.384540.1	RLK-Pelle_RLCK-VIIa-1
evm.model.NODE_2427_length_42778_cov_16.384540.4	AGC_RSK-2
evm.model.NODE_2495_length_42101_cov_18.064183.2	RLK-Pelle_RLCK-XII-1
evm.model.NODE_2499_length_42066_cov_16.105439.1	CMGC_CDK-CRK7-CDK9
evm.model.NODE_2501_length_42062_cov_16.332729.4	WNK_NRBP
evm.model.NODE_2505_length_42004_cov_14.956133.1	RLK-Pelle_RLCK-VIIa-1
evm.model.NODE_2513_length_41976_cov_16.604220.1	AGC_RSK-2
evm.model.NODE_2517_length_41915_cov_17.060209.1	AGC_RSK-2
evm.model.NODE_2517_length_41915_cov_17.060209.2	AGC_RSK-2
evm.model.NODE_2536_length_41747_cov_18.447381.2	CAMK_CAMKL-CHK1
evm.model.NODE_2539_length_41721_cov_17.945232.1	CK1_CK1-Pl
evm.model.NODE_254_length_99534_cov_16.665436.8	RLK-Pelle_RLCK-VIIa-1
evm.model.NODE_2571_length_41404_cov_17.150883.1	RLK-Pelle_RLCK-VIIa-2
evm.model.NODE_2576_length_41351_cov_17.588880.1	RLK-Pelle_LRR-XI-1
evm.model.NODE_2580_length_41320_cov_16.519020.2	RLK-Pelle_LRR-III
evm.model.NODE_258_length_99295_cov_16.219194.10	RLK-Pelle_RLCK-VIIa-2
evm.model.NODE_258_length_99295_cov_16.219194.9	RLK-Pelle_RLCK-VIIa-2
evm.model.NODE_25_length_159544_cov_17.733786.14	RLK-Pelle_RLCK-VIIa-2
evm.model.NODE_2645_length_40745_cov_16.396425.5	RLK-Pelle_SD-2b
evm.model.NODE_2672_length_40507_cov_16.376176.3	CAMK_CDPK
evm.model.NODE_267_length_98472_cov_17.665840.2	CAMK_CDPK
evm.model.NODE_267_length_98472_cov_17.665840.6	PEK_GCN2
evm.model.NODE_2682_length_40424_cov_16.728516.2	RLK-Pelle_RLCK-IXa
evm.model.NODE_269_length_98262_cov_16.394283.7	CMGC_MAPK
evm.model.NODE_2711_length_40159_cov_16.394484.1	RLK-Pelle_LRR-XI-1
evm.model.NODE_2717_length_40133_cov_17.933985.3	CAMK_CDPK
evm.model.NODE_271_length_98110_cov_16.779329.3	CAMK_CDPK
evm.model.NODE_273_length_97946_cov_17.143469.10	RLK-Pelle_RLCK-VIIa-1
evm.model.NODE_2745_length_40006_cov_16.598937.2	RLK-Pelle_PERK-2
evm.model.NODE_2754_length_39946_cov_15.627188.1	RLK-Pelle_LRR-III
evm.model.NODE_275_length_97772_cov_16.881981.8	RLK-Pelle_RLCK-V
evm.model.NODE_2784_length_39654_cov_20.092797.3	RLK-Pelle_CR4L
evm.model.NODE_2785_length_39650_cov_16.864408.1	CMGC_GSK
evm.model.NODE_2788_length_39631_cov_16.219927.2	RLK-Pelle_RLCK-VI
evm.model.NODE_278_length_97603_cov_18.221152.2	WNK_NRBP
evm.model.NODE_2816_length_39371_cov_16.199445.2	RLK-Pelle_LRR-XI-1
evm.model.NODE_283_length_97077_cov_17.486787.5	RLK-Pelle_LRR-I-1
evm.model.NODE_2842_length_39111_cov_16.527011.2	CAMK_CDPK
evm.model.NODE_2844_length_39108_cov_17.877838.2	WNK_NRBP
evm.model.NODE_2846_length_39098_cov_17.786585.3	RLK-Pelle_LRR-VI-1
evm.model.NODE_284_length_97069_cov_20.621206.1	CAMK_CDPK
evm.model.NODE_285_length_96950_cov_16.134503.9	RLK-Pelle_LysM
evm.model.NODE_2874_length_38862_cov_17.953427.4	WNK_NRBP
evm.model.NODE_2876_length_38835_cov_14.836235.1	CAMK_CAMKL-CHK1
evm.model.NODE_28806_length_598_cov_26.418259.1	CAMK_CAMKL-CHK1
evm.model.NODE_2888_length_38719_cov_17.403426.1	CAMK_CDPK
evm.model.NODE_288_length_96615_cov_16.199683.3	TKL-Pl-4
evm.model.NODE_2907_length_38568_cov_18.804844.4	RLK-Pelle_LRR-V
evm.model.NODE_29123_length_591_cov_9.122845.1	STE_STE11
evm.model.NODE_2921_length_38440_cov_16.454911.2	RLK-Pelle_RLCK-VI
evm.model.NODE_29251_length_588_cov_9.746204.1	STE_STE11
evm.model.NODE_2935_length_38362_cov_16.940290.3	RLK-Pelle_LRR-III
evm.model.NODE_29368_length_585_cov_31.945415.1	CAMK_CDPK
evm.model.NODE_2944_length_38323_cov_16.129673.2	RLK-Pelle_L-LEC
evm.model.NODE_2978_length_38088_cov_16.805748.2	RLK-Pelle_RLCK-XI
evm.model.NODE_298_length_95525_cov_17.165349.4	RLK-Pelle_RLCK-XII-1
evm.model.NODE_2993_length_38005_cov_15.541792.4	RLK-Pelle_SD-2b
evm.model.NODE_29_length_157064_cov_16.699051.5	RLK-Pelle_LRR-XI-1
evm.model.NODE_2_length_235502_cov_17.180571.8	TKL-Pl-3
evm.model.NODE_302_length_95114_cov_17.872867.11	RLK-Pelle_LRR-VII-3
evm.model.NODE_3048_length_37582_cov_16.177012.1	AGC_RSK-2
evm.model.NODE_3087_length_37343_cov_16.026494.1	RLK-Pelle_LysM
evm.model.NODE_3094_length_37245_cov_18.184762.1	RLK-Pelle_LysM
evm.model.NODE_309_length_94370_cov_17.286175.6	RLK-Pelle_LRR-XI-1
evm.model.NODE_3101_length_37207_cov_17.037891.1	RLK-Pelle_LRR-VIII-1
evm.model.NODE_310_length_94315_cov_15.914511.4	CAMK_CDPK
evm.model.NODE_3114_length_37060_cov_17.118133.3	RLK-Pelle_RLCK-Os
evm.model.NODE_3126_length_36922_cov_13.987199.1	RLK-Pelle_PERK-1
evm.model.NODE_3176_length_36500_cov_18.439887.3	IRE1
evm.model.NODE_317_length_94110_cov_16.504081.2	RLK-Pelle_LRR-VI-2
evm.model.NODE_3192_length_36429_cov_17.436588.1	TKL_CTR1-DRK-2
evm.model.NODE_3210_length_36243_cov_17.259829.1	TKL-Pl-1
evm.model.NODE_3218_length_36196_cov_14.745016.1	STE_STE7
evm.model.NODE_3232_length_36056_cov_15.626319.2	CMGC_MAPK
evm.model.NODE_3237_length_36008_cov_17.200385.1	RLK-Pelle_LRR-I-2
evm.model.NODE_3260_length_35904_cov_15.466613.2	RLK-Pelle_LRR-XI-1
evm.model.NODE_3262_length_35879_cov_18.763761.3	STE_STE11
evm.model.NODE_3265_length_35869_cov_18.142801.1	RLK-Pelle_LRR-VIII-1
evm.model.NODE_3269_length_35855_cov_16.363944.2	RLK-Pelle_LRR-III
evm.model.NODE_3274_length_35828_cov_16.480295.5	RLK-Pelle_CR4L
evm.model.NODE_3280_length_35785_cov_16.185597.4	RLK-Pelle_LRR-III
evm.model.NODE_3287_length_35748_cov_16.429634.1	RLK-Pelle_RLCK-VIIa-2
evm.model.NODE_328_length_93614_cov_16.586210.4	RLK-Pelle_RLCK-XII-1
evm.model.NODE_329_length_93520_cov_17.356183.5	TKL-Pl-6
evm.model.NODE_32_length_155226_cov_15.640526.6	RLK-Pelle_DLSV
evm.model.NODE_3301_length_35629_cov_15.942285.1	RLK-Pelle_L-LEC
evm.model.NODE_3302_length_35626_cov_15.589707.1	RLK-Pelle_LRR-III
evm.model.NODE_3308_length_35553_cov_16.509823.2	RLK-Pelle_RLCK-IV
evm.model.NODE_3323_length_35448_cov_20.445712.1	STE_STE7
evm.model.NODE_332_length_93405_cov_16.814576.6	RLK-Pelle_RLCK-XII-1
evm.model.NODE_3334_length_35345_cov_15.416577.1	TKL_CTR1-DRK-2
evm.model.NODE_3335_length_35342_cov_16.438137.1	RLK-Pelle_LRR-VII-2
evm.model.NODE_3335_length_35342_cov_16.438137.2	RLK-Pelle_LRR-VI-2
evm.model.NODE_333_length_93354_cov_16.670836.8	CMGC_GSK
evm.model.NODE_3348_length_35222_cov_17.924206.3	TKL_CTR1-DRK-2
evm.model.NODE_3362_length_35154_cov_16.116881.1	RLK-Pelle_LRR-III
evm.model.NODE_3385_length_35002_cov_17.838538.1	CMGC_CK2
evm.model.NODE_338_length_92920_cov_16.805513.9	CAMK_CAMKL-CHK1
evm.model.NODE_3395_length_34937_cov_17.675898.1	RLK-Pelle_RLCK-IXb
evm.model.NODE_339_length_92819_cov_19.780445.8	AGC_RSK-2
evm.model.NODE_33_length_154914_cov_15.508402.7	TKL-Pl-6
evm.model.NODE_341_length_92777_cov_16.677043.2	CAMK_CAMKL-CHK1
evm.model.NODE_3423_length_34783_cov_16.263042.1	RLK-Pelle_LRR-XI-1
evm.model.NODE_3439_length_34705_cov_17.638412.3	STE_STE11
evm.model.NODE_3441_length_34692_cov_17.665384.4	RLK-Pelle_LRR-XI-1
evm.model.NODE_348_length_92143_cov_16.648931.6	CAMK_OST1L
evm.model.NODE_3490_length_34343_cov_15.376227.1	CAMK_AMPK
evm.model.NODE_3504_length_34299_cov_16.829802.2	CMGC_MAPK
evm.model.NODE_3518_length_34179_cov_16.792435.2	RLK-Pelle_RLCK-VIIa-2
evm.model.NODE_3523_length_34149_cov_16.890659.1	CMGC_MAPK
evm.model.NODE_3548_length_34015_cov_16.137276.2	RLK-Pelle_RLCK-XV
evm.model.NODE_3548_length_34015_cov_16.137276.3	RLK-Pelle_RLCK-VI
evm.model.NODE_354_length_91504_cov_16.705626.3	AGC_RSK-2
evm.model.NODE_354_length_91504_cov_16.705626.4	AGC_RSK-2
evm.model.NODE_3559_length_33954_cov_14.537973.1	RLK-Pelle_LRR-II
evm.model.NODE_3575_length_33846_cov_14.344376.3	TKL-Pl-4
evm.model.NODE_3581_length_33806_cov_17.375397.1	RLK-Pelle_LRR-XII-1
evm.model.NODE_359_length_91018_cov_17.487133.2	CMGC_CDK-CRK7-CDK9
evm.model.NODE_3604_length_33651_cov_15.613232.1	RLK-Pelle_LRR-III
evm.model.NODE_360_length_90973_cov_17.858255.10	TKL-Pl-4
evm.model.NODE_360_length_90973_cov_17.858255.9	TKL-Pl-4
evm.model.NODE_3610_length_33631_cov_15.441291.1	CAMK_CDPK
evm.model.NODE_3638_length_33454_cov_16.234164.3	RLK-Pelle_RLCK-VIIa-2
evm.model.NODE_3652_length_33377_cov_17.180090.4	TKL-Pl-4
evm.model.NODE_3653_length_33370_cov_17.292693.2	RLK-Pelle_WAK_LRK10L-1
evm.model.NODE_3688_length_33114_cov_17.881953.3	CMGC_MAPK
evm.model.NODE_368_length_90346_cov_17.006318.7	STE_STE7
evm.model.NODE_3708_length_32980_cov_18.243205.1	RLK-Pelle_SD-2b
evm.model.NODE_3722_length_32915_cov_17.118488.1	STE_STE7
evm.model.NODE_372_length_90183_cov_17.104413.9	STE_STE11
evm.model.NODE_3757_length_32664_cov_18.395181.1	CMGC_MAPK
evm.model.NODE_3758_length_32664_cov_18.035713.3	CAMK_OST1L
evm.model.NODE_3784_length_32537_cov_18.486115.3	RLK-Pelle_LRR-XII-1
evm.model.NODE_3816_length_32349_cov_16.123270.2	STE_STE7
evm.model.NODE_382_length_89802_cov_20.470689.3	RLK-Pelle_RLCK-XI
evm.model.NODE_3842_length_32160_cov_18.462429.3	RLK-Pelle_LRR-VIII-1
evm.model.NODE_3857_length_32057_cov_16.979518.1	RLK-Pelle_RLCK-VIIb
evm.model.NODE_3860_length_32052_cov_17.893782.2	RLK-Pelle_RLCK-VIIa-2
evm.model.NODE_386_length_89579_cov_16.991224.9	TKL-Pl-4
evm.model.NODE_3877_length_31957_cov_19.026799.2	TKL-Pl-1
evm.model.NODE_3880_length_31929_cov_17.088265.1	RLK-Pelle_LRR-XV
evm.model.NODE_38_length_151104_cov_18.640972.4	RLK-Pelle_RKF3
evm.model.NODE_38_length_151104_cov_18.640972.5	RLK-Pelle_RLCK-VI
evm.model.NODE_3914_length_31766_cov_19.646133.2	RLK-Pelle_RLCK-IXb
evm.model.NODE_3914_length_31766_cov_19.646133.3	RLK-Pelle_LRR-III
evm.model.NODE_3914_length_31766_cov_19.646133.5	RLK-Pelle_LRR-V
evm.model.NODE_39165_length_389_cov_0.374046.1	CAMK_CAMKL-CHK1
evm.model.NODE_3922_length_31710_cov_17.654434.1	CMGC_CDK-Pl
evm.model.NODE_3933_length_31626_cov_16.809613.2	WNK_NRBP
evm.model.NODE_396_length_89101_cov_16.772439.4	RLK-Pelle_C-LEC
evm.model.NODE_397_length_89070_cov_15.058329.5	CMGC_CK2
evm.model.NODE_3983_length_31378_cov_17.790407.1	CMGC_CDK-PITSLRE
evm.model.NODE_4008_length_31235_cov_16.351067.4	RLK-Pelle_RLCK-VIII
evm.model.NODE_4033_length_31088_cov_16.206518.1	CMGC_RCK
evm.model.NODE_4034_length_31082_cov_17.342529.1	CAMK_CDPK
evm.model.NODE_403_length_88479_cov_16.868084.1	RLK-Pelle_RLCK-V
evm.model.NODE_4046_length_31010_cov_17.392514.1	CMGC_CDK-CRK7-CDK9
evm.model.NODE_4099_length_30675_cov_17.307942.1	RLK-Pelle_LRR-I-1
evm.model.NODE_4108_length_30648_cov_16.620917.1	TKL-Pl-4
evm.model.NODE_4121_length_30568_cov_16.234125.1	TKL-Pl-5
evm.model.NODE_4150_length_30443_cov_16.027246.1	STE_STE11
evm.model.NODE_4150_length_30443_cov_16.027246.2	STE_STE11
evm.model.NODE_4150_length_30443_cov_16.027246.3	STE_STE11
evm.model.NODE_4150_length_30443_cov_16.027246.4	CMGC_CDK-Pl
evm.model.NODE_4164_length_30360_cov_16.481791.1	RLK-Pelle_Extensin
evm.model.NODE_416_length_87681_cov_16.341698.5	RLK-Pelle_LRR-I-1
evm.model.NODE_417_length_87671_cov_16.225521.4	RLK-Pelle_LRR-V
evm.model.NODE_4205_length_30110_cov_17.165594.3	STE_STE11
evm.model.NODE_4244_length_29924_cov_17.118938.2	RLK-Pelle_DLSV
evm.model.NODE_4255_length_29881_cov_16.960879.3	RLK-Pelle_RKF3
evm.model.NODE_4258_length_29872_cov_16.303580.1	CMGC_MAPK
evm.model.NODE_425_length_87223_cov_18.094712.12	RLK-Pelle_LRR-II
evm.model.NODE_4262_length_29852_cov_18.627317.1	RLK-Pelle_LRR-VI-1
evm.model.NODE_4269_length_29815_cov_15.672123.2	CAMK_CDPK
evm.model.NODE_4276_length_29779_cov_16.969817.1	TKL-Pl-4
evm.model.NODE_4277_length_29774_cov_17.790265.1	RLK-Pelle_LRR-XI-1
evm.model.NODE_4277_length_29774_cov_17.790265.2	RLK-Pelle_LRR-XI-1
evm.model.NODE_4295_length_29675_cov_15.151618.2	CAMK_OST1L
evm.model.NODE_42_length_148659_cov_17.877885.1	RLK-Pelle_LRR-XIIIb
evm.model.NODE_4316_length_29577_cov_16.398031.1	CMGC_CDK-CRK7-CDK9
evm.model.NODE_4319_length_29562_cov_18.891116.4	RLK-Pelle_L-LEC
evm.model.NODE_4339_length_29459_cov_16.477704.2	RLK-Pelle_RLCK-IXb
evm.model.NODE_4341_length_29458_cov_15.769800.3	RLK-Pelle_RLCK-VIII
evm.model.NODE_441_length_85934_cov_16.166035.5	CAMK_CAMKL-CHK1
evm.model.NODE_4421_length_29019_cov_17.503219.1	RLK-Pelle_LRR-I-1
evm.model.NODE_4422_length_29018_cov_21.214704.1	RLK-Pelle_RLCK-VI
evm.model.NODE_4435_length_28970_cov_16.925146.2	RLK-Pelle_PERK-2
evm.model.NODE_443_length_85835_cov_17.700086.6	IRE1
evm.model.NODE_4458_length_28886_cov_15.178101.1	RLK-Pelle_RLCK-XII-1
evm.model.NODE_4493_length_28712_cov_19.690432.2	CMGC_CDK-CRK7-CDK9
evm.model.NODE_449_length_85772_cov_17.157978.4	WEE
evm.model.NODE_4505_length_28645_cov_16.309559.1	RLK-Pelle_RLCK-VIIa-1
evm.model.NODE_450_length_85742_cov_17.556550.8	RLK-Pelle_L-LEC
evm.model.NODE_4521_length_28567_cov_16.805556.2	CMGC_CLK
evm.model.NODE_455_length_85631_cov_15.422612.2	RLK-Pelle_LRR-IX
evm.model.NODE_4588_length_28127_cov_15.646214.2	RLK-Pelle_RLCK-VIIa-2
evm.model.NODE_4609_length_28064_cov_16.879694.1	CAMK_CAMKL-CHK1
evm.model.NODE_460_length_85389_cov_25.207689.1	CAMK_OST1L
evm.model.NODE_4615_length_28037_cov_16.633644.1	RLK-Pelle_LRR-III
evm.model.NODE_464_length_85127_cov_17.661059.4	CMGC_MAPK
evm.model.NODE_4684_length_27740_cov_15.870641.2	RLK-Pelle_RLCK-IXb
evm.model.NODE_4690_length_27709_cov_17.264158.3	RLK-Pelle_RLCK-X
evm.model.NODE_4695_length_27670_cov_17.621138.1	TKL-Pl-4
evm.model.NODE_4696_length_27664_cov_16.255983.3	RLK-Pelle_LRR-IX
evm.model.NODE_4716_length_27540_cov_17.855762.1	RLK-Pelle_RLCK-VIIa-2
evm.model.NODE_475_length_84727_cov_18.006749.6	RLK-Pelle_LRR-XI-1
evm.model.NODE_4761_length_27362_cov_17.154177.1	RLK-Pelle_LRR-II
evm.model.NODE_4772_length_27328_cov_17.669020.1	WNK_NRBP
evm.model.NODE_4774_length_27323_cov_15.542065.1	NEK
evm.model.NODE_4800_length_27242_cov_16.530739.1	RLK-Pelle_SD-2b
evm.model.NODE_485_length_84258_cov_16.807538.2	STE_STE11
evm.model.NODE_4869_length_26899_cov_17.016435.2	RLK-Pelle_LRR-XI-1
evm.model.NODE_4871_length_26893_cov_14.633714.1	RLK-Pelle_RLCK-VIIa-1
evm.model.NODE_488_length_83589_cov_16.618305.4	RLK-Pelle_LRR-IX
evm.model.NODE_4916_length_26672_cov_16.441590.1	CMGC_CDK-Pl
evm.model.NODE_4919_length_26662_cov_16.322970.1	CAMK_CAMKL-CHK1
evm.model.NODE_4928_length_26611_cov_17.144729.1	RLK-Pelle_RLCK-II
evm.model.NODE_493_length_83380_cov_18.130638.13	WNK_NRBP
evm.model.NODE_4941_length_26565_cov_18.212005.1	TKL-Pl-2
evm.model.NODE_4945_length_26550_cov_17.712750.2	RLK-Pelle_LRR-Xb-1
evm.model.NODE_495_length_83309_cov_15.852769.5	RLK-Pelle_L-LEC
evm.model.NODE_496_length_83243_cov_16.948301.1	RLK-Pelle_DLSV
evm.model.NODE_496_length_83243_cov_16.948301.2	RLK-Pelle_DLSV
evm.model.NODE_4973_length_26415_cov_17.443929.3	RLK-Pelle_L-LEC
evm.model.NODE_49_length_141955_cov_17.727050.8	RLK-Pelle_RLCK-VI
evm.model.NODE_4_length_214623_cov_16.590501.6	STE_STE7
evm.model.NODE_5013_length_26270_cov_18.042115.2	RLK-Pelle_LRR-XII-1
evm.model.NODE_5021_length_26249_cov_15.123191.1	CAMK_CAMKL-CHK1
evm.model.NODE_5040_length_26186_cov_15.985878.1	RLK-Pelle_DLSV
evm.model.NODE_504_length_82443_cov_15.791729.9	RLK-Pelle_LRR-XII-1
evm.model.NODE_5066_length_26038_cov_13.196905.1	CAMK_CDPK
evm.model.NODE_5088_length_25912_cov_18.078107.1	AGC_NDR
evm.model.NODE_50_length_140914_cov_17.028199.9	CMGC_SRPK
evm.model.NODE_5102_length_25819_cov_18.726491.3	RLK-Pelle_LRR-XI-1
evm.model.NODE_5128_length_25685_cov_14.857422.1	RLK-Pelle_Singleton
evm.model.NODE_5159_length_25595_cov_16.371289.1	CAMK_CAMKL-LKB
evm.model.NODE_516_length_81872_cov_16.629616.2	RLK-Pelle_RLCK-VIIa-2
evm.model.NODE_516_length_81872_cov_16.629616.8	CMGC_SRPK
evm.model.NODE_5220_length_25349_cov_18.294386.2	RLK-Pelle_LRR-III
evm.model.NODE_5230_length_25307_cov_17.063304.1	RLK-Pelle_LRR-II
evm.model.NODE_5238_length_25278_cov_15.186354.1	RLK-Pelle_CR4L
evm.model.NODE_5244_length_25259_cov_17.674240.2	RLK-Pelle_LRR-XIIIa
evm.model.NODE_525_length_81217_cov_15.540782.3	RLK-Pelle_RLCK-X
evm.model.NODE_5261_length_25196_cov_16.145319.2	RLK-Pelle_RLCK-XII-1
evm.model.NODE_5281_length_25149_cov_17.072057.5	RLK-Pelle_L-LEC
evm.model.NODE_5296_length_25088_cov_17.921838.1	RLK-Pelle_LRR-XIV
evm.model.NODE_52_length_138777_cov_16.666614.2	TKL-Pl-4
evm.model.NODE_5317_length_25008_cov_17.183594.1	RLK-Pelle_URK-1
evm.model.NODE_532_length_80767_cov_17.754960.2	Aur
evm.model.NODE_5330_length_24938_cov_20.960018.2	TKL-Pl-4
evm.model.NODE_537_length_80589_cov_17.543387.7	RLK-Pelle_RLCK-VIIa-2
evm.model.NODE_5385_length_24655_cov_17.881727.2	RLK-Pelle_LRR-VIII-1
evm.model.NODE_5397_length_24603_cov_16.258376.2	CMGC_DYRK-PRP4
evm.model.NODE_541_length_80464_cov_17.634988.7	CAMK_CAMK1-DCAMKL
evm.model.NODE_5429_length_24474_cov_104.023247.1	RLK-Pelle_LRR-IV
evm.model.NODE_545_length_80306_cov_17.872535.7	RLK-Pelle_RLCK-VIII
evm.model.NODE_5469_length_24341_cov_17.002602.4	TKL-Pl-6
evm.model.NODE_54_length_138368_cov_18.684211.10	AGC_MAST
evm.model.NODE_5507_length_24194_cov_20.125483.1	ULK_Fused
evm.model.NODE_554_length_79989_cov_17.603792.2	RLK-Pelle_LRR-VII-1
evm.model.NODE_554_length_79989_cov_17.603792.9	SCY1_SCYL1
evm.model.NODE_5565_length_23960_cov_15.213737.1	CAMK_CDPK
evm.model.NODE_5574_length_23938_cov_18.131284.2	RLK-Pelle_RLCK-V
evm.model.NODE_5574_length_23938_cov_18.131284.3	RLK-Pelle_RLCK-V
evm.model.NODE_55_length_137808_cov_16.068477.1	RLK-Pelle_RLCK-IXb
evm.model.NODE_5631_length_23715_cov_18.618153.2	RLK-Pelle_LRR-XI-1
evm.model.NODE_5634_length_23701_cov_17.466446.1	RLK-Pelle_PERK-1
evm.model.NODE_5656_length_23609_cov_15.986543.1	RLK-Pelle_LRR-Xb-1
evm.model.NODE_5661_length_23601_cov_15.151998.1	RLK-Pelle_RLCK-VI
evm.model.NODE_5676_length_23552_cov_16.007940.1	RLK-Pelle_LRR-V
evm.model.NODE_567_length_79457_cov_16.692474.1	CK1_CK1-Pl
evm.model.NODE_568_length_79313_cov_16.175763.2	RLK-Pelle_CR4L
evm.model.NODE_56_length_137751_cov_15.592477.10	AGC_RSK-2
evm.model.NODE_570_length_79200_cov_16.895565.2	CAMK_CAMKL-LKB
evm.model.NODE_5730_length_23346_cov_17.785434.2	RLK-Pelle_LysM
evm.model.NODE_5749_length_23236_cov_17.731750.1	RLK-Pelle_RLCK-V
evm.model.NODE_5759_length_23194_cov_16.204101.1	RLK-Pelle_CR4L
evm.model.NODE_5771_length_23154_cov_17.100013.1	Group-Pl-3
evm.model.NODE_5775_length_23142_cov_17.734782.1	CAMK_CDPK
evm.model.NODE_5778_length_23127_cov_16.810478.3	RLK-Pelle_LRR-Xb-1
evm.model.NODE_5788_length_23083_cov_22.641140.3	RLK-Pelle_CR4L
evm.model.NODE_5837_length_22876_cov_15.367401.1	RLK-Pelle_RLCK-VIIa-2
evm.model.NODE_5858_length_22800_cov_16.087990.1	TKL-Pl-4
evm.model.NODE_5866_length_22762_cov_17.625359.3	RLK-Pelle_RLCK-VIIa-2
evm.model.NODE_5866_length_22762_cov_17.625359.4	RLK-Pelle_RLCK-VIIa-2
evm.model.NODE_5870_length_22742_cov_16.839620.3	RLK-Pelle_LRR-XIIIa
evm.model.NODE_5873_length_22733_cov_15.700434.1	RLK-Pelle_LRR-III
evm.model.NODE_5876_length_22717_cov_17.769588.4	RLK-Pelle_LRR-II
evm.model.NODE_587_length_78439_cov_16.239593.5	RLK-Pelle_LRR-III
evm.model.NODE_5890_length_22687_cov_15.768972.2	Aur
evm.model.NODE_5924_length_22506_cov_16.242459.3	STE_STE11
evm.model.NODE_593_length_78283_cov_15.648485.2	RLK-Pelle_LRR-III
evm.model.NODE_593_length_78283_cov_15.648485.3	RLK-Pelle_LRR-III
evm.model.NODE_5942_length_22438_cov_13.781319.1	CAMK_CAMKL-CHK1
evm.model.NODE_5959_length_22369_cov_16.678042.1	RLK-Pelle_RLCK-IXa
evm.model.NODE_5962_length_22366_cov_19.170421.2	CMGC_CDK-Pl
evm.model.NODE_5986_length_22296_cov_17.740133.2	RLK-Pelle_RLCK-VIIa-2
evm.model.NODE_599_length_78059_cov_17.506095.2	CMGC_CLK
evm.model.NODE_5_length_207186_cov_15.965420.10	CMGC_RCK
evm.model.NODE_6003_length_22219_cov_19.032455.3	RLK-Pelle_LRR-XII-1
evm.model.NODE_600_length_78052_cov_17.052499.2	RLK-Pelle_RLCK-IXb
evm.model.NODE_6011_length_22187_cov_14.922711.3	RLK-Pelle_LRR-III
evm.model.NODE_6029_length_22089_cov_15.442309.1	RLK-Pelle_RLCK-VIIa-1
evm.model.NODE_6030_length_22086_cov_18.180427.2	RLK-Pelle_DLSV
evm.model.NODE_604_length_78000_cov_17.907349.7	RLK-Pelle_LRR-VII-1
evm.model.NODE_6067_length_21953_cov_13.804728.1	CMGC_MAPK
evm.model.NODE_6072_length_21924_cov_17.852227.3	RLK-Pelle_WAK_LRK10L-1
evm.model.NODE_607_length_77884_cov_17.878133.1	RLK-Pelle_PERK-2
evm.model.NODE_6106_length_21825_cov_15.047424.2	CMGC_CDK-CRK7-CDK9
evm.model.NODE_610_length_77641_cov_16.986286.7	CMGC_SRPK
evm.model.NODE_6127_length_21744_cov_17.300319.1	CMGC_DYRK-PRP4
evm.model.NODE_612_length_77567_cov_16.245894.4	RLK-Pelle_RLCK-VI
evm.model.NODE_6155_length_21676_cov_16.441598.1	CAMK_CDPK
evm.model.NODE_6164_length_21623_cov_16.230089.1	CAMK_CAMKL-CHK1
evm.model.NODE_616_length_77395_cov_16.789033.2	CMGC_MAPK
evm.model.NODE_616_length_77395_cov_16.789033.3	TKL_CTR1-DRK-2
evm.model.NODE_6178_length_21601_cov_18.442209.2	RLK-Pelle_LRR-XII-1
evm.model.NODE_6220_length_21485_cov_16.689063.2	RLK-Pelle_RLCK-V
evm.model.NODE_6226_length_21470_cov_16.903294.3	RLK-Pelle_LRR-VIII-1
evm.model.NODE_6243_length_21414_cov_17.261333.1	RLK-Pelle_LRR-VII-3
evm.model.NODE_625_length_76764_cov_16.584430.3	TKL-Pl-6
evm.model.NODE_6276_length_21328_cov_21.616056.1	CK1_CK1-Pl
evm.model.NODE_6310_length_21222_cov_16.912681.1	RLK-Pelle_RLCK-VIIa-1
evm.model.NODE_6332_length_21166_cov_17.041399.2	CAMK_CDPK
evm.model.NODE_6357_length_21099_cov_18.001001.2	NAK
evm.model.NODE_638_length_76359_cov_16.464188.4	CMGC_GSK
evm.model.NODE_6405_length_20898_cov_17.001829.2	RLK-Pelle_WAK_LRK10L-1
evm.model.NODE_6410_length_20873_cov_15.967512.1	CMGC_GSK
evm.model.NODE_6422_length_20831_cov_13.573223.3	STE_STE11
evm.model.NODE_6451_length_20732_cov_15.185877.1	CAMK_AMPK
evm.model.NODE_646_length_76006_cov_15.633799.2	TKL-Pl-4
evm.model.NODE_6473_length_20630_cov_16.566649.2	CK1_CK1
evm.model.NODE_6528_length_20441_cov_17.772571.1	RLK-Pelle_RLCK-XV
evm.model.NODE_6537_length_20425_cov_16.704355.2	CMGC_CDK-CDK7
evm.model.NODE_6542_length_20415_cov_16.489896.2	RLK-Pelle_LRR-I-1
evm.model.NODE_654_length_75727_cov_16.358519.5	STE_STE11
evm.model.NODE_6553_length_20377_cov_17.489580.2	CK1_CK1
evm.model.NODE_658_length_75642_cov_18.001695.5	CAMK_CDPK
evm.model.NODE_659_length_75576_cov_16.103143.3	RLK-Pelle_LRR-III
evm.model.NODE_6642_length_20112_cov_27.054291.1	RLK-Pelle_LRR-XI-1
evm.model.NODE_6651_length_20094_cov_17.019733.1	RLK-Pelle_DLSV
evm.model.NODE_6661_length_20051_cov_17.930486.2	RLK-Pelle_SD-2b
evm.model.NODE_666_length_75248_cov_18.142450.3	RLK-Pelle_RLCK-Os
evm.model.NODE_6754_length_19767_cov_16.371283.2	RLK-Pelle_RLCK-VIIa-1
evm.model.NODE_6762_length_19720_cov_14.381310.3	RLK-Pelle_LRR-III
evm.model.NODE_6782_length_19635_cov_17.890199.1	Group-Pl-4
evm.model.NODE_6785_length_19625_cov_17.780542.1	RLK-Pelle_RLCK-VIIa-2
evm.model.NODE_67_length_133749_cov_17.020109.6	RLK-Pelle_WAK_LRK10L-1
evm.model.NODE_6813_length_19520_cov_17.393802.2	RLK-Pelle_RLCK-VIIa-2
evm.model.NODE_6817_length_19500_cov_16.699479.2	RLK-Pelle_RLCK-X
evm.model.NODE_683_length_74858_cov_16.591602.1	RLK-Pelle_RLCK-VI
evm.model.NODE_6855_length_19373_cov_19.055440.1	RLK-Pelle_RLCK-VIIa-2
evm.model.NODE_687_length_74779_cov_17.714047.3	RLK-Pelle_WAK_LRK10L-1
evm.model.NODE_68_length_133673_cov_18.380491.12	RLK-Pelle_LysM
evm.model.NODE_68_length_133673_cov_18.380491.14	RLK-Pelle_LysM
evm.model.NODE_6902_length_19247_cov_16.438651.1	CAMK_CDPK
evm.model.NODE_6905_length_19233_cov_17.789909.1	CMGC_CDK-CRK7-CDK9
evm.model.NODE_6906_length_19227_cov_16.483979.1	CAMK_CAMKL-CHK1
evm.model.NODE_6969_length_19045_cov_16.137382.1	RLK-Pelle_PERK-1
evm.model.NODE_697_length_74372_cov_17.052232.5	RLK-Pelle_LRR-VI-2
evm.model.NODE_6993_length_18981_cov_9.290495.1	RLK-Pelle_WAK_LRK10L-1
evm.model.NODE_6999_length_18966_cov_17.556399.1	STE_STE11
evm.model.NODE_699_length_74312_cov_16.036328.5	RLK-Pelle_LRR-XII-1
evm.model.NODE_7082_length_18720_cov_16.577260.1	RLK-Pelle_LRR-IX
evm.model.NODE_70_length_133317_cov_16.766709.5	RLK-Pelle_DLSV
evm.model.NODE_7100_length_18661_cov_17.313532.1	TTK
evm.model.NODE_7160_length_18442_cov_16.167513.1	RLK-Pelle_DLSV
evm.model.NODE_7175_length_18388_cov_17.480642.1	RLK-Pelle_RLCK-IXb
evm.model.NODE_7180_length_18368_cov_14.473274.1	AGC_NDR
evm.model.NODE_720_length_73635_cov_16.857730.1	CK1_CK1
evm.model.NODE_7226_length_18228_cov_18.131982.1	NAK
evm.model.NODE_7231_length_18203_cov_17.050398.2	CAMK_CDPK
evm.model.NODE_7262_length_18111_cov_15.842638.2	CAMK_OST1L
evm.model.NODE_729_length_73339_cov_16.499167.1	RLK-Pelle_PERK-2
evm.model.NODE_72_length_132222_cov_16.292994.4	STE_STE11
evm.model.NODE_7337_length_17889_cov_18.397647.3	RLK-Pelle_PERK-2
evm.model.NODE_7339_length_17886_cov_14.215215.1	CAMK_CAMKL-CHK1
evm.model.NODE_7343_length_17880_cov_17.337182.1	Aur
evm.model.NODE_7346_length_17873_cov_19.415925.1	AGC_RSK-2
evm.model.NODE_735_length_73020_cov_18.306271.2	CK1_CK1-Pl
evm.model.NODE_736_length_72970_cov_15.869720.3	RLK-Pelle_LRR-III
evm.model.NODE_7376_length_17778_cov_16.485695.1	RLK-Pelle_LRK10L-2
evm.model.NODE_7385_length_17744_cov_10.366805.1	RLK-Pelle_LRR-XII-1
evm.model.NODE_73_length_132186_cov_17.956148.5	TKL_CTR1-DRK-2
evm.model.NODE_7473_length_17462_cov_19.015114.1	RLK-Pelle_RLCK-IXb
evm.model.NODE_7485_length_17443_cov_18.026854.3	RLK-Pelle_RLCK-IXb
evm.model.NODE_7491_length_17432_cov_16.650852.1	RLK-Pelle_LysM
evm.model.NODE_7497_length_17418_cov_13.058759.1	CAMK_CDPK
evm.model.NODE_749_length_72249_cov_17.369651.1	STE_STE20-Pl
evm.model.NODE_7575_length_17214_cov_17.402762.2	TKL_Gdt
evm.model.NODE_759_length_72120_cov_17.689914.1	RLK-Pelle_DLSV
evm.model.NODE_7643_length_17008_cov_15.233695.1	AGC_RSK-2
evm.model.NODE_7644_length_17002_cov_14.438044.2	RLK-Pelle_RLCK-VIII
evm.model.NODE_767_length_71839_cov_16.973045.1	STE_STE11
evm.model.NODE_76_length_130512_cov_16.801572.14	RLK-Pelle_LRR-IV
evm.model.NODE_7715_length_16780_cov_17.856482.1	RLK-Pelle_RLCK-XVI
evm.model.NODE_7733_length_16721_cov_17.347596.1	RLK-Pelle_DLSV
evm.model.NODE_7746_length_16699_cov_15.067825.1	AGC_RSK-2
evm.model.NODE_7751_length_16687_cov_15.112440.1	CMGC_CDK-CRK7-CDK9
evm.model.NODE_7768_length_16640_cov_17.016896.2	RLK-Pelle_LRR-XI-1
evm.model.NODE_7782_length_16589_cov_14.401835.2	RLK-Pelle_LysM
evm.model.NODE_7792_length_16570_cov_16.910904.1	RLK-Pelle_RLCK-IXb
evm.model.NODE_780_length_71175_cov_17.215981.6	CMGC_GSKL
evm.model.NODE_781_length_71155_cov_14.969984.6	RLK-Pelle_RLCK-VIII
evm.model.NODE_7824_length_16487_cov_17.477628.1	CAMK_CDPK
evm.model.NODE_7826_length_16484_cov_17.061747.1	RLK-Pelle_LRR-XI-1
evm.model.NODE_784_length_70979_cov_17.527593.6	RLK-Pelle_LRR-XI-1
evm.model.NODE_786_length_70826_cov_16.681707.3	RLK-Pelle_LRR-VI-2
evm.model.NODE_7906_length_16285_cov_15.038000.1	WNK_NRBP
evm.model.NODE_791_length_70712_cov_17.699596.1	RLK-Pelle_RLCK-XII-1
evm.model.NODE_7940_length_16185_cov_24.740254.1	AGC_RSK-2
evm.model.NODE_794_length_70611_cov_15.752497.7	RLK-Pelle_LRR-III
evm.model.NODE_7964_length_16114_cov_16.511916.1	RLK-Pelle_RLCK-VIIa-2
evm.model.NODE_7993_length_16046_cov_16.926691.1	CAMK_OST1L
evm.model.NODE_79_length_129987_cov_16.608555.4	RLK-Pelle_RLCK-VIIa-1
evm.model.NODE_8031_length_15912_cov_17.381248.1	RLK-Pelle_SD-2b
evm.model.NODE_8098_length_15739_cov_17.733987.1	RLK-Pelle_RLCK-VIIa-2
evm.model.NODE_8106_length_15714_cov_14.503432.1	RLK-Pelle_LRR-XI-1
evm.model.NODE_8148_length_15600_cov_17.291928.1	RLK-Pelle_RLCK-XII-1
evm.model.NODE_8154_length_15589_cov_16.659358.1	RLK-Pelle_LRR-III
evm.model.NODE_8177_length_15505_cov_16.740603.2	CAMK_CDPK
evm.model.NODE_820_length_69985_cov_17.766584.2	TKL-Pl-1
evm.model.NODE_829_length_69576_cov_17.073162.2	RLK-Pelle_DLSV
evm.model.NODE_8306_length_15153_cov_16.340343.1	RLK-Pelle_LRR-V
evm.model.NODE_833_length_69432_cov_15.352197.3	RLK-Pelle_PERK-1
evm.model.NODE_8349_length_15029_cov_14.436183.1	RLK-Pelle_SD-2b
evm.model.NODE_8354_length_15023_cov_16.539339.1	RLK-Pelle_RLCK-VIIa-2
evm.model.NODE_8364_length_14991_cov_20.122376.1	CAMK_CDPK
evm.model.NODE_836_length_69308_cov_16.064252.2	RLK-Pelle_LRR-XIIIb
evm.model.NODE_844_length_69086_cov_15.845647.2	CAMK_CDPK
evm.model.NODE_848_length_68880_cov_18.754760.6	CMGC_GSK
evm.model.NODE_8512_length_14664_cov_17.763431.1	RLK-Pelle_LRR-II
evm.model.NODE_8519_length_14659_cov_18.161024.1	CAMK_CDPK
evm.model.NODE_8524_length_14654_cov_35.087217.1	RLK-Pelle_LysM
evm.model.NODE_852_length_68741_cov_17.646180.3	CMGC_RCK
evm.model.NODE_855_length_68699_cov_16.988756.7	RLK-Pelle_PERK-1
evm.model.NODE_8566_length_14557_cov_18.555163.3	RLK-Pelle_LRR-XI-1
evm.model.NODE_8597_length_14473_cov_18.708420.1	RLK-Pelle_LRR-XII-1
evm.model.NODE_8600_length_14461_cov_16.110018.1	CMGC_CDK-Pl
evm.model.NODE_8600_length_14461_cov_16.110018.2	CMGC_CDK-Pl
evm.model.NODE_8615_length_14410_cov_18.967794.1	RLK-Pelle_DLSV
evm.model.NODE_8630_length_14369_cov_17.827903.1	CMGC_CDK-CRK7-CDK9
evm.model.NODE_8639_length_14339_cov_17.411694.1	RLK-Pelle_LRR-Xb-1
evm.model.NODE_864_length_68423_cov_15.459837.5	STE_STE11
evm.model.NODE_865_length_68412_cov_16.703991.4	RLK-Pelle_DLSV
evm.model.NODE_8666_length_14251_cov_14.976140.1	CAMK_CAMKL-CHK1
evm.model.NODE_8670_length_14246_cov_15.656137.1	RLK-Pelle_RLCK-VIIa-2
evm.model.NODE_8683_length_14217_cov_17.426615.1	STE_STE20-YSK
evm.model.NODE_872_length_68180_cov_16.641794.7	RLK-Pelle_LRR-V
evm.model.NODE_873_length_68144_cov_21.019921.2	RLK-Pelle_RLCK-VIIa-2
evm.model.NODE_873_length_68144_cov_21.019921.3	RLK-Pelle_RLCK-VIIa-2
evm.model.NODE_873_length_68144_cov_21.019921.5	RLK-Pelle_RLCK-VIIa-2
evm.model.NODE_8740_length_14082_cov_15.436474.1	CAMK_CDPK
evm.model.NODE_8757_length_14046_cov_16.800776.3	RLK-Pelle_RLCK-VIIa-2
evm.model.NODE_8809_length_13924_cov_13.624991.1	RLK-Pelle_LysM
evm.model.NODE_887_length_67653_cov_17.306978.5	RLK-Pelle_LRR-VI-1
evm.model.NODE_8880_length_13755_cov_15.501247.1	TKL-Pl-5
evm.model.NODE_8891_length_13740_cov_18.921839.1	AGC_RSK-2
evm.model.NODE_8940_length_13627_cov_19.507037.2	Group-Pl-2
evm.model.NODE_895_length_67496_cov_17.238789.6	CAMK_AMPK
evm.model.NODE_896_length_67379_cov_15.992283.3	RLK-Pelle_PERK-2
evm.model.NODE_897_length_67356_cov_16.810974.6	CK1_CK1
evm.model.NODE_8999_length_13516_cov_18.007842.1	AGC_NDR
evm.model.NODE_900_length_67282_cov_17.142298.5	RLK-Pelle_LRR-Xa
evm.model.NODE_900_length_67282_cov_17.142298.8	RLK-Pelle_LRR-Xa
evm.model.NODE_9017_length_13486_cov_17.009058.1	CK1_CK1-Pl
evm.model.NODE_901_length_67276_cov_17.952241.6	CMGC_SRPK
evm.model.NODE_9030_length_13453_cov_15.764220.1	RLK-Pelle_RLCK-V
evm.model.NODE_904_length_67216_cov_16.350341.2	RLK-Pelle_DLSV
evm.model.NODE_9050_length_13395_cov_17.722641.1	AGC_NDR
evm.model.NODE_9113_length_13271_cov_16.850046.1	RLK-Pelle_LRR-XI-1
evm.model.NODE_911_length_67057_cov_18.635574.4	CMGC_GSK
evm.model.NODE_9136_length_13215_cov_15.488233.1	RLK-Pelle_PERK-1
evm.model.NODE_913_length_67044_cov_17.001061.5	CMGC_CDK-CRK7-CDK9
evm.model.NODE_919_length_66896_cov_14.138043.3	RLK-Pelle_LRR-III
evm.model.NODE_9222_length_13013_cov_14.610120.1	RLK-Pelle_RLCK-VIIa-2
evm.model.NODE_9237_length_12988_cov_19.877537.1	RLK-Pelle_LRR-V
evm.model.NODE_928_length_66441_cov_16.709006.6	AGC_RSK-2
evm.model.NODE_930_length_66403_cov_15.377226.1	RLK-Pelle_L-LEC
evm.model.NODE_930_length_66403_cov_15.377226.2	RLK-Pelle_L-LEC
evm.model.NODE_9327_length_12788_cov_17.479978.1	STE_STE11
evm.model.NODE_933_length_66377_cov_16.833706.4	AGC_RSK-2
evm.model.NODE_9385_length_12662_cov_16.912246.1	RLK-Pelle_RLCK-VIIa-2
evm.model.NODE_938_length_66170_cov_15.729964.1	RLK-Pelle_LRR-IX
evm.model.NODE_939_length_66105_cov_16.296129.5	RLK-Pelle_LysM
evm.model.NODE_9402_length_12624_cov_15.992958.1	CMGC_MAPK
evm.model.NODE_9416_length_12596_cov_9.847943.2	RLK-Pelle_RLCK-IV
evm.model.NODE_942_length_65942_cov_17.302089.7	RLK-Pelle_RLCK-VIIa-1
evm.model.NODE_9479_length_12470_cov_16.556267.2	RLK-Pelle_WAK_LRK10L-1
evm.model.NODE_94_length_127280_cov_16.836048.2	CMGC_CLK
evm.model.NODE_951_length_65795_cov_16.329156.1	RLK-Pelle_LRR-XIV
evm.model.NODE_9531_length_12349_cov_13.290460.1	RLK-Pelle_RLCK-VIIa-2
evm.model.NODE_9558_length_12299_cov_15.852037.1	RLK-Pelle_LRR-XI-1
evm.model.NODE_957_length_65691_cov_17.394683.6	RLK-Pelle_RLCK-VIIa-1
evm.model.NODE_9588_length_12221_cov_17.452290.2	RLK-Pelle_PERK-1
evm.model.NODE_959_length_65634_cov_16.871113.1	CMGC_DYRK-PRP4
evm.model.NODE_9645_length_12099_cov_17.334698.1	RLK-Pelle_LRR-III
evm.model.NODE_964_length_65438_cov_17.925005.3	TKL-Pl-4
evm.model.NODE_9650_length_12088_cov_18.446117.2	WNK_NRBP
evm.model.NODE_969_length_65309_cov_15.552346.1	CMGC_CK2
evm.model.NODE_9711_length_11957_cov_14.022401.1	CAMK_CAMKL-CHK1
evm.model.NODE_979_length_65071_cov_16.023913.7	TKL-Pl-4
evm.model.NODE_984_length_64872_cov_15.958437.2	CAMK_CDPK
evm.model.NODE_9852_length_11677_cov_50.329437.1	RLK-Pelle_RLCK-VIIa-2
evm.model.NODE_9859_length_11652_cov_15.971627.1	RLK-Pelle_RLCK-VI
evm.model.NODE_9890_length_11596_cov_17.119452.1	RLK-Pelle_LRR-III
evm.model.NODE_9920_length_11546_cov_20.638672.1	RLK-Pelle_LRR-XII-1
evm.model.NODE_9942_length_11497_cov_17.740369.1	RLK-Pelle_DLSV
evm.model.NODE_99_length_125472_cov_16.186406.9	RLK-Pelle_LRR-V
evm.model.NODE_9_length_180470_cov_17.070771.9	TLK
