# Supplementary material for: First De Novo genome assembly and characterization of Gaultheria prostrata
Source: Front Plant Sci. 2024 Oct 29;15:1456102. doi: 10.3389/fpls.2024.1456102 (PMC11554542; doi:10.3389/fpls.2024.1456102)
Supplement: Supplementary file 10 [file Table7.xlsx]

## Sheet: Sheet1
ID	nr	swissprot	GO	KEGG	Pfam
evm.model.NODE_11961_length_7960_cov_12.761266.1	/	/	/	/	/
evm.model.NODE_1632_length_52009_cov_16.521896.5	C3L33_10815	/	/	K14207	/
evm.model.NODE_8479_length_14758_cov_25.051534.1	/	/	GO:0008865;GO:0005829	K00846;K00847;K00852;K00874;K03338;K10710;K11441;K16328;K16330;K18478;K19978;K21056;K22026;K23147	PF00294.26
evm.model.NODE_1568_length_52938_cov_16.847608.2	RHSIM_Rhsim05G0180600	/	GO:0043621;GO:0050661;GO:0051287	K00020;K00033;K00042;K00286;K06988;K08318;K08319;K12972;K18121;K19647;K19711;K19809;K23146	PF03807.19;PF14833.8;PF03446.17
evm.model.NODE_1708_length_51027_cov_16.074106.1	C3L33_14157	/	GO:0005515	K05857;K07818;K08574;K10591;K15290;K15621;K16342;K17598;K17630;K17632;K19662;K19663;K19902;K19903;K19904;K19905;K19906;K19907;K19908;K19909;K19910;K19911;K19916;K19917;K19938;K20045;K22125;K22126;K22127	PF00168.32
evm.model.NODE_2242_length_44499_cov_16.463558.4	/	/	/	/	/
evm.model.NODE_2467_length_42368_cov_17.626619.4	/	/	GO:0009507;GO:0005783;GO:0022626;GO:0005739;GO:0080156;GO:0003735;GO:0016554;GO:0009793;GO:0003727	K10683;K17669;K17710;K17964	PF01535.22;PF12854.9;PF13041.8
evm.model.NODE_1705_length_51074_cov_18.066383.2	RHSIM_Rhsim07G0075600	GDP-mannose 3,5-epimerase 1	/	K00067;K00091;K01709;K01710;K01784;K02377;K02473;K03274;K07071;K07748;K08678;K08679;K10046;K12448;K12449;K12450;K12453;K12454;K12455;K13306;K13313;K15789;K15856;K17947;K18981;K19068;K19243;K19997;K21130;K21211;K21214;K21332;K22025;K22252;K22320;K24311	PF01370.23;PF16363.7
evm.model.NODE_18571_length_1941_cov_3.677508.1	/	/	GO:0005524;GO:0036292;GO:0016787	K03582;K03656;K03657;K03658;K10300;K16898;K19781	PF00580.23;PF13361.8
evm.model.NODE_4192_length_30200_cov_17.999368.3	/	/	GO:0003690;GO:0006355	K15031;K15032	PF02536.16
evm.model.NODE_2709_length_40166_cov_16.963511.1	RHSIM_Rhsim12G0094700	/	GO:0019752;GO:0030170;GO:0016830	K01580;K01590;K01593;K01634;K04127;K04487;K13745;K18933;K18966;K24264	PF00266.21;PF00282.21
evm.model.NODE_7585_length_17182_cov_16.360715.3	/	/	/	/	/
evm.model.NODE_9585_length_12226_cov_13.483346.1	RHSIM_Rhsim06G0133300	/	GO:0005794;GO:0016740	K23877	PF13839.8;PF14416.8
evm.model.NODE_8818_length_13905_cov_17.088402.1	26S proteasome nonATPase regulatory subunit 2 homolog A	26S proteasome non-ATPase regulatory subunit 2 homolog A	GO:0005829;GO:0009506	K03028;K03032	PF13646.8;PF01851.24;PF18051.3;PF17781.3
evm.model.NODE_14055_length_5220_cov_15.724720.1	/	/	GO:0055085;GO:0010183;GO:0015299;GO:0016021;GO:0006812;GO:0010109;GO:0009507	K03455;K11745;K11747	PF00999.23
evm.model.NODE_22826_length_959_cov_36.546875.1	C3L33_14084	/	GO:0009624	K01728	PF00544.21
evm.model.NODE_19057_length_1751_cov_0.329433.1	/	/	GO:0046983	K24637;K24640	PF05699.16;PF04937.17
evm.model.NODE_606_length_77941_cov_17.342959.6	C3L33_13554	/	/	/	PF07889.14
evm.model.NODE_4101_length_30659_cov_16.960435.1	C3L33_10233	/	GO:0005730;GO:0003723;GO:0005829;GO:0009735;GO:0010445	K02177;K02602;K03102;K03248;K03258;K07202;K08836;K09564;K11091;K11093;K11094;K11294;K11422;K12735;K12741;K12822;K12831;K12837;K12838;K12842;K12872;K12876;K12881;K12883;K12885;K12890;K12891;K12892;K12893;K12894;K12896;K12897;K12900;K13044;K13088;K13091;K13094;K13098;K13107;K13126;K13154;K13155;K13158;K13160;K13161;K13165;K13186;K13187;K13188;K13189;K13190;K13195;K13201;K13207;K13208;K13214;K13219;…	PF00076.24;PF16367.7
evm.model.NODE_69_length_133594_cov_16.975020.2	C3L33_18826	/	/	/	PF02238.17
evm.model.NODE_17_length_172358_cov_17.003884.6	RHSIM_Rhsim08G0001800	/	GO:0005515;GO:0006355	K00088;K00175;K01697;K02467;K03281;K03498;K03699;K04767;K06041;K06213;K07168;K07182;K07200;K07744;K20222;K23774;K24283;K24305	PF00571.30;PF00564.26
evm.model.NODE_6736_length_19809_cov_17.460522.1	C3L33_22384	/	GO:0005739;GO:0003735;GO:0080156;GO:0005783;GO:0022626;GO:0003727;GO:0009793;GO:0009507;GO:0016554	K10683;K17655;K17659;K17669;K17710;K17964;K18155;K18213	PF01535.22;PF12854.9;PF13041.8;PF13812.8;PF17177.6
evm.model.NODE_1894_length_48691_cov_16.594061.4	RHSIM_Rhsim12G0107600	/	/	/	/
evm.model.NODE_564_length_79674_cov_17.640929.1	/	/	GO:0005515	K06195;K10290;K17809;K19411	PF04379.16;PF02151.21
evm.model.NODE_3052_length_37555_cov_24.200919.2	/	/	GO:0008270	/	PF04434.19
evm.model.NODE_10296_length_10807_cov_17.884457.1	/	/	/	/	/
evm.model.NODE_2450_length_42576_cov_18.355509.4	/	/	GO:0005515;GO:0043531	K02084;K10268;K10406;K13420;K13453;K13457;K13459;K13460;K13475;K13477;K16226;K16247;K19613;K20599;K21768;K22449	PF00931.24;PF18052.3
evm.model.NODE_1528_length_53511_cov_18.220047.1	/	/	/	K00430	/
evm.model.NODE_5244_length_25259_cov_17.674240.1	RHSIM_Rhsim08G0038500	/	GO:0032040	K14566;K14773	PF04900.14
evm.model.NODE_16979_length_2747_cov_2.762595.1	/	/	/	K07487	/
evm.model.NODE_3119_length_37010_cov_18.428463.1	RHSIM_Rhsim05G0018800	/	GO:0006413;GO:0003743	K03113;K15027;K24272	PF01253.24
evm.model.NODE_989_length_64726_cov_17.121085.2	GLABRA2 expression modulatorlike	GLABRA2 expression modulator	/	K19951	PF02893.22
evm.model.NODE_2768_length_39815_cov_15.791070.1	C3L33_10930	/	GO:0009707	K04725;K15693;K16060;K16061;K19042;K23047	PF13920.8
evm.model.NODE_5211_length_25370_cov_15.355940.2	RHSIM_Rhsim07G0140600	/	GO:0016614;GO:0050660	K00108;K00115;K00244;K00313;K03333;K06151;K08248;K09516;K09835;K10724;K13552;K15403;K16873;K17066;K17755;K17756;K17830;K18607;K18611;K19069;K19813;K20441;K20565;K20566;K20577;K20584;K20595;K20927;K21166;K21401;K22464;K23272;K23273	PF05199.15;PF00732.21
evm.model.NODE_5600_length_23834_cov_18.764036.1	RHSIM_Rhsim11G0043300	/	/	K05863;K14684;K15084;K15085;K15100;K15102;K15103;K15104;K15107;K15108;K15109;K15110;K15111;K15112;K15113;K15115;K15118;K15120;K15123;K15124	PF00153.29
evm.model.NODE_805_length_70284_cov_15.368987.2	RHSIM_Rhsim06G0065000	/	GO:0005634;GO:0050826;GO:0046983;GO:0010262;GO:0006355	K09113;K12126;K13422;K16189;K18878;K20558;K22484	PF00010.28
evm.model.NODE_155_length_112554_cov_16.396702.6	C3L33_04685	/	GO:0051571;GO:0009506;GO:0009507	K08881;K08883;K10603;K11424;K11446;K11642;K11643;K11655;K11657;K11658;K11728;K12032;K14435;K14960;K15588;K19415;K22768;K24406;K24504;K24630;K24651	PF02791.19;PF00628.31;PF15612.8
evm.model.NODE_1446_length_54815_cov_18.146083.3	RHSIM_Rhsim06G0243800	/	GO:0052861	K19891;K19892;K19893	PF07983.15
evm.model.NODE_4015_length_31197_cov_20.296266.1	RHSIM_Rhsim08G0126600	/	/	K03981;K07126;K09667;K13582;K14023;K14026;K15474;K15475;K18180;K19292;K21217;K23424	PF08238.14
evm.model.NODE_120_length_118855_cov_27.170617.3	/	/	/	/	/
evm.model.NODE_5379_length_24681_cov_15.681926.1	/	/	GO:0045324;GO:0003924;GO:0005525;GO:0019904	K00955;K00956;K02355;K02358;K02519;K02837;K03231;K03267;K03596;K03833;K06207;K12595;K12853;K14416;K18220	PF00009.29
evm.model.NODE_4220_length_30050_cov_18.611102.2	/	/	GO:0003777;GO:0007018;GO:0008017;GO:0005524	K06227;K10392;K10393;K10394;K10395;K10396;K10397;K10398;K10399;K10400;K10401;K10402;K10403;K10404;K10405;K10406;K11498;K16491;K17387;K17914;K17915;K17916;K18627;K18806;K20196;K20197;K20198;K23693;K24185;K24186	PF00225.25;PF16796.7
evm.model.NODE_2767_length_39816_cov_17.717126.1	C3L33_04274	/	/	K18173	PF08695.12
evm.model.NODE_385_length_89620_cov_15.703552.5	C3L33_14260	/	/	K24121	PF06127.13
evm.model.NODE_15350_length_3927_cov_9.963947.1	/	/	/	K05399	/
evm.model.NODE_15428_length_3859_cov_2.621651.2	/	/	GO:0036292	K03657;K24459	PF13245.8;PF08378.13
evm.model.NODE_3400_length_34903_cov_16.328531.1	/	/	/	/	PF05703.13;PF08458.12
evm.model.NODE_1638_length_51864_cov_16.852253.2	RHSIM_Rhsim13G0125700	/	GO:0005634;GO:0005886;GO:0048226;GO:0016301;GO:0002215;GO:0004672;GO:0006468;GO:0005524;GO:0005730;GO:0005515;GO:0045177	K00871;K00907;K00908;K00909;K00910;K00916;K00924;K01165;K01301;K02087;K02088;K02089;K02090;K02091;K02178;K02202;K02206;K02208;K02211;K02214;K02216;K02218;K02449;K02515;K02677;K02831;K02861;K03083;K03097;K03114;K03869;K04345;K04360;K04361;K04362;K04365;K04366;K04367;K04368;K04369;K04371;K04372;K04373;K04406;K04407;K04408;K04409;K04410;K04411;K04412;K04413;K04414;K04415;K04416;K04417;K04418;K04419;…	PF00069.27;PF07714.19
evm.model.NODE_21875_length_1081_cov_15.744235.1	/	/	/	/	/
evm.model.NODE_537_length_80589_cov_17.543387.2	F0562_017105	40S ribosomal protein S17	GO:0003735;GO:0006412;GO:0005840	K02962	PF00833.20
evm.model.NODE_2405_length_42978_cov_17.338055.3	RHSIM_Rhsim09G0203600	/	/	K05863;K08769;K13354;K13577;K14684;K15084;K15085;K15100;K15101;K15102;K15103;K15104;K15105;K15106;K15107;K15108;K15109;K15110;K15111;K15112;K15113;K15114;K15115;K15116;K15117;K15118;K15119;K15120;K15121;K15123;K15124;K17286;K17967	PF00153.29
evm.model.NODE_238_length_101296_cov_17.564412.3	/	/	/	/	/
evm.model.NODE_28738_length_601_cov_0.765823.1	/	/	/	K16554;K20998	/
evm.model.NODE_8179_length_15502_cov_27.001171.2	RHSIM_Rhsim08G0183100	/	GO:0003735;GO:0005515;GO:0009507;GO:0080156;GO:0090568;GO:0003727;GO:0009737;GO:0009793	K02498;K02656;K03350;K03353;K03354;K04018;K04060;K05803;K06361;K06665;K07280;K08010;K09523;K09527;K09553;K09667;K12284;K12512;K12600;K13342;K15176;K15201;K15837;K16247;K16365;K16474;K16531;K16781;K17768;K18169;K19360;K19804;K20097;K20309;K20480;K21843;K23424;K24925;K24928;K24929;K24931;K24932;K24933;K24935	PF00515.30;PF13374.8;PF13414.8;PF13424.8;PF13428.8;PF13432.8;PF13431.8;PF14559.8;PF07719.19;PF13174.8;PF13176.8;PF13181.8;PF13371.8
evm.model.NODE_1239_length_58968_cov_17.109464.3	/	/	/	/	/
evm.model.NODE_1949_length_48039_cov_17.685444.8	/	/	GO:0008270	K03358;K06058;K10601;K10629;K10633;K10634;K10635;K10636;K10642;K10663;K10664;K10667;K11883;K11980;K11981;K11982;K11985;K11997;K13346;K15505;K15692;K15694;K15695;K15699;K15701;K15702;K15703;K15704;K15706;K15710;K15712;K15715;K15716;K16271;K16273;K16274;K16281;K16282;K16283;K16284;K16285;K16286;K17821;K19037;K19038;K19039;K19040;K19041;K19045;K22378;K22379;K22753;K23788;K24148	PF13923.8;PF12678.9;PF17123.7;PF13639.8
evm.model.NODE_4866_length_26910_cov_16.072733.2	/	/	/	/	/
evm.model.NODE_1118_length_61441_cov_16.458117.1	/	/	GO:0016301;GO:0005730;GO:0002215;GO:0005886;GO:0005634;GO:0005524;GO:0004672;GO:0048226;GO:0006468;GO:0005515;GO:0045177	K00871;K00907;K00908;K00909;K00910;K00916;K00924;K01165;K01301;K01769;K02087;K02088;K02089;K02090;K02091;K02178;K02202;K02206;K02208;K02211;K02214;K02216;K02218;K02449;K02515;K02677;K02831;K02861;K03083;K03097;K03114;K03176;K04345;K04360;K04361;K04362;K04363;K04365;K04366;K04367;K04368;K04369;K04371;K04372;K04373;K04388;K04406;K04407;K04408;K04409;K04410;K04411;K04412;K04413;K04414;K04415;K04416;…	PF00069.27;PF07714.19
evm.model.NODE_1279_length_57995_cov_17.680393.5	C3L33_01374	/	GO:0007275;GO:0005737;GO:0016567;GO:0006511	K04506;K08742;K10802;K11295;K11296;K11297;K11830	PF00505.21;PF09011.12;PF10536.11;PF03145.18
evm.model.NODE_2782_length_39664_cov_16.808357.2	/	/	/	/	/
evm.model.NODE_7094_length_18688_cov_17.166047.1	HYC85_003736	ATP-dependent DNA helicase At3g02060, chloroplastic	GO:0003676;GO:0005634;GO:0005730;GO:0003677;GO:0005524;GO:0009506;GO:0000373;GO:0003729;GO:0016787	K02240;K03655;K03723;K04066;K19789	PF02559.18;PF00270.31;PF04851.17
evm.model.NODE_296_length_95820_cov_17.258462.7	C3L33_15839	/	GO:0000159;GO:0005730;GO:0005634;GO:1900458;GO:0007165;GO:0032000;GO:0005737;GO:0019888	K11584	PF01603.22
evm.model.NODE_92_length_127759_cov_16.329792.3	/	/	GO:0005634;GO:0010026;GO:0006355;GO:0009736;GO:0090506	K09420;K09421;K09422;K09423;K09425;K09453;K12860;K16166;K21769;K23865	PF00249.33;PF13921.8
evm.model.NODE_678_length_75024_cov_16.932935.7	/	/	GO:0030244;GO:0016760;GO:0016020	K00694;K00770;K10999;K20923;K20924	PF03552.16
evm.model.NODE_2209_length_44865_cov_16.651527.5	RHSIM_Rhsim08G0012600	/	/	/	/
evm.model.NODE_8620_length_14397_cov_18.381710.2	Calreticulin like	Calreticulin	GO:0051082;GO:0005509;GO:0005783;GO:0006457	K08054;K08057;K09551;K10098	PF00262.20
evm.model.NODE_980_length_65069_cov_17.699286.3	C3L33_00834	/	GO:0005739;GO:0009507;GO:0005783;GO:0003727;GO:0016554;GO:0009793;GO:0022626;GO:0003735;GO:0080156	K17655;K17659;K17669;K17710;K17964;K18155;K18213	PF01535.22;PF12854.9;PF13041.8;PF13812.8;PF17177.6
evm.model.NODE_2138_length_45669_cov_17.867880.1	C3L33_00762	Pentatricopeptide repeat-containing protein At1g74850, chloroplastic	GO:0009507;GO:0003735;GO:0003727;GO:0005739;GO:0016554;GO:0080156;GO:0009793;GO:0022626;GO:0005783	K10683;K17655;K17659;K17669;K17710;K17964;K18155;K18213;K19804;K20163	PF01535.22;PF12854.9;PF13041.8;PF13812.8;PF17177.6;PF13428.8
evm.model.NODE_23880_length_853_cov_1.161157.1	/	/	/	/	/
evm.model.NODE_307_length_94551_cov_17.393120.1	C3L33_14750	/	GO:0071456	K04556;K06058;K10630;K11967;K11968;K11969;K11970;K11971;K11972;K11973;K11974;K11975;K11976;K11977;K11997;K22646;K22651	PF01485.23
evm.model.NODE_4409_length_29082_cov_16.992264.3	RHSIM_Rhsim13G0183600	/	GO:0016020;GO:0015276	K02424;K05197;K05198;K05199;K05200;K05201;K05202;K05203;K05204;K05206;K05207;K05208;K05209;K05210;K05313;K05387;K09996;K10036;K23059	PF00060.28;PF00497.22
evm.model.NODE_116_length_120791_cov_15.852301.8	RHSIM_Rhsim02G0234200	/	/	/	/
evm.model.NODE_7225_length_18230_cov_15.834889.1	C3L33_09876	/	GO:0005777	/	PF08387.12
evm.model.NODE_2285_length_44094_cov_18.415971.5	C3L33_09456	Endoplasmin homolog	GO:0006457;GO:0051082;GO:0005694;GO:0016887;GO:0005524	K04079;K09487;K09488	PF02518.28;PF13589.8;PF00183.20
evm.model.NODE_233_length_101601_cov_17.971894.11	RHSIM_Rhsim02G0020300	/	/	K01381;K22683	PF14543.8
evm.model.NODE_7591_length_17152_cov_19.389134.1	/	/	/	/	/
evm.model.NODE_222_length_103556_cov_18.062352.11	C3L33_19124	DCD domain-containing protein NRP-B	/	/	PF10539.11
evm.model.NODE_5026_length_26240_cov_17.834795.2	F0562_022468	Proteasome subunit alpha type-3	GO:0019773;GO:0006511;GO:0005839;GO:0051603;GO:0003735	K02725;K02726;K02727;K02728;K02729;K02730;K02731;K02732;K02733;K02738;K02739;K03432;K03433	PF00227.28;PF10584.11
evm.model.NODE_11213_length_9186_cov_14.514626.1	RHSIM_Rhsim03G0164000	/	/	K20628	PF03330.20;PF01357.23
evm.model.NODE_4209_length_30097_cov_19.040174.1	RHSIM_Rhsim13G0173600	/	GO:0005516	/	PF07887.13
evm.model.NODE_27972_length_621_cov_17.977733.1	/	/	/	/	/
evm.model.NODE_12374_length_7331_cov_13.967518.1	C3L33_02749	/	/	/	PF06813.15
evm.model.NODE_1394_length_55627_cov_17.438252.5	/	/	GO:0005515;GO:0008270	K12127;K12128;K12129;K12130;K12131;K12135	PF06203.16;PF00643.26
evm.model.NODE_14696_length_4534_cov_25.864307.2	/	/	/	/	/
evm.model.NODE_2964_length_38197_cov_16.163646.2	/	/	/	/	/
evm.model.NODE_22165_length_1042_cov_1.734426.1	/	/	GO:0004553;GO:0005975	K01187;K01203;K01811;K05546;K12047;K12316;K12317;K15922;K15925;K18820;K22307;K23730;K24727	PF17137.6;PF01055.28
evm.model.NODE_10438_length_10540_cov_16.464612.2	RHSIM_Rhsim12G0004100	/	GO:0006749;GO:0005515	/	PF13417.8
evm.model.NODE_1901_length_48613_cov_17.071691.1	DNAdirected RNA polymerase II subunit RPB7	DNA-directed RNA polymerase II subunit RPB7	GO:0006351;GO:0009507;GO:0003676	K03004;K03015;K03022;K03049;K16253	PF00575.25;PF03876.19
evm.model.NODE_4814_length_27173_cov_21.731125.6	premRNA splicing Prp18interacting factor	/	/	K12819;K20040	PF11708.10
evm.model.NODE_13863_length_5419_cov_3.808768.1	/	ATP-dependent Clp protease proteolytic subunit	GO:0003723	K01358;K04773;K07403	PF00574.25
evm.model.NODE_11038_length_9451_cov_18.408623.1	/	/	/	/	PF12776.9
evm.model.NODE_8980_length_13558_cov_13.180701.2	/	/	/	/	/
evm.model.NODE_25467_length_729_cov_12.923588.1	/	/	/	/	/
evm.model.NODE_2327_length_43716_cov_17.314942.4	/	/	/	/	/
evm.model.NODE_3643_length_33426_cov_17.778312.2	/	/	/	/	/
evm.model.NODE_688_length_74711_cov_16.911885.6	/	/	/	/	/
evm.model.NODE_2297_length_43935_cov_16.169695.5	/	/	/	/	/
evm.model.NODE_9477_length_12476_cov_8.524901.2	/	/	/	/	PF09353.12
evm.model.NODE_1161_length_60459_cov_17.215342.4	RHSIM_Rhsim01G0284300	/	/	K06149;K11932;K14055;K14061;K16211	PF00582.28
evm.model.NODE_13347_length_6033_cov_3.298679.4	/	/	/	K03577;K05501;K09017;K13770;K16137;K16138;K18129;K18135;K18136;K18140;K18301;K18905;K19736;K21453;K21961;K21962;K22105;K22106;K22107;K22108;K22295;K23777;K24699	/
evm.model.NODE_490_length_83531_cov_17.341578.1	/	/	/	/	PF05641.14;PF03735.16
evm.model.NODE_569_length_79282_cov_16.041526.6	/	/	/	K10268;K10270	/
evm.model.NODE_4052_length_30968_cov_15.899484.4	/	/	/	/	/
evm.model.NODE_1682_length_51364_cov_16.070945.2	/	/	/	/	/
evm.model.NODE_19640_length_1565_cov_1.095271.2	/	/	/	K02389;K02390	PF13860.8
evm.model.NODE_1512_length_53773_cov_16.876654.1	RHSIM_Rhsim05G0034900	/	/	K01047	/
evm.model.NODE_4551_length_28409_cov_16.080334.3	/	/	GO:0005829;GO:0010445;GO:0005730;GO:0003723;GO:0009735	K02177;K03102;K03248;K03258;K07202;K08836;K09564;K11090;K11093;K11094;K11294;K11422;K12735;K12741;K12822;K12831;K12833;K12837;K12838;K12842;K12872;K12876;K12881;K12883;K12885;K12887;K12890;K12891;K12892;K12893;K12894;K12896;K12897;K12900;K13044;K13088;K13091;K13094;K13098;K13107;K13126;K13154;K13155;K13157;K13158;K13160;K13161;K13165;K13167;K13186;K13187;K13188;K13189;K13190;K13191;K13195;K13201;…	PF00076.24
evm.model.NODE_19860_length_1505_cov_40.000000.1	RHSIM_Rhsim01G0194500	/	/	/	PF13713.8
evm.model.NODE_5770_length_23155_cov_32.365468.5	/	/	GO:0005634	K00478;K11323;K11449;K15601;K21989	PF02373.24
evm.model.NODE_13152_length_6304_cov_16.472074.1	shortchain dehydrogenasereductase family 42E member 1	/	GO:0006694;GO:0016616;GO:0003854	K00067;K00070;K00091;K01709;K01710;K01784;K02377;K02473;K03274;K07118;K07748;K08678;K08679;K09753;K10046;K12408;K12448;K12449;K12450;K12453;K12454;K12455;K13082;K13313;K13318;K15394;K15856;K15891;K15894;K16045;K16416;K17947;K18335;K18981;K19243;K19267;K19660;K19997;K21211;K21212;K21214;K21271;K21332;K21793;K22025;K22252;K22320;K23557;K23558;K24310;K24311;K24312	PF01073.21;PF01370.23;PF16363.7;PF13460.8;PF07993.14;PF05368.15;PF02719.17;PF04321.19
evm.model.NODE_1018_length_63855_cov_16.580122.2	/	/	/	/	PF07173.14
evm.model.NODE_12157_length_7674_cov_15.083874.1	/	/	/	/	/
evm.model.NODE_1487_length_54186_cov_15.664219.1	/	/	/	/	/
evm.model.NODE_615_length_77438_cov_17.384525.7	RHSIM_Rhsim09G0128800	/	GO:0005975;GO:0016868	K01836;K01840;K03431	PF02878.18
evm.model.NODE_1231_length_59089_cov_16.953173.2	RHSIM_Rhsim13G0121500	/	/	K00142;K00155;K00666;K01043;K01895;K01896;K01897;K01904;K01907;K01908;K01909;K01911;K01912;K01913;K02182;K02363;K02364;K03367;K03822;K04105;K04110;K04116;K04780;K04783;K04784;K04787;K04788;K04789;K04792;K05914;K05939;K08295;K08745;K08746;K08748;K08749;K08772;K09460;K10526;K12237;K12238;K12239;K12240;K12421;K12422;K12423;K12424;K12426;K12427;K12428;K12429;K12507;K12508;K12709;K12719;K12743;K13611;…	PF00501.30;PF13193.8
evm.model.NODE_45930_length_322_cov_1.179487.1	/	/	/	K02483;K07657;K07658;K07659;K07660;K07661;K07662;K07663;K07664;K07665;K07666;K07668;K07669;K07670;K07671;K07672;K07772;K07774;K07775;K07776;K10682;K11329;K11634;K14981;K18073;K18144;K18344;K18941;K19610;K20488;K21603	/
evm.model.NODE_3815_length_32370_cov_17.218590.4	RHSIM_Rhsim09G0005100	/	/	/	/
evm.model.NODE_164_length_110563_cov_16.925450.4	RHSIM_Rhsim06G0122300	Citrate synthase, glyoxysomal	GO:0046912	K01647;K01659;K15230;K15234	PF00285.23
evm.model.NODE_3222_length_36167_cov_16.628163.1	/	/	GO:0005634	K18420;K23718	PF14709.9;PF00035.28
evm.model.NODE_3281_length_35778_cov_17.404673.3	C3L33_02776	/	GO:0005634	K03685;K12968;K13194;K16195;K18420;K18421;K23718;K24540	PF00035.28
evm.model.NODE_1825_length_49546_cov_17.777393.3	RHSIM_Rhsim08G0169400	Protease Do-like 9	GO:0005515;GO:0004252;GO:0006508	K01318;K04691;K04771;K04772;K08070;K08372;K08669;K08784;K08785;K08786;K23012	PF13180.8;PF17815.3;PF00089.28;PF13365.8
evm.model.NODE_1738_length_50551_cov_16.848207.4	/	/	/	/	/
evm.model.NODE_25_length_159544_cov_17.733786.11	/	/	/	/	/
evm.model.NODE_2675_length_40489_cov_18.420618.2	/	/	GO:0005886;GO:0010102;GO:0048226;GO:0002215;GO:0045177;GO:0005515	K04306;K04307;K04309;K05398;K05401;K06260;K07523;K08122;K08129;K08130;K08399;K08844;K09257;K10130;K10159;K10160;K10169;K10268;K10278;K10280;K10348;K10350;K10641;K12796;K13023;K13415;K13416;K13417;K13418;K13420;K13428;K13437;K13446;K13457;K13459;K13465;K13466;K13468;K13470;K13471;K13730;K16175;K16224;K16340;K16351;K16360;K16661;K16665;K17256;K17550;K18646;K18808;K18809;K19613;K20230;K20718;K22038;…	PF13855.8
evm.model.NODE_5100_length_25822_cov_17.061996.4	/	/	GO:0080156;GO:0016554;GO:0005783;GO:0009507;GO:0022626;GO:0005739;GO:0003735;GO:0003727;GO:0009793	K17655;K17659;K17669;K17710;K17964	PF01535.22;PF13041.8;PF13812.8
evm.model.NODE_1167_length_60367_cov_16.983051.5	/	/	GO:0005634	K06678;K11492	PF12422.10
evm.model.NODE_811_length_70150_cov_17.848064.1	/	/	GO:0048544;GO:0005886	K04730;K05126;K13415;K13416;K13417;K13418;K13420;K13430;K16224	PF00954.22
evm.model.NODE_7145_length_18501_cov_14.998694.2	prohibitin3	Prohibitin-3, mitochondrial	/	K04087;K17080;K17081	PF01145.27
evm.model.NODE_1687_length_51296_cov_17.163732.3	C3L33_00566	/	GO:0005515	K03125;K03243;K03646;K04498;K06062;K08871;K08881;K08883;K10750;K11321;K11348;K11349;K11350;K11359;K11647;K11655;K11658;K11684;K11721;K11722;K11723;K11724;K11728;K11756;K11757;K11759;K11786;K11797;K11798;K12032;K12826;K15224;K22184;K22531;K24504;K24630	PF17035.7;PF00439.27
evm.model.NODE_3134_length_36839_cov_17.018359.2	C3L33_11664	/	GO:0002215;GO:0005886;GO:0043531;GO:0048226;GO:0010102;GO:0005515;GO:0045177;GO:0004663	K02084;K04247;K04249;K04306;K04307;K04308;K04309;K04660;K05398;K05401;K05404;K06248;K06260;K06261;K06555;K06838;K06839;K06850;K07523;K08121;K08122;K08129;K08130;K08399;K08462;K08843;K08844;K10130;K10159;K10160;K10168;K10170;K10348;K10350;K10406;K10641;K12796;K13023;K13420;K13453;K13457;K13459;K13460;K13468;K13475;K13477;K13730;K14142;K16175;K16225;K16226;K16340;K16351;K16358;K16360;K16362;K16661;…	PF12799.9;PF13855.8;PF00931.24
evm.model.NODE_2097_length_46231_cov_18.271733.4	/	/	GO:0005777	K10268;K10273;K10278;K15068;K15069	PF08387.12
evm.model.NODE_1035_length_63490_cov_15.942032.2	LOC114255921	/	/	/	PF11820.10
evm.model.NODE_3528_length_34116_cov_16.142370.3	/	/	GO:0005524;GO:0016887;GO:0009507;GO:0009506;GO:0005774;GO:0006810;GO:0005886	K00400;K01552;K01990;K01995;K01996;K02000;K02003;K02006;K02010;K02013;K02017;K02018;K02021;K02028;K02031;K02032;K02036;K02041;K02045;K02049;K02052;K02056;K02062;K02065;K02068;K02069;K02071;K02074;K02193;K02471;K03235;K03546;K03701;K05031;K05032;K05033;K05641;K05642;K05643;K05644;K05645;K05646;K05647;K05648;K05649;K05650;K05651;K05652;K05653;K05654;K05655;K05656;K05657;K05658;K05659;K05660;K05661;…	PF13304.8;PF13555.8;PF00005.29
evm.model.NODE_2370_length_43281_cov_17.826992.3	RHSIM_Rhsim09G0184400	/	/	/	PF09739.11
evm.model.NODE_1706_length_51058_cov_19.243172.1	RHSIM_Rhsim04G0012100	/	GO:0009507;GO:0022626;GO:0005739;GO:0080156;GO:0003727;GO:0005783;GO:0016554;GO:0003735;GO:0009793	K10683;K17406;K17655;K17659;K17669;K17710;K17964;K18155;K18213;K19589;K20163	PF10037.11;PF01535.22;PF12854.9;PF13041.8;PF13812.8;PF17177.6
evm.model.NODE_7769_length_16639_cov_16.688590.2	/	/	/	/	/
evm.model.NODE_1155_length_60530_cov_16.986474.3	/	/	/	/	/
evm.model.NODE_1424_length_55099_cov_17.163247.2	/	/	/	/	/
evm.model.NODE_592_length_78307_cov_16.089921.5	/	/	GO:0003755;GO:0004407	K03772;K03773;K09568;K09569;K09571;K09573;K09575;K09576;K09577;K11135;K14826;K17478	PF00254.30;PF17800.3
evm.model.NODE_334_length_93331_cov_17.429799.1	C3L33_03056	/	/	K17662	PF03981.14
evm.model.NODE_4881_length_26845_cov_16.638970.1	/	/	/	/	/
evm.model.NODE_470_length_84888_cov_16.880794.3	/	/	GO:0016702	K10712;K23953	PF07847.14
evm.model.NODE_6236_length_21440_cov_17.071646.1	/	/	GO:0016846	K16903	PF04864.15
evm.model.NODE_20480_length_1353_cov_2.844209.2	/	/	/	K02668	/
evm.model.NODE_2125_length_45862_cov_16.498065.5	/	/	GO:0046855	K01082;K01092;K05602;K10047;K12634;K15422;K18649	PF00459.27
evm.model.NODE_2485_length_42161_cov_20.774968.1	MIMGU_mgv1a021485mg	Transcription factor bHLH84	/	/	/
evm.model.NODE_4319_length_29562_cov_18.891116.3	/	/	/	K07763;K08002	PF00045.21
evm.model.NODE_824_length_69865_cov_17.954888.3	/	/	GO:0005524;GO:0004797	K00857	PF00265.20
evm.model.NODE_3251_length_35945_cov_15.672623.3	RHSIM_Rhsim04G0215800	/	GO:0055085;GO:0010183;GO:0006812;GO:0016021;GO:0010109;GO:0009507;GO:0015299	K03316;K05742;K11105;K12040;K12041;K13961;K14722;K14723;K14724;K14725;K14726;K24160;K24163	PF00999.23
evm.model.NODE_16362_length_3149_cov_34.554931.1	/	IN2-2 protein	GO:0005829	K00064;K04882;K04883;K05275;K05882;K06607;K07079;K13315;K15967;K17647;K17744;K18471;K19265;K19639;K23003;K23107	PF00248.23
evm.model.NODE_10019_length_11362_cov_16.754072.1	RHSIM_Rhsim03G0262200	/	/	K22900	PF01980.18
evm.model.NODE_7746_length_16699_cov_15.067825.1	RHSIM_Rhsim01G0140200	/	GO:0045177;GO:0005730;GO:0005634;GO:0002215;GO:0005515;GO:0016301;GO:0005524;GO:0048226;GO:0004672;GO:0006468;GO:0005886	K00871;K00907;K00908;K00909;K00910;K00916;K00924;K01165;K01301;K02087;K02088;K02089;K02090;K02091;K02178;K02202;K02206;K02208;K02211;K02214;K02216;K02218;K02449;K02515;K02677;K02831;K02861;K03083;K03097;K03114;K03176;K03869;K04345;K04360;K04361;K04362;K04365;K04366;K04367;K04368;K04369;K04371;K04372;K04373;K04406;K04407;K04408;K04409;K04410;K04411;K04412;K04413;K04414;K04415;K04416;K04417;K04418;…	PF00069.27;PF07714.19
evm.model.NODE_8554_length_14588_cov_17.423830.2	C3L33_06422	/	GO:0016554;GO:0080156;GO:0005783;GO:0003735;GO:0003727;GO:0009793;GO:0005739;GO:0022626;GO:0009507	K10683;K17655;K17659;K17669;K17710;K17964;K18155;K18213	PF10037.11;PF01535.22;PF12854.9;PF13041.8;PF13812.8;PF17177.6
evm.model.NODE_373_length_90172_cov_16.542440.4	RHSIM_Rhsim10G0043800	/	/	K00414;K00415;K01407;K01408;K01411;K01412;K01422;K06972;K07263;K14704;K17732	PF00675.22;PF05193.23
evm.model.NODE_6931_length_19140_cov_17.021301.2	RHSIM_Rhsim01G0245100	/	GO:0016655;GO:0016020	K05585	PF11909.10
evm.model.NODE_31851_length_537_cov_0.790244.1	/	/	/	K01787;K16213;K18479	/
evm.model.NODE_5150_length_25624_cov_18.924932.1	RHSIM_Rhsim07G0082500	/	/	K00142;K00155;K00666;K01895;K01896;K01897;K01904;K01907;K01908;K01909;K01911;K01912;K01913;K02182;K02363;K02364;K03367;K04105;K04110;K04116;K04780;K04783;K04784;K04787;K04788;K04789;K04792;K05914;K05939;K08295;K08745;K08746;K08749;K09460;K10526;K12238;K12239;K12240;K12421;K12422;K12423;K12424;K12426;K12427;K12428;K12429;K12507;K12508;K12709;K12719;K12743;K13611;K13776;K14466;K14467;K14760;K15013;…	PF00501.30
evm.model.NODE_4495_length_28696_cov_17.803353.2	C3L33_10421	/	GO:0010031	K16812	PF06886.13;PF12214.10
evm.model.NODE_139_length_114730_cov_17.762493.6	RHSIM_Rhsim01G0066500	60S ribosomal protein L44	GO:0003735;GO:0006412;GO:0005840	K02929	PF00935.21
evm.model.NODE_5789_length_23080_cov_16.063303.3	C3L33_22756	/	GO:0008194	K00699;K04628;K08236;K08237;K10757;K11820;K12338;K12356;K12930;K12933;K12937;K12938;K12939;K13030;K13068;K13078;K13080;K13227;K13235;K13263;K13269;K13492;K13493;K13494;K13495;K13496;K13691;K13692;K14595;K14596;K15774;K15775;K15776;K15787;K16266;K16388;K17193;K18822;K18823;K21251;K21354;K21370;K21371;K21372;K21373;K21374;K22426;K22706;K22771;K22772;K22794;K22845;K22950;K23154;K23260;K23261;K23279;…	PF00201.20
evm.model.NODE_6442_length_20752_cov_17.447030.1	/	/	GO:0055085;GO:0005886;GO:0005524;GO:0005774;GO:0014035;GO:0016021;GO:0009506	K02021;K05653;K05654;K05655;K05656;K05657;K05658;K05659;K05660;K05664;K05665;K05666;K05668;K05672;K05674;K06147;K06148;K11004;K11085;K13409;K14698;K14699;K16014;K18104;K18887;K18888;K18889;K18890;K18891;K18893;K20344	PF00664.25
evm.model.NODE_3130_length_36911_cov_15.742388.3	RHSIM_Rhsim11G0150000	/	/	/	/
evm.model.NODE_1232_length_59083_cov_16.571273.1	/	/	/	/	/
evm.model.NODE_25678_length_716_cov_1.526316.1	/	/	/	/	/
evm.model.NODE_13359_length_6019_cov_16.313815.1	RHSIM_Rhsim06G0203100	/	GO:0005634;GO:0048497;GO:0003677	K02646;K08024;K08032;K09294;K09295;K09296;K09306;K09308;K09312;K09315;K09317;K09319;K09333;K09337;K09338;K09341;K09351;K09358;K09360;K09371;K09373;K12411;K15607;K17443;K17444;K21950;K21951;K24894;K24896	PF00046.31
evm.model.NODE_13772_length_5519_cov_15.655972.1	/	/	/	/	/
evm.model.NODE_773_length_71556_cov_17.043624.5	RHSIM_Rhsim10G0181300	/	GO:0016567;GO:0004842	K03175;K09561;K10597;K10646;K22756;K24764	PF04564.17
evm.model.NODE_2987_length_38019_cov_15.341787.2	/	/	GO:0016998;GO:0005774;GO:0006032;GO:0004568;GO:0008061	K03791;K20547	PF00187.21;PF00182.21
evm.model.NODE_196_length_107379_cov_17.171102.4	/	/	GO:0071456	K04556;K06058;K11967;K11968;K11969;K11970;K11971;K11972;K11973;K11975;K11976;K11977;K12818;K15505;K22646;K22651	PF01485.23
evm.model.NODE_1862_length_49178_cov_16.399421.2	/	/	/	K00019;K00023;K00034;K00038;K00039;K00046;K00059;K00065;K00069;K00076;K00079;K03366;K03793;K04708;K05296;K05711;K05783;K05886;K07124;K07535;K07548;K08261;K08683;K08690;K09841;K10251;K10620;K10780;K11049;K11147;K11151;K11152;K11153;K11161;K11162;K11165;K11166;K11168;K11169;K11539;K12420;K12677;K13070;K13237;K13606;K13774;K13775;K14189;K14468;K14633;K14729;K14746;K15095;K15373;K15680;K15734;K15890;…	PF00106.27;PF13561.8
evm.model.NODE_2617_length_41008_cov_17.926788.1	RHSIM_Rhsim10G0000600	/	GO:0048226;GO:0005886;GO:0005515;GO:0045177;GO:0002215;GO:0010102	K00924;K04306;K04307;K04308;K04309;K04660;K05398;K05401;K05404;K06248;K06260;K06261;K06555;K06838;K06839;K06850;K07523;K08118;K08120;K08121;K08122;K08123;K08124;K08125;K08129;K08399;K08462;K08843;K08844;K09257;K10130;K10159;K10160;K10161;K10168;K10169;K10170;K10171;K10348;K10641;K12603;K12796;K13023;K13415;K13416;K13417;K13418;K13420;K13428;K13437;K13446;K13457;K13459;K13465;K13466;K13468;K13470;…	PF13855.8
evm.model.NODE_1575_length_52877_cov_15.942559.4	RHSIM_Rhsim06G0076100	/	GO:0055085;GO:0042910;GO:0016020;GO:0015297	K03327	PF01554.20
evm.model.NODE_1982_length_47723_cov_17.119191.6	/	/	/	/	PF07897.13;PF16136.7
evm.model.NODE_19761_length_1532_cov_2.920996.2	/	/	/	/	/
evm.model.NODE_1390_length_55704_cov_17.603037.2	RHSIM_Rhsim08G0198600	/	GO:0005506	K05297	PF00301.22
evm.model.NODE_23423_length_898_cov_1.583658.1	/	/	/	K03521;K22431	PF01012.23
evm.model.NODE_4859_length_26936_cov_17.396136.2	C3L33_18919	Ferredoxin-thioredoxin reductase catalytic chain, chloroplastic	GO:0016730	K17892	PF02943.17
evm.model.NODE_11276_length_9082_cov_14.271468.1	/	/	/	K05658;K05659;K05660;K05664	/
evm.model.NODE_8160_length_15567_cov_18.419365.1	RHSIM_Rhsim03G0000500	/	/	K01762;K24637	PF04937.17
evm.model.NODE_24789_length_776_cov_9.254237.1	/	/	/	/	/
evm.model.NODE_4553_length_28390_cov_17.357110.2	RHSIM_Rhsim06G0007400	/	GO:0006508;GO:0008270;GO:0004181	K01290;K01291;K01298;K01300;K01308;K05996;K08637;K08779;K08780;K08781;K08782;K08783;K12826;K14054;K23009	PF00246.26
evm.model.NODE_1808_length_49756_cov_16.257813.3	/	/	GO:0004523;GO:0003676	K03469;K06993;K22316	PF00075.26;PF13456.8
evm.model.NODE_31308_length_546_cov_18.329356.1	/	/	GO:0005634;GO:0003700;GO:0006355	K09060	PF00170.23
evm.model.NODE_1715_length_50886_cov_28.606375.1	tubulin beta chain	Tubulin beta-7 chain	GO:0005525	K07374;K07375;K10389;K10390;K10391;K15303;K22222	PF00091.27;PF03953.19
evm.model.NODE_4621_length_28017_cov_18.909107.1	/	/	/	/	/
evm.model.NODE_5034_length_26202_cov_15.793941.1	/	/	/	K02580;K04984;K06622;K06694;K09256;K10645;K11967;K14242;K15503;K16343;K20032;K20129;K20175;K21440	/
evm.model.NODE_4846_length_27009_cov_17.892791.2	C3L33_06794	Vacuolar protein sorting-associated protein 41 homolog	GO:0016192;GO:0003727;GO:0006886	K04508;K11274;K13221;K14302;K14549;K14829;K14963;K16482;K16547;K20177;K20178;K20179;K20181;K20183;K20184;K24729;K24736	PF00637.22
evm.model.NODE_21623_length_1118_cov_1.402624.1	/	/	/	/	/
evm.model.NODE_202_length_105772_cov_15.288722.10	/	/	/	/	/
evm.model.NODE_8560_length_14568_cov_15.228793.1	C3L33_06112	/	GO:0016706	K00475;K04124;K04125;K04126;K05277;K05278;K05282;K05933;K06892;K12692;K12697;K13077;K13229;K14975;K14976;K18054;K21036;K21202;K21815;K23145;K23378;K23947;K24028;K24460	PF03171.22;PF14226.8
evm.model.NODE_406_length_88202_cov_17.310372.1	RHSIM_Rhsim13G0224200	/	GO:0005634;GO:0006355;GO:0003700;GO:0042631	K09284;K09285;K09286;K09287;K13432;K13433;K13434;K14507;K14516;K14517;K22763	PF00847.22
evm.model.NODE_1477_length_54299_cov_16.284926.3	/	/	/	/	/
evm.model.NODE_21402_length_1156_cov_19.520894.1	/	/	/	K07466	/
evm.model.NODE_612_length_77567_cov_16.245894.6	/	/	/	/	PF14111.8
evm.model.NODE_26371_length_677_cov_1.430909.1	/	/	/	/	/
evm.model.NODE_5313_length_25031_cov_16.470607.2	/	/	GO:0031225;GO:0010215	/	PF04833.17
evm.model.NODE_27747_length_628_cov_43.620758.1	/	/	/	/	PF03108.17
evm.model.NODE_2205_length_44901_cov_17.565060.6	/	/	GO:0003677	K09287	PF02362.23
evm.model.NODE_6345_length_21136_cov_16.195488.1	/	/	GO:0005515;GO:0005773;GO:0003735	K02927;K02977;K04523;K04551;K08770;K10839;K12157;K12158;K13711;K23388	PF00454.29;PF00240.25
evm.model.NODE_5435_length_24457_cov_19.424497.3	/	/	/	/	/
evm.model.NODE_1389_length_55720_cov_16.616534.4	/	/	/	/	/
evm.model.NODE_2793_length_39548_cov_15.333198.1	/	/	GO:0009737;GO:0090568	K19360;K24944	PF13424.8
evm.model.NODE_440_length_86214_cov_17.296862.4	TEA_015194	/	GO:0006886	K18466	PF03643.17
evm.model.NODE_690_length_74632_cov_16.709254.2	C3L33_11089	/	GO:0045324;GO:0005774;GO:0009507;GO:0009506;GO:0005525;GO:0005515	K03595;K03650;K03665;K03977;K03978;K03979;K06942;K06944;K19788	PF16360.7;PF13167.8;PF01926.25
evm.model.NODE_19037_length_1760_cov_1.432945.2	/	/	/	/	/
evm.model.NODE_1392_length_55663_cov_16.973477.7	Serinethreonineprotein kinase	/	/	K00909;K00910;K02677;K04345;K04373;K04445;K04456;K04688;K05033;K06068;K06069;K06071;K06228;K06276;K07198;K07298;K07376;K08269;K08286;K08291;K08788;K08789;K08790;K08791;K08793;K08814;K08850;K11481;K12767;K13302;K13303;K13304;K16307;K16308;K16310;K16510;K17388;K17545;K18050;K18051;K18052;K18952;K19477;K19584;K19662;K19663;K19800;K20715;K20839;K22008;K23691;K23692	/
evm.model.NODE_2607_length_41078_cov_16.292008.1	acylCoAbinding protein	Acyl-CoA-binding protein	GO:0000062	K08762;K13239;K23935	PF00887.21
evm.model.NODE_17863_length_2258_cov_8.892069.1	/	/	/	/	/
evm.model.NODE_18574_length_1939_cov_2.289735.1	/	/	/	/	/
evm.model.NODE_3527_length_34129_cov_14.290277.2	/	/	GO:0005515;GO:0043565;GO:0003700;GO:0006355	K13423;K13424;K13425;K13426;K16225;K18834;K18835	PF03106.17
evm.model.NODE_18390_length_2010_cov_2.302177.1	/	/	/	/	/
evm.model.NODE_8625_length_14388_cov_14.330412.1	/	/	/	K16221	PF03634.15
evm.model.NODE_15265_length_4000_cov_18.167829.1	/	/	/	/	/
evm.model.NODE_2834_length_39167_cov_18.164242.5	F0562_021698	/	GO:0003735;GO:0003727;GO:0080156;GO:0004842;GO:0009507;GO:0090568;GO:0009737;GO:0016567;GO:0005515;GO:0009793	K02656;K03354;K04460;K05803;K05864;K09523;K09527;K09553;K09560;K09561;K09571;K09572;K09574;K09667;K10596;K10597;K10598;K10599;K11807;K12000;K12600;K12795;K15069;K15488;K15712;K16247;K16365;K16531;K17766;K17768;K19758;K19870;K20097;K20480;K21991;K23002;K23424;K24634;K24652;K24764;K24925;K24926;K24927;K24929;K24932;K24936;K24941;K24945;K24946	PF12895.9;PF00515.30;PF13414.8;PF13428.8;PF13431.8;PF07719.19;PF13181.8;PF13371.8;PF04564.17;PF15906.7
evm.model.NODE_1022_length_63736_cov_15.853983.1	/	/	GO:0033014;GO:0004852	K01719;K13542	PF02602.17
evm.model.NODE_23697_length_871_cov_0.884409.2	/	/	/	/	/
evm.model.NODE_7553_length_17271_cov_14.280390.1	RHSIM_Rhsim05G0124200	/	/	K09420;K09421;K09422;K09425;K16166;K21769;K23865	/
evm.model.NODE_1207_length_59561_cov_18.142494.6	RHSIM_Rhsim12G0209200	Developmentally-regulated G-protein 1	GO:0005774;GO:0009507;GO:0005515;GO:0045324;GO:0005525;GO:0009506	K03595;K03650;K03665;K03977;K03979;K04759;K06883;K06942;K06943;K06944;K14538	PF02421.20;PF01926.25;PF16897.7;PF02824.23
evm.model.NODE_1716_length_50874_cov_16.224329.1	/	/	GO:0005515	K21391	PF08513.13
evm.model.NODE_3664_length_33286_cov_16.531741.2	C3L33_06006	/	GO:0010445;GO:0005730;GO:0005829;GO:0009735;GO:0003723	K02177;K02602;K03102;K03248;K03258;K07202;K09537;K09564;K11090;K11091;K11093;K11294;K11422;K12741;K12831;K12833;K12837;K12838;K12842;K12876;K12881;K12883;K12885;K12890;K12891;K12892;K12893;K12894;K12896;K12897;K12900;K13044;K13088;K13091;K13094;K13098;K13107;K13126;K13154;K13155;K13158;K13160;K13161;K13165;K13186;K13187;K13189;K13195;K13201;K13207;K13208;K13209;K13219;K14325;K14396;K14398;K14407;…	PF00076.24;PF16367.7
evm.model.NODE_9424_length_12579_cov_18.216833.1	RHSIM_Rhsim09G0070900	/	/	K15601	/
evm.model.NODE_1269_length_58130_cov_16.378377.2	RHSIM_Rhsim10G0169300	/	GO:0005886	K01530;K01531;K01532;K01533;K01534;K01535;K01536;K01537;K01539;K01542;K01544;K01547;K05850;K05853;K12949;K12950;K12952;K12953;K12954;K12955;K12956;K13526;K14802;K14950;K14951;K17686;K19597;K21887;K23254	PF00689.23;PF00690.28;PF00122.22;PF00702.28
evm.model.NODE_204_length_105511_cov_17.409863.6	/	/	/	K05746;K11238;K23612	/
evm.model.NODE_6793_length_19596_cov_16.829781.3	/	/	/	/	PF04784.16;PF14389.8
evm.model.NODE_12545_length_7079_cov_7.882480.1	TEA_018084	/	GO:0005783;GO:0009793;GO:0080156;GO:0022626;GO:0003735;GO:0009507;GO:0003727;GO:0005739;GO:0016554	K17655;K17659;K17669;K17710;K17964;K18155;K18213	PF01535.22;PF12854.9;PF13041.8;PF13812.8;PF17177.6
evm.model.NODE_1515_length_53688_cov_17.352589.6	/	/	GO:0008017;GO:0007018;GO:0005524;GO:0003777	K02237;K06227;K10392;K10393;K10394;K10395;K10396;K10397;K10398;K10399;K10400;K10401;K10402;K10403;K10404;K10405;K10406;K11498;K17387;K17914;K17915;K17916;K18627;K18806;K20196;K20197;K20198;K23693;K24185;K24186	PF12836.9;PF00225.25;PF16796.7
evm.model.NODE_19300_length_1666_cov_1.168291.1	/	/	/	/	/
evm.model.NODE_2401_length_42991_cov_16.474874.6	multidrug and toxic extrusion transporter	/	GO:0042910;GO:0015297;GO:0055085;GO:0016020	K03327;K06409;K18908	PF01554.20
evm.model.NODE_3043_length_37596_cov_16.719315.2	RHSIM_Rhsim08G0173800	/	GO:0035091	K13304;K17917;K17925;K19330;K23282;K24095	PF00787.26;PF13901.8
evm.model.NODE_5295_length_25091_cov_20.640562.1	RHSIM_Rhsim08G0141800	/	GO:0003729;GO:0000373;GO:0009506;GO:0005634;GO:0005730	K03654;K03724;K06877;K10730;K10900	PF09369.12;PF00271.33
evm.model.NODE_687_length_74779_cov_17.714047.3	RHSIM_Rhsim03G0136100	/	GO:0045177;GO:0005886;GO:0005515;GO:0002215;GO:0005524;GO:0030247;GO:0048226;GO:0016301;GO:0004672;GO:0005730;GO:0006468;GO:0005634	K00871;K00907;K00908;K00909;K00910;K00916;K00924;K01165;K01769;K02087;K02088;K02089;K02090;K02091;K02202;K02206;K02208;K02211;K02214;K02216;K02218;K02449;K02515;K02677;K02831;K02861;K03083;K03097;K03114;K03176;K04345;K04360;K04361;K04362;K04363;K04365;K04366;K04367;K04368;K04369;K04371;K04372;K04373;K04388;K04406;K04407;K04408;K04409;K04410;K04411;K04412;K04413;K04414;K04415;K04416;K04417;K04418;…	PF13947.8;PF00069.27;PF07714.19
evm.model.NODE_3461_length_34513_cov_17.477171.3	/	/	GO:0005886;GO:0005515;GO:0002215;GO:0010102;GO:0004663;GO:0045177;GO:0048226	K04247;K04249;K04307;K08844;K10268;K10273;K10275;K10278;K10280;K13457;K13459;K13730;K14515;K15069;K16226;K16351;K17256;K17550;K18808;K19613;K20599;K23533;K24492	PF12799.9;PF13855.8
evm.model.NODE_6859_length_19364_cov_4.242865.6	/	/	GO:0006310;GO:0015074;GO:0003677	K03733;K04763;K07357;K14059;K21039	PF00589.24
evm.model.NODE_4321_length_29558_cov_19.160137.1	C3L33_06026	5-methyltetrahydropteroyltriglutamate--homocysteine methyltransferase	GO:0008270;GO:0003871;GO:0008652	K00549	PF08267.14
evm.model.NODE_796_length_70580_cov_17.069507.1	/	/	/	/	/
evm.model.NODE_3339_length_35308_cov_17.742787.1	/	/	GO:0080156;GO:0003735;GO:0022626;GO:0005739;GO:0005783;GO:0009507;GO:0003727;GO:0016757;GO:0016554;GO:0009793	K03846;K03847;K05286;K09667;K15201;K17655;K17659;K17669;K17710;K17964;K18213	PF03901.19;PF01535.22;PF12854.9;PF13041.8;PF13812.8;PF17177.6;PF13428.8
evm.model.NODE_6237_length_21438_cov_17.036225.3	C3L33_10554	Ras-related protein Rab11D	GO:0003924;GO:0005525;GO:0045324	K02833;K04353;K04392;K04393;K04513;K06108;K06109;K06234;K06682;K07194;K07208;K07827;K07828;K07829;K07830;K07831;K07832;K07833;K07834;K07835;K07836;K07837;K07838;K07839;K07840;K07841;K07842;K07844;K07845;K07846;K07847;K07848;K07849;K07852;K07853;K07854;K07855;K07856;K07859;K07860;K07865;K07866;K07868;K07870;K07873;K07874;K07875;K07876;K07877;K07878;K07879;K07880;K07881;K07882;K07883;K07884;K07885;…	PF00071.24;PF08477.15
evm.model.NODE_1449_length_54787_cov_15.729729.3	RHSIM_Rhsim11G0178700	/	GO:0016020	K04560;K08486;K08487;K08488;K08489;K08490;K08491;K08492;K13502;K13813;K13814;K21155	PF05739.21;PF00804.27
evm.model.NODE_6830_length_19461_cov_14.230785.1	/	/	/	K03529;K05635;K06674;K06675;K09291;K10352;K10421;K12478;K12575;K16308;K16464;K16770;K16808;K19533;K20283;K20286;K20478;K21954	/
evm.model.NODE_3263_length_35877_cov_17.036056.3	/	/	/	K23678;K23679	PF04193.16
evm.model.NODE_1662_length_51545_cov_15.789159.3	C3L33_21641	/	/	K04575;K11431;K19530;K19755;K24631	PF02493.22
evm.model.NODE_161_length_111212_cov_16.519854.3	/	/	/	/	/
evm.model.NODE_4651_length_27879_cov_17.701859.1	/	/	/	K03875;K10268;K10270;K10273;K10275;K10278;K10281;K10283;K14485;K14515	/
evm.model.NODE_4735_length_27481_cov_15.580427.2	/	/	GO:0080092	K20725	PF05678.16
evm.model.NODE_2426_length_42779_cov_15.328707.1	/	/	GO:0004672;GO:0045177;GO:0016301;GO:0005634;GO:0005730;GO:0005515;GO:0048226;GO:0005524;GO:0005886;GO:0006468;GO:0002215	K00924;K02088;K02206;K02216;K02831;K02861;K03176;K04345;K04360;K04361;K04362;K04365;K04366;K04367;K04410;K04411;K04417;K04418;K04419;K04422;K04423;K04424;K04425;K04426;K04427;K04447;K04527;K04671;K04672;K04730;K04731;K04732;K04733;K05085;K05087;K05088;K05089;K05092;K05093;K05094;K05095;K05096;K05097;K05098;K05099;K05101;K05102;K05103;K05104;K05105;K05106;K05107;K05108;K05109;K05110;K05111;K05112;…	PF00069.27;PF07714.19
evm.model.NODE_2054_length_46738_cov_14.002060.2	RHSIM_Rhsim02G0135100	/	/	K01510	PF05078.14
evm.model.NODE_8090_length_15775_cov_17.041794.1	/	/	/	/	/
evm.model.NODE_864_length_68423_cov_15.459837.4	/	/	/	/	/
evm.model.NODE_4921_length_26650_cov_17.552879.2	/	/	/	K10577;K10581;K10585;K10586	PF00179.28
evm.model.NODE_6314_length_21202_cov_16.933381.3	/	/	/	K13457	/
evm.model.NODE_7979_length_16067_cov_18.251255.1	DNA mismatch repair protein MSH1	/	/	/	/
evm.model.NODE_1272_length_58077_cov_16.312770.6	RHSIM_Rhsim08G0219700	/	GO:0016757;GO:0005783	K00713;K00754;K02844;K03843;K06338;K13668;K15521;K15914;K16148;K16150;K16703;K17249;K19002;K19422;K21011	PF00534.22;PF16994.7
evm.model.NODE_9707_length_11967_cov_13.478209.1	/	/	GO:0010026;GO:0006355;GO:0090506;GO:0009736;GO:0005634	K09420;K09421;K09422;K09423;K09425;K09453;K11865;K12860;K16166;K21625;K21769;K23865	PF00249.33;PF13921.8
evm.model.NODE_1566_length_52950_cov_15.179089.2	transcription factor BHLH021	/	/	/	/
evm.model.NODE_28083_length_618_cov_18.144603.1	/	/	/	/	/
evm.model.NODE_6110_length_21816_cov_17.463322.4	/	/	GO:0005730;GO:0003723;GO:0010445;GO:0009735;GO:0005829	K02177;K03102;K03248;K09537;K09564;K11093;K11294;K11422;K12735;K12741;K12831;K12833;K12837;K12838;K12876;K12885;K12891;K12894;K12897;K12900;K13044;K13088;K13091;K13094;K13107;K13126;K13154;K13155;K13158;K13161;K13186;K13187;K13189;K13190;K13195;K13201;K13207;K13208;K13214;K13219;K14325;K14396;K14407;K14411;K14573;K14787;K14837;K14838;K18159;K18709;K18747;K22611;K23600;K24527;K24979;K24983;K24990;…	PF00076.24;PF16367.7
evm.model.NODE_8667_length_14250_cov_17.717553.1	RHSIM_Rhsim08G0226600	Homeobox-leucine zipper protein ATHB-15	GO:0003677;GO:0008289;GO:0005634;GO:0048497	K02646;K08032;K09324;K09327;K09333;K09338;K09341;K09358;K09362;K09370;K09372;K09374;K09381;K12411;K18493;K20632;K24896;K24903	PF00046.31;PF08670.13;PF01852.21
evm.model.NODE_15481_length_3813_cov_14.770483.1	C3L33_08016	/	GO:0005515	/	PF00168.32
evm.model.NODE_8245_length_15336_cov_12.004274.1	Taraxerol synthase	/	/	K01853;K15812;K15813;K15815;K15816;K15817;K15818;K15819;K15820;K15821;K15822;K15823;K16204;K16205;K16206;K16207;K16208;K19010;K19011;K20658;K20659;K21928;K21940;K21941;K21942;K21943;K22964;K22965	/
evm.model.NODE_2465_length_42377_cov_18.321846.3	replication factor C subunit 3 isoform X1	Replication factor C subunit 3	GO:0005524;GO:0005886;GO:0005694;GO:0016887;GO:0005739;GO:0009507	K02341;K02343;K03551;K04076;K04800;K04801;K06662;K07478;K10725;K10754;K10755;K10756;K11134;K18944	PF00004.31;PF13177.8;PF03215.17
evm.model.NODE_4476_length_28804_cov_18.065453.1	/	/	/	/	/
evm.model.NODE_39160_length_389_cov_0.614504.1	/	/	/	K22211	/
evm.model.NODE_18092_length_2147_cov_2.358911.1	/	/	/	K07454	/
evm.model.NODE_2779_length_39688_cov_15.246556.1	/	/	GO:0046872;GO:0008270	K06058;K10601;K10629;K10633;K10634;K10636;K10663;K10664;K10666;K11883;K11980;K11981;K11982;K11985;K11997;K13346;K15692;K15694;K15695;K15699;K15701;K15702;K15704;K15706;K15710;K15712;K15715;K15716;K16271;K16273;K16274;K16281;K16282;K16283;K16284;K16285;K16286;K17821;K19037;K19038;K19039;K19040;K19041;K19045;K22378;K22379;K22753;K23788;K23789	PF00097.27;PF13923.8;PF12678.9;PF17123.7;PF13639.8
evm.model.NODE_3474_length_34431_cov_18.189978.4	RHSIM_RhsimUnG0019800	/	/	K12828	PF08920.12
evm.model.NODE_2142_length_45605_cov_15.921105.5	/	/	/	K03360;K03875;K10268;K10269;K10270;K10272;K10273;K10274;K10275;K10278;K10279;K10280;K10281;K10283;K10288;K13463;K14485;K14515;K15069;K15082	/
evm.model.NODE_3418_length_34798_cov_16.853134.2	RHSIM_Rhsim11G0088700	/	GO:0010445;GO:0003723;GO:0005730;GO:0005829;GO:0009735	K02177;K03102;K03248;K03253;K03258;K07202;K08836;K08877;K09537;K09564;K10593;K10643;K10770;K10874;K11090;K11091;K11093;K11094;K11274;K11294;K11422;K12735;K12741;K12822;K12831;K12833;K12836;K12837;K12838;K12840;K12842;K12872;K12876;K12881;K12883;K12884;K12885;K12887;K12890;K12891;K12892;K12893;K12894;K12895;K12896;K12897;K12898;K12900;K13044;K13088;K13091;K13093;K13094;K13098;K13107;K13126;K13154;…	PF00658.20;PF00076.24;PF08777.13;PF13893.8;PF16367.7;PF16842.7
evm.model.NODE_3331_length_35371_cov_18.107877.2	RHSIM_Rhsim07G0067000	/	GO:0005634;GO:0006355;GO:0009736;GO:0000160	K02475;K02477;K02479;K02481;K02483;K02485;K02488;K02490;K02657;K02658;K02667;K03412;K03413;K03415;K06596;K07647;K07648;K07657;K07658;K07659;K07660;K07661;K07662;K07663;K07664;K07665;K07666;K07667;K07668;K07669;K07670;K07671;K07672;K07677;K07678;K07679;K07684;K07685;K07686;K07688;K07689;K07690;K07691;K07692;K07693;K07694;K07696;K07699;K07705;K07712;K07713;K07714;K07715;K07720;K07770;K07771;K07772;…	PF00072.26
evm.model.NODE_8494_length_14706_cov_16.234378.1	/	/	/	/	/
evm.model.NODE_575_length_79066_cov_16.054662.1	Rasrelated small GTPbinding family protein	Ras-related protein RABH1e	GO:0005525;GO:0045324;GO:0003924	K02833;K04353;K04392;K04393;K04513;K06108;K06109;K06234;K06682;K07194;K07208;K07530;K07531;K07827;K07828;K07829;K07830;K07831;K07832;K07833;K07834;K07835;K07836;K07837;K07838;K07839;K07840;K07841;K07842;K07844;K07845;K07846;K07847;K07848;K07849;K07852;K07853;K07854;K07855;K07856;K07857;K07859;K07860;K07861;K07863;K07865;K07866;K07868;K07870;K07872;K07873;K07874;K07875;K07876;K07877;K07878;K07879;…	PF00025.23;PF00071.24;PF08477.15
evm.model.NODE_27109_length_648_cov_0.257198.1	/	/	/	K14494;K24637	/
evm.model.NODE_4238_length_29959_cov_16.466311.6	/	/	/	/	PF03168.15
evm.model.NODE_11736_length_8318_cov_12.879990.1	RHSIM_Rhsim04G0049800	/	GO:0005506;GO:0004497;GO:0016705;GO:0020037	K00487;K00495;K00512;K00513;K00517;K01773;K01832;K04122;K05280;K07381;K07382;K07410;K07411;K07412;K07413;K07414;K07415;K07416;K07417;K07418;K07419;K07420;K07422;K07423;K09754;K09755;K10437;K10438;K10720;K11812;K11813;K11818;K11868;K12153;K12154;K12155;K12156;K12696;K13027;K13029;K13083;K13223;K13224;K13225;K13226;K13257;K13260;K13261;K13267;K13385;K13387;K13389;K13391;K13395;K13401;K13404;K13405;…	PF00067.24
evm.model.NODE_1150_length_60601_cov_17.122449.6	RHSIM_Rhsim08G0025900	/	/	K20307;K20308	PF11817.10
evm.model.NODE_5011_length_26278_cov_16.748384.4	/	/	/	/	/
evm.model.NODE_11926_length_8016_cov_13.983648.1	/	/	/	/	/
evm.model.NODE_4826_length_27134_cov_15.742881.2	/	/	/	/	/
evm.model.NODE_556_length_79809_cov_17.012826.3	/	/	GO:0020037;GO:0016705;GO:0005506;GO:0004497	K00487;K00488;K00489;K00490;K00493;K00495;K00497;K00498;K00512;K00513;K00517;K01723;K01773;K01831;K01832;K04122;K04123;K05280;K05917;K07381;K07382;K07408;K07409;K07410;K07411;K07412;K07413;K07414;K07415;K07416;K07417;K07418;K07419;K07420;K07422;K07423;K07424;K07425;K07426;K07427;K07428;K07429;K07430;K07431;K07433;K07434;K07435;K07436;K07437;K07438;K07439;K07440;K07824;K09587;K09588;K09589;K09590;…	PF00067.24
evm.model.NODE_764_length_71925_cov_16.586757.4	/	/	/	/	/
evm.model.NODE_1983_length_47717_cov_18.423997.4	RHSIM_Rhsim04G0030600	/	/	/	/
evm.model.NODE_526_length_81213_cov_17.714599.10	/	/	/	/	/
evm.model.NODE_27630_length_632_cov_1.015842.1	/	/	/	/	/
evm.model.NODE_14194_length_5057_cov_14.657201.1	RHSIM_Rhsim03G0150900	/	GO:0016705;GO:0005506;GO:0004497;GO:0020037	K00487;K00488;K00490;K00493;K00495;K00497;K00498;K00512;K00513;K00517;K01773;K01832;K04122;K04123;K05280;K05917;K07381;K07382;K07408;K07409;K07410;K07411;K07412;K07413;K07414;K07415;K07416;K07417;K07418;K07419;K07420;K07422;K07423;K07424;K07425;K07426;K07427;K07428;K07429;K07433;K07434;K07435;K07436;K07437;K07438;K07440;K07824;K09587;K09588;K09589;K09590;K09754;K09755;K09831;K09832;K09837;K09843;…	PF00067.24
evm.model.NODE_10092_length_11209_cov_16.054142.1	RHSIM_Rhsim10G0122200	/	GO:0008126;GO:0042335;GO:0016788	K11018;K12686;K15349;K21026;K21831	PF00657.24
evm.model.NODE_4679_length_27762_cov_18.450262.1	RHSIM_Rhsim05G0063800	/	GO:0016020;GO:0055085;GO:0015267	K02440;K03441;K06188;K08771;K09863;K09864;K09865;K09866;K09867;K09868;K09869;K09872;K09873;K09874;K09875;K09876;K09877;K09878;K09884;K09885;K09886	PF00230.22
evm.model.NODE_12642_length_6947_cov_4.201320.7	/	/	/	/	/
evm.model.NODE_2234_length_44582_cov_17.461320.1	/	/	/	K13170;K19607;K20892	PF15996.7
evm.model.NODE_2575_length_41380_cov_16.929217.5	RHSIM_Rhsim04G0015600	/	/	K08272	PF08569.13
evm.model.NODE_15013_length_4227_cov_13.781707.1	/	/	/	K14795	/
evm.model.NODE_4298_length_29652_cov_15.499136.2	/	/	/	/	/
evm.model.NODE_1996_length_47530_cov_17.004852.2	C3L33_07218	/	GO:0005515;GO:0009737;GO:0090568;GO:0051321	K09667;K20480;K24574	PF12895.9;PF08631.12;PF00515.30;PF07719.19
evm.model.NODE_9346_length_12756_cov_14.526328.2	/	/	GO:0004497;GO:0016705;GO:0005506;GO:0020037	K00495;K01773;K05280;K07381;K07382;K09754;K09755;K11818;K11868;K12156;K12696;K13029;K13083;K13223;K13224;K13225;K13226;K13267;K13404;K15089;K15093;K15099;K15472;K15800;K15805;K16083;K16085;K16265;K20496;K20556;K20560;K20561;K20562;K20563;K20564;K20617;K20618;K20623;K20767;K20770;K21205;K21291;K21714;K21715;K21716;K21717;K21718;K22365;K22634;K22639;K22640;K22983;K23134;K23135;K23177;K23178;K23179;…	PF00067.24
evm.model.NODE_17187_length_2620_cov_18.466907.1	C3L33_07366	/	/	K03512;K10605;K10683;K10728;K10867;K15732;K18999;K19403	PF00533.28;PF16589.7
evm.model.NODE_20585_length_1328_cov_1.816819.1	/	/	/	/	/
evm.model.NODE_2259_length_44354_cov_16.517602.1	/	/	GO:0016020;GO:0016021	K03298;K15268;K15269	PF00892.22
evm.model.NODE_2983_length_38044_cov_18.221457.1	/	/	/	/	/
evm.model.NODE_19762_length_1532_cov_1.199288.3	/	/	/	/	/
evm.model.NODE_3189_length_36452_cov_15.876917.4	C3L33_07909	/	GO:0005515;GO:0006355;GO:0006511;GO:0005777;GO:0008284;GO:0019005	K03361;K03875;K10101;K10102;K10278;K10298;K10300	PF00646.35;PF12937.9
evm.model.NODE_1493_length_54092_cov_16.838062.4	RHSIM_Rhsim06G0071000	Sm-like protein LSM3A	/	K04796;K11086;K11096;K11099;K12621;K12622;K12624;K12626	PF01423.24
evm.model.NODE_1051_length_62952_cov_16.920669.2	/	/	/	/	PF13968.8;PF04578.15
evm.model.NODE_3467_length_34465_cov_15.933689.2	RHSIM_Rhsim10G0213000	/	GO:0003729	K08582;K13094;K13098;K13209;K13811;K14296;K22685	PF00641.20
evm.model.NODE_1080_length_62323_cov_16.923098.3	/	/	/	/	PF11833.10
evm.model.NODE_1434_length_54938_cov_16.359508.6	/	/	GO:0009534;GO:0015078;GO:0033177;GO:1902600	K02124;K02155;K03661	PF00137.23
evm.model.NODE_9819_length_11732_cov_15.289444.2	RHSIM_Rhsim04G0071700	/	GO:0046983;GO:0008171	K00543;K05279;K09846;K12635;K12643;K13066;K13230;K13259;K13262;K13272;K13383;K13386;K13390;K13397;K13398;K13604;K14251;K14255;K15256;K15886;K15954;K15958;K15959;K15970;K16034;K16040;K17057;K17058;K17059;K17649;K17650;K18280;K20421;K21103;K21178;K21192;K21203;K21204;K21223;K21255;K21258;K21377;K21427;K21460;K21513;K21549;K21550;K21553;K21581;K21582;K21786;K21895;K21937;K22088;K22091;K22269;K22439;…	PF08100.13;PF00891.20
evm.model.NODE_5006_length_26298_cov_16.815215.1	Mitochondrial import inner membrane translocase	/	GO:0005634	K15731;K17496;K17616;K17617;K17618	PF03031.20
evm.model.NODE_11114_length_9336_cov_19.803019.1	E3N88_42074	/	GO:0048226;GO:0004672;GO:0002215;GO:0005634;GO:0005730;GO:0016301;GO:0005886;GO:0006468;GO:0045177;GO:0005524;GO:0005515	K00924;K02831;K02861;K04368;K04419;K04424;K04427;K04670;K04671;K04730;K04731;K04732;K04733;K05111;K05704;K05728;K05743;K08282;K08841;K08842;K08844;K08889;K11217;K11226;K12132;K13415;K13416;K13417;K13418;K13420;K13428;K13429;K13430;K13435;K13436;K13596;K14500;K16224;K17535;K18873;K20604;K20718	PF00069.27;PF07714.19
evm.model.NODE_1637_length_51923_cov_15.692158.3	4coumarateCoA ligase	/	/	K00142;K00143;K00155;K00666;K01043;K01895;K01896;K01897;K01904;K01907;K01908;K01909;K01911;K01912;K01913;K02182;K02363;K02364;K03342;K03367;K03822;K04105;K04110;K04116;K04780;K04783;K04784;K04787;K04788;K04789;K04792;K05914;K05939;K08295;K08745;K08746;K08748;K08749;K08772;K09460;K10526;K12237;K12238;K12239;K12240;K12421;K12422;K12423;K12424;K12425;K12426;K12427;K12428;K12429;K12442;K12507;K12508;…	PF00501.30;PF13193.8
evm.model.NODE_628_length_76640_cov_15.872531.1	/	/	/	/	/
evm.model.NODE_6676_length_20011_cov_16.468769.1	/	/	/	/	/
evm.model.NODE_3332_length_35371_cov_15.338838.4	C3L33_18401	/	GO:0016705;GO:0004497;GO:0005506;GO:0020037	K00487;K00495;K00512;K00513;K00517;K01773;K01832;K04122;K05280;K05917;K07381;K07382;K07408;K07409;K07410;K07411;K07412;K07413;K07414;K07415;K07416;K07417;K07418;K07419;K07420;K07422;K07423;K07427;K07428;K07435;K07440;K09754;K09755;K10437;K10438;K10720;K10722;K11812;K11813;K11818;K11868;K12153;K12154;K12155;K12156;K12696;K13027;K13029;K13083;K13223;K13224;K13225;K13226;K13257;K13260;K13261;K13267;…	PF00067.24
evm.model.NODE_18096_length_2145_cov_2.747275.2	/	/	/	K07334;K15773;K23779	PF13560.8
evm.model.NODE_37095_length_423_cov_0.172297.1	F8388_023844	Protein HIRA	/	K11293	/
evm.model.NODE_18758_length_1873_cov_2.210767.2	/	/	/	/	/
evm.model.NODE_3358_length_35169_cov_18.233520.5	/	/	/	/	PF05617.13
evm.model.NODE_925_length_66573_cov_64.027722.10	/	/	GO:0005886;GO:0009507;GO:0005524;GO:0005694;GO:0016887;GO:0005739	K02315;K03061;K03063;K03064;K03066;K03420;K03798;K04800;K06027;K08900;K08955;K08956;K09552;K09882;K11144;K12196;K13338;K13339;K13525;K13527;K14571;K14575	PF00004.31;PF14363.8
evm.model.NODE_5444_length_24419_cov_16.145151.1	/	/	GO:0016020	K08486	PF00804.27
evm.model.NODE_607_length_77884_cov_17.878133.4	/	/	/	/	PF19239.1
evm.model.NODE_36205_length_441_cov_0.429936.1	/	/	/	K03589	/
evm.model.NODE_388_length_89466_cov_15.245996.7	RHSIM_Rhsim11G0117400	/	/	K01875;K08247	/
evm.model.NODE_13191_length_6244_cov_18.095308.1	/	/	GO:0005761;GO:0006412;GO:0003735	K17428	PF06984.15
evm.model.NODE_1065_length_62682_cov_17.711086.1	RHSIM_Rhsim13G0182200	/	GO:0005618;GO:0048046;GO:0016762;GO:0006073	K08235;K14504	PF06955.14
evm.model.NODE_2884_length_38764_cov_17.513834.4	/	/	/	/	/
evm.model.NODE_10491_length_10434_cov_15.640050.1	RHSIM_Rhsim03G0114700	/	/	K17604	PF10551.11
evm.model.NODE_14743_length_4489_cov_3.531178.2	/	/	/	K07265	/
evm.model.NODE_99_length_125472_cov_16.186406.2	/	/	GO:0048226;GO:0002215;GO:0004663;GO:0004523;GO:0005515;GO:0045177;GO:0003676;GO:0010102;GO:0043531;GO:0005886	K04247;K04248;K04249;K04307;K04308;K04309;K06248;K06260;K06555;K07523;K08122;K08126;K08127;K08130;K08399;K08462;K08844;K10160;K10168;K10268;K10278;K10280;K10348;K10641;K12796;K13023;K13457;K13459;K13460;K13477;K13730;K14050;K15069;K16175;K16225;K16226;K16340;K16351;K16360;K16475;K16606;K16661;K16717;K16770;K17256;K17550;K18808;K18809;K19613;K20230;K20237;K20599;K21768;K23533;K24491;K24500;K24610;…	PF12799.9;PF13306.8;PF13855.8;PF00931.24;PF13456.8
evm.model.NODE_9939_length_11504_cov_13.183704.1	C3L33_23270	/	/	K01587	PF13837.8
evm.model.NODE_1536_length_53410_cov_16.846236.3	/	/	/	K00666;K01897;K01904;K02182;K10526;K12424;K18661;K22133	PF00501.30
evm.model.NODE_17377_length_2509_cov_8.550378.1	inorganic H+ pyrophosphatase	Pyrophosphate-energized vacuolar membrane proton pump 1	GO:0016020;GO:0004427;GO:1902600;GO:0009678	K15987;K23025	PF03030.18
evm.model.NODE_1997_length_47526_cov_17.869174.2	/	/	/	/	/
evm.model.NODE_14867_length_4366_cov_3.520642.2	/	/	/	K03733;K04763	/
evm.model.NODE_1326_length_56820_cov_17.414848.5	RHSIM_Rhsim08G0216600	/	GO:0010492;GO:0005634;GO:0005515;GO:0005730	K02084;K02180;K03130;K03246;K03351;K03361;K03362;K03363;K03364;K04497;K04508;K04536;K04537;K04538;K04539;K05236;K05757;K06094;K06666;K07204;K07825;K07972;K08240;K08266;K08333;K08518;K08676;K10140;K10143;K10259;K10260;K10261;K10262;K10263;K10264;K10265;K10266;K10267;K10341;K10342;K10409;K10415;K10570;K10594;K10599;K10646;K10751;K10752;K11127;K11274;K11293;K11360;K11374;K11462;K11659;K11790;K11795;…	PF12894.9;PF04003.14;PF00400.34
evm.model.NODE_983_length_64901_cov_45.323479.1	/	/	/	/	/
evm.model.NODE_3301_length_35629_cov_15.942285.2	/	/	GO:0006367;GO:0005672	K03122;K20067	PF03153.15
evm.model.NODE_5778_length_23127_cov_16.810478.2	RHSIM_Rhsim02G0071500	/	GO:0006355;GO:0005667	K04683;K09392;K09393	PF08781.12;PF02319.22
evm.model.NODE_7954_length_16139_cov_16.623470.1	C3L33_10630	/	/	K03260;K16865;K17604	PF03101.17;PF02847.19
evm.model.NODE_1633_length_52003_cov_15.818182.1	/	/	/	/	/
evm.model.NODE_2236_length_44538_cov_14.556191.2	/	/	/	/	/
evm.model.NODE_17852_length_2263_cov_9.394663.1	/	/	/	K17508	/
evm.model.NODE_10854_length_9784_cov_17.251942.1	RHSIM_Rhsim10G0035200	/	/	/	/
evm.model.NODE_1621_length_52165_cov_16.539606.5	RHSIM_Rhsim01G0252900	/	GO:0005515	K09404;K11674;K24664	PF00498.28
evm.model.NODE_6017_length_22151_cov_17.316382.3	RHSIM_Rhsim07G0175300	/	GO:0008270;GO:0008237	K01254;K01256;K01257;K01260;K01306;K03128;K08776;K09604;K09605;K09606;K11140;K11141;K13721;K13722;K13723;K13724;K13725;K17756	PF11838.10;PF01433.22;PF17900.3
evm.model.NODE_755_length_72169_cov_16.613198.2	/	/	/	/	/
evm.model.NODE_79_length_129987_cov_16.608555.5	C3L33_11256	/	/	K23869	PF13704.8;PF01697.29
evm.model.NODE_2679_length_40475_cov_16.914320.1	C3L33_04953	/	/	/	PF13301.8
evm.model.NODE_13045_length_6441_cov_13.663921.1	RHSIM_Rhsim02G0099200	Rho GDP-dissociation inhibitor 1	GO:0005094;GO:0005737	K12462	PF02115.19
evm.model.NODE_8066_length_15821_cov_17.257551.2	/	/	/	/	/
evm.model.NODE_1196_length_59763_cov_18.046214.6	RHSIM_Rhsim08G0242700	/	GO:0016791	K20279;K21797;K21798;K22913	PF02383.20
evm.model.NODE_15893_length_3500_cov_14.665580.1	/	/	GO:0016787	K01049;K01050;K01066;K01432;K03927;K03929;K06889;K07188;K11484;K12915;K13258;K13616;K14263;K14349;K14350;K14351;K14493;K14731;K15889;K17648;K19561;K20506;K20507;K22097;K24279	PF07859.15;PF00135.30
evm.model.NODE_8203_length_15432_cov_16.233192.1	/	/	/	K03454;K05863;K06669;K08769;K13354;K13577;K14684;K15084;K15085;K15100;K15101;K15102;K15103;K15104;K15105;K15106;K15107;K15108;K15109;K15110;K15111;K15112;K15113;K15114;K15115;K15116;K15117;K15118;K15119;K15120;K15121;K15123;K15124;K17286;K17885;K17967	PF00153.29
evm.model.NODE_8914_length_13692_cov_17.853815.1	/	/	/	/	/
evm.model.NODE_1217_length_59393_cov_17.021058.1	/	/	/	/	/
evm.model.NODE_2457_length_42468_cov_18.124182.2	RHSIM_Rhsim08G0248400	Coatomer subunit beta-1	GO:0030126;GO:0006886;GO:0005829;GO:0016192;GO:0030117;GO:0005515;GO:0009506;GO:0005198;GO:0005794	K11824;K11825;K12391;K12392;K12396;K12397;K12400;K12401;K17267;K17301	PF01602.22;PF12717.9;PF07718.14;PF14806.8;PF02985.24;PF13646.8
evm.model.NODE_785_length_70957_cov_15.486701.2	/	/	GO:0005515;GO:0046872;GO:0016702	K00454;K00458;K00460;K00461;K08021;K08022;K15718;K18031;K18684;K19246;K21794	PF00305.21;PF01477.25
evm.model.NODE_2861_length_38960_cov_17.431489.2	/	/	/	K02184;K04512;K05740;K05741;K05745;K10367;K11238;K16688;K17971;K23938;K23939;K23957;K23958	PF02181.25
evm.model.NODE_3982_length_31383_cov_18.823554.2	/	/	/	/	/
evm.model.NODE_6188_length_21575_cov_18.722911.1	/	/	GO:0005886;GO:0003843;GO:0000148;GO:0006075;GO:0016020	K00706;K11000	PF02364.17
evm.model.NODE_16519_length_3049_cov_3.795688.3	/	/	GO:0005747;GO:0022900	K03937	PF04800.14
evm.model.NODE_180_length_109083_cov_16.253396.2	RHSIM_Rhsim12G0148800	/	/	/	PF03634.15
evm.model.NODE_7149_length_18474_cov_19.276503.1	RHSIM_Rhsim01G0212900	/	GO:0005739;GO:0016554;GO:0009793;GO:0080156;GO:0009507;GO:0003727;GO:0005783;GO:0003735;GO:0022626	K17655;K17659;K17669;K17710;K17964;K18155;K18213	PF01535.22;PF12854.9;PF13041.8;PF13812.8;PF17177.6
evm.model.NODE_2068_length_46631_cov_17.914975.5	/	/	GO:0003690;GO:0006355	K15031;K15032	PF02536.16
evm.model.NODE_7390_length_17724_cov_17.578565.1	RHSIM_Rhsim13G0016900	/	GO:0003779;GO:0005886	/	PF07765.14
evm.model.NODE_9199_length_13067_cov_18.668006.1	/	/	GO:0005886;GO:0009506;GO:0005524;GO:0005774;GO:0006810	K00400;K01552;K01990;K02003;K02006;K02013;K02017;K02021;K02032;K02041;K02049;K02056;K02062;K02068;K02074;K02193;K02471;K03235;K05653;K05655;K05657;K05658;K05660;K05662;K05776;K05779;K05780;K05816;K05833;K06020;K06074;K06147;K06148;K06158;K06174;K06184;K06185;K06857;K09013;K09695;K09697;K09810;K09814;K09817;K09820;K10038;K10112;K10199;K10441;K10562;K10820;K10823;K10824;K10829;K10834;K11004;K11050;…	PF00005.29
evm.model.NODE_667_length_75230_cov_16.826971.4	RHSIM_Rhsim12G0054400	/	GO:0016788;GO:0009058;GO:0009793	K00433;K01054;K01055;K01175;K01259;K02170;K05714;K06049;K06889;K08680;K09023;K10216;K13617;K13700;K13703;K14759;K15357;K16050;K19311;K19707;K23465	PF00561.22;PF12697.9;PF00975.22
evm.model.NODE_2676_length_40489_cov_18.222957.3	RHSIM_Rhsim03G0024800	/	/	K21286	PF09764.11
evm.model.NODE_2383_length_43179_cov_15.249396.3	RHSIM_Rhsim07G0104800	/	GO:0043565;GO:0006351	/	PF14144.8
evm.model.NODE_1550_length_53240_cov_16.044076.5	/	/	GO:0003677;GO:0046983	/	PF00319.20
evm.model.NODE_562_length_79727_cov_18.691935.1	/	/	GO:0019904;GO:0046872	K04569	PF00403.28
evm.model.NODE_1216_length_59410_cov_14.488757.4	C3L33_00346	/	GO:0002215;GO:0048226;GO:0004663;GO:0045177;GO:0010102;GO:0005515;GO:0005886	K00924;K04306;K04307;K04308;K04309;K04660;K05398;K05401;K05404;K06248;K06260;K06261;K06555;K06838;K06839;K06850;K07523;K08118;K08119;K08121;K08122;K08123;K08124;K08125;K08129;K08130;K08399;K08460;K08461;K08462;K08843;K08844;K09257;K10130;K10159;K10160;K10161;K10168;K10169;K10170;K10171;K10348;K10641;K12603;K12796;K13023;K13415;K13416;K13417;K13418;K13420;K13428;K13437;K13446;K13457;K13459;K13465;…	PF12799.9;PF13855.8
evm.model.NODE_2367_length_43335_cov_16.490465.4	/	/	/	/	PF13968.8;PF04578.15
evm.model.NODE_20116_length_1439_cov_20.339939.1	/	/	/	/	/
evm.model.NODE_425_length_87223_cov_18.094712.5	B456_008G090100	Ras-related protein RABH1e	GO:0003924;GO:0005525;GO:0045324	K02833;K04353;K04392;K04393;K04513;K06108;K06109;K06234;K07194;K07208;K07530;K07531;K07827;K07828;K07829;K07830;K07831;K07832;K07833;K07834;K07835;K07836;K07837;K07838;K07839;K07840;K07841;K07844;K07845;K07846;K07848;K07849;K07852;K07853;K07854;K07855;K07856;K07857;K07859;K07860;K07861;K07863;K07864;K07865;K07866;K07868;K07870;K07871;K07872;K07873;K07874;K07875;K07876;K07877;K07878;K07879;K07880;…	PF00025.23;PF00071.24;PF08477.15
evm.model.NODE_8630_length_14369_cov_17.827903.1	RHSIM_Rhsim05G0126100	/	GO:0045177;GO:0005515;GO:0004672;GO:0005634;GO:0002215;GO:0005730;GO:0005524;GO:0006468;GO:0048226;GO:0005886;GO:0016301	K00871;K00907;K00908;K00909;K00910;K00916;K00924;K01165;K01301;K01769;K02087;K02088;K02089;K02090;K02091;K02178;K02202;K02206;K02208;K02211;K02214;K02216;K02218;K02449;K02515;K02677;K02831;K02861;K03083;K03097;K03114;K03176;K04345;K04360;K04361;K04362;K04365;K04366;K04367;K04368;K04369;K04371;K04372;K04373;K04406;K04407;K04408;K04409;K04410;K04411;K04412;K04413;K04414;K04415;K04416;K04417;K04418;…	PF00069.27;PF07714.19
evm.model.NODE_14276_length_4964_cov_16.336986.1	RHSIM_Rhsim10G0058200	/	GO:0008146	K01014;K01015;K01016;K01025;K11821;K11822;K11823;K13270;K13271;K16949;K22312;K22321;K22523	PF00685.29
evm.model.NODE_8370_length_14982_cov_17.429148.2	RHSIM_Rhsim13G0138800	/	GO:0005515	K02831;K06641;K10667;K10867;K11913;K13108;K13216;K16463;K20780;K21397	PF00498.28;PF16697.7
evm.model.NODE_244_length_100312_cov_15.789939.11	/	/	/	/	/
evm.model.NODE_5311_length_25034_cov_16.542739.2	/	/	GO:0005515	K02326;K08065;K21751	PF00808.25
evm.model.NODE_1332_length_56712_cov_16.336927.5	RHSIM_Rhsim06G0050100	/	/	K18588	PF03364.22
evm.model.NODE_19232_length_1690_cov_38.505438.1	RHSIM_Rhsim03G0257100	Leucine aminopeptidase 2, chloroplastic	GO:0016805;GO:0030145;GO:0006508;GO:0070006	K01255;K07751;K09611;K11142	PF00883.23
evm.model.NODE_800_length_70361_cov_17.992383.6	C3L33_11686	/	/	K06027	/
evm.model.NODE_1154_length_60544_cov_16.424582.1	LOC113737866	/	/	K19525	/
evm.model.NODE_3569_length_33871_cov_16.951932.1	/	/	/	/	/
evm.model.NODE_8293_length_15182_cov_15.743740.2	RHSIM_Rhsim07G0157500	/	GO:0003824;GO:0004630;GO:0005515	K01115;K06131;K06132	PF00168.32;PF00614.24;PF13091.8;PF12357.10
evm.model.NODE_14_length_174258_cov_17.102509.2	C3L33_21154	Chlorophyll a-b binding protein CP24 10A, chloroplastic	GO:0005515;GO:0019904	K08907;K08908;K08909;K08910;K08911;K08912;K08913;K08914;K08915;K08916;K08917;K14172	PF00504.23
evm.model.NODE_4921_length_26650_cov_17.552879.3	Mannan endo1,4betamannosidase	/	GO:0004553;GO:0071704	K01190;K01195;K19355;K21000	PF00150.20
evm.model.NODE_9477_length_12476_cov_8.524901.1	probable galacturonosyltransferase 12	Probable galacturonosyltransferase 12	GO:0005783;GO:0016757	K13648;K20867	PF01501.22
evm.model.NODE_4402_length_29110_cov_17.148673.2	RHSIM_Rhsim01G0219100	Elongation factor 1-alpha	GO:0003924;GO:0045324;GO:0005525;GO:0019904	K00955;K00956;K02355;K02358;K02519;K02837;K03231;K03234;K03242;K03267;K03596;K03833;K06207;K12595;K12852;K12853;K14416;K14536;K18220;K21594;K24887;K24888	PF00009.29;PF03144.27;PF03143.19
evm.model.NODE_25725_length_713_cov_1.750853.1	/	/	/	K01322;K20298	/
evm.model.NODE_3882_length_31923_cov_18.002170.5	/	/	/	/	/
evm.model.NODE_25433_length_732_cov_0.322314.1	/	/	GO:0005975;GO:0016773	K00848;K00854;K00862;K00864;K00879;K00880;K11214;K11216;K19583;K24707;K25031	PF02782.18;PF00370.23
evm.model.NODE_270_length_98253_cov_17.426258.5	RHSIM_Rhsim03G0086200	/	GO:0006749;GO:0005515	K00310;K00799;K03233;K04097;K07393;K22077	PF00043.27;PF13410.8;PF14497.8;PF13409.8
evm.model.NODE_2658_length_40590_cov_14.435682.2	/	/	/	/	PF03168.15
evm.model.NODE_12559_length_7053_cov_16.821831.1	/	/	GO:0016799	K01239;K01240;K01250;K10213;K12700	PF01156.21
evm.model.NODE_1200_length_59660_cov_16.875229.3	/	/	GO:0048367;GO:0048364	/	PF03087.16
evm.model.NODE_286_length_96841_cov_17.209783.3	RHSIM_Rhsim01G0128300	/	GO:0006265;GO:0003918;GO:0003677;GO:0005524	K02469;K02470;K02621;K02622;K03164	PF00204.27;PF00521.22;PF02518.28;PF01751.24;PF16898.7
evm.model.NODE_564_length_79674_cov_17.640929.2	RHSIM_Rhsim12G0165700	/	/	/	/
evm.model.NODE_330_length_93434_cov_18.149796.9	/	/	/	K02614;K17362	/
evm.model.NODE_3911_length_31778_cov_17.240593.2	/	/	/	/	/
evm.model.NODE_7107_length_18635_cov_16.596985.2	C3L33_22889	/	/	K18801	PF04669.15
evm.model.NODE_1930_length_48274_cov_14.994226.1	/	/	GO:0005634;GO:0006355;GO:0046983;GO:0050826;GO:0010262	/	PF00010.28
evm.model.NODE_3015_length_37773_cov_17.687590.5	/	/	/	/	/
evm.model.NODE_18215_length_2088_cov_1.865885.1	/	/	/	K07333;K12510;K12511	/
evm.model.NODE_33378_length_511_cov_38.354167.1	/	/	/	/	/
evm.model.NODE_861_length_68519_cov_16.544113.8	MethioninetRNA ligase	/	GO:0000166;GO:0009507;GO:0005524;GO:0006418;GO:0004812	K01869;K01870;K01873;K01874	PF19303.1;PF00133.24;PF09334.13
evm.model.NODE_986_length_64813_cov_17.193334.5	RHSIM_Rhsim03G0221300	/	/	K18735	/
evm.model.NODE_1844_length_49359_cov_16.463824.1	/	/	/	K19366	PF06911.14
evm.model.NODE_661_length_75376_cov_17.645975.4	/	/	/	/	/
evm.model.NODE_10843_length_9802_cov_17.414160.2	/	/	/	/	/
evm.model.NODE_3871_length_31973_cov_15.559380.1	RHSIM_Rhsim10G0170500	/	GO:0015183;GO:0005774;GO:0005789	K13946;K14207;K14209;K14990;K14992;K14993;K14995;K14997;K15015;K24917	PF01490.20
evm.model.NODE_867_length_68393_cov_17.706193.6	RHSIM_RhsimUnG0258200	/	GO:0007017;GO:0030286	K10412;K10418	PF01221.20
evm.model.NODE_6916_length_19204_cov_20.092520.1	/	/	GO:0005886;GO:0022857;GO:0055085;GO:0005773	K03468	PF04632.14;PF13515.8
evm.model.NODE_8698_length_14198_cov_16.938881.1	C3L33_03668	/	/	K12694;K12698;K12699;K12923;K12925;K12926;K12931;K12932;K12934;K12935;K12936;K13065;K13264;K13393;K13610;K14329;K15400;K17054;K18858;K19747;K19861;K20239;K20240;K21380;K21383;K21425;K22095;K22889;K23277;K24277;K25042	PF02458.17
evm.model.NODE_25320_length_739_cov_1.282680.1	/	/	/	/	/
evm.model.NODE_1055_length_62854_cov_16.966793.3	/	/	GO:0003735;GO:0003727;GO:0022626;GO:0009793;GO:0005739;GO:0016554;GO:0005783;GO:0009507;GO:0080156	K10683;K17268;K17655;K17659;K17669;K17710;K17964;K18155;K18213	PF01535.22;PF12854.9;PF13041.8;PF13812.8;PF17177.6
evm.model.NODE_6780_length_19638_cov_17.466455.1	RHSIM_Rhsim01G0260900	/	GO:0005741;GO:0006886	K17769	PF04281.15
evm.model.NODE_195_length_107388_cov_16.297657.6	calciumdependent phospholipidbinding Copine family protein	/	GO:0005515	K16280;K24523;K24524;K24525;K24526	PF00168.32;PF07002.18
evm.model.NODE_18707_length_1890_cov_2.032331.1	/	Ferredoxin-1	GO:0009507	K00124;K00171;K00176;K00179;K00184;K00196;K00395;K02574;K03616;K03855;K04014;K05524;K07138;K07307;K08353;K08358;K12136;K14107;K14108;K17723;K18331;K18358;K21308;K22339;K23976;K25124	PF00037.29;PF13237.8;PF13484.8;PF12838.9
evm.model.NODE_2084_length_46369_cov_17.430410.2	/	/	/	/	/
evm.model.NODE_18034_length_2173_cov_8.025904.1	/	/	/	/	PF04520.15
evm.model.NODE_11021_length_9491_cov_13.302969.2	/	/	/	/	/
evm.model.NODE_2010_length_47339_cov_17.410002.4	RHSIM_Rhsim07G0255600	/	/	/	PF03108.17
evm.model.NODE_2917_length_38496_cov_15.118820.1	/	/	GO:0003729	K13094;K13098;K13209	PF00641.20
evm.model.NODE_25435_length_731_cov_30.948675.1	RHSIM_Rhsim13G0152500	/	/	/	PF14476.8
evm.model.NODE_695_length_74456_cov_16.469426.5	transcription factor BHLH025	/	/	K09027;K13422;K23836	/
evm.model.NODE_5291_length_25107_cov_16.602962.3	RHSIM_Rhsim08G0056800	/	GO:0009294;GO:0003682	K03145;K15076	PF01426.20;PF08711.13
evm.model.NODE_1000_length_64465_cov_17.343514.1	RHSIM_Rhsim07G0174800	/	GO:0002215;GO:0005886;GO:0048226;GO:0005524;GO:0006468;GO:0045177;GO:0004672;GO:0016301;GO:0005730;GO:0005634;GO:0005515	K00871;K00908;K00909;K00910;K00916;K00924;K01769;K02087;K02088;K02089;K02090;K02091;K02202;K02206;K02208;K02211;K02214;K02216;K02218;K02449;K02515;K02677;K02831;K02861;K03083;K03176;K04345;K04360;K04361;K04362;K04365;K04366;K04367;K04368;K04369;K04371;K04373;K04388;K04409;K04410;K04411;K04412;K04415;K04416;K04417;K04418;K04419;K04420;K04421;K04422;K04423;K04424;K04425;K04426;K04427;K04428;K04429;…	PF00069.27;PF07714.19
evm.model.NODE_3_length_234237_cov_17.724121.6	RHSIM_Rhsim07G0110300	/	/	K01681;K01702;K01704;K01705;K16793;K17749;K20453;K20455;K21359	PF00694.21
evm.model.NODE_1000_length_64465_cov_17.343514.5	RHSIM_Rhsim07G0174500	/	GO:0002215;GO:0016301;GO:0048226;GO:0010102;GO:0005524;GO:0004672;GO:0006468;GO:0005886;GO:0005634;GO:0045177;GO:0004663;GO:0005730;GO:0005515	K00109;K00924;K02087;K02202;K02206;K02211;K02449;K02831;K03083;K03176;K04306;K04307;K04308;K04345;K04360;K04361;K04362;K04367;K04417;K04419;K04424;K04427;K04447;K04688;K04730;K04731;K04732;K04733;K05101;K05102;K05103;K05108;K05111;K05120;K05401;K05743;K06248;K06260;K06261;K06619;K06641;K06683;K07363;K07523;K08121;K08252;K08269;K08282;K08286;K08399;K08462;K08793;K08794;K08813;K08818;K08819;K08843;…	PF08263.14;PF12799.9;PF13855.8;PF00069.27;PF07714.19
evm.model.NODE_7207_length_18284_cov_17.222669.1	C3L33_06499	/	GO:0006535;GO:0005737;GO:0031966;GO:0009001	K00633;K00638;K00640;K00661;K00677;K01726;K02536;K03818;K03819;K04042;K05822;K13006;K13018;K15913;K18234;K19107;K19429;K20681;K20861;K24251;K24872	PF00132.26;PF14602.8;PF06426.16
evm.model.NODE_1944_length_48134_cov_14.428083.1	RHSIM_RhsimUnG0212700	/	GO:0006629;GO:0019904;GO:0016717	K00508;K02294;K08262;K10226;K10255;K10256;K10257;K21704;K21707;K21708;K21710;K21734;K21736;K21737;K22993;K23006	PF11960.10;PF00487.26
evm.model.NODE_487_length_83823_cov_17.199771.1	/	/	GO:0004576;GO:0016020;GO:0006486	K01046;K07151;K17251;K21306	PF02516.16
evm.model.NODE_10895_length_9732_cov_16.094951.1	/	/	/	K12623	/
evm.model.NODE_14640_length_4591_cov_14.583333.2	/	/	/	/	/
evm.model.NODE_1542_length_53348_cov_18.275850.1	/	/	GO:0080188;GO:0005515;GO:004843;GO:0016579	K10421;K11366;K11832;K11833;K11834;K11835;K11836;K11837;K11838;K11839;K11840;K11841;K11842;K11844;K11845;K11846;K11847;K11848;K11849;K11850;K11851;K11852;K11853;K11854;K11855;K11856;K11857;K11858;K11869;K11870;K11871;K11872;K11873;K11874;K11986;K12847;K21343;K21634	PF00443.31;PF13423.8;PF03469.16
evm.model.NODE_3750_length_32709_cov_17.633233.2	C3L33_08096	/	/	/	PF04859.14
evm.model.NODE_13_length_174284_cov_17.301711.7	/	/	/	/	PF14958.8
evm.model.NODE_5746_length_23249_cov_14.769873.1	/	/	/	/	PF14009.8
evm.model.NODE_34839_length_475_cov_0.890805.1	/	/	/	K02470;K02622;K03164	PF01751.24
evm.model.NODE_17306_length_2551_cov_2.471122.1	/	/	/	K00001;K00004;K00008;K00055;K00060;K00083;K00094;K00095;K00098;K00119;K00121;K00148;K00153;K00224;K00344;K05351;K07119;K07512;K07538;K08322;K10133;K11337;K11628;K12430;K12431;K12432;K12433;K12436;K12442;K12957;K13548;K13951;K13952;K13953;K13955;K13979;K13980;K14446;K14465;K14577;K14629;K15020;K15644;K16001;K16373;K16393;K16394;K16401;K16410;K17068;K17818;K17829;K18125;K18369;K18382;K18857;K18980;…	PF08240.14;PF00107.28
evm.model.NODE_114_length_120988_cov_16.785928.13	/	/	/	/	/
evm.model.NODE_2157_length_45384_cov_15.609077.3	RHSIM_Rhsim03G0063600	/	GO:0006355;GO:0003700	K08064	PF02045.17
evm.model.NODE_36941_length_426_cov_0.240803.1	dihydrolipoyllysineresidue succinyltransferase component of 2oxoglutarate dehydrogenase complex 1	Dihydrolipoyllysine-residue succinyltransferase component of 2-oxoglutarate dehydrogenase complex 2, mitochondrial	GO:0016746;GO:0019904	K00627;K00658;K09699;K13997	PF00198.25
evm.model.NODE_20489_length_1351_cov_1.767157.2	/	/	/	/	/
evm.model.NODE_16880_length_2802_cov_64.627290.1	/	/	/	/	PF19259.1
evm.model.NODE_3071_length_37427_cov_15.736032.4	C3L33_12934	/	GO:0006952	/	PF00407.21
evm.model.NODE_4254_length_29885_cov_16.842933.2	Peroxidase	/	GO:0004601;GO:0020037;GO:0006979;GO:0010228	K00430;K00434;K18328;K20205	PF00141.25
evm.model.NODE_536_length_80634_cov_14.441986.5	/	/	/	/	/
evm.model.NODE_3365_length_35138_cov_15.301791.1	/	/	GO:0003735	K02876	PF00828.21
evm.model.NODE_621_length_76955_cov_16.420797.8	C3L33_00389	/	/	/	/
evm.model.NODE_42857_length_347_cov_0.418182.1	/	/	/	/	/
evm.model.NODE_14690_length_4543_cov_15.874321.1	C3L33_02930	/	GO:0003729;GO:0005730;GO:0005524;GO:0003677;GO:0009506;GO:0016787;GO:0000373;GO:0003676;GO:0005634	K03257;K03724;K03726;K03732;K05590;K05591;K05592;K06877;K07012;K11594;K11927;K12614;K12811;K12812;K12823;K12835;K12858;K13025;K13116;K13131;K13177;K13178;K13179;K13181;K13182;K13183;K13982;K14776;K14777;K14778;K14779;K14805;K14806;K14807;K14808;K14809;K14810;K14811;K16911;K17043;K17642;K17677;K17678;K17679;K18409;K18655;K18656;K18692;K19466;K20096;K21869	PF00270.31;PF04851.17
evm.model.NODE_266_length_98658_cov_17.485847.16	RHSIM_Rhsim05G0039500	/	GO:0005975;GO:0016773;GO:0005524	K00844;K12407	PF00349.23;PF03727.18
evm.model.NODE_3575_length_33846_cov_14.344376.3	RHSIM_Rhsim02G0130900	/	GO:0005515;GO:0006468;GO:0004672;GO:0045177;GO:0005730;GO:0005886;GO:0016301;GO:0005524;GO:0005634;GO:0048226;GO:0002215	K00871;K00907;K00908;K00909;K00910;K00916;K00924;K01165;K01301;K01769;K01968;K02087;K02088;K02089;K02090;K02091;K02178;K02202;K02206;K02208;K02211;K02214;K02216;K02218;K02449;K02515;K02677;K02831;K02861;K03083;K03097;K03114;K03176;K04345;K04360;K04361;K04362;K04363;K04365;K04366;K04367;K04368;K04369;K04371;K04372;K04373;K04388;K04406;K04407;K04408;K04409;K04410;K04411;K04412;K04413;K04414;K04415;…	PF00069.27;PF07714.19
evm.model.NODE_2076_length_46490_cov_16.568622.3	/	/	GO:0009733	K14488	PF02519.16
evm.model.NODE_3833_length_32237_cov_15.072688.1	/	/	/	K12694;K12698;K12699;K12923;K12925;K12926;K13065;K15400;K19747;K19861;K20240;K21380;K21425;K23277;K24277;K25042	PF02458.17
evm.model.NODE_1785_length_49995_cov_16.995268.4	GTPbinding protein like	/	/	/	/
evm.model.NODE_11096_length_9362_cov_31.320195.1	/	/	GO:0005515;GO:0006749	K00310;K00799;K01800;K01801;K03599;K22077	PF02798.22;PF13417.8
evm.model.NODE_12191_length_7618_cov_16.100387.1	/	/	/	/	/
evm.model.NODE_1047_length_63192_cov_19.122096.3	Cytochrome c1	Cytochrome c1 2, heme protein, mitochondrial	GO:0020037;GO:0009055	K00410;K00413;K22399	PF02167.17
evm.model.NODE_5525_length_24137_cov_15.124531.1	ubiquitin domaincontaining protein 1like	/	/	/	PF16455.7
evm.model.NODE_1187_length_60007_cov_17.530828.2	kinesinlike protein NACK1 isoform X1	/	GO:0005524;GO:0008017;GO:0007018;GO:0003777	K06227;K10392;K10393;K10394;K10395;K10396;K10397;K10398;K10399;K10400;K10401;K10402;K10403;K10404;K10405;K10406;K11498;K16491;K17387;K17914;K17915;K17916;K18627;K18806;K20196;K20197;K20198;K24185;K24186;K24928	PF11995.10;PF00225.25;PF16796.7
evm.model.NODE_516_length_81872_cov_16.629616.9	/	/	GO:0015276;GO:0016020	K01999;K04603;K04604;K04605;K04606;K04607;K04608;K04609;K04610;K04611;K04612;K04613;K04615;K04622;K04624;K04625;K04626;K05197;K05198;K05199;K05200;K05201;K05202;K05203;K05204;K05206;K05207;K05208;K05209;K05210;K05213;K05313;K05387;K11954;K12322;K12323;K12325;K22600;K23315	PF01094.30;PF00060.28;PF13458.8
evm.model.NODE_17_length_172358_cov_17.003884.10	RHSIM_Rhsim08G0002200	/	GO:0016624	K00161;K00166;K00615;K01652;K11381;K21416	PF00676.22
evm.model.NODE_18507_length_1962_cov_3.283379.1	/	/	GO:0008199	K04047	PF00210.26
evm.model.NODE_469_length_84928_cov_17.232344.3	C3L33_16344	/	GO:0005975;GO:0052861;GO:0004553	K19891;K19892;K19893;K25108	PF00332.20;PF07983.15
evm.model.NODE_364_length_90604_cov_16.258066.1	RHSIM_Rhsim01G0134600	/	GO:0005886;GO:0080054;GO:0055085;GO:0015108;GO:0022857	K08153;K08177;K08189;K08190;K19576	PF07690.18;PF06813.15
evm.model.NODE_108_length_123130_cov_16.330569.11	Cytochrome bc1 complex subunit like	Cytochrome b-c1 complex subunit 8	GO:0070469;GO:0005750	/	PF10890.10
evm.model.NODE_5203_length_25391_cov_15.215445.1	/	/	/	/	/
evm.model.NODE_30_length_155450_cov_18.202295.9	RHSIM_Rhsim11G0104600	/	/	K01766;K04127;K04487;K06868;K11325;K11717;K18608;K18913;K20247;K21171;K21174;K22207	PF00266.21
evm.model.NODE_254_length_99534_cov_16.665436.10	RHSIM_Rhsim05G0101000	/	GO:0003924;GO:0005525	K01528;K14754;K17065;K23481;K23484	PF01031.22;PF02212.20
evm.model.NODE_36632_length_432_cov_0.609836.1	/	/	/	/	/
evm.model.NODE_4695_length_27670_cov_17.621138.2	/	/	/	/	/
evm.model.NODE_6744_length_19790_cov_15.545441.1	/	/	GO:0004650;GO:0005975	K01184;K01213	PF00295.19
evm.model.NODE_2837_length_39127_cov_17.907256.4	/	/	/	/	/
evm.model.NODE_8383_length_14937_cov_15.691560.3	/	/	GO:0009055	/	PF02298.19
evm.model.NODE_4654_length_27866_cov_15.068640.3	/	/	GO:0003700;GO:0006355;GO:0005515;GO:0043565	K08956;K13423;K13424;K13425;K13426;K16225;K18834;K18835	PF03106.17
evm.model.NODE_1700_length_51128_cov_16.650713.1	RHSIM_Rhsim11G0025400	/	GO:0008270;GO:0003676;GO:0005634;GO:0006260;GO:0003677	K07466;K09250;K22420	PF04057.14;PF16900.7;PF08646.12;PF01336.27;PF00098.25
evm.model.NODE_6062_length_21963_cov_12.502473.3	/	/	/	K08492	/
evm.model.NODE_4008_length_31235_cov_16.351067.1	/	/	/	/	/
evm.model.NODE_5751_length_23235_cov_16.032629.4	/	/	/	K03919;K10767;K10768;K10770	PF13532.8
evm.model.NODE_5575_length_23938_cov_17.261350.1	/	/	GO:0005515;GO:0003700;GO:0043565;GO:0006355	K13423;K13424;K13425;K13426;K16225;K18834;K18835	PF03106.17
evm.model.NODE_13863_length_5419_cov_3.808768.2	/	/	/	/	/
evm.model.NODE_10925_length_9654_cov_13.501522.1	/	/	/	/	/
evm.model.NODE_1453_length_54741_cov_15.527465.1	/	/	/	/	/
evm.model.NODE_3890_length_31871_cov_17.390215.1	C3L33_08679	/	GO:0030170;GO:0030151;GO:0003824	K07140;K15631	PF03473.19;PF03476.18
evm.model.NODE_2014_length_47313_cov_16.994490.4	/	/	GO:0009793;GO:0009507;GO:0022626;GO:0005739;GO:0003727;GO:0016554;GO:0080156;GO:0003735;GO:0005783	K17669;K17710	PF01535.22;PF13041.8
evm.model.NODE_11812_length_8186_cov_19.210324.1	/	/	/	/	/
evm.model.NODE_2878_length_38823_cov_15.493023.6	/	/	GO:0008080	K00657;K00663;K02435;K03789;K03790;K03817;K03825;K15896;K22479	PF00583.27;PF13302.9
evm.model.NODE_1499_length_54003_cov_17.961541.2	coatomer subunit zeta1	/	/	K20472	PF01217.22
evm.model.NODE_199_length_106421_cov_17.366342.9	/	/	GO:0003916;GO:0003677;GO:0006265;GO:0005694	K03165;K03168;K03169;K03170	PF01131.22;PF01751.24;PF13368.8;PF01396.21
evm.model.NODE_2725_length_40083_cov_16.832866.2	/	/	/	/	/
evm.model.NODE_20609_length_1322_cov_3.319665.1	/	/	/	/	/
evm.model.NODE_115_length_120941_cov_17.391577.9	TEA_010493	/	GO:0043039;GO:0000166;GO:0000049;GO:0004812;GO:0005524;GO:0006418	K01876;K01889;K01893;K04567;K04568;K09759;K22503;K24278	PF00152.22;PF01409.22
evm.model.NODE_10745_length_9949_cov_15.591936.1	C3L33_00859	/	GO:0005886;GO:0006355;GO:0005634;GO:0003677;GO:0009793	/	PF02365.17
evm.model.NODE_1291_length_57697_cov_16.845423.2	RHSIM_Rhsim05G0022100	/	GO:0008484	K01122;K01130;K01133;K01134;K01136;K01137;K01138;K01513;K05310;K08743;K12354;K18398;K18424;K19670	PF01663.24;PF00884.25
evm.model.NODE_1291_length_57697_cov_16.845423.6	/	/	/	/	/
evm.model.NODE_24288_length_816_cov_23.375907.1	C3L33_04003	/	GO:0004386;GO:0009506	K03578;K03579;K12813;K12814;K12815;K12818;K12820;K13026;K13117;K13184;K13185;K14442;K14780;K14781;K17820;K18711;K18995;K20099;K20101	PF04408.25
evm.model.NODE_5964_length_22366_cov_13.447907.1	Acr_07g0015060	/	GO:0009733	K14488	PF02519.16
evm.model.NODE_4265_length_29841_cov_16.516289.1	LOW QUALITY PROTEIN: inositol transporter 4like	/	GO:0022857;GO:0005886;GO:0055085;GO:0080054;GO:0015108;GO:0016021	K02100;K02429;K02445;K02575;K02625;K03237;K03288;K03290;K03292;K03305;K03444;K03446;K03449;K03535;K03761;K03762;K05548;K05819;K05820;K06069;K06141;K06258;K06609;K06610;K07191;K07299;K07552;K07593;K08137;K08138;K08139;K08141;K08142;K08143;K08144;K08145;K08146;K08147;K08148;K08149;K08150;K08151;K08152;K08153;K08154;K08157;K08161;K08162;K08164;K08166;K08168;K08169;K08170;K08173;K08174;K08176;K08177;…	PF07690.18;PF13347.8;PF00083.26;PF06609.15
evm.model.NODE_2226_length_44679_cov_17.404718.3	C3L33_09005	/	GO:0009506	K11643;K21444	PF00385.26
evm.model.NODE_8743_length_14081_cov_14.112728.2	/	/	/	/	/
evm.model.NODE_1465_length_54546_cov_17.330234.1	/	/	/	/	/
evm.model.NODE_28172_length_616_cov_0.648262.1	/	/	/	K09710	PF02410.17
evm.model.NODE_7809_length_16522_cov_13.966148.1	RHSIM_Rhsim03G0177100	/	GO:0016020;GO:0042910;GO:0055085;GO:0015297	K03327;K18908	PF01554.20
evm.model.NODE_16866_length_2814_cov_16.172683.1	/	/	/	/	/
evm.model.NODE_16449_length_3101_cov_20.285936.3	/	/	/	/	/
evm.model.NODE_3541_length_34048_cov_16.425371.3	LIM domaincontaining protein PLIM2clike	/	GO:0003729	K04511;K05743;K05760;K09371;K09373;K09377;K13977;K19947;K19948;K21068;K23026;K23354;K24099;K24412;K24413;K24420;K24421	PF00412.24
evm.model.NODE_4328_length_29523_cov_14.142298.2	/	/	GO:0008146	K01014;K01015;K01016;K01025;K11821;K11822;K11823;K13270;K13271;K16949;K22312;K22321;K22523	PF00685.29;PF13469.8
evm.model.NODE_1502_length_53945_cov_18.132223.4	RHSIM_Rhsim02G0006900	/	GO:0005886;GO:0042545;GO:0004857;GO:0030599;GO:0048046	K01051;K10297	PF01095.21;PF04043.17
evm.model.NODE_29964_length_573_cov_0.291480.1	/	/	/	/	/
evm.model.NODE_7817_length_16508_cov_16.578170.1	/	/	GO:0004553;GO:0005975	K01188;K01220;K01223;K01229;K01237;K05350;K12693;K12695;K13031;K13032;K14756;K15748;K17192;K17194;K19964;K20834;K20835;K20852;K21362;K22092;K22279;K22404;K22425	PF00232.20
evm.model.NODE_21871_length_1081_cov_63.940252.1	C3L33_13082	/	/	K13416;K13417;K13418;K13429;K13430;K13436;K20718	/
evm.model.NODE_264_length_98723_cov_15.924541.3	RHSIM_Rhsim11G0179400	Diaminopimelate decarboxylase 2, chloroplastic	GO:0003824	K00836;K01581;K01583;K01586;K12526;K13560;K13747;K19108;K23373;K23385	PF01168.22;PF02784.18;PF00278.24
evm.model.NODE_650_length_75870_cov_17.378266.3	/	/	/	/	/
evm.model.NODE_9462_length_12513_cov_14.845955.2	/	/	GO:0016706	K00475;K04124;K04125;K04126;K05277;K05278;K05282;K05933;K06892;K12692;K12697;K13077;K13229;K14975;K14976;K18054;K21036;K23145;K23378;K23947;K24028;K24460	PF03171.22;PF14226.8
evm.model.NODE_7686_length_16867_cov_1.007945.2	/	/	/	/	/
evm.model.NODE_4428_length_29001_cov_17.212336.2	HIV Tatspecific factor like	/	GO:0009735;GO:0005730;GO:0010445;GO:0005829;GO:0003723	K08877;K12836;K12837;K12838;K12840;K12896;K13091;K13093;K24273	PF00076.24
evm.model.NODE_898_length_67355_cov_16.687571.3	C3L33_20451	/	/	K07401;K22366	PF10262.11
evm.model.NODE_5862_length_22781_cov_16.832038.3	/	/	GO:0009505	/	PF02704.16
evm.model.NODE_4230_length_30011_cov_17.935785.2	/	/	/	/	/
evm.model.NODE_4391_length_29181_cov_16.710436.2	C3L33_19756	/	GO:0010228;GO:0016491;GO:0070026;GO:0005515	K00231;K00244;K00266;K00274;K00303;K00308;K00466;K00468;K00480;K00485;K00514;K01854;K02293;K03334;K03343;K05300;K05712;K05906;K06954;K07137;K07222;K09471;K09516;K09835;K09845;K09879;K10027;K10210;K11450;K12259;K13366;K13367;K15022;K16839;K17722;K17830;K17839;K18208;K19413;K19826;K19884;K20075;K20155;K20158;K20169;K20182;K21061;K21639;K21677;K22549;K22551;K22699	PF01593.26;PF13450.8;PF04433.19
evm.model.NODE_7889_length_16329_cov_16.031046.2	/	/	/	/	PF13968.8
evm.model.NODE_1539_length_53364_cov_15.992562.2	RHSIM_Rhsim01G0274600	Chloroplast stem-loop binding protein of 41 kDa a, chloroplastic	/	K01710;K01784;K02377;K02473;K08678;K08679;K10046;K12454;K15856;K17947;K19997;K21214;K21332;K22252	PF01370.23
evm.model.NODE_681_length_74916_cov_15.300298.2	RHSIM_Rhsim01G0266000	/	GO:0006629	K13806	PF01764.27
evm.model.NODE_5638_length_23690_cov_17.338921.2	RHSIM_Rhsim02G0145200	60S ribosomal protein L11-1	GO:0003735	K02868;K02931	PF00281.21;PF00673.23
evm.model.NODE_98_length_125557_cov_18.237033.9	RHSIM_Rhsim06G0230400	/	/	K01148;K12581;K13202	PF04857.22
evm.model.NODE_7430_length_17587_cov_17.855785.1	/	/	/	/	/
evm.model.NODE_4246_length_29916_cov_16.829400.2	/	/	GO:0006355;GO:0010262;GO:0005634;GO:0050826;GO:0046983	K12126;K16189;K18878	PF00010.28
evm.model.NODE_2571_length_41404_cov_17.150883.1	/	/	GO:0005634;GO:0004672;GO:0002215;GO:0016301;GO:0005886;GO:0006468;GO:0048226;GO:0005524;GO:0005730;GO:0005515;GO:0045177	K00871;K00908;K00909;K00910;K00916;K00924;K01769;K02087;K02088;K02089;K02090;K02091;K02202;K02206;K02208;K02211;K02214;K02216;K02449;K02515;K02677;K02831;K02861;K03083;K03114;K03176;K04345;K04360;K04361;K04362;K04363;K04365;K04366;K04367;K04368;K04369;K04371;K04373;K04388;K04409;K04410;K04411;K04412;K04415;K04416;K04417;K04418;K04419;K04420;K04421;K04422;K04423;K04424;K04426;K04427;K04428;K04429;…	PF00069.27;PF07714.19
evm.model.NODE_13541_length_5794_cov_3.040233.3	/	/	/	/	/
evm.model.NODE_3036_length_37633_cov_15.773210.1	C3L33_15594	/	GO:0008234;GO:0006508	K01275;K01363;K01365;K01366;K01368;K01371;K01373;K01374;K01375;K02184;K06000;K08568;K08569;K08570;K08571;K08572;K09599;K09600;K09601;K11238;K13441;K13537;K13538;K13968;K16290;K16292;K18491;K20738;K20739;K20740;K20741;K23487;K23879;K23958;K24271;K24378;K24379;K24909	PF00396.20;PF08246.14;PF00112.25
evm.model.NODE_2027_length_47127_cov_16.347596.2	/	/	GO:0005524;GO:0009507	K00921;K04077;K09492;K09493;K09494;K09495;K09496;K09497;K09498;K09499;K09500;K19401;K22447	PF00118.26
evm.model.NODE_1306_length_57223_cov_18.610481.8	/	/	/	/	/
evm.model.NODE_1718_length_50859_cov_15.942659.1	/	/	GO:0005634;GO:0005886;GO:0016301;GO:0002215;GO:0005524;GO:0005515;GO:0005730;GO:0004672;GO:0048226;GO:0006468;GO:0045177	K00907;K00924;K02087;K02088;K02202;K02206;K02211;K02216;K02449;K02831;K02861;K03176;K04345;K04360;K04361;K04362;K04365;K04367;K04371;K04411;K04417;K04418;K04419;K04420;K04421;K04422;K04423;K04424;K04426;K04427;K04447;K04527;K04671;K04730;K04731;K04732;K04733;K05085;K05087;K05088;K05089;K05090;K05092;K05093;K05094;K05095;K05096;K05097;K05099;K05100;K05101;K05102;K05103;K05104;K05105;K05106;K05107;…	PF00069.27;PF07714.19
evm.model.NODE_3596_length_33708_cov_16.466305.2	RHSIM_Rhsim04G0121800	/	GO:0005783;GO:0016554;GO:0080156;GO:0003735;GO:0009507;GO:0022626;GO:0009793;GO:0003727;GO:0005739	K17655;K17659;K17669;K17710;K17964;K18155;K18213	PF01535.22;PF12854.9;PF13041.8;PF13812.8;PF17177.6
evm.model.NODE_586_length_78513_cov_17.231011.1	/	/	GO:0009736;GO:0090506;GO:0010026;GO:0005634;GO:0006355	K09420;K11649;K11772;K11829;K11865;K12133;K12134	PF00249.33
evm.model.NODE_10798_length_9852_cov_19.655321.2	/	/	/	/	/
evm.model.NODE_9554_length_12304_cov_34.399852.2	/	/	/	/	/
evm.model.NODE_13443_length_5911_cov_14.673237.1	/	/	/	/	/
evm.model.NODE_6438_length_20760_cov_17.121068.1	/	/	/	K18789;K20870;K20888;K20889;K22846;K23200	PF03016.17
evm.model.NODE_4126_length_30540_cov_16.314898.1	/	/	/	K00001;K00008;K00060;K00224;K00344;K07512;K08322;K10133;K13953;K13955;K14446;K14465;K14629;K15020;K15385;K17818;K18382;K18980;K23164;K23167	/
evm.model.NODE_5207_length_25377_cov_17.828238.2	/	/	/	/	PF14111.8;PF14392.8
evm.model.NODE_7436_length_17569_cov_17.009059.3	/	/	GO:0019762;GO:0009507;GO:0016020	/	PF01419.19
evm.model.NODE_3275_length_35809_cov_16.187209.1	RHSIM_Rhsim12G0205400	Transmembrane 9 superfamily member 7	GO:0005768;GO:0016021;GO:0005730;GO:0005515;GO:0005634;GO:0010492	K02180;K03130;K03246;K03361;K03362;K03363;K03364;K04508;K04536;K04537;K04538;K04539;K05236;K06666;K07204;K07825;K07972;K08266;K08333;K10140;K10143;K10259;K10260;K10261;K10262;K10265;K10266;K10341;K10342;K10409;K10415;K10570;K10599;K10751;K10752;K11127;K11143;K11274;K11293;K11374;K11462;K11659;K11790;K11795;K11797;K11798;K11799;K11800;K11801;K11802;K11803;K11804;K11805;K11806;K11807;K12602;K12662;…	PF12265.10;PF02990.18;PF00400.34
evm.model.NODE_1560_length_53040_cov_16.801750.4	RHSIM_Rhsim08G0235700	Glycylpeptide N-tetradecanoyltransferase 1	GO:0004379	K00671	PF01233.21;PF02799.17
evm.model.NODE_271_length_98110_cov_16.779329.4	/	/	/	/	/
evm.model.NODE_2052_length_46754_cov_16.817724.3	/	/	/	/	PF03107.18
evm.model.NODE_357_length_91185_cov_16.071614.4	/	/	GO:0006355;GO:0003677	K16222	PF02701.17
evm.model.NODE_40265_length_374_cov_0.267206.1	/	/	/	/	/
evm.model.NODE_2677_length_40488_cov_17.460841.1	/	/	GO:0003676;GO:0005737;GO:0009506;GO:0005524;GO:0000373;GO:0003729;GO:0005634;GO:0005730	K03654;K03724;K03725;K05590;K05591;K05592;K06877;K10730;K10899;K10900;K10901;K10902;K11927;K12614;K12823;K12835;K12858;K13025;K13116;K13178;K13183;K13982;K14777;K14778;K14805;K14806;K14808;K14811;K16911;K18692;K19789	PF00270.31;PF00271.33;PF00570.25;PF16124.7
evm.model.NODE_7210_length_18281_cov_18.293544.1	RHSIM_RhsimUnG0004600	/	/	/	/
evm.model.NODE_20015_length_1465_cov_1.051570.2	LOC107407245	/	/	K21430	PF07995.13
evm.model.NODE_25338_length_738_cov_2.883797.1	/	Adenosylhomocysteinase	/	K01251	PF05221.19;PF00670.23
evm.model.NODE_10700_length_10025_cov_17.798848.1	/	/	/	/	/
evm.model.NODE_5547_length_24042_cov_15.184152.1	/	/	/	/	/
evm.model.NODE_4294_length_29680_cov_14.829087.1	/	/	/	K10750;K10882	/
evm.model.NODE_3111_length_37096_cov_16.012713.1	/	/	/	/	/
evm.model.NODE_9409_length_12612_cov_16.901081.1	/	/	/	K08596	/
evm.model.NODE_41055_length_365_cov_1.256303.1	/	/	/	/	/
evm.model.NODE_7259_length_18123_cov_17.319182.1	/	/	/	/	PF01657.19
evm.model.NODE_9486_length_12452_cov_17.141258.2	/	/	/	/	/
evm.model.NODE_3452_length_34577_cov_16.644412.1	/	/	/	/	/
evm.model.NODE_2375_length_43219_cov_17.703588.1	C3L33_11309	/	/	/	PF04784.16;PF14389.8
evm.model.NODE_21662_length_1112_cov_6.227603.1	/	/	/	/	/
evm.model.NODE_11001_length_9519_cov_17.510754.1	glutamate receptor 3.3	/	GO:0004970;GO:0016020	K01999;K02030;K04603;K04604;K04605;K04606;K04607;K04608;K04609;K04610;K04611;K04612;K04613;K04615;K04622;K04624;K04625;K04626;K05197;K05198;K05199;K05200;K05201;K05202;K05203;K05204;K05205;K05206;K05207;K05208;K05209;K05210;K05212;K05213;K05313;K05387;K09997;K10036;K11954;K12322;K12323;K12325;K17062;K22600;K23315	PF01094.30;PF10613.11;PF13458.8;PF00497.22
evm.model.NODE_6053_length_21990_cov_14.419659.3	RHSIM_Rhsim12G0203500	Profilin-3	GO:0003779	K05759	PF00235.21
evm.model.NODE_3291_length_35720_cov_17.012699.4	/	/	GO:0090568;GO:0003735;GO:0005515;GO:0009737	K03353;K09257;K09667;K15837;K20480;K24936;K24937	PF00515.30;PF13424.8;PF13176.8
evm.model.NODE_827_length_69661_cov_18.656772.3	NADH dehydrogenase	/	GO:0005739;GO:0022900	K03959	PF08122.14
evm.model.NODE_3316_length_35491_cov_15.720620.1	RHSIM_Rhsim05G0017300	/	GO:0005515;GO:0030139;GO:0005516;GO:0005634	K01165;K02580;K03876;K04734;K04984;K06272;K06694;K06867;K09256;K10325;K10329;K10330;K10380;K10442;K10447;K10448;K10449;K10457;K10458;K10461;K10464;K10467;K10471;K10472;K10473;K10477;K10479;K10481;K10484;K10520;K10523;K10645;K10799;K11494;K12271;K12488;K12489;K13956;K14508;K15502;K15503;K16289;K16343;K17512;K17535;K17705;K18410;K20032;K20129;K20175;K21411;K21435;K21437;K21439;K21440;K21442;K21486;…	PF12796.9;PF13637.8;PF13857.8;PF00651.33;PF11900.10;PF12313.10
evm.model.NODE_5180_length_25494_cov_15.896913.3	/	/	GO:0009736;GO:0006355;GO:0005634;GO:0000160	K02475;K02477;K02479;K02481;K02483;K02485;K02488;K02489;K02490;K02657;K02658;K02667;K03412;K03413;K03415;K06596;K07647;K07648;K07657;K07658;K07659;K07660;K07661;K07662;K07663;K07664;K07665;K07666;K07667;K07668;K07669;K07670;K07671;K07672;K07677;K07678;K07679;K07684;K07685;K07686;K07687;K07688;K07689;K07690;K07691;K07692;K07693;K07694;K07696;K07699;K07703;K07705;K07712;K07713;K07714;K07715;K07720;…	PF00072.26
evm.model.NODE_499_length_82763_cov_17.748354.2	/	/	/	/	PF14111.8
evm.model.NODE_1945_length_48094_cov_15.415807.1	RHSIM_Rhsim06G0232800	/	GO:0016192	/	PF04178.14
evm.model.NODE_871_length_68254_cov_16.763559.4	RHSIM_Rhsim04G0188800	/	GO:0045324;GO:0005525;GO:0009506;GO:0009507;GO:0005515;GO:0005774	K03595;K03650;K03665;K03977;K03979;K04759;K06942;K06943;K06944;K06946;K06948;K14540;K19828	PF02421.20;PF01926.25;PF06858.16;PF17835.3;PF08155.13
evm.model.NODE_16997_length_2737_cov_33.521456.1	/	/	/	/	/
evm.model.NODE_9_length_180470_cov_17.070771.8	/	/	/	/	/
evm.model.NODE_11_length_177094_cov_17.203162.9	C3L33_16682	/	GO:0004553;GO:0005975;GO:0052861	K19891;K19892;K19893;K25108	PF00332.20;PF07983.15
evm.model.NODE_5042_length_26181_cov_19.173678.2	C3L33_14687	/	GO:0004630;GO:0003824	K01115;K06131;K06132	PF00614.24;PF13091.8;PF12357.10
evm.model.NODE_2837_length_39127_cov_17.907256.2	/	/	GO:0055085;GO:0006811;GO:0042802;GO:0005886;GO:0005216;GO:0016020	K01420;K04739;K04904;K04906;K04908;K04911;K04948;K04949;K04950;K04951;K04954;K04955;K04956;K04957;K05391;K07376;K10914;K21562;K21563;K21564;K21867	PF00027.31;PF00520.33
evm.model.NODE_3253_length_35933_cov_18.350360.1	RHSIM_Rhsim02G0227500	/	GO:0005886;GO:0046872;GO:0019904	K01079;K01531;K01532;K01533;K01534;K01535;K01536;K01537;K01539;K01542;K01544;K01547;K04569;K05850;K05853;K07213;K08364;K12949;K12950;K12952;K12953;K12954;K12955;K12956;K13526;K14950;K14951;K17686;K19597;K21887;K22223;K23254	PF00122.22;PF00403.28;PF00702.28
evm.model.NODE_2064_length_46684_cov_16.805249.3	/	/	/	/	/
evm.model.NODE_5272_length_25172_cov_16.895269.2	/	/	/	/	/
evm.model.NODE_5587_length_23897_cov_16.529112.3	RHSIM_Rhsim01G0264300	/	GO:0016573;GO:0000123	K11344	PF09340.12
evm.model.NODE_153_length_112646_cov_17.131551.11	/	/	/	/	/
evm.model.NODE_2100_length_46181_cov_16.403765.6	C3L33_14563	Formamidopyrimidine-DNA glycosylase	GO:0008270;GO:0006284;GO:0003906;GO:0019104	K05522;K10563	PF01149.26
evm.model.NODE_41159_length_364_cov_0.776371.1	/	/	GO:0016491	K00128;K00129;K00130;K00131;K00135;K00137;K00138;K00139;K00140;K00141;K00146;K00149;K00151;K00152;K00154;K00206;K00289;K00294;K02618;K06447;K07248;K07249;K08324;K09472;K10217;K10618;K11947;K12254;K12355;K12907;K13821;K14085;K15038;K15786;K17761;K17819;K17832;K18128;K18275;K18370;K18601;K18978;K19266;K19588;K19629;K19699;K19700;K19962;K20199;K20548;K20928;K21802;K22187;K22445;K23234;K23463;K25072	PF00171.24
evm.model.NODE_299_length_95373_cov_17.667535.6	/	/	/	/	/
evm.model.NODE_2061_length_46699_cov_17.221678.3	RHSIM_RhsimUnG0006100	/	GO:0005506;GO:0020037;GO:0004497;GO:0016705	K00487;K00488;K00489;K00490;K00495;K00497;K00498;K00512;K00513;K00517;K01773;K01832;K04122;K04123;K05280;K05917;K07381;K07382;K07408;K07409;K07410;K07411;K07412;K07413;K07414;K07415;K07416;K07417;K07418;K07419;K07420;K07422;K07423;K07424;K07425;K07426;K07427;K07428;K07429;K07430;K07431;K07433;K07434;K07435;K07436;K07437;K07438;K07439;K07440;K07824;K09587;K09588;K09589;K09590;K09754;K09755;K09831;…	PF00067.24
evm.model.NODE_26317_length_680_cov_1.958409.1	/	/	/	/	/
evm.model.NODE_3458_length_34519_cov_15.935799.2	RHSIM_Rhsim03G0208500	/	GO:0016787;GO:0006508;GO:0008236;GO:0005886	K01061;K01278;K01282;K01303;K01322;K03641;K06889;K06978;K07018;K08655;K08656;K08674;K08787;K18574;K23013;K23014	PF00930.23;PF02129.20;PF00326.23
evm.model.NODE_3901_length_31835_cov_17.276965.2	C3L33_06512	/	/	/	PF01190.19
evm.model.NODE_1224_length_59233_cov_17.002707.1	/	/	/	/	PF07059.14
evm.model.NODE_5203_length_25391_cov_15.215445.2	/	/	/	/	/
evm.model.NODE_640_length_76267_cov_17.693958.6	/	/	/	K10592	PF06012.14
evm.model.NODE_2928_length_38404_cov_19.721060.1	/	/	/	/	PF13962.8
evm.model.NODE_3392_length_34974_cov_15.926536.3	/	/	GO:0055085	K03298;K15268	PF16913.7;PF08449.13
evm.model.NODE_1167_length_60367_cov_16.983051.2	/	/	/	K00088;K00175;K01697;K02000;K02467;K03281;K03699;K04767;K05012;K05015;K05016;K06041;K06189;K06213;K07168;K07182;K07200;K07744;K23774	PF00571.30
evm.model.NODE_18581_length_1938_cov_0.996687.1	/	/	/	/	/
evm.model.NODE_4667_length_27810_cov_15.256728.1	/	/	/	/	/
evm.model.NODE_12221_length_7573_cov_1.293849.2	/	/	/	/	/
evm.model.NODE_1771_length_50146_cov_17.260021.2	/	/	/	K08236;K08237;K10757;K11820;K12338;K12356;K12930;K12939;K13030;K13068;K13078;K13080;K13227;K13235;K13263;K13493;K13494;K13495;K13496;K13691;K13692;K14595;K15774;K15776;K16266;K18822;K18823;K21370;K21371;K21372;K21373;K21374;K22426;K22706;K22771;K22772;K22794;K22845;K22950;K23154;K23260;K23279;K23452;K23520;K23522;K23523;K23524;K23525	/
evm.model.NODE_1630_length_52032_cov_15.045834.2	/	/	/	/	PF13968.8;PF04578.15
evm.model.NODE_3061_length_37511_cov_16.963380.3	/	/	/	/	/
evm.model.NODE_4788_length_27278_cov_16.813451.2	RHSIM_Rhsim12G0065000	/	GO:0009654;GO:0015979;GO:0009523;GO:0019898;GO:0005509	K08901	PF05757.13
evm.model.NODE_2028_length_47094_cov_15.908617.2	C3L33_20891	/	GO:0006355;GO:0090506;GO:0005634;GO:0010026;GO:0009736	K14491	PF00249.33
evm.model.NODE_3424_length_34782_cov_15.615034.1	/	/	/	/	PF03350.18
evm.model.NODE_31193_length_549_cov_0.798578.1	/	/	GO:0003824	K01661;K01692;K01715;K05607;K07536;K07546;K08299;K12663;K13766;K13779;K15019;K15866;K18383;K20036	PF00378.22
evm.model.NODE_47_length_142606_cov_17.765355.2	C3L33_04280	/	GO:0046686;GO:0006508;GO:0008236	K01280;K01336;K01342;K01361;K08651;K08652;K08653;K12685;K13050;K13274;K13275;K13276;K13277;K14645;K14647;K14743;K15333;K17734;K20486;K20754	PF17766.3;PF05922.18;PF00082.24
evm.model.NODE_280_length_97575_cov_17.732031.4	/	/	GO:0009737;GO:0090568;GO:0005515	K02656;K03350;K03353;K04460;K05803;K05864;K06665;K09523;K09527;K09553;K09560;K09561;K09571;K09572;K09574;K09667;K11807;K12274;K12284;K12600;K12795;K15069;K15712;K16365;K17766;K17767;K17768;K19360;K19758;K19804;K19870;K20097;K21991;K23002;K23424;K24254;K24634;K24652;K24925;K24926;K24927;K24929;K24930;K24936;K24946	PF00515.30;PF13414.8;PF13432.8;PF13431.8;PF07719.19
evm.model.NODE_850_length_68856_cov_16.280231.3	/	/	GO:0030145;GO:0070006	K01262;K01265;K01271;K08326;K08688;K14213;K15783;K18573	PF05195.18;PF00557.26
evm.model.NODE_1562_length_52985_cov_15.275379.1	ACL alpha2	ATP-citrate synthase alpha chain protein 1	/	K01648;K01900;K01903;K14067;K15231;K15232	PF08442.12;PF16114.7
evm.model.NODE_2948_length_38285_cov_17.057603.1	RHSIM_Rhsim03G0215700	/	/	/	/
evm.model.NODE_1618_length_52197_cov_17.431304.6	RHSIM_Rhsim08G0073700	EID1-like F-box protein 2	/	/	/
evm.model.NODE_3051_length_37577_cov_15.951055.4	RHSIM_Rhsim01G0169100	/	GO:0016788;GO:0042335;GO:0008126	K11018;K12686;K21026;K21831	PF00657.24
evm.model.NODE_3591_length_33719_cov_18.086032.4	/	/	/	/	/
evm.model.NODE_55_length_137808_cov_16.068477.7	RHSIM_Rhsim04G0104600	/	GO:0008171	K00543;K05279;K09846;K12635;K12643;K12891;K13066;K13161;K13230;K13259;K13262;K13383;K13386;K13390;K13397;K13398;K14251;K16040;K17057;K17058;K17059;K17649;K18280;K20421;K21103;K21178;K21203;K21204;K21255;K21258;K21377;K21513;K21549;K21550;K21553;K21581;K21582;K21895;K21937;K22088;K22091;K22439;K22440;K22588;K22703;K23053;K23157;K23158;K23323;K24978	PF14111.8;PF00891.20
evm.model.NODE_7357_length_17847_cov_16.040406.1	/	/	/	/	/
evm.model.NODE_9817_length_11737_cov_12.872093.2	/	/	GO:0000932	/	PF04570.16
evm.model.NODE_2417_length_42856_cov_16.510145.1	RHSIM_Rhsim04G0069500	/	/	K00019;K00023;K00034;K00038;K00039;K00044;K00046;K00059;K00061;K00065;K00068;K00069;K00071;K00072;K00076;K00079;K00084;K00208;K00216;K00218;K01861;K03331;K03366;K03793;K04708;K05296;K05354;K05711;K05783;K05886;K06123;K07124;K07535;K07547;K07548;K07753;K08081;K08261;K08683;K09827;K09841;K10251;K10617;K10620;K10780;K11049;K11146;K11147;K11149;K11150;K11151;K11152;K11153;K11154;K11161;K11162;K11163;…	PF00106.27;PF13561.8;PF08659.12
evm.model.NODE_70_length_133317_cov_16.766709.12	/	/	/	K23414	/
evm.model.NODE_1914_length_48497_cov_19.149059.1	C3L33_00775	/	GO:0009507;GO:0005524;GO:0005694;GO:0005886;GO:0005739;GO:0016887	K02315;K03061;K03062;K03063;K03064;K03065;K03066;K03420;K03798;K04748;K04800;K06027;K08900;K08955;K08956;K09552;K09882;K11144;K12196;K13339;K13525;K13527;K14571;K14575;K22399;K22530	PF00004.31;PF14363.8
evm.model.NODE_2844_length_39108_cov_17.877838.1	RHSIM_Rhsim07G0001800	Ras-related protein RABA3	GO:0005525;GO:0045324;GO:0003924	K02833;K04353;K04392;K04393;K04513;K06108;K06109;K06234;K06682;K07194;K07208;K07530;K07827;K07828;K07830;K07831;K07832;K07833;K07834;K07836;K07837;K07838;K07840;K07841;K07843;K07844;K07847;K07851;K07853;K07855;K07856;K07857;K07859;K07860;K07863;K07865;K07866;K07872;K07873;K07874;K07875;K07876;K07877;K07878;K07879;K07880;K07881;K07882;K07883;K07884;K07885;K07886;K07887;K07888;K07889;K07890;K07891;…	PF00071.24;PF08477.15
evm.model.NODE_1316_length_57000_cov_16.158933.6	RHSIM_Rhsim06G0214200	/	GO:0005794;GO:0016020;GO:0016021	K03298;K05350;K15279;K15280;K15281;K15283;K15284;K15285;K15286;K15356	PF00892.22;PF03151.18
evm.model.NODE_192_length_107598_cov_16.980711.6	HYC85_014684	/	GO:0005783;GO:0015035;GO:0016972;GO:0034975;GO:0071949	K10950;K10976	PF04137.17
evm.model.NODE_694_length_74472_cov_16.164759.7	/	/	/	/	/
evm.model.NODE_11237_length_9156_cov_13.514232.1	/	/	/	K01318;K04691;K04771;K04772;K08372;K08669;K23012	PF13365.8
evm.model.NODE_742_length_72611_cov_18.193863.4	C3L33_07404	/	/	K01569;K06859;K19996	PF00650.22;PF00190.24;PF07883.13
evm.model.NODE_192_length_107598_cov_16.980711.7	RHSIM_Rhsim06G0183600	/	GO:0003777;GO:0005524;GO:0008017;GO:0005886;GO:0007018	K06227;K10392;K10393;K10394;K10395;K10396;K10397;K10398;K10399;K10400;K10401;K10402;K10403;K10404;K10405;K10406;K11498;K16491;K17387;K17914;K17915;K17916;K18627;K18806;K20196;K20197;K20198;K24185;K24186;K24928	PF00225.25;PF11721.10;PF16796.7
evm.model.NODE_4005_length_31241_cov_16.528058.1	RHSIM_Rhsim08G0151100	/	/	/	/
evm.model.NODE_817_length_70004_cov_16.177841.7	RHSIM_Rhsim07G0050500	/	GO:0043565;GO:0006355;GO:0003677;GO:0048497;GO:0005634	K02646;K08024;K08029;K08032;K09295;K09296;K09297;K09302;K09304;K09312;K09315;K09317;K09318;K09322;K09327;K09333;K09337;K09338;K09341;K09346;K09347;K09348;K09352;K09358;K09360;K09362;K09378;K09381;K09995;K10164;K12411;K15606;K15607;K21951;K24877;K24896;K24905	PF02183.20;PF00046.31
evm.model.NODE_6510_length_20513_cov_17.960659.1	/	/	/	K03507;K03512;K03515;K09426;K10683;K10728;K10777;K10803;K10981;K15732;K20704;K24070	PF00533.28;PF16589.7;PF12738.9
evm.model.NODE_4026_length_31127_cov_15.923355.2	/	/	GO:0008270	K10645;K14381;K15716;K17987;K22376;K24536	PF00569.19
evm.model.NODE_6631_length_20140_cov_18.399640.4	/	/	/	/	/
evm.model.NODE_4732_length_27490_cov_18.081716.1	/	/	/	/	/
evm.model.NODE_13625_length_5696_cov_17.796911.1	C3L33_02978	/	/	/	/
evm.model.NODE_113_length_121138_cov_16.213741.5	/	/	GO:0006355	K03138	PF04504.16
evm.model.NODE_18697_length_1895_cov_17.515837.1	/	/	GO:0019904;GO:0046872	K04569;K07213;K08364	PF00403.28
evm.model.NODE_194_length_107492_cov_17.658846.2	/	/	GO:0008146	K01014;K01015;K01016;K01025;K11821;K11822;K11823;K13270;K13271;K16949;K22312;K22321;K22523	PF00685.29
evm.model.NODE_22297_length_1024_cov_1.792642.1	/	/	/	K23775	/
evm.model.NODE_5823_length_22930_cov_15.563259.3	/	/	/	/	/
evm.model.NODE_1203_length_59617_cov_16.203530.1	Mannan synthase	/	GO:0016757	K00694;K00720;K00752;K11936;K13680;K14666;K16870;K19003;K20327;K20887	PF00535.28;PF13641.8;PF13506.8;PF13632.8
evm.model.NODE_11146_length_9293_cov_24.759328.1	/	/	/	/	/
evm.model.NODE_525_length_81217_cov_15.540782.3	RHSIM_Rhsim07G0162200	/	GO:0045177;GO:0005524;GO:0048226;GO:0005515;GO:0002215;GO:0005634;GO:0005886;GO:0016301;GO:0004672;GO:0005730;GO:0006468	K00871;K00907;K00908;K00909;K00910;K00916;K00924;K01301;K01769;K02087;K02088;K02089;K02090;K02091;K02202;K02206;K02208;K02211;K02214;K02216;K02218;K02449;K02515;K02677;K02831;K02861;K03083;K03097;K03114;K03176;K04345;K04360;K04361;K04362;K04363;K04365;K04366;K04367;K04368;K04369;K04371;K04372;K04373;K04388;K04406;K04407;K04408;K04409;K04410;K04411;K04412;K04413;K04414;K04415;K04416;K04417;K04418;…	PF00069.27;PF07714.19
evm.model.NODE_13575_length_5762_cov_3.181899.2	/	/	GO:0101031	K04080;K04081;K13993	PF17886.3;PF00011.23
evm.model.NODE_10207_length_10985_cov_20.087769.1	C3L33_14424	Putative glucose-6-phosphate 1-epimerase	GO:0005975;GO:0016853	K01792	PF01263.22
evm.model.NODE_3880_length_31929_cov_17.088265.1	/	LRR receptor-like serine/threonine-protein kinase RPK2	GO:0016301;GO:0006468;GO:0005730;GO:0048226;GO:0045177;GO:0005524;GO:0005515;GO:0005634;GO:0004672;GO:0005886;GO:0002215	K00871;K00907;K00908;K00909;K00910;K00916;K00924;K01165;K01769;K02087;K02088;K02089;K02090;K02091;K02202;K02206;K02208;K02211;K02214;K02216;K02218;K02449;K02515;K02677;K02831;K02861;K03083;K03097;K03114;K03176;K04345;K04360;K04361;K04362;K04365;K04366;K04367;K04368;K04369;K04371;K04372;K04373;K04388;K04406;K04408;K04409;K04410;K04411;K04412;K04414;K04415;K04416;K04417;K04418;K04419;K04420;K04421;…	PF11721.10;PF12819.9;PF00069.27;PF07714.19
evm.model.NODE_23282_length_912_cov_2.042038.1	/	/	/	K01829;K02199;K03671;K03672;K04084;K05838;K08056;K09530;K09536;K09580;K09581;K09582;K09583;K09584;K09585;K10758;K13984;K13996;K17264	PF00085.22;PF13098.8;PF13905.8
evm.model.NODE_23952_length_847_cov_0.720833.1	/	/	/	/	/
evm.model.NODE_21568_length_1127_cov_21.176000.1	/	/	/	/	/
evm.model.NODE_312_length_94273_cov_16.846781.2	/	/	/	K11968;K11969;K11971;K11972;K11975;K11977	/
evm.model.NODE_8888_length_13744_cov_16.446134.1	RHSIM_Rhsim05G0017000	/	/	/	/
evm.model.NODE_23300_length_911_cov_2.049745.1	/	/	/	/	/
evm.model.NODE_3675_length_33211_cov_16.360900.4	RHSIM_Rhsim07G0055000	/	/	K09191;K09214;K09219;K09221;K09223;K09228;K10498;K10500;K10503;K10513;K12309;K12463;K15618;K19871;K20796;K21543;K22401;K22402;K22534;K23195;K24372;K24502;K24643;K24646;K24807	/
evm.model.NODE_27795_length_627_cov_9.602000.1	/	/	/	/	/
evm.model.NODE_7215_length_18263_cov_15.366398.1	/	/	GO:0005730;GO:0003677;GO:0010369	K11253;K11495	PF00125.26
evm.model.NODE_7180_length_18368_cov_14.473274.1	RHSIM_Rhsim13G0036400	/	GO:0048226;GO:0004672;GO:0045177;GO:0004674;GO:0005634;GO:0005515;GO:0006468;GO:0005524;GO:0002215;GO:0005886;GO:0016301;GO:0005730	K00871;K00907;K00908;K00909;K00910;K00916;K00924;K01165;K01301;K02087;K02088;K02089;K02090;K02091;K02178;K02202;K02206;K02208;K02211;K02214;K02216;K02218;K02449;K02515;K02677;K02831;K02861;K03083;K03097;K03114;K03869;K04345;K04360;K04361;K04362;K04365;K04366;K04367;K04368;K04369;K04371;K04372;K04373;K04406;K04407;K04408;K04409;K04410;K04411;K04412;K04413;K04414;K04415;K04416;K04417;K04418;K04419;…	PF00069.27;PF00433.26;PF07714.19
evm.model.NODE_9627_length_12133_cov_18.982342.3	RHSIM_Rhsim03G0253500	/	/	K23222	PF13359.8
evm.model.NODE_772_length_71571_cov_17.304406.4	/	/	/	K13121	PF09725.11
evm.model.NODE_1223_length_59256_cov_18.206481.5	RHSIM_Rhsim06G0238900	/	/	/	/
evm.model.NODE_5445_length_24418_cov_15.069491.1	RHSIM_RhsimUnG0043200	/	GO:0016491;GO:0004097	K00422;K00505;K13079;K20204	PF12142.10;PF12143.10;PF00264.22
evm.model.NODE_6458_length_20701_cov_15.452610.1	RHSIM_Rhsim07G0036100	/	GO:0006629	K01046;K16818;K21016	PF01764.27
evm.model.NODE_1082_length_62300_cov_16.907645.2	RHSIM_Rhsim08G0161400	/	GO:0008270	K10144;K10636;K16274;K16276	PF01814.25;PF05495.14;PF13639.8;PF14599.8
evm.model.NODE_77_length_130195_cov_15.198196.8	RHSIM_Rhsim10G0185600	/	GO:0005783;GO:0005985;GO:0016157;GO:0016757	K00695;K00696;K00703;K00712;K00713;K00754;K02840;K02844;K03280;K03843;K03857;K03867;K06119;K06338;K08256;K12583;K12989;K12994;K13057;K13058;K13657;K13668;K13684;K14335;K15521;K15914;K16148;K16150;K16697;K16701;K16703;K17249;K19002;K19422;K20812;K20922;K21001;K21011;K22710;K24656	PF00534.22;PF13524.8;PF13692.8;PF00862.21
evm.model.NODE_8790_length_13962_cov_18.142537.1	SOVF_141190	Heat shock 70 kDa protein 4	GO:0014066;GO:0005524	K03283;K04043;K04044;K04045;K04046;K09485;K09486;K09489;K09490;K09491	PF00012.22
evm.model.NODE_1324_length_56859_cov_15.630984.3	/	/	GO:0005829	K00002;K00011;K00063;K00064;K00085;K00251;K03378;K04119;K04882;K04883;K04884;K05275;K05882;K06221;K06222;K06607;K07079;K08243;K13315;K13394;K13981;K15303;K15967;K17647;K17743;K17744;K18097;K18107;K18471;K19265;K19634;K19639;K19642;K19651;K19654;K22374;K23003;K23107;K23257;K23486	PF00248.23
evm.model.NODE_10653_length_10129_cov_17.677764.1	/	/	GO:0005975;GO:0004553	K01179	PF00759.21
evm.model.NODE_1924_length_48325_cov_15.616997.2	/	/	/	/	/
evm.model.NODE_1488_length_54167_cov_18.153627.1	RHSIM_Rhsim09G0028300	/	GO:0005515	K03125;K04498;K06062;K08871;K08881;K08883;K11321;K11348;K11349;K11350;K11359;K11647;K11655;K11658;K11684;K11721;K11722;K11723;K11724;K11728;K11756;K11757;K11759;K11786;K11797;K11798;K12826;K15224;K22184;K22531;K24630	PF00439.27
evm.model.NODE_9929_length_11526_cov_19.749890.1	/	/	GO:0016706	K00475;K04124;K04125;K04126;K05277;K05278;K05282;K05933;K06892;K12692;K12697;K13077;K13229;K14975;K14976;K18054;K21036;K23145;K23378;K23947;K24028;K24460	PF03171.22;PF14226.8
evm.model.NODE_29677_length_579_cov_1.254425.2	/	/	/	/	/
evm.model.NODE_3394_length_34948_cov_17.810689.2	RHSIM_Rhsim09G0171400	/	/	K23280	PF10250.11
evm.model.NODE_33000_length_518_cov_0.227621.1	/	/	GO:0006952	K01742	PF00407.21
evm.model.NODE_22859_length_956_cov_1.094089.1	/	/	/	/	/
evm.model.NODE_2829_length_39220_cov_17.536669.3	/	/	GO:0045324;GO:0005774;GO:0005515;GO:0009506;GO:0009507;GO:0005525	K03595;K03650;K03977;K03978	PF01926.25
evm.model.NODE_7184_length_18350_cov_17.673490.3	/	/	/	/	/
evm.model.NODE_3438_length_34707_cov_15.465269.7	/	/	/	/	PF12609.10
evm.model.NODE_682_length_74861_cov_76.233294.5	/	/	GO:0019005;GO:0005777;GO:0006355;GO:0008284;GO:0006511;GO:0005515	K03875;K10268;K10271;K10273;K10275;K10278;K14515;K15068;K15069;K19613	PF00646.35;PF08387.12;PF07723.15
evm.model.NODE_16447_length_3102_cov_3.015462.1	/	/	GO:0005886;GO:0009793;GO:0016788;GO:0006508;GO:0008236	K00433;K01054;K01055;K01060;K01061;K01066;K01068;K01175;K01278;K01303;K02170;K03928;K06889;K06978;K07000;K07018;K08680;K11750;K18457;K24083;K24084	PF00561.22;PF12697.9;PF12146.10;PF00326.23;PF05728.14
evm.model.NODE_8490_length_14712_cov_17.415015.2	/	/	/	/	/
evm.model.NODE_11336_length_8976_cov_9.971296.1	/	/	/	/	PF07800.14
evm.model.NODE_2329_length_43704_cov_15.671983.4	/	/	/	/	/
evm.model.NODE_3195_length_36404_cov_14.643851.1	F0562_019924	/	GO:0003735;GO:0005840;GO:0006412	K02881	PF00861.24
evm.model.NODE_70_length_133317_cov_16.766709.1	/	/	GO:0004523;GO:0006355;GO:0003676;GO:0003700;GO:0042631;GO:0005634	K09284;K09285;K09286;K09287;K13432;K13433;K13434;K14507;K14516;K14517;K22763	PF00847.22;PF13456.8
evm.model.NODE_8531_length_14640_cov_19.236478.2	/	/	/	/	/
evm.model.NODE_2578_length_41338_cov_14.979496.1	/	/	/	/	/
evm.model.NODE_84_length_129171_cov_17.046628.4	/	/	/	/	/
evm.model.NODE_6117_length_21791_cov_17.244415.3	C3L33_06504	/	/	/	/
evm.model.NODE_12331_length_7405_cov_16.685765.1	C3L33_08446	/	GO:0004553;GO:0005975;GO:0052861	K19891;K19892;K19893;K25108	PF00332.20
evm.model.NODE_6505_length_20525_cov_17.567163.4	RHSIM_Rhsim12G0189900	/	GO:1902600;GO:0004427;GO:0009678;GO:0016020	K15987;K23025	PF03030.18
evm.model.NODE_3180_length_36476_cov_15.767531.2	/	/	GO:0009055	/	PF02298.19
evm.model.NODE_18792_length_1858_cov_18.283651.1	C3L33_14452	/	/	K17710	/
evm.model.NODE_9604_length_12182_cov_19.370635.1	RHSIM_Rhsim12G0040700	/	/	K11714;K20783;K20784;K20892	PF03407.18
evm.model.NODE_5574_length_23938_cov_18.131284.4	/	/	/	K04722;K06449;K23907	/
evm.model.NODE_16930_length_2775_cov_3.235272.2	/	/	GO:0004222;GO:0006508	K03799;K06013;K15977;K16937	PF01435.20
evm.model.NODE_7654_length_16973_cov_16.689481.2	/	/	GO:0010102;GO:0045177;GO:0048226;GO:0005886;GO:0005515;GO:0002215	K05401;K08843;K08844;K10130;K10268;K10278;K10348;K10350;K10641;K12796;K13023;K13420;K13457;K13459;K13730;K15069;K16175;K16226;K16340;K17256;K17550;K18808;K19613;K20599;K20718;K22038;K23533;K24055;K24500	PF13855.8
evm.model.NODE_4983_length_26382_cov_16.929004.2	/	/	/	K06890;K19416;K24205	PF01027.22
evm.model.NODE_1867_length_49095_cov_16.415884.2	RHSIM_Rhsim12G0015600	Glyceraldehyde-3-phosphate dehydrogenase GAPA2, chloroplastic	GO:0016620;GO:0051287	K00134;K00150;K03472;K05298;K10705	PF02800.22;PF00044.26
evm.model.NODE_3340_length_35306_cov_15.754029.1	RHSIM_Rhsim13G0150000	/	GO:0016887;GO:0009507;GO:0005886;GO:0005739;GO:0005524;GO:0005694	K03061;K03062;K03063;K03064;K03065;K03066;K03420;K03551;K03694;K03798;K04748;K04800;K06027;K07392;K07478;K07767;K08900;K08955;K08956;K09552;K09882;K10725;K12196;K13254;K13338;K13339;K13525;K13527;K14571;K14575;K17681;K22399;K22530;K22531;K22766;K24837	PF00004.31;PF07728.16
evm.model.NODE_1334_length_56686_cov_17.719408.5	C3L33_10444	/	GO:0006952	/	PF00407.21
evm.model.NODE_3607_length_33643_cov_21.093508.2	C3L33_12151	/	/	/	/
evm.model.NODE_319_length_94098_cov_18.004938.1	RHSIM_Rhsim08G0248400	/	GO:0006886;GO:0009506;GO:0005515;GO:0016192;GO:0005829;GO:0005794;GO:0030117	K11825;K12391;K12392;K12396;K12397;K12400;K12401;K17267;K17301	PF01602.22;PF12717.9;PF02985.24;PF13646.8
evm.model.NODE_13859_length_5422_cov_3.822663.3	/	/	/	/	/
evm.model.NODE_1493_length_54092_cov_16.838062.3	C3L33_18328	/	GO:0000350	K12870	PF06246.14
evm.model.NODE_2234_length_44582_cov_17.461320.5	/	/	/	/	/
evm.model.NODE_9253_length_12953_cov_19.357243.1	/	/	/	/	/
evm.model.NODE_7666_length_16928_cov_16.802512.2	LOC114258400	/	GO:0003735	K02907	PF00327.22
evm.model.NODE_780_length_71175_cov_17.215981.6	/	/	GO:0005886;GO:0016301;GO:0005634;GO:0005730;GO:0004722;GO:0006468;GO:0005524;GO:0004672;GO:0002215;GO:0048226;GO:0045177;GO:0009819;GO:0005515	K00871;K00908;K00916;K00924;K01090;K01102;K02087;K02088;K02089;K02090;K02091;K02202;K02206;K02208;K02211;K02214;K02216;K02449;K02831;K03083;K03097;K04345;K04367;K04371;K04373;K04403;K04440;K04441;K04443;K04445;K04457;K04461;K04464;K04468;K04515;K04563;K05869;K06103;K06276;K06631;K06641;K06655;K06660;K06667;K06668;K06855;K07198;K07298;K07359;K07760;K08269;K08282;K08286;K08287;K08293;K08794;K08796;…	PF00069.27;PF00481.23
evm.model.NODE_453_length_85659_cov_16.171807.5	acylCoA Nacyltransferases	/	GO:0008080	K00619;K00670;K03395;K03789;K03828;K06976;K09994;K15520;K16704;K17840;K18309;K18816;K19113;K19273;K20791;K20793;K20838;K21121;K22441;K22476;K22767	PF00583.27;PF13673.9;PF13508.9
evm.model.NODE_442_length_85861_cov_16.272424.2	transcription factor BHLH018	/	GO:0006355	K13422	PF14215.8
evm.model.NODE_10210_length_10976_cov_18.598212.1	/	/	/	/	/
evm.model.NODE_26884_length_656_cov_0.756144.1	/	/	/	/	/
evm.model.NODE_1060_length_62751_cov_17.382202.4	/	/	GO:0030247	/	PF13947.8
evm.model.NODE_4025_length_31131_cov_14.079441.1	transcription factor MYB26	Transcription factor MYB52	GO:0009736;GO:0010026;GO:0005634;GO:0090506;GO:0006355	K09420;K09421;K09422;K09423;K09425;K09453;K12860;K16166;K21625;K21769;K23865	PF00249.33;PF13921.8
evm.model.NODE_12096_length_7745_cov_18.822657.2	/	/	GO:0006629	K16818	PF01764.27
evm.model.NODE_616_length_77395_cov_16.789033.2	RHSIM_Rhsim12G0139300	Mitogen-activated protein kinase 9	GO:0016301;GO:0005634;GO:0002215;GO:0005524;GO:0045177;GO:0005515;GO:0004672;GO:0006468;GO:0048226;GO:0005730;GO:0005886	K00871;K00907;K00908;K00909;K00910;K00916;K00924;K01165;K01301;K01769;K02087;K02088;K02089;K02090;K02091;K02178;K02202;K02206;K02208;K02211;K02214;K02216;K02218;K02449;K02515;K02677;K02831;K02861;K03083;K03097;K03114;K03176;K04345;K04360;K04361;K04362;K04363;K04365;K04366;K04367;K04368;K04369;K04371;K04372;K04373;K04406;K04407;K04408;K04409;K04410;K04411;K04412;K04413;K04414;K04415;K04416;K04417;…	PF00069.27;PF07714.19
evm.model.NODE_830_length_69559_cov_14.606622.5	/	/	/	/	/
evm.model.NODE_4785_length_27283_cov_17.091950.1	C3L33_18438	/	/	/	PF03763.15
evm.model.NODE_1258_length_58392_cov_17.310924.1	RHSIM_Rhsim04G0049600	/	GO:0005515;GO:0005730;GO:0010492;GO:0005634;GO:0046872;GO:0009707	K02084;K02180;K03130;K03174;K03175;K03246;K03361;K03362;K03363;K03364;K04497;K04508;K04536;K04537;K04538;K04539;K05236;K06058;K06664;K06666;K07204;K07825;K07972;K08266;K08333;K09848;K09849;K10140;K10143;K10259;K10260;K10261;K10262;K10263;K10264;K10265;K10266;K10341;K10342;K10409;K10415;K10570;K10599;K10605;K10624;K10627;K10636;K10644;K10646;K10648;K10650;K10651;K10652;K10666;K10667;K10668;K10683;…	PF00400.34;PF00097.27;PF13923.8;PF13920.8;PF13639.8
evm.model.NODE_24803_length_775_cov_1.285494.1	/	/	/	/	/
evm.model.NODE_5262_length_25195_cov_16.369595.1	/	/	/	/	/
evm.model.NODE_26159_length_688_cov_0.454545.1	/	/	GO:0003676;GO:0008270	K09250;K12896	PF00098.25
evm.model.NODE_6908_length_19225_cov_15.513928.4	/	/	/	/	/
evm.model.NODE_9802_length_11755_cov_16.277176.1	RHSIM_Rhsim09G0000900	Probable methylenetetrahydrofolate reductase	GO:0004489;GO:0006555	K00297;K24042;K25004;K25009	PF02219.19
evm.model.NODE_648_length_75965_cov_16.931380.3	RHSIM_Rhsim03G0230400	/	GO:0006629;GO:0008374	K00650;K00679;K06129;K22389	PF02450.17
evm.model.NODE_8273_length_15240_cov_16.238603.1	/	/	/	K01076;K06889;K13704;K24083	/
evm.model.NODE_12130_length_7709_cov_3.071089.6	LOC107407496	/	/	K01420;K07217;K21562;K21563	/
evm.model.NODE_6858_length_19365_cov_18.141543.1	C3L33_06510	/	GO:0005515	K07199	PF16561.7;PF04739.17
evm.model.NODE_13970_length_5309_cov_14.238325.1	/	/	GO:0006412;GO:0005840;GO:0003735	K02935	PF00542.21;PF16320.7
evm.model.NODE_740_length_72817_cov_17.802380.2	/	/	/	/	/
evm.model.NODE_2994_length_38001_cov_17.450943.1	RHSIM_RhsimUnG0121000	/	GO:0008270	K10601;K10629;K10633;K10634;K10636;K10642;K10664;K11883;K11980;K11982;K11985;K13148;K13346;K15692;K15694;K15695;K15698;K15699;K15701;K15702;K15704;K15706;K15710;K15712;K15715;K15716;K16271;K16273;K16274;K16281;K16282;K16283;K16284;K16285;K17821;K19037;K19038;K19039;K19040;K19041;K19045;K22378;K22379;K22753;K23788;K24148	PF13923.8;PF12678.9;PF17123.7;PF13639.8
evm.model.NODE_8543_length_14605_cov_17.086338.2	/	/	/	/	/
evm.model.NODE_2609_length_41057_cov_15.402297.2	/	/	/	/	/
evm.model.NODE_3299_length_35647_cov_17.440259.3	/	/	/	/	/
evm.model.NODE_273_length_97946_cov_17.143469.10	/	/	GO:0048226;GO:0006468;GO:0005524;GO:0045177;GO:0005634;GO:0016301;GO:0005515;GO:0004672;GO:0005886;GO:0002215;GO:0005730	K00924;K04419;K04427;K04730;K04732;K04733;K08849;K13415;K13416;K13417;K13418;K13420;K13429;K13430;K13435;K13436;K16224;K18873;K20718	PF00069.27;PF07714.19
evm.model.NODE_2878_length_38823_cov_15.493023.2	C3L33_12724	/	/	K15175	PF05179.16;PF16050.7
evm.model.NODE_22443_length_1006_cov_26.395904.1	C3L33_12506	/	/	K04503;K06626;K10151;K14505;K18810;K18811;K18812;K18813;K21777;K23469	PF00134.25
evm.model.NODE_9617_length_12150_cov_13.531232.1	C3L33_12279	/	GO:0019904	K03239	PF04525.14
evm.model.NODE_1116_length_61527_cov_17.782524.4	RHSIM_Rhsim02G0018500	/	/	/	/
evm.model.NODE_6498_length_20542_cov_17.486554.2	RHSIM_Rhsim02G0178400	/	GO:0016702	K00464;K00465;K00515;K09840;K10252;K11158;K11159;K17842;K17912;K17913;K18048;K20991;K21822;K22458;K23363	PF03055.17
evm.model.NODE_9791_length_11779_cov_13.348009.1	/	/	/	/	PF14009.8
evm.model.NODE_2088_length_46344_cov_19.358786.3	RHSIM_RhsimUnG0205500	/	GO:0003843;GO:0000148;GO:0016020;GO:0005886;GO:0006075	K00706;K11000;K12199	PF14288.8;PF02364.17;PF04652.18
evm.model.NODE_3508_length_34278_cov_19.067934.3	E3N88_46076	/	/	/	/
evm.model.NODE_3358_length_35169_cov_18.233520.7	RHSIM_Rhsim03G0156900	/	GO:0005829;GO:0003723;GO:0005730;GO:0009735;GO:0010445	K03102;K03258;K09564;K11093;K11294;K12741;K12831;K12838;K12881;K12885;K12891;K12894;K12897;K12898;K12900;K13044;K13088;K13091;K13098;K13126;K13154;K13158;K13161;K13165;K13186;K13188;K13195;K13201;K13207;K13209;K14325;K14396;K14407;K14411;K14573;K14787;K14789;K14837;K15191;K18709;K19195;K22611;K23600;K24086;K24526;K24983;K24984;K24992;K25005;K25095	PF00076.24
evm.model.NODE_3388_length_34995_cov_15.581106.3	C3L33_09508	/	/	K09521;K09522	/
evm.model.NODE_3924_length_31701_cov_17.438050.1	RHSIM_Rhsim13G0009100	60S ribosomal protein L18-2	/	K02883	PF17135.6
evm.model.NODE_5758_length_23197_cov_14.204595.2	/	/	GO:0005634	K03685;K16195;K18420;K18421	PF00035.28
evm.model.NODE_3489_length_34345_cov_15.742679.2	caltractin	Caltractin	GO:0005515;GO:0004553;GO:0005509;GO:1901527;GO:0042802;GO:0000272;GO:0005886	K01367;K02183;K02857;K03853;K04740;K04962;K05699;K05738;K05857;K05865;K06114;K06268;K06711;K08328;K08573;K08577;K08578;K08580;K08583;K08584;K08585;K09577;K10351;K10840;K12042;K12485;K12749;K12750;K12751;K12753;K12754;K12755;K12756;K12757;K12758;K13411;K13412;K13448;K13510;K13764;K13807;K13974;K14684;K14734;K14757;K15105;K15302;K15370;K16465;K16466;K16477;K16897;K16900;K17199;K17259;K17275;K17276;…	PF00404.20;PF00036.34;PF12763.9;PF13202.8;PF13405.8;PF13499.8;PF13833.8;PF14658.8;PF10591.11
evm.model.NODE_4311_length_29591_cov_16.478380.1	/	/	/	/	PF12315.10
evm.model.NODE_336_length_93254_cov_16.564756.2	Glycerol3phosphate dehydrogenase	Glycerol-3-phosphate dehydrogenase	GO:0016616;GO:0005975;GO:0004367;GO:0046168;GO:0051287;GO:0009627	K00006;K00057	PF07479.16;PF01210.25
evm.model.NODE_871_length_68254_cov_16.763559.3	/	/	/	/	/
evm.model.NODE_3549_length_34004_cov_18.652242.4	HYC85_014754	/	/	/	/
evm.model.NODE_2910_length_38544_cov_16.480985.2	/	/	/	/	/
evm.model.NODE_10916_length_9679_cov_13.303183.1	/	/	GO:0042742	/	PF03000.16
evm.model.NODE_8272_length_15242_cov_16.972213.1	/	/	GO:0016491	/	PF02668.18
evm.model.NODE_732_length_73249_cov_16.555182.1	/	/	GO:0000387	K13130	PF04938.14
evm.model.NODE_2142_length_45605_cov_15.921105.4	TRNA	/	GO:0003723;GO:0008173;GO:0006396	K00556;K02533;K03214;K03218;K03437;K05926;K15333;K15396;K15507;K21514	PF00588.21
evm.model.NODE_6075_length_21910_cov_18.669329.1	nudix hydrolase 16	/	/	K07766	/
evm.model.NODE_1470_length_54425_cov_17.494291.2	/	/	/	K01829;K02199;K03671;K03672;K04084;K05838;K08056;K09530;K09536;K09580;K09581;K09582;K09583;K09584;K09585;K13984;K13996;K17264;K25112	PF00085.22;PF13098.8;PF13905.8
evm.model.NODE_156_length_112004_cov_17.415376.8	/	/	/	/	/
evm.model.NODE_170_length_110016_cov_17.364104.5	/	/	/	/	/
evm.model.NODE_3888_length_31889_cov_19.237517.2	RHSIM_Rhsim10G0001400	/	GO:0046872	K06058;K06664;K10143;K10652;K10666;K11789;K11985;K12002;K13346;K15505;K15691;K15707;K15710;K15711;K22646;K22651	PF00097.27
evm.model.NODE_2308_length_43849_cov_18.848291.2	/	/	GO:0006468;GO:0005524;GO:0005886;GO:0016301;GO:0005730;GO:0048226;GO:0045177;GO:0002215;GO:0005634;GO:0004672;GO:0005515	K00871;K00907;K00908;K00909;K00910;K00916;K00924;K00990;K01165;K01301;K01769;K01968;K02087;K02088;K02089;K02090;K02091;K02178;K02202;K02206;K02208;K02211;K02214;K02216;K02218;K02355;K02449;K02515;K02677;K02831;K02861;K03083;K03097;K03114;K03176;K04345;K04360;K04361;K04362;K04363;K04365;K04366;K04367;K04368;K04369;K04371;K04372;K04373;K04388;K04406;K04407;K04408;K04409;K04410;K04411;K04412;K04413;…	PF00069.27;PF07714.19
evm.model.NODE_11635_length_8501_cov_515.888464.4	FNV43_RR08313	/	/	/	/
evm.model.NODE_7759_length_16668_cov_16.640832.1	/	/	/	K15716;K24536	/
evm.model.NODE_3946_length_31539_cov_17.641093.4	/	/	GO:0009735;GO:0010445;GO:0005730;GO:0008270;GO:0003676;GO:0003723;GO:0005829	K03248;K09250;K11091;K11093;K11094;K11294;K12597;K12735;K12741;K12831;K12842;K12883;K12885;K12890;K12891;K12892;K12893;K12895;K12896;K12897;K12900;K13088;K13091;K13126;K13154;K13155;K13160;K13161;K13165;K13171;K13186;K13187;K13189;K13190;K13195;K13201;K13207;K13208;K13219;K14325;K14411;K14573;K14787;K14836;K17578;K21123;K22611;K22951;K24387;K24527;K24978;K24983;K25082;K25101	PF00076.24;PF00098.25
evm.model.NODE_3432_length_34736_cov_17.444509.3	RHSIM_Rhsim02G0128600	DNA-directed RNA polymerase II subunit RPB2	GO:0003899;GO:0035196;GO:0006351;GO:0009507;GO:0003677	K03002;K03010;K03021;K03043;K03044;K03045;K13797;K13798;K16252	PF04563.17;PF04561.16;PF04565.18;PF04566.15;PF04567.19;PF00562.30;PF04560.22
evm.model.NODE_814_length_70107_cov_16.089454.3	/	/	/	/	/
evm.model.NODE_2933_length_38370_cov_17.040452.1	/	/	/	/	/
evm.model.NODE_24221_length_823_cov_3.129310.1	/	/	/	/	/
evm.model.NODE_9473_length_12484_cov_20.064174.2	/	/	/	/	/
evm.model.NODE_228_length_102179_cov_17.198193.7	RHSIM_Rhsim01G0255500	/	/	K11320;K11397;K11661	PF07529.15
evm.model.NODE_5897_length_22665_cov_18.127784.2	/	/	/	/	/
evm.model.NODE_1922_length_48364_cov_16.955117.2	/	/	GO:0043565;GO:0006351	/	PF14144.8
evm.model.NODE_1589_length_52727_cov_17.153688.2	RHSIM_Rhsim11G0032800	/	/	K02553;K10218;K13831	PF03737.17
evm.model.NODE_583_length_78655_cov_17.201801.4	C3L33_14045	/	/	K00728;K03686;K04082;K05516;K05801;K09502;K09503;K09504;K09505;K09506;K09507;K09508;K09509;K09510;K09511;K09512;K09513;K09514;K09515;K09517;K09518;K09519;K09520;K09521;K09522;K09523;K09524;K09525;K09527;K09528;K09529;K09530;K09531;K09532;K09533;K09534;K09536;K09537;K09538;K09540;K14002;K17867;K19370;K19371;K19374;K23051	PF00226.33
evm.model.NODE_16540_length_3038_cov_9.226726.1	/	/	/	/	/
evm.model.NODE_4016_length_31192_cov_17.469564.1	RHSIM_Rhsim13G0207900	Splicing factor 3B subunit 6-like protein	GO:0005829;GO:0010445;GO:0005730;GO:0003723;GO:0009735	K03248;K08877;K11090;K11091;K11093;K11094;K11294;K12741;K12833;K12837;K12838;K12842;K12872;K12881;K12883;K12885;K12890;K12891;K12892;K12893;K12896;K12897;K12900;K13088;K13091;K13093;K13094;K13107;K13126;K13154;K13157;K13160;K13161;K13165;K13190;K13195;K13201;K13207;K13208;K13209;K13218;K13219;K14325;K14407;K14573;K14787;K14789;K14837;K14948;K15191;K15561;K17974;K18415;K18709;K18747;K21123;K22611;…	PF00076.24;PF13893.8
evm.model.NODE_7588_length_17167_cov_17.867430.1	RHSIM_Rhsim09G0198600	/	GO:0016021;GO:0004190	K09595;K09596;K09597;K09598;K14212	PF04258.15
evm.model.NODE_1746_length_50418_cov_16.699191.5	1aminocyclopropane1carboxylate oxidase	1-aminocyclopropane-1-carboxylate oxidase	GO:0016706	K00475;K04124;K04125;K04126;K05277;K05278;K05282;K05933;K06892;K12692;K12697;K13077;K13229;K14975;K14976;K18054;K21036;K21202;K21815;K23145;K23378;K23947;K24028;K24460;K24701	PF03171.22;PF14226.8
evm.model.NODE_2672_length_40507_cov_16.376176.2	/	/	/	/	/
evm.model.NODE_624_length_76770_cov_18.124499.3	LOC114311679 isoform X3	/	/	/	PF04765.15
evm.model.NODE_29227_length_588_cov_25.813449.1	RHSIM_Rhsim03G0031800	/	/	K17508	/
evm.model.NODE_7003_length_18957_cov_17.502655.3	/	/	/	/	/
evm.model.NODE_763_length_72030_cov_16.742695.8	RHSIM_Rhsim06G0175900	Glucose-6-phosphate 1-dehydrogenase, chloroplastic	GO:0004345;GO:0006006;GO:0016614;GO:0050661	K00036;K13937	PF02781.18;PF00479.24
evm.model.NODE_7465_length_17477_cov_18.774870.3	/	/	/	/	/
evm.model.NODE_1217_length_59393_cov_17.021058.4	/	/	/	/	PF04783.14;PF04782.14
evm.model.NODE_181_length_108840_cov_17.242124.6	/	/	/	/	/
evm.model.NODE_385_length_89620_cov_15.703552.1	/	/	/	K02342;K03763;K10857	PF00929.26
evm.model.NODE_8180_length_15497_cov_19.267274.1	RHSIM_Rhsim09G0176800	/	/	K14318;K18719	/
evm.model.NODE_6323_length_21182_cov_19.171883.4	DeSIlike protein	/	GO:0008233	K22762;K22763	PF05903.16
evm.model.NODE_8410_length_14890_cov_15.064621.1	/	/	/	/	/
evm.model.NODE_265_length_98718_cov_17.558367.2	C3L33_14493	/	GO:0009651	K02078;K03955;K05553;K14188;K14661;K14669;K15337;K16025;K21790;K24111	PF00550.27;PF14573.8
evm.model.NODE_883_length_67890_cov_15.650621.1	C3L33_09280	/	GO:0003729;GO:0016607;GO:0003723;GO:0003735	K00962;K06865;K12886;K12889;K13162;K13197;K13210;K14944;K16518;K16726;K17043;K17391;K17392;K18406;K18666;K18738;K18756;K21444;K21869	PF00013.31;PF07650.19;PF13083.8;PF13184.8
evm.model.NODE_9768_length_11831_cov_14.987355.2	/	/	/	/	/
evm.model.NODE_52761_length_285_cov_0.208861.1	LOC112094530	/	/	/	/
evm.model.NODE_850_length_68856_cov_16.280231.6	RHSIM_Rhsim11G0097900	/	/	K12839;K15516	PF05641.14
evm.model.NODE_1117_length_61475_cov_17.341820.1	RHSIM_Rhsim06G0052700	/	GO:0008270;GO:0046872	K06058;K10601;K10629;K10632;K10634;K10635;K10636;K10642;K10663;K10667;K11883;K11980;K11982;K11985;K12012;K13148;K15692;K15694;K15695;K15699;K15701;K15702;K15704;K15706;K15710;K15712;K15715;K15716;K16271;K16273;K16274;K16281;K16282;K16283;K16284;K16285;K16286;K17821;K19037;K19038;K19039;K19040;K19041;K19045;K22378;K22379;K22651;K22753;K23789	PF00097.27;PF13923.8;PF12678.9;PF17123.7;PF13639.8
evm.model.NODE_29243_length_588_cov_11.872017.1	/	/	/	/	/
evm.model.NODE_4_length_214623_cov_16.590501.16	RHSIM_Rhsim11G0017400	/	GO:0016616;GO:0006694;GO:0003854	K00070;K00091;K01784;K07748;K08695;K09753;K12408;K13082;K13265;K15891;K17741;K19243;K19997;K21102;K22098;K22320;K23557;K23558	PF01073.21;PF01370.23;PF13460.8
evm.model.NODE_6446_length_20741_cov_18.551955.2	RHSIM_Rhsim03G0222800	/	GO:0008080	K00657;K00670;K03395;K03789;K03790;K03825;K15520;K15904;K17972;K20791;K20793;K20838;K21121;K22441;K22767	PF00583.27;PF13420.9
evm.model.NODE_1701_length_51111_cov_15.367449.1	/	/	GO:0003735;GO:0016554;GO:0009793;GO:0080156;GO:0005739;GO:0005783;GO:0009507;GO:0022626;GO:0003727	K10683;K17669;K17710;K17964;K19589	PF01535.22;PF12854.9;PF13041.8
evm.model.NODE_4457_length_28888_cov_17.675150.2	/	/	GO:0003723;GO:0005829;GO:0009735;GO:0010445;GO:0005730	K03102;K03248;K03258;K09564;K11093;K11094;K11294;K12741;K12822;K12831;K12838;K12842;K12872;K12881;K12890;K12891;K12892;K12893;K12896;K12897;K12900;K13044;K13088;K13091;K13094;K13126;K13155;K13160;K13161;K13165;K13187;K13188;K13190;K13195;K13201;K13207;K13208;K14325;K14396;K14407;K14411;K14573;K14787;K14789;K14837;K15191;K18709;K18747;K22611;K24086;K24526;K24983;K24992	PF00076.24
evm.model.NODE_11299_length_9037_cov_19.115600.2	/	/	/	K05658;K05659;K05660;K05664	/
evm.model.NODE_3224_length_36146_cov_16.844943.1	/	/	/	K01824	PF05241.14
evm.model.NODE_1240_length_58873_cov_17.400606.3	RHSIM_Rhsim06G0021300	Tubulin beta-1 chain	GO:0005525	K07374;K07375;K10389;K10390;K10391;K15303;K22222	PF00091.27;PF03953.19
evm.model.NODE_1544_length_53327_cov_16.902726.3	/	/	/	/	/
evm.model.NODE_5885_length_22701_cov_16.282936.1	RHSIM_Rhsim08G0200900	/	/	/	/
evm.model.NODE_13421_length_5937_cov_14.196386.1	/	/	/	/	/
evm.model.NODE_6_length_201649_cov_16.976444.4	C3L33_13501	/	GO:0005524;GO:0043039;GO:0000166;GO:0004812;GO:0006418	K01868;K01881;K17420	PF02824.23;PF00587.27;PF07973.16
evm.model.NODE_2995_length_37999_cov_16.203528.3	Rasrelated protein	Ras-related protein RGP1	GO:0009506;GO:0005525;GO:0005774;GO:0003924;GO:0009507;GO:0005515;GO:0045324	K02833;K04353;K04392;K04393;K04513;K05732;K06108;K06109;K06234;K06682;K06945;K07194;K07208;K07530;K07531;K07827;K07828;K07829;K07830;K07831;K07832;K07833;K07834;K07835;K07836;K07837;K07838;K07839;K07840;K07841;K07842;K07843;K07844;K07845;K07846;K07847;K07848;K07849;K07851;K07852;K07853;K07854;K07855;K07856;K07857;K07858;K07859;K07860;K07861;K07863;K07864;K07865;K07866;K07868;K07870;K07871;K07872;…	PF00025.23;PF01926.25;PF00071.24;PF08477.15
evm.model.NODE_7251_length_18140_cov_1.222561.2	/	/	/	/	/
evm.model.NODE_1788_length_49988_cov_16.680692.2	C3L33_13924	/	GO:0032266;GO:0030139;GO:0008289	K08051;K08283;K12489;K20174;K20313;K20456;K20462;K20463;K20464;K20465;K22285;K23791;K23796;K24020	PF01237.20;PF00169.31;PF15413.8
evm.model.NODE_2736_length_40038_cov_16.924031.1	/	/	/	/	/
evm.model.NODE_5952_length_22395_cov_13.867343.1	RHSIM_Rhsim09G0099000	/	/	/	PF11805.10
evm.model.NODE_1010_length_64281_cov_16.916685.2	/	/	/	/	/
evm.model.NODE_2049_length_46824_cov_17.339722.1	/	/	GO:0004842;GO:0005634;GO:0005730;GO:0006468;GO:0048226;GO:0016567;GO:0005524;GO:0045177;GO:0005515;GO:0004672;GO:0005886;GO:0002215;GO:0016301	K00871;K00907;K00908;K00909;K00910;K00916;K00924;K01165;K01769;K02087;K02088;K02089;K02090;K02091;K02178;K02202;K02206;K02208;K02211;K02214;K02216;K02218;K02449;K02515;K02677;K02831;K02861;K03083;K03097;K03114;K03176;K04345;K04360;K04361;K04362;K04365;K04366;K04367;K04368;K04369;K04371;K04372;K04373;K04388;K04406;K04408;K04409;K04410;K04411;K04412;K04414;K04415;K04416;K04417;K04418;K04419;K04420;…	PF00069.27;PF07714.19;PF04564.17
evm.model.NODE_9463_length_12513_cov_10.099790.1	/	/	/	/	/
evm.model.NODE_3670_length_33238_cov_16.304310.2	/	/	/	/	/
evm.model.NODE_657_length_75649_cov_17.262281.2	/	/	GO:0016021;GO:0016020	K03298;K08978;K15268	PF00892.22
evm.model.NODE_2792_length_39566_cov_16.749461.1	inorganic pyrophosphatase TTM1like	Inorganic pyrophosphatase TTM1	/	/	PF01928.23
evm.model.NODE_21346_length_1167_cov_22.523077.1	/	/	GO:0005886;GO:0009819;GO:0004722	K04403;K04457;K04461;K10147;K14497;K14803;K17499;K17500;K17501;K17502;K17505;K17506;K19705	PF00481.23
evm.model.NODE_788_length_70775_cov_16.647463.5	RHSIM_Rhsim12G0162200	/	GO:0015035;GO:0005739	/	PF04134.14
evm.model.NODE_189_length_107906_cov_17.755444.5	/	/	GO:0006468;GO:0002215;GO:0010102;GO:0005886;GO:0045177;GO:0048226;GO:0005634;GO:0005730;GO:0005515;GO:0004672;GO:0016301;GO:0005524	K00871;K00907;K00908;K00910;K00916;K00924;K01165;K01769;K02087;K02088;K02089;K02090;K02091;K02178;K02202;K02206;K02208;K02211;K02214;K02216;K02218;K02449;K02515;K02831;K02861;K03083;K03097;K03114;K03176;K04306;K04307;K04308;K04345;K04360;K04361;K04362;K04365;K04366;K04367;K04368;K04369;K04371;K04372;K04373;K04388;K04406;K04407;K04408;K04409;K04410;K04411;K04412;K04413;K04414;K04415;K04416;K04417;…	PF13855.8;PF00069.27;PF07714.19
evm.model.NODE_3017_length_37763_cov_16.052742.1	C3L33_17452	/	/	/	PF14868.8
evm.model.NODE_5799_length_23044_cov_16.207226.2	RHSIM_Rhsim11G0036500	WAT1-related protein At4g19185	/	/	/
evm.model.NODE_8166_length_15544_cov_16.256924.1	/	/	GO:0010181;GO:0016491	K00219;K00317;K00354;K05894;K09461;K10680;K10797;K15870;K15873;K19182;K21833;K21838;K22347;K22551	PF00724.22
evm.model.NODE_2156_length_45419_cov_18.435463.4	/	/	/	/	PF01657.19
evm.model.NODE_17_length_172358_cov_17.003884.13	RHSIM_Rhsim08G0002700	/	GO:0009793;GO:0080156	/	PF13432.8;PF14559.8
evm.model.NODE_5539_length_24073_cov_16.726009.2	/	/	GO:0006629	K06900;K07001;K12120;K16343;K16815	PF01734.24
evm.model.NODE_3588_length_33741_cov_14.982864.2	Secindependent protein translocase protein like	/	GO:0016021	K03118;K08679	PF00902.20
evm.model.NODE_1602_length_52545_cov_15.604888.3	/	/	/	/	/
evm.model.NODE_190_length_107896_cov_16.846988.5	/	/	/	/	/
evm.model.NODE_1265_length_58188_cov_17.409001.1	/	/	GO:0010026;GO:0090506;GO:0006355;GO:0005634;GO:0009736	K11865;K12133;K12134	PF00249.33
evm.model.NODE_2926_length_38413_cov_18.760278.4	/	/	/	/	/
evm.model.NODE_23728_length_868_cov_0.484480.1	/	/	GO:0055085;GO:0016021	K03893;K14445	PF03600.18
evm.model.NODE_28169_length_616_cov_1.296524.1	/	/	/	K18578;K18651	/
evm.model.NODE_2947_length_38287_cov_16.505818.2	Ubiquitinlike modifieractivating enzyme 5	/	GO:0005829	K03148;K03178;K10684;K10685;K10686;K10698;K10699;K11996;K12164;K21029;K21147;K22132;K22837	PF00899.23
evm.model.NODE_6914_length_19214_cov_26.705349.3	C3L33_16176	/	GO:0006508;GO:0046686;GO:0008236	K01280;K01336;K01342;K01361;K08651;K08652;K08653;K12685;K12688;K13050;K13274;K13275;K13276;K13277;K14645;K14647;K14743;K15333;K17734;K20486;K20754	PF17766.3;PF05922.18;PF00082.24
evm.model.NODE_471_length_84835_cov_16.602116.1	/	/	GO:0005509;GO:0005886;GO:1901527;GO:0042802;GO:0005515	K02183;K06711;K13412;K13448;K16465;K17199;K23847;K23899;K23901	PF00036.34;PF13202.8;PF13405.8;PF13499.8;PF13833.8
evm.model.NODE_16745_length_2893_cov_14.891179.1	RHSIM_Rhsim02G0071800	/	/	K01530;K01531;K01532;K01533;K01534;K01535;K01536;K01537;K01539;K01542;K01544;K01547;K05850;K05853;K12950;K12952;K12953;K12955;K12956;K13526;K14802;K14950;K14951;K17686;K21887;K23254	/
evm.model.NODE_2908_length_38557_cov_15.948738.2	C3L33_18613	/	/	/	/
evm.model.NODE_4068_length_30874_cov_16.926399.4	elongation factor 1gamma	Elongation factor 1-gamma	GO:0006749;GO:0006414;GO:0005515;GO:0003746	K00799;K01800;K01801;K03232;K03233;K03599;K04097;K11208;K11209;K14163;K15241;K15437;K15439;K21888;K22077;K22119;K22742;K23790	PF00647.21;PF00043.27;PF02798.22;PF13409.8;PF13417.8
evm.model.NODE_41_length_149715_cov_16.795030.10	/	/	/	/	/
evm.model.NODE_184_length_108416_cov_16.687882.7	RHSIM_Rhsim11G0121500	/	GO:0045324;GO:0003924;GO:0005525	K02833;K04353;K06108;K06109;K07208;K07827;K07828;K07830;K07831;K07832;K07833;K07834;K07835;K07836;K07837;K07838;K07839;K07840;K07841;K07843;K07844;K07845;K07846;K07847;K07849;K07852;K07853;K07854;K07855;K07874;K07875;K07876;K07877;K07878;K07879;K07880;K07881;K07882;K07883;K07884;K07885;K07886;K07887;K07888;K07889;K07890;K07891;K07893;K07894;K07895;K07896;K07897;K07898;K07899;K07900;K07901;K07902;…	PF00071.24
evm.model.NODE_7211_length_18279_cov_16.839907.2	/	/	/	/	/
evm.model.NODE_2496_length_42078_cov_17.488713.7	/	/	GO:0052667	K00564;K02493;K02687;K07579;K15460;K22843;K24418	PF13847.8;PF06325.15
evm.model.NODE_18711_length_1889_cov_2.839387.2	/	/	GO:0070026;GO:0016491	K00112;K00219;K00244;K00302;K00313;K00322;K00382;K00383;K00384;K00520;K03333;K03387;K04283;K05898;K09835;K10027;K10797;K17363;K17830;K17883;K21401;K21567;K21739;K21833;K22182;K22364;K22549;K22699;K22879;K23076;K23842;K24954	PF00890.26;PF12831.9;PF01134.24;PF07992.16;PF13738.8
evm.model.NODE_1971_length_47865_cov_17.444552.3	C3L33_04450	/	/	/	/
evm.model.NODE_1744_length_50434_cov_17.898563.1	/	/	/	K08597;K16052;K22047	/
evm.model.NODE_1469_length_54434_cov_17.165651.4	RHSIM_Rhsim03G0190700	/	/	/	/
evm.model.NODE_20459_length_1357_cov_2.561789.1	/	/	/	/	/
evm.model.NODE_6995_length_18973_cov_15.656797.2	ABC transporter G family member 15like	/	GO:0016020;GO:0006810;GO:0005886	K05679;K05680;K05681;K05683;K05684;K08711;K08712;K21396;K21397	PF01061.26
evm.model.NODE_5040_length_26186_cov_15.985878.1	LRR receptorlike serinethreonineprotein kinase	/	GO:0005886;GO:0045177;GO:0048226;GO:0006468;GO:0004672;GO:0005515;GO:0002215;GO:0016301;GO:0005730;GO:0005634	K00924;K04427;K04730;K04732;K04733;K05703;K08841;K08842;K08844;K08846;K08865;K08889;K08891;K13415;K13416;K13417;K13418;K13420;K13428;K13429;K13430;K13435;K13436;K14500;K16224;K17511;K17535;K17539;K18873;K20718	PF07714.19
evm.model.NODE_5847_length_22847_cov_17.068882.2	/	/	/	K04767	PF00571.30
evm.model.NODE_2254_length_44411_cov_18.335381.4	/	/	GO:0009733	K14488	PF02519.16
evm.model.NODE_2952_length_38259_cov_18.279791.3	C3L33_09551	/	GO:0003735;GO:0005840;GO:0006412	K02960;K02996	PF00380.21
evm.model.NODE_5507_length_24194_cov_20.125483.1	RHSIM_Rhsim03G0220800	/	GO:0009506;GO:0005730;GO:0005515;GO:0002215;GO:0016301;GO:0006468;GO:0004842;GO:0004672;GO:0005829;GO:0005634;GO:0005524;GO:0045177;GO:0005886;GO:0048226	K00871;K00907;K00908;K00909;K00910;K00916;K00924;K01165;K01301;K01769;K02087;K02088;K02089;K02090;K02091;K02178;K02202;K02206;K02208;K02211;K02214;K02216;K02218;K02449;K02515;K02677;K02831;K02861;K03083;K03097;K03114;K03176;K04345;K04360;K04361;K04362;K04363;K04365;K04366;K04367;K04368;K04369;K04371;K04372;K04373;K04388;K04406;K04407;K04408;K04409;K04410;K04411;K04412;K04413;K04414;K04415;K04416;…	PF03109.18;PF00514.25;PF02985.24;PF13646.8;PF13513.8;PF00069.27;PF07714.19
evm.model.NODE_5419_length_24514_cov_17.011892.1	C3L33_04698	/	/	K01103;K01834;K02226;K08296;K14634;K15206;K15634;K15637;K15640;K19029;K22200;K22305;K22306;K22315;K22316;K23258	PF00300.24
evm.model.NODE_7664_length_16945_cov_16.094423.1	C3L33_22973	/	/	K24637	PF04937.17
evm.model.NODE_763_length_72030_cov_16.742695.7	/	/	/	/	/
evm.model.NODE_2843_length_39109_cov_14.606229.1	/	/	/	K01723;K05917;K10528;K17874	/
evm.model.NODE_11757_length_8286_cov_14.500674.1	/	/	/	/	/
evm.model.NODE_837_length_69306_cov_17.852658.1	/	/	/	/	/
evm.model.NODE_288_length_96615_cov_16.199683.3	C3L33_14995	/	GO:0048226;GO:0005524;GO:0005886;GO:0005730;GO:0006468;GO:0002215;GO:0004672;GO:0045177;GO:0005515;GO:0005634;GO:0016301	K00871;K00907;K00908;K00909;K00910;K00916;K00924;K01165;K01301;K01769;K01968;K02087;K02088;K02089;K02090;K02091;K02178;K02202;K02206;K02208;K02211;K02214;K02216;K02218;K02355;K02449;K02515;K02677;K02831;K02861;K03083;K03097;K03114;K03176;K04345;K04360;K04361;K04362;K04363;K04365;K04366;K04367;K04368;K04369;K04371;K04372;K04373;K04388;K04406;K04407;K04408;K04409;K04410;K04411;K04412;K04413;K04414;…	PF14531.8;PF00069.27;PF17667.3;PF07714.19
evm.model.NODE_2481_length_42207_cov_18.313498.1	/	/	/	/	PF05212.14
evm.model.NODE_57_length_137583_cov_16.974465.9	/	/	/	/	/
evm.model.NODE_3714_length_32956_cov_16.192848.1	/	/	GO:0046872	K15687	PF00642.26
evm.model.NODE_9454_length_12524_cov_19.266919.1	RHSIM_Rhsim08G0249500	/	GO:0006413;GO:0003743	K03113;K03352;K15027;K24272	PF01253.24
evm.model.NODE_10119_length_11151_cov_13.247369.2	/	/	/	/	PF07797.16
evm.model.NODE_18375_length_2013_cov_9.766172.1	/	/	GO:0005634;GO:0005730;GO:0010492;GO:0005515	K02084;K02180;K03130;K03246;K03361;K03362;K03363;K03364;K04508;K04536;K05236;K05757;K06666;K07972;K08266;K10143;K10260;K10341;K10342;K10415;K10570;K10599;K10752;K11127;K11274;K11293;K11374;K11462;K11789;K11790;K11798;K11802;K11887;K12602;K12662;K12782;K12857;K12880;K13111;K13124;K13133;K13137;K13221;K14003;K14018;K14546;K14548;K14549;K14552;K14554;K14555;K14556;K14558;K14793;K14818;K14830;K14855;…	PF00400.34
evm.model.NODE_238_length_101296_cov_17.564412.5	/	/	/	K18491;K23612	PF05553.13
evm.model.NODE_39677_length_382_cov_0.631373.1	/	/	/	/	/
evm.model.NODE_7823_length_16488_cov_16.273272.1	C3L33_15519	/	/	K11000	PF04535.14
evm.model.NODE_2636_length_40850_cov_17.442256.3	/	/	GO:0008270	/	PF04434.19
evm.model.NODE_5625_length_23735_cov_16.805363.6	RHSIM_Rhsim07G0033800	/	/	K08237;K11820;K12356;K12938;K13078;K13227;K13263;K13493;K13496;K13691;K13692;K15774;K21370;K21371;K22771;K22845;K23154;K23260;K23452	/
evm.model.NODE_2374_length_43245_cov_17.047498.1	/	/	GO:0005515;GO:0019762;GO:0005829	K10317;K10442;K10443;K10444;K10445;K10446;K10447;K10448;K10449;K10450;K10451;K10452;K10453;K10454;K10455;K10456;K10457;K10458;K10459;K10460;K10461;K10462;K10463;K10464;K10465;K10466;K10467;K10468;K10469;K10470;K10473;K10474;K10475;K10476;K11090;K13956;K13957;K13958;K13959;K14501;K15046;K17948;K20285;K21912;K21913;K23330;K23664;K24332;K24809	PF01344.27;PF07646.17;PF13415.8;PF13418.8;PF13854.8;PF13964.8
evm.model.NODE_1140_length_60889_cov_533.244725.8	/	/	/	/	/
evm.model.NODE_2830_length_39220_cov_16.181055.3	RHSIM_Rhsim02G0121300	/	/	/	/
evm.model.NODE_6726_length_19868_cov_17.364875.3	/	/	/	/	/
evm.model.NODE_3369_length_35118_cov_17.962990.3	/	/	/	K14499	/
evm.model.NODE_15828_length_3538_cov_20.044562.2	/	/	GO:0008270	/	PF04434.19
evm.model.NODE_8163_length_15556_cov_13.846134.1	/	/	/	K16189	/
evm.model.NODE_17542_length_2422_cov_1.953813.3	/	/	GO:0005654;GO:0008168;GO:0009294	K00558	PF00145.19
evm.model.NODE_7545_length_17290_cov_18.038338.2	/	/	GO:0008126;GO:0016788;GO:0042335	K11018;K12686;K21026;K21831	PF00657.24
evm.model.NODE_428_length_86987_cov_15.853845.4	RHSIM_Rhsim12G0085900	/	/	K04730	/
evm.model.NODE_4130_length_30524_cov_17.268053.1	/	/	/	K04691;K04771;K04772;K08372;K08669;K08784;K08786	PF13365.8
evm.model.NODE_7909_length_16268_cov_16.856514.1	HYC85_031380	/	/	K03305;K14206;K14637;K14638;K14639	/
evm.model.NODE_31358_length_545_cov_11.930622.1	/	/	/	/	/
evm.model.NODE_594_length_78248_cov_16.717003.3	/	/	GO:0006760;GO:0004150	K01633;K07589;K13939;K13940	PF02152.20
evm.model.NODE_1278_length_58004_cov_16.635779.5	RHSIM_Rhsim08G0001400	/	GO:0005524;GO:0048226;GO:0005886;GO:0016301;GO:0005730;GO:0045177;GO:0005515;GO:0006468;GO:0002215;GO:0005634;GO:0004672	K00871;K00907;K00908;K00909;K00910;K00916;K00924;K01165;K01301;K02087;K02088;K02089;K02090;K02091;K02178;K02202;K02206;K02208;K02211;K02214;K02216;K02218;K02449;K02515;K02677;K02831;K02861;K03083;K03097;K03114;K03176;K04345;K04360;K04361;K04362;K04363;K04365;K04366;K04367;K04368;K04369;K04371;K04372;K04373;K04388;K04406;K04408;K04409;K04410;K04411;K04412;K04414;K04415;K04416;K04417;K04418;K04419;…	PF00069.27;PF07714.19
evm.model.NODE_999_length_64498_cov_17.401547.4	RHSIM_Rhsim05G0030000	/	GO:0016787	K01258;K01295;K01436;K01438;K01439;K01451;K02083;K05823;K06016;K12940;K12941;K13048;K14664;K14665;K19111;K21604;K21613;K23726	PF07687.16;PF01546.30
evm.model.NODE_15097_length_4145_cov_20.392982.1	RHSIM_Rhsim12G0113000	Alpha-glucan water dikinase, chloroplastic	/	K08244;K15535	/
evm.model.NODE_5626_length_23734_cov_16.336171.1	C3L33_10638	/	/	K00760;K00762;K00948;K02242;K02825;K07101;K15780;K24196	PF00156.29
evm.model.NODE_39379_length_386_cov_0.571429.1	LOC109505318	/	/	K20533	/
evm.model.NODE_4248_length_29908_cov_16.500185.2	/	/	/	/	/
evm.model.NODE_829_length_69576_cov_17.073162.4	/	/	/	/	/
evm.model.NODE_10544_length_10333_cov_16.071429.1	/	/	GO:0015297;GO:0016020;GO:0055085;GO:0042910	K03327	PF01554.20
evm.model.NODE_7559_length_17252_cov_15.944993.1	/	/	/	/	PF07889.14
evm.model.NODE_1866_length_49103_cov_16.275237.6	C3L33_03194	/	/	/	PF10268.11
evm.model.NODE_149_length_112854_cov_16.808883.1	/	/	/	/	/
evm.model.NODE_6925_length_19173_cov_14.806784.1	/	/	GO:0070026;GO:0050661;GO:0004499;GO:0016491;GO:0050660	K00266;K00384;K00481;K00485;K03379;K03380;K03387;K03897;K04793;K05712;K05918;K07137;K07222;K10215;K10531;K10676;K11816;K12706;K13608;K14520;K17830;K18277;K18371;K18877;K21267;K21401;K21567;K21730;K22324;K22699;K22745;K22879;K24855	PF00743.21;PF13434.8;PF07992.16;PF13738.8
evm.model.NODE_2531_length_41781_cov_17.315552.1	RHSIM_Rhsim04G0227800	/	GO:1990879;GO:0003697	K23313	PF15490.8
evm.model.NODE_5821_length_22937_cov_17.265761.1	/	/	/	K12923;K12925;K12926;K13065;K13610;K15400;K18858;K19747;K19861;K20240;K21425;K23277;K25042	PF02458.17
evm.model.NODE_99_length_125472_cov_16.186406.7	/	/	/	/	PF00130.24;PF03107.18
evm.model.NODE_1130_length_61077_cov_16.398097.4	/	/	GO:0080156;GO:0009793;GO:0022626;GO:0016554;GO:0005739;GO:0005783;GO:0003735;GO:0009507;GO:0003727	K10683;K17655;K17669;K17710;K17964	PF01535.22;PF12854.9;PF13041.8;PF13812.8;PF17177.6
evm.model.NODE_24264_length_819_cov_28.135838.1	HYC85_029997	/	GO:0009055	/	PF02298.19
evm.model.NODE_19793_length_1524_cov_2.011453.2	/	/	GO:0006281	K02346;K03502;K03509;K03510;K03511;K03515;K04479;K14161	PF00817.22
evm.model.NODE_9826_length_11720_cov_12.331321.1	/	/	/	/	PF03168.15
evm.model.NODE_1527_length_53527_cov_18.146592.1	/	UDP-glucuronic acid decarboxylase 4	/	K01710;K01784;K02473;K08678;K08679;K10046;K12449;K12450;K12454;K13313;K15856;K17947;K21211;K21332	PF01370.23;PF16363.7
evm.model.NODE_389_length_89443_cov_18.319170.4	probable serinethreonineprotein phosphatase 2A regulatory subunit B subunit TON2	Probable serine/threonine-protein phosphatase 2A regulatory subunit B subunit TON2	GO:0005509;GO:0005886;GO:0005515;GO:1901527;GO:0042802	K02183;K06268;K11583;K13412;K13448;K23853	PF00036.34;PF13405.8;PF13499.8;PF13833.8
evm.model.NODE_5966_length_22354_cov_15.150898.3	/	/	/	/	/
evm.model.NODE_836_length_69308_cov_16.064252.7	RHSIM_Rhsim03G0172000	/	GO:0005634;GO:0003676	K10610;K12830;K14401	PF03178.17
evm.model.NODE_6207_length_21524_cov_17.211759.2	probable xyloglucan 6xylosyltransferase 5	Probable xyloglucan 6-xylosyltransferase 3	GO:0016021;GO:0016757	K05531;K05532;K08238;K10971	PF05637.14
evm.model.NODE_1650_length_51697_cov_17.981831.6	/	/	/	/	/
evm.model.NODE_2003_length_47467_cov_16.491466.4	RHSIM_Rhsim12G0136400	Protein argonaute 1B	GO:0005515;GO:0005730;GO:0003676	K02156;K11593	PF08699.12;PF16488.7;PF16487.7;PF16486.7;PF12764.9;PF02170.24;PF02171.19
evm.model.NODE_52497_length_286_cov_0.289308.1	/	/	/	/	/
evm.model.NODE_5576_length_23932_cov_17.063180.1	/	/	/	K19519	/
evm.model.NODE_9280_length_12892_cov_50.586291.1	/	/	/	/	/
evm.model.NODE_212_length_104167_cov_18.201634.2	/	/	/	/	/
evm.model.NODE_399_length_88710_cov_17.537789.2	C3L33_21321	/	GO:0008168;GO:0030170;GO:0009058;GO:0052667	K00564;K00812;K00817;K00835;K00841;K01762;K02493;K04720;K05825;K08247;K08969;K10907;K12252;K14155;K14261;K14267;K15190;K15849;K18907;K19793;K20772;K22457;K23977	PF00155.23;PF05175.16
evm.model.NODE_649_length_75938_cov_15.527127.7	/	/	GO:0005515	K10867;K13784;K15193	PF00498.28;PF08243.13
evm.model.NODE_206_length_105468_cov_17.964439.1	/	/	/	/	/
evm.model.NODE_144_length_113582_cov_17.836984.5	Serinethreonineprotein kinase	/	GO:0005634;GO:0005515;GO:0004672;GO:0002215;GO:0048226;GO:0016301;GO:0005886;GO:0005730;GO:0006468;GO:0005524;GO:0045177	K00871;K00907;K00908;K00909;K00910;K00916;K00924;K01769;K02087;K02088;K02089;K02090;K02091;K02202;K02206;K02208;K02211;K02214;K02216;K02218;K02449;K02515;K02677;K02831;K02861;K03083;K03114;K03176;K04345;K04360;K04361;K04362;K04363;K04365;K04366;K04367;K04368;K04369;K04371;K04372;K04373;K04388;K04406;K04407;K04408;K04409;K04410;K04411;K04412;K04413;K04414;K04415;K04416;K04417;K04418;K04419;K04420;…	PF00069.27;PF07714.19
evm.model.NODE_21046_length_1232_cov_3.366516.1	/	/	GO:0006807	K01431;K01459;K01501;K01502;K01506;K01950;K03820;K08069;K11206;K12251;K13035;K13566;K14663;K18282;K18540	PF00795.24
evm.model.NODE_19865_length_1504_cov_13.685548.1	/	/	/	/	/
evm.model.NODE_1259_length_58387_cov_17.196704.5	/	/	GO:0003872;GO:0006096	K00850;K00895;K21071;K24182	PF00365.22
evm.model.NODE_14123_length_5137_cov_12.537325.1	/	/	/	/	/
evm.model.NODE_373_length_90172_cov_16.542440.6	RHSIM_Rhsim12G0036000	/	GO:0004177;GO:0004222;GO:0006508	K01284;K01392;K01393;K01405;K01410;K01414;K13726	PF01432.22
evm.model.NODE_16358_length_3154_cov_54.914106.1	/	/	GO:0005634;GO:0003824	/	PF03372.25
evm.model.NODE_3756_length_32675_cov_18.771752.4	Amino acid permease	/	GO:0005789;GO:0005774;GO:0015183	K03834;K14207;K14209;K14992;K14993;K14995;K14997;K15015;K24917	PF01490.20
evm.model.NODE_2503_length_42025_cov_17.241754.1	RHSIM_Rhsim06G0239300	/	GO:0003723	/	PF11955.10
evm.model.NODE_1720_length_50829_cov_18.170171.1	/	/	/	/	/
evm.model.NODE_121_length_118797_cov_16.437592.3	/	/	/	/	/
evm.model.NODE_7388_length_17735_cov_15.808950.1	RHSIM_Rhsim07G0210100	/	/	K02220;K04503;K05868;K06626;K06627;K06646;K06651;K06659;K10145;K10146;K10151;K10152;K10289;K10861;K14505;K18810;K18811;K18812;K18813;K21770;K21771;K21777;K23469	PF02984.21;PF00134.25
evm.model.NODE_1672_length_51488_cov_17.616966.2	/	/	/	/	/
evm.model.NODE_28935_length_595_cov_19.196581.1	RHSIM_Rhsim13G0013200	/	GO:0022626;GO:0080156;GO:0009793;GO:0005783;GO:0005739;GO:0009507;GO:0016554;GO:0003727;GO:0003735	K10683;K17669;K17710;K17964;K19589	PF01535.22;PF12854.9;PF13041.8
evm.model.NODE_1305_length_57300_cov_17.199692.2	peroxin 11D	/	GO:0005779;GO:0016559	K13352;K13353	PF05648.16
evm.model.NODE_1998_length_47519_cov_16.990695.2	/	/	/	/	/
evm.model.NODE_1117_length_61475_cov_17.341820.6	/	/	/	K15042;K15043;K23583;K23940	PF16186.7
evm.model.NODE_6421_length_20831_cov_16.050763.1	/	/	/	/	PF13966.8
evm.model.NODE_2959_length_38221_cov_16.838400.1	monothiol glutaredoxinS6	/	GO:0005634;GO:0097573	K03674;K03676;K07390;K17479;K22182;K23075;K24136	PF00462.26
evm.model.NODE_10995_length_9528_cov_19.308478.1	ubiquitinconjugating enzyme E2 36like	Ubiquitin-conjugating enzyme E2 36	/	K02207;K04552;K04553;K04554;K04555;K04649;K06634;K06688;K06689;K10573;K10574;K10575;K10576;K10577;K10578;K10579;K10580;K10581;K10583;K10584;K10585;K10687;K10688;K10689;K10704;K13960;K20217	PF00179.28
evm.model.NODE_1152_length_60586_cov_17.451579.2	BRASSINOSTEROID INSENSITIVE 1associated receptor kinase 1like	/	/	K00924;K04730;K04732;K04733;K08841;K13415;K13416;K13417;K13418;K13420;K13429;K13430;K13435;K13436;K14500;K16224;K18873;K20718	/
evm.model.NODE_19376_length_1641_cov_0.147292.1	/	/	/	K17604	/
evm.model.NODE_2858_length_38986_cov_13.960884.2	/	/	/	/	/
evm.model.NODE_35550_length_456_cov_1.398176.1	/	/	/	/	/
evm.model.NODE_61_length_135536_cov_16.348965.2	C3L33_13167	/	/	K03636;K21142;K21232	PF02597.22
evm.model.NODE_8976_length_13562_cov_16.664235.1	RHSIM_Rhsim13G0001800	Boron transporter 1	GO:0016021;GO:0006820	K06573;K13575;K13855;K13856;K13857;K13858;K13859;K13860;K13861;K13862;K24194	PF00955.23
evm.model.NODE_391_length_89360_cov_17.307891.8	RHSIM_Rhsim01G0168400	/	GO:0005783;GO:0016757	K00754;K06338;K08256;K13668;K15521;K15914;K16148;K16150;K17249;K19002;K19422	PF00534.22
evm.model.NODE_6891_length_19275_cov_14.569877.2	RHSIM_Rhsim13G0169900	/	/	/	/
evm.model.NODE_749_length_72249_cov_17.369651.2	/	/	/	K09748	/
evm.model.NODE_2083_length_46378_cov_18.308123.1	C3L33_01632	/	/	/	/
evm.model.NODE_22_length_162369_cov_17.034220.9	RHSIM_RhsimUnG0153900	/	GO:0022857;GO:0080054;GO:0005886;GO:0016021;GO:0055085;GO:0015108	K02100;K02625;K03237;K03288;K03290;K03292;K03444;K03449;K03761;K03762;K05548;K05819;K06069;K06258;K06609;K06610;K07191;K07299;K07552;K07593;K08137;K08138;K08139;K08141;K08142;K08143;K08144;K08145;K08146;K08147;K08148;K08149;K08150;K08151;K08153;K08154;K08157;K08164;K08172;K08173;K08174;K08176;K08177;K08178;K08189;K08191;K08194;K08195;K08196;K08198;K08199;K08200;K08202;K08205;K08209;K08211;K08212;…	PF07690.18;PF00083.26
evm.model.NODE_644_length_76120_cov_18.656284.4	/	/	/	K09510;K09512;K09527	PF00226.33
evm.model.NODE_23338_length_906_cov_34.331194.1	C3L33_15328	/	/	/	PF04526.15
evm.model.NODE_27_length_157651_cov_17.101153.7	C3L33_14119	/	/	K07963;K08285;K10602;K10607;K10647;K11983;K11997;K12003;K12021;K12026;K12028;K15690;K16275;K22157;K22651	PF13445.8
evm.model.NODE_3663_length_33288_cov_16.543560.4	RHSIM_Rhsim08G0097700	/	GO:0008017;GO:0005515	K10436	PF00307.33;PF03271.19
evm.model.NODE_20710_length_1304_cov_2.609176.1	/	/	GO:0006260;GO:0008408	K02337;K03763;K14162	PF07733.14;PF17657.3;PF14579.8
evm.model.NODE_10_length_179518_cov_16.812265.2	/	/	GO:0051536;GO:0003824	K06941;K15632	PF04055.23
evm.model.NODE_7448_length_17520_cov_17.904042.1	RHSIM_Rhsim11G0093000	/	/	K02342;K03763;K09951;K10790;K10791;K10857;K14159	PF00929.26
evm.model.NODE_810_length_70164_cov_18.720476.1	Protein PIR like	Protein PIR	GO:0031267;GO:0030833	K05749	PF05994.13
evm.model.NODE_8646_length_14312_cov_4.239760.9	/	/	GO:0005774;GO:0005886;GO:0005524;GO:0006810;GO:0009506	K00400;K01552;K01990;K01993;K01995;K01996;K02000;K02003;K02005;K02006;K02010;K02013;K02017;K02018;K02021;K02022;K02028;K02031;K02032;K02036;K02041;K02045;K02049;K02052;K02056;K02062;K02065;K02068;K02069;K02071;K02074;K02193;K02471;K03235;K03543;K03585;K03701;K05031;K05032;K05033;K05641;K05642;K05643;K05644;K05645;K05647;K05648;K05649;K05650;K05651;K05652;K05653;K05654;K05655;K05656;K05657;K05658;…	PF00005.29;PF13437.8;PF16576.7
evm.model.NODE_27333_length_641_cov_1.361868.1	/	/	/	/	/
evm.model.NODE_10538_length_10349_cov_18.497652.2	/	/	/	/	/
evm.model.NODE_15766_length_3594_cov_8.563023.1	MACPerforin domaincontaining protein	/	/	K04030;K06995	PF05899.14
evm.model.NODE_18096_length_2145_cov_2.747275.3	/	/	/	K07334;K21498	PF01381.24
evm.model.NODE_2364_length_43350_cov_15.494413.5	RHSIM_Rhsim03G0178400	/	/	K02896	PF01246.22
evm.model.NODE_1649_length_51727_cov_16.912655.4	/	/	/	/	/
evm.model.NODE_6377_length_21003_cov_15.468385.1	/	/	/	/	PF10536.11
evm.model.NODE_25626_length_719_cov_0.501689.1	/	/	GO:0051536;GO:0003824	K01012;K16180;K24689	PF04055.23
evm.model.NODE_9367_length_12702_cov_15.511014.1	/	/	/	/	/
evm.model.NODE_2569_length_41416_cov_16.486570.2	RHSIM_Rhsim11G0184100	/	GO:0003824	K01581;K01583;K01585;K01586;K12526;K23373;K23385	PF02784.18
evm.model.NODE_20916_length_1259_cov_1.453180.1	/	/	/	/	/
evm.model.NODE_1300_length_57438_cov_18.319502.7	RHSIM_Rhsim03G0234600	/	GO:0008612	K00809;K21300	PF01916.19
evm.model.NODE_67_length_133749_cov_17.020109.10	/	/	/	/	/
evm.model.NODE_2652_length_40628_cov_17.157354.2	/	/	GO:0016829;GO:0005777;GO:0010333;GO:0000287;GO:0016020	K04120;K04121;K07384;K07385;K12467;K12742;K12921;K12927;K12929;K14036;K14037;K14038;K14041;K14042;K14043;K14044;K14045;K14046;K14173;K14174;K14175;K14176;K14177;K14178;K14179;K14181;K14182;K14183;K14184;K14185;K14186;K15086;K15087;K15088;K15096;K15097;K15098;K15793;K15794;K15795;K15796;K15797;K15798;K15799;K15801;K15802;K15803;K15804;K15806;K15807;K15808;K15809;K16082;K16086;K17982;K18108;K18113;…	PF01397.23;PF03936.18;PF19086.2
evm.model.NODE_10231_length_10938_cov_17.228471.1	RHSIM_Rhsim13G0005500	/	/	K05349;K15920	/
evm.model.NODE_12543_length_7080_cov_108.000431.1	/	/	/	/	/
evm.model.NODE_20462_length_1356_cov_37.618389.1	C3L33_05945	/	/	/	/
evm.model.NODE_4533_length_28512_cov_15.599331.2	/	/	GO:0005576	/	PF04885.15
evm.model.NODE_540_length_80500_cov_16.040213.1	multidrug and toxic extrusion transporter	/	/	K03327	/
evm.model.NODE_21134_length_1214_cov_1.597976.1	/	/	/	/	/
evm.model.NODE_283_length_97077_cov_17.486787.4	ribosomal protein L13 family protein	60S ribosomal protein L13a-4	GO:0003735;GO:0005840;GO:0006412	K02871;K02872	PF00572.20
evm.model.NODE_4012_length_31219_cov_16.291425.1	RHSIM_Rhsim10G0039200	/	GO:0016021;GO:0005787;GO:0006465	K12946	PF06645.15
evm.model.NODE_1627_length_52051_cov_16.394519.3	RHSIM_Rhsim03G0159900	Protein mago nashi homolog 2	GO:0008380;GO:0035145	K12877	PF02792.16
evm.model.NODE_2169_length_45273_cov_16.200106.2	RHSIM_Rhsim08G0032900	/	/	/	PF00314.19
evm.model.NODE_3567_length_33880_cov_15.674281.1	C3L33_00663	/	/	K11826;K12393;K12398;K12402;K19023;K20067;K20471;K24309	PF00928.23
evm.model.NODE_8671_length_14245_cov_17.711645.1	/	/	/	/	/
evm.model.NODE_5528_length_24120_cov_18.371192.1	/	/	/	K07456	PF11443.10
evm.model.NODE_2187_length_45116_cov_16.154504.2	/	/	/	/	/
evm.model.NODE_1152_length_60586_cov_17.451579.7	/	/	GO:0009507;GO:0005515;GO:0045324;GO:0005525;GO:0005774;GO:0009506	K14754;K17065;K22140;K23481	PF00350.25;PF01926.25
evm.model.NODE_3554_length_33985_cov_15.522299.1	/	/	GO:0030674;GO:0051015	K13122;K17456;K23551	PF04601.15;PF06268.15
evm.model.NODE_3494_length_34327_cov_15.090409.5	Meiotic recombination protein like	/	/	K03166;K10878	/
evm.model.NODE_11712_length_8363_cov_15.343249.1	60S ribosomal protein L81	60S ribosomal protein L8-1	GO:0003735;GO:0006412;GO:0005739;GO:0009507;GO:0005840	K02886;K02938	PF00181.25;PF03947.20
evm.model.NODE_3970_length_31451_cov_17.685640.2	/	/	GO:0009506	/	PF00385.26
evm.model.NODE_12248_length_7516_cov_16.756124.1	/	/	/	/	/
evm.model.NODE_6077_length_21908_cov_15.822368.1	/	/	/	/	/
evm.model.NODE_93_length_127674_cov_17.926741.14	RHSIM_Rhsim06G0192900	/	/	/	/
evm.model.NODE_938_length_66170_cov_15.729964.7	transcription factor BHLH009	/	/	/	/
evm.model.NODE_398_length_88953_cov_16.435053.6	RHSIM_Rhsim03G0058400	/	/	/	PF04576.17
evm.model.NODE_13889_length_5390_cov_16.710621.1	C3L33_17048	/	/	K01265	/
evm.model.NODE_987_length_64765_cov_16.410378.4	/	/	GO:0016705;GO:0005506;GO:0004497;GO:0020037	K00487;K00488;K00490;K00493;K00512;K00513;K00517;K01832;K04122;K04123;K05280;K05917;K07382;K07409;K07411;K07412;K07413;K07414;K07417;K07418;K07419;K07420;K07422;K07423;K07424;K07425;K07426;K07427;K07428;K07429;K07434;K07435;K07436;K07437;K07438;K07440;K07824;K09754;K09755;K09837;K09843;K10438;K10717;K10720;K10722;K11818;K11868;K12153;K12156;K12637;K12645;K12664;K12696;K12924;K13027;K13029;K13083;…	PF00067.24
evm.model.NODE_2099_length_46210_cov_16.899551.4	C3L33_08646	/	/	/	/
evm.model.NODE_939_length_66105_cov_16.296129.3	/	/	/	/	/
evm.model.NODE_275_length_97772_cov_16.881981.9	RHSIM_Rhsim11G0176900	/	/	/	/
evm.model.NODE_495_length_83309_cov_15.852769.4	protein MITOFERRINLIKE 1, chloroplastic	/	/	K03454;K05863;K08769;K13354;K13577;K14684;K15084;K15085;K15100;K15101;K15102;K15103;K15104;K15105;K15106;K15107;K15108;K15109;K15110;K15111;K15112;K15113;K15114;K15115;K15116;K15117;K15118;K15119;K15120;K15121;K15123;K15124;K17286;K17885;K17967	PF00153.29
evm.model.NODE_2425_length_42783_cov_18.989169.3	RHSIM_Rhsim08G0215600	/	GO:0006888	K20301	PF04628.15
evm.model.NODE_2689_length_40356_cov_15.671953.1	/	/	/	/	/
evm.model.NODE_9492_length_12440_cov_13.025826.1	/	/	/	K19013;K19519	PF02469.24
evm.model.NODE_3531_length_34093_cov_16.449008.1	/	/	GO:0016020;GO:0055085;GO:0022857	K02205;K03293;K03294;K03756;K03758;K03759;K06311;K11732;K11733;K11734;K11735;K11736;K11737;K11738;K13780;K13781;K13782;K13863;K13864;K13865;K13866;K13867;K13868;K13869;K13870;K13871;K13872;K14052;K14429;K16234;K16235;K16236;K16237;K16238;K16261;K16263;K19540;K19564;K20265	PF00324.23;PF13520.8;PF13906.8
evm.model.NODE_273_length_97946_cov_17.143469.4	Cyclic nucleotidegated ion channel 8	/	GO:0016020;GO:0042802;GO:0005216;GO:0055085;GO:0005886;GO:0006811	K01420;K04739;K04904;K04905;K04906;K04907;K04908;K04909;K04910;K04911;K04948;K04949;K04950;K04951;K04952;K04953;K04954;K04955;K04956;K04957;K05391;K07376;K10716;K10914;K21562;K21563;K21564;K21867	PF00027.31;PF00520.33
evm.model.NODE_3070_length_37463_cov_15.455030.2	RHSIM_Rhsim10G0207500	/	GO:0008270;GO:0046872	K06058;K10144;K10601;K10629;K10632;K10633;K10634;K10635;K10636;K10642;K10644;K10663;K10664;K10668;K11980;K11981;K11982;K11985;K12171;K15505;K15692;K15694;K15695;K15698;K15699;K15701;K15702;K15704;K15706;K15710;K15712;K15715;K15716;K16271;K16273;K16274;K16281;K16282;K16283;K16284;K16285;K16286;K17821;K19037;K19038;K19039;K19040;K19041;K19045;K19436;K22378;K22379;K22753;K24148	PF00097.27;PF13923.8;PF12678.9;PF17123.7;PF13639.8
evm.model.NODE_3682_length_33152_cov_14.060045.5	/	/	/	/	/
evm.model.NODE_10320_length_10754_cov_18.180578.1	protein ABHD18 isoform X1	/	/	K01055;K03928;K05714;K06889	PF09752.11
evm.model.NODE_16847_length_2825_cov_1.999629.3	/	/	GO:0005515	K00936;K02491;K07648;K07652;K07698;K11357;K11383;K11711;K13533;K13587;K13924;K14986;K19616;K21084	PF08447.14;PF08448.12;PF13426.9
evm.model.NODE_3765_length_32652_cov_16.618478.2	C3L33_03655	/	/	K03627;K07726;K15773	PF01381.24;PF08523.12
evm.model.NODE_8061_length_15831_cov_17.995479.3	/	/	/	/	/
evm.model.NODE_3392_length_34974_cov_15.926536.2	/	/	GO:0015165;GO:0090481;GO:0016021;GO:0000139	K03298;K15268;K15272	PF04142.17;PF16913.7
evm.model.NODE_143_length_113881_cov_17.173154.1	RHSIM_Rhsim03G0252100	/	GO:0016020;GO:0016021	K15270;K15289	PF00892.22
evm.model.NODE_10636_length_10175_cov_17.347432.1	RHSIM_Rhsim02G0014200	/	GO:0003855;GO:0004764	K00014;K03785;K05887;K09484;K13830;K13832	PF01487.17;PF08501.13
evm.model.NODE_963_length_65499_cov_17.330723.2	signal recognition particle 54 kDa protein 2like	Signal recognition particle 54 kDa protein 2	/	K03106	/
evm.model.NODE_14587_length_4645_cov_12.865649.1	/	/	/	K11826;K12393;K12398;K12402;K19023	PF00928.23
evm.model.NODE_315_length_94160_cov_16.300905.5	/	/	/	/	/
evm.model.NODE_2532_length_41757_cov_21.363152.4	/	/	/	/	/
evm.model.NODE_1155_length_60530_cov_16.986474.1	cinnamate 4hydroxylase	Trans-cinnamate 4-monooxygenase	GO:0004497;GO:0016705;GO:0005506;GO:0020037	K00487;K00488;K00489;K00490;K00493;K00495;K00497;K00498;K00512;K00513;K00517;K01773;K01831;K01832;K04122;K04123;K05280;K05917;K07381;K07382;K07408;K07409;K07410;K07411;K07412;K07413;K07414;K07415;K07416;K07417;K07418;K07419;K07420;K07422;K07423;K07424;K07425;K07426;K07427;K07428;K07429;K07430;K07431;K07433;K07434;K07435;K07436;K07437;K07438;K07439;K07440;K07824;K09587;K09588;K09589;K09590;K09754;…	PF00067.24
evm.model.NODE_16565_length_3014_cov_10.624524.1	/	/	/	/	/
evm.model.NODE_5738_length_23307_cov_18.054487.1	/	/	/	/	/
evm.model.NODE_6978_length_19025_cov_17.234681.1	/	/	GO:0005525;GO:0045324;GO:0003924	K07877;K07880;K07901;K07904;K07905;K07906;K07910;K07976;K17199	PF00071.24
evm.model.NODE_268_length_98368_cov_17.088507.4	C3L33_20710	Aquaporin PIP2-7	GO:0016020;GO:0015267;GO:0055085	K02440;K03441;K06188;K08771;K09863;K09864;K09865;K09866;K09867;K09868;K09869;K09872;K09873;K09874;K09875;K09876;K09877;K09878;K09884;K09885;K09886	PF00230.22
evm.model.NODE_2247_length_44457_cov_16.109587.1	C3L33_13065	[Pyruvate dehydrogenase (acetyl-transferring)] kinase, mitochondrial	/	K00898;K00905;K02484;K07636;K07648;K07716;K10916;K11383;K12077;K13533;K14986;K19621	PF10436.11;PF02518.28
evm.model.NODE_2974_length_38118_cov_15.028954.4	eukaryotic translation initiation factor 62	Eukaryotic translation initiation factor 6-2	GO:0043022;GO:0042256	K03264	PF01912.20
evm.model.NODE_6329_length_21171_cov_16.126925.1	RHSIM_Rhsim02G0014600	/	GO:0046872;GO:0019904	K03952;K04569;K07213;K08364	PF06747.15;PF00403.28
evm.model.NODE_13465_length_5883_cov_38.724114.1	/	/	/	/	PF14380.8
evm.model.NODE_2314_length_43795_cov_17.533205.4	RHSIM_Rhsim09G0111100	/	/	K23541	PF01169.21
evm.model.NODE_4234_length_29982_cov_19.095763.2	/	/	/	K00031;K07019;K13696;K13707	PF00180.22
evm.model.NODE_17769_length_2309_cov_39.359303.1	/	/	/	/	/
evm.model.NODE_2217_length_44799_cov_16.164846.6	/	/	/	K23869	PF13704.8;PF01697.29
evm.model.NODE_3174_length_36529_cov_17.541509.4	/	/	GO:0005777	K15069	PF08387.12;PF07723.15
evm.model.NODE_1454_length_54737_cov_15.501666.5	RHSIM_Rhsim11G0055800	/	GO:0000293;GO:0006970;GO:0016491	K00326;K00521;K00523;K02613;K02823;K05784;K05916;K08008;K11311;K11933;K13411;K13447;K14581;K15758;K15765;K15983;K17995;K18069;K18225;K20809;K21421;K21422;K21423;K21424;K21607;K21832;K22343;K22356;K22444;K22770	PF08022.14;PF01794.21;PF00175.23;PF08030.14
evm.model.NODE_1509_length_53876_cov_16.317699.5	C3L33_07278	/	GO:0005515	K09404;K11674;K24664	PF00498.28
evm.model.NODE_33_length_154914_cov_15.508402.12	C3L33_03752	/	GO:0016491;GO:0050660;GO:0070026;GO:0050661;GO:0010228;GO:0004499	K00219;K00231;K00266;K00274;K00384;K00466;K00468;K00485;K02293;K03343;K03379;K03897;K05918;K07222;K10215;K10531;K10797;K11816;K12527;K13608;K14520;K15022;K17722;K18277;K18371;K18877;K20155;K21567;K21730;K22324;K22879;K23517;K24855	PF00743.21;PF13434.8;PF13450.8;PF07992.16;PF13738.8
evm.model.NODE_15200_length_4058_cov_16.077588.1	/	/	/	/	/
evm.model.NODE_17558_length_2415_cov_3.086976.1	/	/	GO:0019867	K07277;K07278;K07326	PF01103.25;PF07244.17
evm.model.NODE_7864_length_16395_cov_14.131731.1	C3L33_05740	/	GO:0003723	K20099;K20100;K20102	PF04146.17
evm.model.NODE_2004_length_47465_cov_18.052981.2	RHSIM_Rhsim04G0209400	Glutamine synthetase, chloroplastic	GO:0006542;GO:0006807;GO:0004356	K01915;K01949;K09470;K20712	PF00120.26;PF03951.21
evm.model.NODE_3665_length_33284_cov_16.764333.1	/	/	/	K00019;K00023;K00034;K00038;K00039;K00044;K00046;K00059;K00061;K00065;K00068;K00069;K00071;K00076;K00079;K00084;K00208;K00216;K03331;K03366;K03793;K04708;K05296;K05711;K05886;K06123;K07124;K07535;K07547;K07548;K08081;K08261;K08683;K09841;K10251;K10617;K10780;K11049;K11147;K11149;K11150;K11151;K11152;K11153;K11154;K11161;K11162;K11163;K11164;K11165;K11166;K11168;K11169;K11170;K11539;K11610;K12420;…	PF00106.27;PF13561.8
evm.model.NODE_4066_length_30882_cov_18.365859.1	RHSIM_Rhsim01G0009500	/	/	K01186;K23083	PF02012.22;PF13088.8
evm.model.NODE_539_length_80546_cov_16.997749.1	/	/	GO:0016706	K00475;K04124;K04125;K04126;K05277;K05278;K05282;K05933;K06892;K12692;K12697;K13077;K13229;K14975;K14976;K18054;K21036;K21815;K23145;K23378;K23947;K24028;K24460	PF03171.22;PF14226.8
evm.model.NODE_6893_length_19266_cov_16.153352.2	/	/	/	/	/
evm.model.NODE_191_length_107680_cov_16.462628.9	/	Reactive Intermediate Deaminase A, chloroplastic	/	K06927;K06965;K09021;K09022;K14016;K15067	PF01042.23
evm.model.NODE_2560_length_41494_cov_14.224285.1	/	/	/	/	/
evm.model.NODE_12132_length_7708_cov_16.170558.1	/	/	GO:0005975;GO:0004553	K01188;K01220;K01223;K01229;K01237;K05350;K12693;K12695;K13031;K13032;K14756;K15748;K17192;K17194;K19964;K20834;K20835;K20852;K22092;K22279;K22404;K22425	PF00232.20
evm.model.NODE_1428_length_55011_cov_16.457565.4	F0562_010579	Ubiquitin-conjugating enzyme E2 36	/	K02207;K04552;K04553;K04554;K04555;K04649;K06634;K06688;K06689;K10573;K10574;K10575;K10576;K10577;K10578;K10579;K10580;K10581;K10583;K10584;K10585;K10687;K10688;K10689;K10704;K13960;K20217	PF00179.28
evm.model.NODE_2217_length_44799_cov_16.164846.7	RHSIM_Rhsim10G0011600	/	GO:0046872	K03173;K03174;K03175;K06058;K06664;K08285;K09848;K09849;K10143;K10605;K10628;K10636;K10637;K10638;K10644;K10646;K10647;K10648;K10649;K10650;K10651;K10652;K10666;K10667;K10668;K10692;K10695;K11470;K11488;K11997;K11998;K11999;K12000;K12001;K12002;K12003;K12006;K12007;K12009;K12011;K12012;K12014;K12015;K12017;K12018;K12019;K12021;K12023;K12024;K12025;K12026;K12027;K12028;K12029;K12030;K12031;K12034;…	PF00097.27;PF13923.8
evm.model.NODE_12862_length_6681_cov_11.518767.1	/	/	/	/	/
evm.model.NODE_2233_length_44585_cov_17.055108.5	/	/	/	/	PF03763.15
evm.model.NODE_83_length_129525_cov_15.722013.3	/	/	/	/	/
evm.model.NODE_9427_length_12573_cov_17.260807.1	/	/	GO:0005773	K02500;K05539;K05540;K05541;K05542;K05543;K05544;K05545;K17723;K17828	PF01207.19
evm.model.NODE_68_length_133673_cov_18.380491.10	RHSIM_Rhsim10G0115900	/	GO:0003887;GO:0006260	K02320	PF08996.12
evm.model.NODE_995_length_64594_cov_17.633053.5	/	/	/	/	/
evm.model.NODE_1342_length_56562_cov_18.446709.3	/	/	/	/	/
evm.model.NODE_13126_length_6335_cov_16.152062.1	RHSIM_Rhsim13G0011300	/	GO:0009506;GO:0005886;GO:0005774;GO:0005524;GO:0006810	K01552;K01990;K01996;K02003;K02006;K02013;K02021;K02028;K02031;K02032;K02041;K02045;K02049;K02052;K02065;K02074;K02471;K05031;K05032;K05033;K05653;K05655;K05658;K05665;K05666;K05667;K05668;K05669;K05670;K05671;K05672;K05673;K05674;K05685;K05776;K05779;K05833;K06147;K06148;K06159;K06160;K09013;K09693;K09810;K09812;K09814;K09817;K09820;K10112;K10539;K10548;K10834;K11004;K11050;K11072;K11085;K11603;…	PF00005.29
evm.model.NODE_3708_length_32980_cov_18.243205.3	HYC85_001897	Translation factor GUF1 homolog, chloroplastic	GO:0019904	K02355;K03234;K03596;K06207;K18220;K21594	PF00679.26;PF06421.14
evm.model.NODE_7481_length_17452_cov_9.352323.1	/	/	/	/	/
evm.model.NODE_3944_length_31554_cov_14.938651.3	/	/	/	/	/
evm.model.NODE_463_length_85148_cov_17.703309.4	RHSIM_Rhsim08G0189800	/	GO:0016787;GO:0005515;GO:0005829;GO:0003993;GO:0046872	K03651;K07096;K14379;K22390	PF17808.3;PF00149.30;PF14008.8;PF16656.7
evm.model.NODE_29866_length_574_cov_51.881432.1	RHSIM_Rhsim06G0220600	/	GO:0016757	K03714;K18207	PF04577.16
evm.model.NODE_2731_length_40061_cov_16.358692.3	RHSIM_Rhsim09G0165800	/	/	K00721;K00729;K23683	/
evm.model.NODE_583_length_78655_cov_17.201801.2	/	/	/	/	/
evm.model.NODE_420_length_87477_cov_17.892135.10	/	/	GO:0006355	/	PF04504.16
evm.model.NODE_1881_length_48860_cov_18.213387.4	RHSIM_Rhsim13G0091100	/	/	K14638	/
evm.model.NODE_652_length_75757_cov_17.596602.9	/	/	/	K01046	PF05057.16
evm.model.NODE_4755_length_27410_cov_14.755929.1	/	/	GO:0016746	K00655;K05939;K13508;K15781;K18697;K19716	PF01553.23;PF12710.9
evm.model.NODE_67_length_133749_cov_17.020109.1	CASPlike protein	/	/	/	PF04535.14
evm.model.NODE_13704_length_5603_cov_17.880570.2	/	/	/	/	PF10536.11
evm.model.NODE_4005_length_31241_cov_16.528058.2	Forminlike protein	/	/	K02184;K04512;K05740;K05741;K05745;K10367;K11238;K16688;K17971;K23939;K23957;K23958	PF02181.25
evm.model.NODE_5367_length_24749_cov_17.429088.3	C3L33_03796	/	/	K08330;K17589	PF10377.11;PF04108.14
evm.model.NODE_370_length_90219_cov_16.518759.4	RHSIM_Rhsim06G0022800	/	GO:0004534;GO:0004527;GO:0003676	K12618;K12619;K20553	PF17846.3;PF03159.20
evm.model.NODE_2598_length_41201_cov_17.728539.3	/	/	/	/	/
evm.model.NODE_1967_length_47880_cov_16.118548.2	/	/	/	/	/
evm.model.NODE_10249_length_10899_cov_12.835964.1	RHSIM_Rhsim07G0032600	/	/	/	/
evm.model.NODE_3062_length_37498_cov_16.804233.1	/	/	GO:0016020	K21989	PF02714.17
evm.model.NODE_3720_length_32940_cov_18.121568.1	/	/	GO:0004663;GO:0005886;GO:0002215;GO:0048226;GO:0045177;GO:0010102;GO:0005515	K10268;K13457;K13459;K16226;K19613	PF12799.9
evm.model.NODE_11076_length_9405_cov_16.152296.1	/	/	GO:0003824	K01692;K01715;K01782;K01825;K05605;K05607;K07511;K07534;K07537;K07546;K08299;K10527;K13239;K13766;K13767;K13779;K15016;K15019;K15866;K16426;K16880;K18383;K20036;K22150;K22836	PF00378.22;PF16113.7
evm.model.NODE_2482_length_42207_cov_16.123432.2	/	/	GO:0005634	K03685;K12968;K13184;K13194;K16195;K17597;K18420;K23718	PF14709.9;PF00035.28
evm.model.NODE_4018_length_31186_cov_525.532116.5	/	/	/	/	/
evm.model.NODE_1361_length_56267_cov_16.407428.2	RHSIM_Rhsim05G0175700	/	GO:0007165;GO:0006355;GO:0005634;GO:0000155;GO:0000160;GO:0005515;GO:0009736	K02030;K02475;K02477;K02479;K02481;K02482;K02483;K02484;K02485;K02486;K02488;K02489;K02490;K02491;K02657;K02658;K02667;K03412;K03413;K03415;K06596;K07636;K07641;K07642;K07644;K07645;K07646;K07647;K07648;K07651;K07652;K07654;K07657;K07658;K07659;K07660;K07661;K07662;K07663;K07664;K07665;K07666;K07667;K07668;K07669;K07670;K07671;K07672;K07676;K07677;K07678;K07679;K07684;K07685;K07687;K07688;K07689;…	PF01590.28;PF02518.28;PF00512.27;PF00072.26
evm.model.NODE_2854_length_39003_cov_18.480373.3	/	/	/	K12472	/
evm.model.NODE_341_length_92777_cov_16.677043.2	RHSIM_RhsimUnG0039600	/	GO:0005634;GO:0048226;GO:0002215;GO:0005886;GO:0045177;GO:0006468;GO:0005730;GO:0005515;GO:0004672;GO:0016301;GO:0005524;GO:0007165	K00871;K00907;K00908;K00909;K00910;K00916;K00924;K01165;K01301;K01769;K02087;K02088;K02089;K02090;K02091;K02178;K02202;K02206;K02208;K02211;K02214;K02216;K02218;K02449;K02515;K02677;K02831;K02861;K03083;K03097;K03114;K03176;K04345;K04360;K04361;K04362;K04363;K04365;K04366;K04367;K04368;K04369;K04371;K04372;K04373;K04388;K04406;K04407;K04408;K04409;K04410;K04411;K04412;K04413;K04414;K04415;K04416;…	PF03109.18;PF14531.8;PF03822.16;PF00069.27;PF07714.19
evm.model.NODE_16051_length_3387_cov_17.907975.1	/	/	/	/	PF06749.14
evm.model.NODE_1050_length_63041_cov_17.766491.4	RHSIM_Rhsim01G0090600	/	GO:0016021	/	PF01940.18
evm.model.NODE_16527_length_3044_cov_2.165238.1	/	/	GO:0016491;GO:0010181	K00219;K00354;K10797;K15870;K21833	PF00724.22
evm.model.NODE_6764_length_19711_cov_20.913858.2	/	/	GO:0045017;GO:0004144	K00635;K15406	PF03007.18;PF06974.15
evm.model.NODE_12394_length_7305_cov_14.223461.1	/	/	/	/	/
evm.model.NODE_12808_length_6755_cov_16.402535.1	/	/	/	K00924;K04733;K13420;K13430;K13436;K18873	/
evm.model.NODE_2378_length_43209_cov_16.713152.4	/	/	GO:0005576	/	PF04885.15
evm.model.NODE_206_length_105468_cov_17.964439.5	/	/	/	/	/
evm.model.NODE_4548_length_28427_cov_19.080353.2	BiP isoform A family protein	/	GO:0014066;GO:0005524	K03283;K04043;K04044;K04045;K04046;K09485;K09486;K09489;K09490;K09491	PF00012.22
evm.model.NODE_4194_length_30184_cov_16.485810.1	C3L33_16807	Probable small nuclear ribonucleoprotein F	/	K04796;K11087;K11098;K11099;K12621;K12623;K12624;K12625	PF01423.24
evm.model.NODE_15358_length_3923_cov_2.213383.1	/	/	GO:0016020;GO:0009306	K02243;K02280;K02283;K02452;K02453;K02454;K02504;K02507;K02652;K02666;K02669;K02670;K03196;K03219;K07332;K10965;K12083;K12203;K12276;K12282;K20527;K22504	PF17820.3;PF00263.23;PF00437.22
evm.model.NODE_29129_length_591_cov_0.545259.1	/	/	GO:0016787;GO:0008236;GO:0006508;GO:0005886	K01060;K01061;K01066;K01278;K01281;K01282;K01303;K06889;K06999;K07018;K08655;K08656;K08674;K08787;K14731;K18574;K23013;K23014	PF01738.20;PF02129.20;PF00326.23
evm.model.NODE_29_length_157064_cov_16.699051.3	/	/	/	K04691;K04771;K04772;K08372;K23012	PF13365.8
evm.model.NODE_1151_length_60591_cov_17.970296.2	/	/	GO:0005524;GO:0048226;GO:0005515;GO:0045177;GO:0005886;GO:0002215;GO:0004672;GO:0005730;GO:0006468;GO:0005634;GO:0016301	K00871;K00907;K00908;K00909;K00910;K00916;K00924;K01165;K01301;K02087;K02088;K02089;K02090;K02091;K02178;K02202;K02206;K02208;K02211;K02214;K02216;K02218;K02449;K02515;K02677;K02831;K02861;K03083;K03097;K03114;K03176;K04345;K04360;K04361;K04362;K04363;K04365;K04366;K04367;K04368;K04369;K04371;K04372;K04373;K04388;K04406;K04407;K04408;K04409;K04410;K04411;K04412;K04413;K04414;K04415;K04416;K04417;…	PF00069.27;PF07714.19
evm.model.NODE_1486_length_54218_cov_17.046292.2	/	/	/	/	PF10714.11
evm.model.NODE_637_length_76412_cov_15.629547.5	/	/	/	/	/
evm.model.NODE_3512_length_34251_cov_17.025964.2	HYC85_005625	/	/	K04691;K04771;K04772;K08372;K08669;K22686	PF13365.8
evm.model.NODE_514_length_81892_cov_17.654400.6	/	/	/	/	/
evm.model.NODE_7814_length_16515_cov_16.458323.2	F0562_003152	/	/	K08045;K10703;K21849	PF04387.16
evm.model.NODE_564_length_79674_cov_17.640929.5	/	/	/	/	/
evm.model.NODE_6151_length_21681_cov_13.511460.1	RHSIM_Rhsim06G0074000	/	/	K02220;K04503;K05868;K06626;K06627;K06651;K06659;K10145;K10146;K10151;K10152;K10861;K14505;K18810;K18811;K18812;K18813;K21770;K21771;K21777;K23469	PF02984.21;PF00134.25
evm.model.NODE_43173_length_344_cov_0.847926.1	/	Translation initiation factor IF-2	/	K02519	PF04760.17
evm.model.NODE_8300_length_15171_cov_16.445626.2	/	/	/	/	/
evm.model.NODE_7401_length_17676_cov_16.485441.1	/	/	/	/	/
evm.model.NODE_4387_length_29212_cov_18.043528.2	/	/	/	/	PF12776.9
evm.model.NODE_7262_length_18111_cov_15.842638.2	RHSIM_Rhsim05G0080100	Serine/threonine-protein kinase SRK2E	GO:0006468;GO:0004672;GO:0016301;GO:0005515;GO:0005524;GO:0048226;GO:0002215;GO:0005886;GO:0045177;GO:0005730;GO:0005634	K00871;K00907;K00908;K00909;K00910;K00916;K00924;K01165;K01301;K01769;K02087;K02088;K02089;K02090;K02091;K02178;K02202;K02206;K02208;K02211;K02214;K02216;K02218;K02449;K02515;K02677;K02831;K02861;K03083;K03097;K03114;K03176;K04345;K04360;K04361;K04362;K04363;K04365;K04366;K04367;K04368;K04369;K04371;K04372;K04373;K04388;K04406;K04407;K04408;K04409;K04410;K04411;K04412;K04413;K04414;K04415;K04416;…	PF00069.27;PF07714.19
evm.model.NODE_3359_length_35168_cov_17.044719.3	RHSIM_Rhsim12G0003400	/	GO:0005515;GO:0006749;GO:0003746;GO:0006414	K00310;K00799;K01800;K01801;K03233;K03599;K04097;K11208;K11209;K14163;K15241;K15437;K15438;K15439;K17070;K21888;K22077;K22119;K22742;K23790	PF00647.21;PF00043.27;PF13410.8;PF14497.8;PF02798.22;PF13409.8;PF13417.8
evm.model.NODE_584_length_78545_cov_16.165778.6	/	/	GO:0006073;GO:0004553;GO:0048046;GO:0005975;GO:0005618;GO:0016762	K08235;K14504	PF00722.23;PF06955.14
evm.model.NODE_4817_length_27152_cov_18.742979.1	/	/	GO:0005777;GO:0008284;GO:0006511;GO:0005515;GO:0006355;GO:0019005	K15030	PF00646.35;PF12937.9
evm.model.NODE_27030_length_651_cov_13.370229.1	/	/	/	/	/
evm.model.NODE_1432_length_54962_cov_17.272417.3	/	/	GO:0016746	K00655;K13511	PF01553.23
evm.model.NODE_2119_length_45934_cov_16.389024.4	/	/	GO:0005777	K15068;K15069	PF08387.12
evm.model.NODE_13309_length_6092_cov_14.886337.1	/	MADS-box protein defh21	GO:0046983;GO:0003677	K04378;K04454;K09260;K09261;K09262;K09264;K09265;K12412;K17618;K19807;K19808	PF00319.20
evm.model.NODE_1475_length_54311_cov_17.620423.1	/	/	GO:0006511;GO:0008284;GO:0005515;GO:0019005;GO:0006355;GO:0005777	/	PF00646.35
evm.model.NODE_5835_length_22887_cov_16.512654.1	RHSIM_Rhsim01G0208000	/	/	K17604	PF10551.11
evm.model.NODE_24750_length_779_cov_1.003067.1	/	/	/	/	/
evm.model.NODE_4752_length_27415_cov_16.395558.3	/	/	/	/	/
evm.model.NODE_377_length_90102_cov_19.176260.4	/	/	GO:0008270;GO:0006886;GO:0006888;GO:0030127	K14006;K14007	PF08033.14;PF04815.17;PF04811.17;PF04810.17
evm.model.NODE_1645_length_51791_cov_17.124381.4	RHSIM_Rhsim12G0063200	/	/	/	PF04063.16;PF04064.15
evm.model.NODE_31102_length_551_cov_0.957547.1	/	/	/	/	/
evm.model.NODE_10886_length_9743_cov_14.486793.1	/	/	/	K10290;K12115;K12117;K14495	/
evm.model.NODE_29037_length_593_cov_1.532189.1	/	/	/	/	/
evm.model.NODE_4924_length_26630_cov_17.537298.1	/	/	/	K22544	/
evm.model.NODE_7919_length_16241_cov_17.358818.2	RHSIM_Rhsim04G0167900	/	GO:0070072	K23952	PF09446.12
evm.model.NODE_1033_length_63511_cov_17.116165.5	RHSIM_Rhsim01G0204200	/	/	/	PF04535.14
evm.model.NODE_1560_length_53040_cov_16.801750.6	RHSIM_Rhsim08G0235500	/	GO:0005524;GO:0045177;GO:0016301;GO:0005515;GO:0005730;GO:0006468;GO:0002215;GO:0005886;GO:0004672;GO:0005634;GO:0048226	K00871;K00907;K00908;K00910;K00916;K00924;K01165;K02087;K02088;K02089;K02090;K02091;K02178;K02202;K02206;K02208;K02211;K02214;K02216;K02218;K02449;K02515;K02831;K03083;K03097;K04345;K04365;K04366;K04367;K04371;K04372;K04373;K04409;K04410;K04411;K04415;K04419;K04420;K04421;K04424;K04427;K04428;K04430;K04445;K04466;K04467;K04515;K04563;K04688;K04702;K04733;K05410;K05703;K05704;K05705;K05728;K05733;…	PF00069.27;PF17667.3;PF07714.19
evm.model.NODE_2201_length_45011_cov_18.806991.1	HYC85_027563	/	GO:0009506;GO:0005634;GO:0014065;GO:0005524	K10779;K10841;K10875;K10877;K11320;K11367;K11643;K11647;K11654;K11665;K11681;K11727;K11786;K14439;K15083;K15192;K15505;K15711;K19001;K20091;K20092;K20093;K20098	PF00176.25
evm.model.NODE_5070_length_26008_cov_16.643638.2	protein DMR6LIKE OXYGENASE 2like	/	GO:0016706	K00475;K04124;K04125;K04126;K05277;K05278;K05282;K05933;K06892;K12692;K12697;K13077;K13229;K14975;K14976;K18054;K21036;K21202;K21815;K23145;K23378;K23947;K24028;K24460;K24701	PF03171.22;PF14226.8
evm.model.NODE_24026_length_839_cov_1.471910.1	/	/	/	K02014;K15721;K16087;K16088;K16089;K16090;K16091;K16092;K16152;K19611	PF07715.17
evm.model.NODE_164_length_110563_cov_16.925450.6	/	/	GO:0052667;GO:0008168	K00559;K00564;K00568;K00574;K00591;K00598;K02169;K02687;K03183;K03215;K03428;K05928;K05929;K06219;K07755;K15256;K15257;K16414;K16868;K18534;K18827;K18896;K18897;K20081;K20082;K20331;K22438;K23095	PF08241.14;PF08242.14;PF13489.8;PF13649.8;PF13847.8
evm.model.NODE_2290_length_44023_cov_18.191065.5	/	/	/	/	/
evm.model.NODE_10760_length_9920_cov_17.613091.1	RNA helicase family protein	Probable pre-mRNA-splicing factor ATP-dependent RNA helicase DEAH2	GO:0005730;GO:0000373;GO:0003729;GO:0009506;GO:0004386;GO:0005634	K03578;K03579;K07012;K12813;K12814;K12815;K12818;K12820;K13026;K13117;K13184;K13185;K14433;K14442;K14780;K14781;K17820;K18408;K18711;K18994;K18995;K19527;K20099;K20101;K21505;K21843	PF04408.25;PF00271.33;PF07717.18
evm.model.NODE_2093_length_46290_cov_17.282152.3	/	/	/	/	PF15697.7
evm.model.NODE_9630_length_12133_cov_14.899883.1	/	/	/	/	PF04770.14
evm.model.NODE_1127_length_61160_cov_15.945685.2	RHSIM_Rhsim06G0021900	/	GO:0030488;GO:0031515	K03256	PF04189.15
evm.model.NODE_1138_length_60930_cov_16.271615.2	MADSbox transcription factor	MADS-box transcription factor 57	GO:0003677;GO:0046983	K04378;K04454;K09260;K09261;K09262;K09264;K09265;K12412;K17618;K19807;K19808	PF00319.20
evm.model.NODE_2715_length_40147_cov_17.362644.1	/	/	/	/	/
evm.model.NODE_851_length_68784_cov_18.089517.5	RHSIM_Rhsim08G0196800	/	GO:0008168;GO:0046406;GO:0052667;GO:0015995	K00568;K00591;K00598;K02169;K03428;K06219;K15256;K15257;K16868;K17462;K18534;K18896;K18897;K20331	PF08241.14;PF08242.14;PF13489.8;PF13649.8;PF13847.8;PF07109.13
evm.model.NODE_22298_length_1024_cov_0.505017.1	/	Acetyl-coenzyme A synthetase	/	K00142;K00666;K01895;K01896;K01897;K01904;K01907;K01908;K01911;K01913;K02182;K02363;K02364;K03367;K04105;K04110;K04116;K04780;K04783;K04787;K04788;K04789;K04792;K08295;K09460;K10526;K12238;K12424;K12429;K12507;K12911;K14466;K14467;K14469;K15018;K15653;K15656;K15670;K15868;K16029;K16113;K16378;K16876;K18660;K18661;K18662;K18687;K18688;K20034;K20458;K21284;K21780;K22133;K22149;K23617;K23618;K23756;…	PF13193.8
evm.model.NODE_2985_length_38039_cov_14.623154.1	DNA binding transcription factor protein	DELLA protein GAI1	GO:0006355	K14494	PF03514.16
evm.model.NODE_5351_length_24842_cov_15.265102.3	/	/	/	/	/
evm.model.NODE_1666_length_51535_cov_15.654023.1	/	/	/	/	/
evm.model.NODE_780_length_71175_cov_17.215981.8	/	/	/	K08967;K09419	/
evm.model.NODE_7766_length_16647_cov_17.565738.2	/	/	GO:0008289;GO:0006869;GO:0005576;GO:0042157	K10421	PF01442.20;PF13664.8
evm.model.NODE_5076_length_25965_cov_16.892910.1	RHSIM_Rhsim11G0097400	/	/	/	PF09597.12
evm.model.NODE_5074_length_25987_cov_19.156767.1	/	/	GO:0005886;GO:0003677;GO:0005634;GO:0009793;GO:0006355	/	PF02365.17
evm.model.NODE_140_length_114525_cov_17.637161.1	/	/	GO:0005737	K09498;K14801	PF04194.15
evm.model.NODE_2304_length_43884_cov_16.700322.3	RHSIM_Rhsim05G0225600	/	/	K20359;K20393	PF03208.21
evm.model.NODE_7507_length_17391_cov_17.442076.1	/	/	/	/	/
evm.model.NODE_8069_length_15810_cov_19.111331.1	/	/	/	/	PF11145.10
evm.model.NODE_5604_length_23794_cov_16.434402.1	C3L33_12951	/	/	/	PF06749.14
evm.model.NODE_493_length_83380_cov_18.130638.12	/	/	GO:0005634	K20553	PF07899.13
evm.model.NODE_2423_length_42802_cov_18.617504.3	C3L33_12461	/	/	K00678;K16817	PF04970.15
evm.model.NODE_6938_length_19128_cov_17.400716.1	RHSIM_Rhsim13G0174300	/	GO:0009341;GO:0005975;GO:0004565	K12308;K12309	PF17834.3;PF01301.21;PF02449.17
evm.model.NODE_708_length_74050_cov_17.050377.8	transcription factor BHLH041	/	GO:0010262;GO:0006355;GO:0050826;GO:0005634;GO:0046983	K02296;K04453;K09026;K09099;K09106;K09113;K12126;K13422;K16189;K18878;K20558;K22484	PF00010.28
evm.model.NODE_6547_length_20389_cov_14.842118.1	RHSIM_Rhsim05G0222200	/	/	K07868;K10444;K10447;K10458;K10461;K10481;K22499	/
evm.model.NODE_2225_length_44686_cov_17.378756.6	/	/	/	/	/
evm.model.NODE_244_length_100312_cov_15.789939.1	/	/	/	K08236;K08237;K10757;K11820;K12338;K12356;K12930;K12933;K12937;K12938;K12939;K13030;K13068;K13078;K13080;K13227;K13235;K13263;K13492;K13493;K13494;K13495;K13496;K13691;K13692;K14595;K14596;K15774;K15775;K15776;K16266;K17193;K18822;K18823;K21354;K21370;K21371;K21374;K22426;K22706;K22771;K22772;K22794;K22845;K22950;K23154;K23260;K23261;K23279;K23452;K23520;K23521;K23522;K23523;K23524;K23525	/
evm.model.NODE_3258_length_35917_cov_17.041101.3	/	/	/	/	/
evm.model.NODE_11536_length_8647_cov_15.653404.1	RHSIM_Rhsim11G0065500	/	/	/	/
evm.model.NODE_7267_length_18085_cov_17.023388.2	RHSIM_Rhsim07G0081800	/	GO:0006629	K17900	PF01764.27
evm.model.NODE_647_length_75985_cov_15.070012.3	C3L33_19148	/	/	K09553;K12600;K20309	/
evm.model.NODE_15_length_173705_cov_24.361371.3	/	/	GO:0003677;GO:0006355;GO:0005886;GO:0005634;GO:0009793	/	PF02365.17
evm.model.NODE_31_length_155230_cov_16.725963.7	/	/	GO:0008380	K12846;K12850;K24595	PF08648.14
evm.model.NODE_7411_length_17635_cov_14.970756.1	C3L33_21639	Ethylene-responsive transcription factor ERF012	GO:0005634;GO:0006355;GO:0003700;GO:0042631	K09284;K09285;K09286;K09287;K13432;K13433;K13434;K14507;K14516;K14517;K22763	PF00847.22
evm.model.NODE_17834_length_2270_cov_2.071862.1	/	/	/	K01612;K03182;K16239;K16874;K20039;K22958	/
evm.model.NODE_3856_length_32064_cov_16.284936.6	RHSIM_Rhsim09G0099900	/	GO:0016554;GO:0003735;GO:0009507;GO:0080156;GO:0005739;GO:0009793;GO:0003727;GO:0022626;GO:0005783	K17655;K17659;K17669;K17710;K17964;K18155;K18213	PF01535.22;PF12854.9;PF13041.8;PF13812.8
evm.model.NODE_1959_length_47948_cov_19.694883.2	/	/	GO:0010026;GO:0009736;GO:0090506;GO:0000160;GO:0006355;GO:0005634	K02475;K02477;K02481;K02483;K02485;K02488;K02490;K02658;K02667;K03413;K07647;K07648;K07657;K07658;K07659;K07660;K07661;K07662;K07663;K07664;K07665;K07666;K07667;K07668;K07669;K07670;K07671;K07672;K07678;K07679;K07688;K07689;K07705;K07712;K07713;K07714;K07720;K07770;K07772;K07773;K07774;K07775;K07776;K07814;K08476;K10126;K10682;K10697;K10715;K10909;K10912;K10943;K11329;K11384;K11443;K11521;K11523;…	PF00249.33;PF00072.26
evm.model.NODE_11884_length_8069_cov_18.715815.1	/	/	GO:0016226	K07033;K09014;K09015	PF01458.19
evm.model.NODE_11191_length_9221_cov_17.588740.3	/	/	GO:0000062	K08762;K13239	PF00887.21
evm.model.NODE_3395_length_34937_cov_17.675898.2	Signal peptide peptidaselike	/	GO:0046686;GO:0004190;GO:0016021	K01264;K01361;K09595;K09596;K09597;K09598;K10086;K10629;K14212;K14647;K15692;K15701;K15706;K15715	PF02225.24;PF04258.15
evm.model.NODE_3277_length_35805_cov_18.500589.3	/	/	/	/	/
evm.model.NODE_4138_length_30501_cov_16.530223.2	/	/	GO:0005515;GO:0043565;GO:0006355;GO:0003700	K13423;K13424;K13425;K13426;K16225;K18834;K18835	PF03106.17
evm.model.NODE_1325_length_56828_cov_15.859526.4	/	/	GO:0005506;GO:0020037;GO:0004497;GO:0016705	K00487;K00488;K00490;K00493;K00495;K00497;K00498;K00512;K00513;K00517;K01773;K01832;K04122;K04123;K05280;K05917;K07381;K07382;K07408;K07409;K07410;K07411;K07412;K07413;K07414;K07415;K07416;K07417;K07418;K07419;K07420;K07422;K07423;K07424;K07425;K07426;K07427;K07428;K07429;K07433;K07434;K07435;K07436;K07437;K07438;K07440;K07824;K09587;K09588;K09590;K09754;K09755;K09831;K09832;K09837;K09843;K10437;…	PF00067.24
evm.model.NODE_1878_length_48911_cov_18.489095.1	/	/	GO:0055085;GO:0015267;GO:0016020	K02440;K03441;K06188;K09863;K09864;K09865;K09866;K09867;K09868;K09869;K09872;K09873;K09874;K09876;K09877;K09884;K09886	PF00230.22
evm.model.NODE_1473_length_54326_cov_13.324083.1	/	/	/	/	/
evm.model.NODE_8031_length_15912_cov_17.381248.1	/	/	GO:0048544;GO:0048226;GO:0006468;GO:0004672;GO:0045177;GO:0002215;GO:0005524;GO:0005730;GO:0005634;GO:0005515;GO:0016301;GO:0005886	K00871;K00907;K00908;K00909;K00910;K00916;K00924;K01301;K01769;K02087;K02088;K02089;K02090;K02091;K02178;K02202;K02206;K02208;K02211;K02214;K02216;K02218;K02449;K02515;K02677;K02831;K02861;K03083;K03097;K03114;K03176;K04345;K04360;K04361;K04362;K04363;K04365;K04366;K04367;K04368;K04369;K04371;K04372;K04373;K04388;K04406;K04407;K04408;K04409;K04410;K04411;K04412;K04413;K04414;K04415;K04416;K04417;…	PF01453.26;PF08276.13;PF00069.27;PF07714.19;PF00954.22
evm.model.NODE_2113_length_46037_cov_17.940231.5	senescenceassociated family protein	Senescence-associated protein AAF, chlorolplastic	/	/	/
evm.model.NODE_9355_length_12736_cov_17.017924.1	/	/	/	/	PF03619.18
evm.model.NODE_4852_length_26974_cov_18.962454.1	/	/	/	/	/
evm.model.NODE_6987_length_19000_cov_15.933132.1	/	/	/	K14765;K14767	PF04000.17
evm.model.NODE_21733_length_1101_cov_24.738193.1	/	/	/	/	/
evm.model.NODE_2887_length_38736_cov_14.938823.1	/	/	/	/	/
evm.model.NODE_8519_length_14659_cov_18.161024.1	C3L33_20658	Calcium-dependent protein kinase 4	GO:0005886;GO:0005524;GO:0005515;GO:0005509;GO:0004672;GO:0048226;GO:0006468;GO:0016301;GO:1901527;GO:0005730;GO:0042802;GO:0045177;GO:0002215;GO:0005634	K00871;K00907;K00908;K00909;K00910;K00916;K00924;K01165;K01301;K02087;K02088;K02089;K02090;K02091;K02178;K02183;K02202;K02206;K02208;K02211;K02214;K02216;K02218;K02449;K02515;K02677;K02831;K02861;K03083;K03097;K03114;K03176;K04345;K04360;K04361;K04362;K04365;K04366;K04367;K04368;K04369;K04371;K04372;K04373;K04406;K04407;K04408;K04409;K04410;K04411;K04412;K04413;K04414;K04415;K04416;K04417;K04418;…	PF00036.34;PF13405.8;PF13833.8;PF00069.27;PF07714.19
evm.model.NODE_17159_length_2637_cov_37.288845.1	C3L33_01536	/	/	K01974;K11108;K18105	PF01137.23;PF05189.15
evm.model.NODE_6532_length_20430_cov_14.223859.1	/	/	GO:0016021;GO:0019904;GO:0004252	K02441;K07059;K09650;K19225	PF01694.24
evm.model.NODE_8704_length_14180_cov_15.453996.1	/	/	/	/	/
evm.model.NODE_9412_length_12602_cov_17.500521.2	unnamed	Histone H3.3	GO:0010369;GO:0005730;GO:0003677	K11253;K11495	PF00125.26
evm.model.NODE_6182_length_21595_cov_16.193590.1	RHSIM_RhsimUnG0135600	3-ketoacyl-CoA thiolase 2, peroxisomal	GO:0016747	K00054;K00626;K00632;K00648;K02615;K07508;K07509;K07513;K07550;K07823;K08764;K09458	PF02803.20;PF00108.25
evm.model.NODE_574_length_79106_cov_19.130187.9	/	/	GO:0009507;GO:0009793;GO:0005783;GO:0005739;GO:0003735;GO:0016554;GO:0022626;GO:0080156;GO:0003727	K10683;K17655;K17659;K17669;K17710;K17964;K18155;K18213;K20163	PF01535.22;PF12854.9;PF13041.8;PF13812.8;PF17177.6
evm.model.NODE_7337_length_17889_cov_18.397647.2	RHSIM_Rhsim08G0232400	/	GO:0009735;GO:0003723;GO:0005829;GO:0005730;GO:0010445	K11091;K11094;K11294;K12872;K12881;K12890;K12896;K12897;K13126;K13157;K13190;K13195;K13201;K13219;K14573;K14787;K22611;K25091	PF00076.24
evm.model.NODE_4814_length_27173_cov_21.731125.1	/	/	GO:0005744	K17804	PF04280.17
evm.model.NODE_7653_length_16976_cov_16.378598.2	heat shock protein 83like	Heat shock protein 90-1	GO:0006457;GO:0005524;GO:0051082;GO:0016887	K04079;K09487;K09488	PF00183.20
evm.model.NODE_1866_length_49103_cov_16.275237.7	RHSIM_Rhsim03G0178900	/	GO:0043565;GO:0003700;GO:0006355	K09414;K09415;K09416;K09417;K09419;K15859	PF00447.19
evm.model.NODE_544_length_80365_cov_16.987226.1	RHSIM_RhsimUnG0165300	/	/	K20305;K20306	PF08626.13
evm.model.NODE_11367_length_8929_cov_17.990229.1	LOC114323169 isoform X5	/	GO:0006364	K07447	PF03652.17
evm.model.NODE_2261_length_44324_cov_17.442225.7	RHSIM_RhsimUnG0177500	/	GO:0006367;GO:0022626;GO:0016554;GO:0003727;GO:0005739;GO:0005783;GO:0009793;GO:0009507;GO:0003735;GO:0080156	K03131;K10683;K17669;K17710;K17964;K19589	PF01535.22;PF12854.9;PF13041.8;PF07571.15
evm.model.NODE_6371_length_21024_cov_14.331244.1	/	/	/	/	/
evm.model.NODE_2033_length_47019_cov_15.859997.1	/	/	/	/	/
evm.model.NODE_28_length_157650_cov_16.533008.5	RHSIM_Rhsim06G0191100	/	GO:0005886;GO:0005515;GO:0005509;GO:1901527	K02183;K10840;K13448;K16465;K16466;K24345	PF13833.8
evm.model.NODE_89_length_128139_cov_16.647025.7	/	/	GO:0009737	K03255	PF12807.9
evm.model.NODE_761_length_72042_cov_17.577821.6	/	/	GO:0071949	K00231;K00303;K00313;K00480;K00481;K00486;K00492;K03184;K03185;K03380;K05712;K06126;K06443;K09461;K09838;K10676;K14672;K14974;K15319;K16022;K16839;K17830;K17940;K18071;K18276;K18386;K18800;K19189;K20940;K20943;K21267;K21272;K21401;K22270;K23666	PF01494.21
evm.model.NODE_1576_length_52835_cov_16.870911.2	C3L33_14056	/	GO:0009737;GO:0006355	K11644;K22381;K23213;K23804	PF02671.23;PF16879.7;PF08295.14
evm.model.NODE_24532_length_797_cov_0.385075.1	/	/	/	/	/
evm.model.NODE_1579_length_52815_cov_18.138836.2	RHSIM_Rhsim04G0006400	/	GO:0052667;GO:0008168	K00564;K02493;K02687;K07317;K07320;K07579;K07755;K15460;K19589;K23095;K24418	PF13649.8;PF13847.8;PF05175.16;PF06325.15
evm.model.NODE_24580_length_794_cov_0.686657.1	/	/	/	/	/
evm.model.NODE_1425_length_55063_cov_17.597459.6	C3L33_07610	/	/	K12795;K15730;K18409	PF04969.18
evm.model.NODE_5895_length_22676_cov_17.055524.7	/	/	/	K08900	/
evm.model.NODE_8773_length_14008_cov_15.676896.1	/	/	/	/	/
evm.model.NODE_1478_length_54272_cov_15.372925.2	/	/	GO:0005829	K00002;K00011;K04883;K05275;K05882;K06221;K06222;K06607;K07079;K13315;K17647;K17743;K18471;K19265;K19639;K23107;K23257	PF00248.23
evm.model.NODE_956_length_65692_cov_17.625013.8	/	/	/	/	/
evm.model.NODE_49_length_141955_cov_17.727050.5	/	/	/	K01510	PF05078.14;PF11250.10
evm.model.NODE_5069_length_26023_cov_19.753089.1	/	/	/	/	/
evm.model.NODE_16_length_172744_cov_17.731811.20	C3L33_16526	/	GO:0009507;GO:0045324;GO:0006810;GO:0005515;GO:0005525;GO:0005886;GO:0009506;GO:0003924;GO:0005774	K03595;K06883;K06946	PF04548.18;PF01926.25;PF03193.18
evm.model.NODE_1053_length_62920_cov_18.190276.2	/	/	/	K08507	PF09753.11
evm.model.NODE_4633_length_27942_cov_13.770735.2	/	/	/	/	/
evm.model.NODE_1495_length_54075_cov_15.831412.3	ATPdependent Clp protease proteolytic subunit 2 like	/	GO:0003723	K01358;K07403	PF00574.25
evm.model.NODE_33684_length_506_cov_1.242744.1	/	/	/	K02014;K15721;K16087;K16088;K16089;K16090;K16091;K16092	PF00593.26
evm.model.NODE_435_length_86637_cov_18.200497.6	/	/	GO:0005739;GO:0005783;GO:0009793;GO:0016554;GO:0003735;GO:0003727;GO:0009507;GO:0080156;GO:0022626	K10683;K17406;K17655;K17659;K17669;K17674;K17710;K17964;K18155;K18213;K19589;K19804;K20163;K20480	PF01535.22;PF12854.9;PF13041.8;PF13812.8;PF17177.6
evm.model.NODE_15582_length_3742_cov_10.607192.1	/	/	/	/	/
evm.model.NODE_9235_length_12991_cov_13.632851.1	/	/	GO:0005737;GO:0005094	K12462	PF02115.19
evm.model.NODE_2038_length_46981_cov_18.852115.2	C3L33_14373	/	GO:0012511;GO:0016021	/	PF01277.19
evm.model.NODE_28310_length_612_cov_1.138144.1	/	/	GO:0006355;GO:0005515	K02491;K06930;K07648;K07652;K07698;K07716;K11357;K11383;K13533;K13587;K13924;K14986;K21084;K23916	PF00989.27;PF08447.14;PF08448.12;PF13188.9;PF13426.9
evm.model.NODE_4087_length_30734_cov_16.258209.4	HYC85_010267	Probable nucleolar protein 5-2	/	K03243;K10750;K10779;K11135;K12844;K14564;K14565	PF01798.20;PF08156.15
evm.model.NODE_511_length_82027_cov_16.675812.3	cathepsin Blike protease 3	/	GO:0004197;GO:0050790;GO:0008234;GO:0006508	K01275;K01363;K01365;K01366;K01368;K01371;K01373;K01374;K01375;K06000;K08568;K08569;K08570;K08571;K08572;K09599;K09600;K09601;K13441;K13537;K13538;K16290;K16292;K20738;K20739;K20740;K20741;K24271;K24378;K24379;K24909	PF00112.25;PF08127.15
evm.model.NODE_4201_length_30134_cov_17.001300.3	RHSIM_Rhsim05G0061800	/	GO:0003755;GO:0000413	K00801;K01802;K03767;K03768;K05864;K09563;K09564;K09565;K09566;K09567;K10598;K12172;K12733;K12734;K12735;K12736;K12737;K12738;K12739;K12740;K17284	PF00160.23
evm.model.NODE_5282_length_25140_cov_17.076280.1	Triosephosphate transporter domain protein	/	GO:0005794;GO:0016021;GO:0016020	K03298;K15268;K15269;K15272;K15277;K15279;K15280;K15281;K15283;K15284;K15285;K15286;K15356	PF00892.22;PF03151.18
evm.model.NODE_858_length_68622_cov_16.886327.1	C3L33_18568	/	/	K10602;K10607;K11997;K12021;K13125;K18624;K23333;K23338	PF10607.11;PF14634.8;PF13445.8
evm.model.NODE_2967_length_38175_cov_16.720931.2	RHSIM_Rhsim04G0165700	/	/	/	PF13968.8;PF04578.15
evm.model.NODE_5162_length_25590_cov_15.177944.2	/	/	/	/	PF03108.17
evm.model.NODE_9736_length_11888_cov_15.778335.2	C3L33_15402	/	/	K06177;K06179;K06180;K15453;K15454	/
evm.model.NODE_2137_length_45699_cov_16.133371.2	RHSIM_Rhsim05G0094000	/	/	K03699;K16302	PF00571.30
evm.model.NODE_25369_length_736_cov_1.793103.1	/	/	/	/	/
evm.model.NODE_1263_length_58326_cov_15.110053.3	C3L33_10335	/	GO:0005509;GO:0005515;GO:1901527;GO:0005886	K02183;K10840;K13448;K16465;K16466;K24345	PF13833.8
evm.model.NODE_298_length_95525_cov_17.165349.5	RHSIM_Rhsim05G0201100	/	/	K04714;K22697	PF14360.8
evm.model.NODE_580_length_78898_cov_16.621447.9	/	/	GO:0016491;GO:0050660	K00075	PF01565.25
evm.model.NODE_5966_length_22354_cov_15.150898.2	RHSIM_Rhsim03G0222500	/	GO:0005829;GO:0009735;GO:0005730;GO:0003723;GO:0010445	K11294;K13091;K13165;K14573;K15191;K22611;K24992	PF00076.24
evm.model.NODE_3537_length_34080_cov_21.621977.1	/	/	/	K15436	/
evm.model.NODE_19596_length_1577_cov_1.066897.1	/	/	/	/	/
evm.model.NODE_30382_length_565_cov_1.132420.1	/	/	/	/	/
evm.model.NODE_8800_length_13937_cov_16.362998.1	RHSIM_Rhsim13G0006100	/	GO:0006366	K03127;K11313	PF02269.18
evm.model.NODE_5456_length_24381_cov_16.098046.1	/	/	GO:0008236;GO:0006508	K01276;K01285;K09649	PF05577.14
evm.model.NODE_609_length_77831_cov_18.377522.6	Peptidylprolyl cistrans isomerase	Peptidyl-prolyl cis-trans isomerase CYP22	GO:0000413;GO:0003755	K00801;K01802;K03767;K03768;K05864;K09563;K09564;K09565;K09566;K09567;K10598;K12172;K12733;K12734;K12735;K12736;K12737;K12738;K12739;K12740;K17284	PF00160.23
evm.model.NODE_5846_length_22851_cov_14.847298.2	/	/	/	K03686;K04082;K05516;K05801;K09502;K09503;K09504;K09505;K09506;K09507;K09508;K09509;K09510;K09511;K09512;K09513;K09514;K09515;K09517;K09518;K09519;K09520;K09521;K09522;K09523;K09524;K09525;K09527;K09528;K09529;K09530;K09531;K09532;K09534;K09536;K09537;K09538;K09540;K14002;K17867;K19370;K19371;K19373;K19374;K23051	PF00226.33
evm.model.NODE_13279_length_6126_cov_13.068345.1	/	/	/	/	/
evm.model.NODE_280_length_97575_cov_17.732031.3	RHSIM_Rhsim07G0136400	/	/	K14977	PF07883.13
evm.model.NODE_5443_length_24437_cov_16.635376.1	/	/	/	K01046	/
evm.model.NODE_7103_length_18647_cov_13.771166.1	/	/	/	K06700	PF11566.10
evm.model.NODE_952_length_65782_cov_17.766827.1	/	/	/	K01394;K01413;K07763;K08000;K08002	PF00045.21
evm.model.NODE_2469_length_42366_cov_14.720921.1	/	/	GO:0044237	K03239;K03680;K03754;K08963;K18237	PF01008.19
evm.model.NODE_5742_length_23258_cov_16.184082.2	/	/	/	/	/
evm.model.NODE_2455_length_42508_cov_17.211628.3	/	/	/	K12811;K13095;K17450	/
evm.model.NODE_2213_length_44822_cov_18.572458.2	Acr_01g0012790	/	/	/	/
evm.model.NODE_2676_length_40489_cov_18.222957.1	villin2like	/	GO:0007010;GO:0005829;GO:0003779	K05761;K05768;K07520;K08017;K10368;K10369;K14007	PF00626.24;PF02209.21
evm.model.NODE_295_length_95831_cov_15.980576.8	/	/	GO:0005737;GO:0008649;GO:0006364	K03501	PF02527.17
evm.model.NODE_6067_length_21953_cov_13.804728.1	RHSIM_Rhsim06G0116200	/	GO:0048226;GO:0005515;GO:0002215;GO:0005524;GO:0005730;GO:0004672;GO:0005886;GO:0016301;GO:0045177;GO:0005634;GO:0006468	K00871;K00907;K00908;K00909;K00910;K00916;K00924;K01165;K01301;K01769;K02087;K02088;K02089;K02090;K02091;K02178;K02202;K02206;K02208;K02211;K02214;K02216;K02218;K02449;K02515;K02677;K02831;K02861;K03083;K03097;K03114;K03176;K04345;K04360;K04361;K04362;K04363;K04365;K04366;K04367;K04368;K04369;K04371;K04372;K04373;K04406;K04407;K04408;K04409;K04410;K04411;K04412;K04413;K04414;K04415;K04416;K04417;…	PF00069.27;PF07714.19
evm.model.NODE_10827_length_9816_cov_17.227268.1	RHSIM_Rhsim01G0293700	/	GO:0005886;GO:0002215	K03688;K08869	PF03109.18
evm.model.NODE_815_length_70029_cov_15.785171.5	/	/	/	/	/
evm.model.NODE_6392_length_20947_cov_14.952882.1	/	/	/	/	/
evm.model.NODE_1963_length_47930_cov_17.071502.4	RHSIM_Rhsim04G0085000	/	GO:0003676;GO:0005524;GO:0000373;GO:0005634;GO:0003729;GO:0009506;GO:0005730	K02240;K02349;K03257;K03580;K03654;K03655;K03702;K03722;K03724;K03725;K03726;K03732;K04066;K05590;K05591;K05592;K06877;K07012;K10730;K10843;K10896;K10899;K10900;K10901;K10902;K11592;K11594;K11927;K12614;K12646;K12647;K12649;K12811;K12812;K12823;K12835;K12858;K13025;K13116;K13131;K13177;K13178;K13179;K13181;K13182;K13183;K13982;K14635;K14776;K14777;K14778;K14779;K14784;K14805;K14806;K14807;K14808;…	PF00270.31;PF00271.33
evm.model.NODE_8244_length_15336_cov_16.941351.1	C3L33_10067	/	/	/	PF16455.7
evm.model.NODE_789_length_70768_cov_18.400886.6	/	/	/	K12126;K16189	/
evm.model.NODE_856_length_68694_cov_17.687649.4	/	/	/	/	/
evm.model.NODE_629_length_76628_cov_17.873387.8	RHSIM_Rhsim07G0046300	/	GO:0005829;GO:0019762	K10442;K10443;K10444;K10446;K10450;K10454;K10455;K10457;K10458;K10461;K10464;K10473;K13956;K15046;K17948	PF13964.8
evm.model.NODE_4708_length_27592_cov_18.183980.1	/	/	/	/	/
evm.model.NODE_34070_length_496_cov_0.780488.1	/	/	/	K01854;K20678	/
evm.model.NODE_3953_length_31496_cov_15.262775.1	C3L33_04057	/	/	K03676;K07390;K17479	/
evm.model.NODE_1743_length_50469_cov_17.184180.1	RHSIM_Rhsim02G0118900	/	GO:0002215;GO:0005886	K03688;K08869	PF03109.18
evm.model.NODE_47_length_142606_cov_17.765355.9	C3L33_04286	Alcohol dehydrogenase class-3	/	K00001;K00004;K00008;K00055;K00060;K00083;K00094;K00095;K00098;K00119;K00121;K00148;K00153;K00224;K00344;K00359;K05351;K07512;K07538;K08322;K10133;K11337;K11628;K12430;K12431;K12432;K12433;K12442;K12957;K13548;K13951;K13952;K13953;K13955;K13979;K13980;K14446;K14465;K14577;K14629;K15020;K15644;K16001;K16373;K16375;K16393;K16401;K16410;K17068;K17818;K17829;K18124;K18125;K18369;K18382;K18857;K18980;…	PF08240.14;PF00107.28
evm.model.NODE_4011_length_31228_cov_15.872866.1	RHSIM_Rhsim10G0094000	/	/	/	/
evm.model.NODE_2290_length_44023_cov_18.191065.6	/	/	/	K03531	/
evm.model.NODE_2543_length_41688_cov_16.293568.3	/	/	/	K03145;K15076	PF08711.13
evm.model.NODE_1004_length_64393_cov_17.378645.4	/	/	GO:0006355;GO:0005524;GO:0048366;GO:0005634	/	PF08880.13;PF08879.12
evm.model.NODE_2603_length_41140_cov_16.456977.1	/	/	GO:0043565;GO:0006355	K09182;K09183;K09184;K14858;K17894;K17895;K17896;K21630	PF00320.29
evm.model.NODE_1097_length_61999_cov_17.143490.5	RHSIM_Rhsim04G0038500	/	/	/	/
evm.model.NODE_331_length_93412_cov_16.916064.2	C3L33_09492	/	GO:0005525;GO:0045324;GO:0009506;GO:0009507;GO:0005774;GO:0005515	K03595;K03650;K03665;K03977;K03979;K04759;K06942;K06943;K06944;K14738;K19788	PF02421.20;PF01018.24;PF01926.25
evm.model.NODE_1636_length_51928_cov_16.177603.3	C3L33_17653	Protein TRIGALACTOSYLDIACYLGLYCEROL 3, chloroplastic	GO:0009507;GO:0005524;GO:0005774;GO:0016887;GO:0006810;GO:0009506;GO:0005886	K00400;K01552;K01990;K01995;K01996;K02000;K02003;K02006;K02010;K02013;K02017;K02018;K02021;K02028;K02031;K02032;K02034;K02036;K02041;K02045;K02049;K02052;K02056;K02062;K02065;K02068;K02069;K02071;K02074;K02193;K02471;K03235;K03701;K05031;K05032;K05033;K05641;K05642;K05643;K05644;K05645;K05646;K05647;K05648;K05649;K05650;K05651;K05652;K05653;K05654;K05655;K05656;K05657;K05658;K05659;K05660;K05661;…	PF13304.8;PF00005.29
evm.model.NODE_251_length_99624_cov_17.454516.7	RHSIM_Rhsim03G0235900	/	/	K00414;K00415;K01412;K07263;K14704;K17732	PF00675.22;PF05193.23
evm.model.NODE_30224_length_568_cov_1.072562.1	/	/	/	/	/
evm.model.NODE_1586_length_52754_cov_15.273244.4	/	/	/	/	/
evm.model.NODE_383_length_89749_cov_16.425498.10	/	/	GO:0006511;GO:0006355;GO:0019005;GO:0008284;GO:0005777;GO:0005515	/	PF00646.35;PF12937.9
evm.model.NODE_11807_length_8194_cov_15.183463.2	/	/	/	/	/
evm.model.NODE_5633_length_23713_cov_16.245951.1	RHSIM_Rhsim04G0046000	/	/	K02179;K17544;K17902;K18341;K18469;K19944;K19945;K19951;K19953;K20133;K20134;K20165;K20166;K20167;K20168;K20176;K20242;K20284;K20360;K20372;K20396;K21841;K22555;K24795;K24796;K24797;K24799;K24800	PF00566.20
evm.model.NODE_3868_length_31989_cov_17.622779.3	/	/	GO:0006508;GO:0008234	/	PF02902.21;PF13963.8
evm.model.NODE_1237_length_59000_cov_18.299781.6	/	/	/	/	/
evm.model.NODE_38_length_151104_cov_18.640972.14	/	/	GO:0006508;GO:0004252;GO:0005515	K01318;K04691;K04771;K04772;K04775;K08070;K08372;K08669;K08784;K08785;K08786;K23012	PF13180.8;PF17815.3;PF00089.28;PF13365.8
evm.model.NODE_198_length_106501_cov_17.032611.7	tubulin beta chainlike	Tubulin beta chain	GO:0005525	K07374;K07375;K10389;K10390;K10391;K15303;K22222	PF00091.27;PF03953.19
evm.model.NODE_2981_length_38053_cov_14.425671.3	C3L33_15690	/	GO:0016020	K21989	PF14703.8;PF02714.17;PF13967.8
evm.model.NODE_2583_length_41299_cov_14.001142.3	/	/	/	/	/
evm.model.NODE_7995_length_16040_cov_16.576950.1	RHSIM_RhsimUnG0131400	/	/	/	/
evm.model.NODE_1214_length_59441_cov_19.152190.1	RHSIM_Rhsim10G0093100	Branched-chain amino acid aminotransferase 2, chloroplastic	/	K00826;K21346	/
evm.model.NODE_204_length_105511_cov_17.409863.9	RHSIM_Rhsim05G0013300	/	/	/	PF10998.10
evm.model.NODE_2828_length_39223_cov_16.329983.3	Protein MGF 1102L like	/	/	K15977	PF05514.13
evm.model.NODE_891_length_67576_cov_17.468413.4	C3L33_10228	/	GO:0005975;GO:0004650	K01184;K01213;K18580;K18650	PF00295.19;PF12708.9
evm.model.NODE_5171_length_25548_cov_19.257110.1	/	/	/	K00774;K02220;K04503;K05868;K06626;K06627;K06646;K06650;K06651;K06659;K10145;K10146;K10151;K10152;K10289;K10861;K14505;K18810;K18811;K18812;K18813;K21663;K21770;K21771;K21777;K23469	PF02984.21;PF00134.25
evm.model.NODE_1697_length_51194_cov_17.986136.2	/	/	/	/	/
evm.model.NODE_3176_length_36500_cov_18.439887.6	/	/	GO:0016020;GO:0015276	K02030;K05197;K05198;K05199;K05200;K05201;K05202;K05203;K05204;K05205;K05206;K05207;K05208;K05209;K05210;K05211;K05213;K05214;K05313;K05387;K07679;K10036;K10037;K17062	PF00060.28;PF00497.22
evm.model.NODE_4611_length_28060_cov_17.999821.2	/	/	/	K13963;K17604	/
evm.model.NODE_17771_length_2308_cov_13.696928.1	/	/	GO:0007165	/	PF03822.16
evm.model.NODE_19_length_166515_cov_16.703308.11	/	/	GO:0009408;GO:0009737;GO:0005515;GO:0090568;GO:1900459;GO:0016567	K04460;K05864;K09523;K09527;K09553;K09560;K09561;K09571;K09572;K09667;K11807;K12274;K12795;K14500;K15069;K15712;K16365;K17766;K17768;K19758;K19870;K20097;K21991;K23002;K23424;K24254;K24634;K24652;K24925;K24926;K24927;K24936;K24946	PF03478.20;PF00515.30;PF13414.8;PF07719.19
evm.model.NODE_514_length_81892_cov_17.654400.2	RHSIM_Rhsim04G0189900	/	GO:0005783;GO:0003735;GO:0003727;GO:0009793;GO:0005739;GO:0080156;GO:0022626;GO:0016554;GO:0009507	K02083;K06016;K17669;K17710;K17964;K18151	PF01535.22;PF12854.9;PF13041.8;PF13812.8
evm.model.NODE_1867_length_49095_cov_16.415884.4	FH972_025837	/	/	/	PF14547.8;PF14368.8
evm.model.NODE_50_length_140914_cov_17.028199.5	/	/	GO:0080156;GO:0009507;GO:0016554;GO:0005739;GO:0005783;GO:0003727;GO:0003735;GO:0009793;GO:0022626	K10683;K17655;K17659;K17669;K17710;K17964;K19589	PF01535.22;PF12854.9;PF13041.8;PF13812.8
evm.model.NODE_6244_length_21412_cov_19.186892.1	C3L33_06261	/	/	/	/
evm.model.NODE_3354_length_35194_cov_16.162318.1	/	/	/	K08871;K11684;K11721;K11722;K11724	PF17035.7
evm.model.NODE_1668_length_51531_cov_19.228543.2	RHSIM_Rhsim08G0233100	/	/	/	/
evm.model.NODE_5370_length_24727_cov_17.172561.1	/	/	/	K02146	PF10536.11
evm.model.NODE_41_length_149715_cov_16.795030.12	/	/	GO:0008126;GO:0016788;GO:0042335	K11018;K12686;K15349;K21026;K21831	PF00657.24
evm.model.NODE_205_length_105473_cov_38.578769.3	RHSIM_Rhsim12G0018200	/	GO:0006508;GO:0004185	K01288;K08249;K09645;K09646;K09756;K09757;K11303;K13289;K16296;K16297;K16298	PF00450.24
evm.model.NODE_694_length_74472_cov_16.164759.3	/	/	/	/	/
evm.model.NODE_26520_length_669_cov_47.784133.1	/	/	/	K13457	PF18052.3
evm.model.NODE_5786_length_23094_cov_16.993164.2	/	/	/	/	/
evm.model.NODE_6356_length_21103_cov_14.707285.1	/	/	/	/	/
evm.model.NODE_5412_length_24567_cov_16.091776.1	RHSIM_Rhsim09G0035000	/	/	K09539;K17805	PF03656.15
evm.model.NODE_9614_length_12157_cov_4.475977.8	/	/	GO:0008233;GO:0005774;GO:0005524;GO:0009506;GO:0006810;GO:0005886;GO:0006508;GO:0014035;GO:0016021;GO:0055085	K00400;K01552;K01990;K01995;K01996;K02000;K02003;K02006;K02010;K02013;K02017;K02018;K02021;K02028;K02031;K02032;K02036;K02041;K02045;K02049;K02052;K02056;K02062;K02065;K02068;K02069;K02071;K02074;K02193;K02471;K03235;K03701;K05031;K05032;K05033;K05641;K05642;K05643;K05644;K05645;K05647;K05648;K05649;K05650;K05651;K05652;K05653;K05654;K05655;K05656;K05657;K05658;K05659;K05660;K05661;K05662;K05664;…	PF00664.25;PF00005.29;PF03412.17
evm.model.NODE_10233_length_10932_cov_15.695049.1	C3L33_07837	/	GO:0016020;GO:0016747;GO:0006633	K00648;K00660;K11608;K12644;K13231;K13232;K13233;K15397;K15431;K16167;K16231;K16233;K16424;K16872;K17212;K19580;K20503;K21378;K21384;K21385;K21386;K22317	PF08541.12;PF02797.17;PF08392.14
evm.model.NODE_27_length_157651_cov_17.101153.14	/	/	/	K08498;K08501;K08502;K08504;K08506;K08508;K08509;K18211;K18212	/
evm.model.NODE_2282_length_44107_cov_16.010618.3	C3L33_06055	/	GO:0005525;GO:0005515;GO:0045324;GO:0009506;GO:0009507;GO:0005774	K03595;K03650;K03665;K03977;K03978;K03979;K06883;K06946;K06948;K14537;K14538;K14539;K14540;K19828	PF01926.25
evm.model.NODE_5996_length_22255_cov_16.792164.2	alphabetaHydrolases superfamily protein	/	GO:0016788;GO:0009793;GO:0005886	K00433;K01048;K01054;K01055;K01175;K01259;K01561;K01563;K03124;K05714;K06049;K06889;K08680;K08726;K09023;K10216;K13701;K15756;K16050;K18053;K18399;K18457;K18614;K19311;K22318;K22368;K22369;K23465	PF00561.22;PF12697.9;PF12146.10
evm.model.NODE_3237_length_36008_cov_17.200385.1	RHSIM_Rhsim06G0188100	/	GO:0005515;GO:0002215;GO:0045177;GO:0006468;GO:0048226;GO:0004672;GO:0005634;GO:0005730;GO:0016301;GO:0005886;GO:0005524	K00871;K00907;K00908;K00909;K00910;K00916;K00924;K01165;K01301;K01769;K02087;K02088;K02089;K02090;K02091;K02202;K02206;K02208;K02211;K02214;K02216;K02218;K02449;K02515;K02677;K02831;K02861;K03083;K03097;K03114;K03176;K04345;K04360;K04361;K04362;K04363;K04365;K04366;K04367;K04368;K04369;K04371;K04372;K04373;K04388;K04406;K04407;K04408;K04409;K04410;K04411;K04412;K04413;K04414;K04415;K04416;K04417;…	PF00069.27;PF07714.19
evm.model.NODE_1507_length_53889_cov_16.807113.6	RHSIM_Rhsim09G0088300	/	GO:0003700;GO:0043565;GO:0006355	K09414;K09415;K09416;K09417;K09419;K15859	PF00447.19
evm.model.NODE_16646_length_2956_cov_2.297985.2	/	/	/	/	/
evm.model.NODE_5352_length_24840_cov_16.555012.1	RHSIM_Rhsim02G0069900	/	GO:0008017;GO:0003777;GO:0007018;GO:0005524	K01952;K06227;K10392;K10393;K10394;K10395;K10396;K10397;K10398;K10399;K10400;K10401;K10402;K10403;K10404;K10405;K10406;K11498;K16491;K17387;K17914;K17915;K17916;K18627;K18806;K20196;K20197;K20198;K23693;K24185;K24186;K24928	PF00225.25;PF16796.7
evm.model.NODE_1461_length_54668_cov_17.698172.8	/	/	GO:0010109;GO:0015299;GO:0009507;GO:0055085;GO:0010183;GO:0006812;GO:0016021	K03455;K11745;K11747	PF00999.23
evm.model.NODE_1009_length_64297_cov_17.491990.2	RHSIM_Rhsim11G0158300	/	/	/	/
evm.model.NODE_540_length_80500_cov_16.040213.2	RHSIM_Rhsim03G0044600	/	/	K12366;K18985;K19241;K23538	PF04727.15
evm.model.NODE_9932_length_11522_cov_17.399561.2	F0562_004590	/	/	/	/
evm.model.NODE_3229_length_36068_cov_16.410840.1	/	/	GO:0008134;GO:0005730;GO:0003677;GO:0006355	K02331	PF04931.15
evm.model.NODE_3612_length_33630_cov_16.233979.4	/	/	GO:0004553;GO:0005975	K01188;K01220;K01223;K01229;K01237;K05350;K12693;K12695;K13031;K13032;K14756;K15748;K17192;K17194;K19964;K20834;K20835;K20852;K21000;K21362;K22092;K22279;K22404;K22425	PF00232.20
evm.model.NODE_6123_length_21766_cov_14.570128.4	/	/	/	/	/
evm.model.NODE_4191_length_30201_cov_15.199209.2	/	/	/	/	/
evm.model.NODE_11939_length_7995_cov_18.635867.1	/	/	/	/	/
evm.model.NODE_6048_length_22009_cov_17.402066.1	RHSIM_Rhsim03G0193200	/	/	K08237;K12356;K12930;K12938;K13078;K13227;K13263;K13493;K13495;K13496;K13691;K13692;K14595;K15775;K21370;K21372;K22771;K22845;K22950;K23154;K23260;K23452;K23520;K23523;K23524	/
evm.model.NODE_238_length_101296_cov_17.564412.13	/	/	GO:0043130;GO:0035091	K04705;K12182;K12404;K20524	PF03127.16;PF00790.21
evm.model.NODE_16177_length_3298_cov_13.109745.1	/	/	/	/	/
evm.model.NODE_323_length_94021_cov_18.176593.1	/	/	GO:0051082;GO:0031072	K00728;K03686;K04082;K04506;K05516;K05801;K09502;K09503;K09504;K09505;K09506;K09507;K09508;K09509;K09510;K09511;K09512;K09513;K09514;K09515;K09517;K09518;K09519;K09520;K09521;K09522;K09523;K09524;K09525;K09527;K09528;K09529;K09530;K09531;K09532;K09533;K09534;K09536;K09537;K09538;K09540;K09545;K14002;K17867;K19370;K19371;K19372;K19373;K19374;K23051;K23052	PF00226.33;PF01556.20;PF00684.21
evm.model.NODE_6820_length_19494_cov_15.913668.1	/	/	/	/	PF12023.10
evm.model.NODE_7946_length_16163_cov_16.530868.1	/	/	/	/	/
evm.model.NODE_10851_length_9786_cov_16.943783.1	/	/	GO:0004497;GO:0020037;GO:0016705;GO:0005506	K00487;K00488;K00489;K00490;K00493;K00495;K00497;K00498;K00512;K00513;K00517;K01773;K01831;K01832;K04122;K04123;K05280;K05917;K07381;K07382;K07408;K07409;K07410;K07411;K07412;K07413;K07414;K07415;K07416;K07417;K07418;K07419;K07420;K07422;K07423;K07424;K07425;K07426;K07427;K07428;K07429;K07430;K07431;K07433;K07434;K07435;K07436;K07437;K07438;K07439;K07440;K07824;K09587;K09588;K09589;K09590;K09754;…	PF00067.24
evm.model.NODE_9219_length_13015_cov_16.021105.1	RHSIM_Rhsim13G0197700	/	/	K12383;K13443	PF02221.17
evm.model.NODE_20_length_164878_cov_17.312314.4	RHSIM_Rhsim10G0172500	Guanosine nucleotide diphosphate dissociation inhibitor At5g09550	GO:0005092;GO:0007264	K09516;K09835;K17255;K23460	PF00996.20
evm.model.NODE_6396_length_20932_cov_14.750733.1	/	/	/	K18801	PF04669.15
evm.model.NODE_1334_length_56686_cov_17.719408.4	RHSIM_Rhsim06G0141900	/	/	K02207;K04552;K04553;K04554;K04555;K04649;K06689;K10573;K10574;K10575;K10577;K10579;K10580;K10581;K10583;K10585;K10586;K10687;K10688;K10689;K13960;K20217	PF00179.28
evm.model.NODE_2521_length_41899_cov_17.350977.2	TRNA modification GTPase	/	GO:0009507;GO:0045324;GO:0009506;GO:0005525;GO:0005515;GO:0005774	K03595;K03650;K03665;K03977;K03978;K04759;K06883;K06944;K06946;K06948;K07870;K14538;K14540;K19828	PF02421.20;PF01926.25;PF12631.9;PF10396.11
evm.model.NODE_9149_length_13192_cov_16.133410.2	cytochrome b5like	/	/	/	/
evm.model.NODE_9800_length_11757_cov_16.387188.2	/	/	/	/	/
evm.model.NODE_9584_length_12234_cov_16.446849.2	C3L33_01606	/	/	K06149;K14055	PF00582.28
evm.model.NODE_7_length_199463_cov_16.395513.4	/	/	/	/	/
evm.model.NODE_8770_length_14014_cov_19.659394.3	/	/	/	/	/
evm.model.NODE_10185_length_11024_cov_15.560797.1	C3L33_04392	/	GO:0047429;GO:0009143	K16904	PF12643.9
evm.model.NODE_5920_length_22525_cov_17.269354.1	/	/	GO:0006810;GO:0005886;GO:0016020	K02013;K02074;K05679;K05680;K05681;K08711;K08712;K10834;K12608;K21396;K24040;K25028	PF01061.26;PF14510.8
evm.model.NODE_2689_length_40356_cov_15.671953.6	/	/	GO:0003735;GO:0005840;GO:0006412	K02970	PF01165.22
evm.model.NODE_3302_length_35626_cov_15.589707.1	/	/	GO:0010102;GO:0006468;GO:0005524;GO:0004672;GO:0002215;GO:0005515;GO:0005634;GO:0005886;GO:0004663;GO:0005730;GO:0048226;GO:0045177;GO:0016301	K00109;K00871;K00908;K00910;K00916;K00924;K01769;K02087;K02088;K02089;K02090;K02091;K02202;K02206;K02211;K02216;K02449;K02831;K02861;K03083;K03114;K03176;K04306;K04307;K04345;K04360;K04361;K04362;K04365;K04366;K04367;K04368;K04369;K04371;K04373;K04410;K04411;K04412;K04416;K04417;K04418;K04419;K04420;K04421;K04422;K04423;K04424;K04426;K04427;K04428;K04429;K04430;K04431;K04432;K04433;K04440;K04441;…	PF08263.14;PF12799.9;PF13855.8;PF00069.27;PF07714.19
evm.model.NODE_20697_length_1306_cov_1.765055.2	/	/	/	/	/
evm.model.NODE_23916_length_849_cov_0.788089.1	/	/	GO:0010027	K00646;K00647;K05551;K05552;K09458;K14660;K14667	PF00109.28
evm.model.NODE_9981_length_11435_cov_13.415193.1	/	/	/	/	/
evm.model.NODE_34756_length_477_cov_0.400000.1	/	/	GO:0022857;GO:0055085;GO:0016020	K03296;K07239;K07788;K07789;K15726;K18095;K18138;K18142;K18146;K18296;K18299;K18303;K18307;K18322;K18324;K18899;K18902;K18989;K19585;K19594;K21133;K21134	PF00873.21
evm.model.NODE_788_length_70775_cov_16.647463.3	LIM domaincontaining protein WLIM1like isoform X1	/	GO:0003729	K04511;K05743;K05760;K09370;K09371;K09372;K09373;K09375;K09377;K13977;K14365;K14380;K16676;K19867;K19947;K19948;K21068;K23026;K23354;K24099;K24270;K24314;K24315;K24412;K24413;K24414;K24415;K24416;K24420;K24421	PF00412.24
evm.model.NODE_5078_length_25952_cov_16.498470.1	C3L33_17604	/	GO:0010445;GO:0009735;GO:0005829;GO:0005730;GO:0003723	K11090;K13126;K15191;K18733;K18757;K18763;K22611	PF05383.19;PF00076.24
evm.model.NODE_4702_length_27631_cov_16.744837.2	Protein CutA like	/	GO:0010038	K03926	PF03091.17
evm.model.NODE_563_length_79719_cov_18.033458.5	RHSIM_Rhsim06G0224200	/	/	K08498;K08499;K08500;K08501;K08502;K08503;K08504;K08506;K08509;K18211;K23937	PF05739.21
evm.model.NODE_2511_length_41982_cov_14.789320.2	/	/	GO:0005886;GO:0016021	K15382;K15383	PF03083.18
evm.model.NODE_10118_length_11153_cov_13.814711.2	/	/	GO:0016705;GO:0004497;GO:0005506;GO:0020037	K00490;K01832;K04123;K05917;K07418;K07425;K07426;K07427;K07428;K07429;K07440;K09843;K10717;K12645;K13400;K14338;K14999;K15001;K15003;K15005;K15007;K15638;K15639;K15747;K15826;K15907;K17687;K17691;K17726;K17728;K17729;K17730;K17731;K17814;K17861;K17873;K17875;K17952;K18228;K20660;K20661;K20662;K20663;K20666;K20667;K21164;K21995;K22492;K22727;K22728;K22997;K23139;K23276;K23807;K23808;K23809;K23814;…	PF00067.24
evm.model.NODE_1218_length_59383_cov_15.757881.4	/	/	/	K02316;K17680;K21502	PF13155.8;PF13662.8
evm.model.NODE_1351_length_56412_cov_18.156774.3	RHSIM_Rhsim09G0088600	/	GO:0003968	K11699	PF05183.14
evm.model.NODE_13590_length_5730_cov_4.502231.5	/	/	/	/	/
evm.model.NODE_33642_length_507_cov_0.602632.1	/	/	/	K01702;K01703	PF00330.22
evm.model.NODE_832_length_69485_cov_17.600262.5	RHSIM_Rhsim12G0215400	7-dehydrocholesterol reductase	GO:0016020;GO:0016126;GO:0016628	K00213;K00222;K00223;K19532	PF01222.19
evm.model.NODE_3571_length_33865_cov_16.588891.4	Protein FAR1RELATED SEQUENCE like	/	/	K17604	PF03101.17
evm.model.NODE_4497_length_28693_cov_19.333053.1	RHSIM_Rhsim09G0105100	/	GO:0016757;GO:0016020	/	PF02485.23
evm.model.NODE_78_length_130081_cov_17.074988.9	RHSIM_Rhsim05G0135800	/	/	K03254	PF01399.29
evm.model.NODE_9559_length_12290_cov_18.426293.1	RHSIM_Rhsim13G0011300	/	/	K05031;K05032;K05033;K05665;K05666;K05667;K05668;K05669;K05670;K05671;K05672;K05673;K05674;K06147;K18887;K18893	/
evm.model.NODE_12927_length_6598_cov_15.387112.1	/	/	/	/	PF03364.22
evm.model.NODE_6233_length_21446_cov_15.099723.2	/	/	/	/	/
evm.model.NODE_879_length_68046_cov_17.808772.7	RHSIM_Rhsim06G0197900	/	GO:0016779;GO:0005634	K03514;K11700;K12596;K13291;K14079;K14376;K18060;K18709	PF01909.25;PF03828.21;PF19088.2
evm.model.NODE_462_length_85169_cov_16.211343.6	60S ribosomal protein L38like	60S ribosomal protein L38	GO:0006412;GO:0005840;GO:0003735	K02923	PF01781.20
evm.model.NODE_184_length_108416_cov_16.687882.1	RHSIM_Rhsim03G0104600	/	GO:0016301;GO:0045177;GO:0005634;GO:0048226;GO:0005730;GO:0004672;GO:0005886;GO:0006468;GO:0005524;GO:0005515;GO:0002215	K00871;K00907;K00908;K00909;K00910;K00916;K00924;K01165;K01301;K02087;K02088;K02089;K02090;K02091;K02178;K02202;K02206;K02208;K02211;K02214;K02216;K02218;K02449;K02515;K02677;K02831;K02861;K03083;K03097;K03114;K04345;K04360;K04361;K04362;K04365;K04366;K04367;K04368;K04369;K04371;K04372;K04373;K04406;K04407;K04408;K04409;K04410;K04411;K04412;K04414;K04415;K04416;K04417;K04418;K04419;K04420;K04421;…	PF00069.27;PF07714.19
evm.model.NODE_60_length_136728_cov_17.833017.12	/	/	GO:0005634;GO:0005730;GO:0005515;GO:0010492	K02084;K02180;K03130;K03246;K03253;K03351;K03361;K03362;K03363;K03364;K04508;K04536;K04537;K04538;K04539;K05236;K05757;K06666;K07204;K07825;K07972;K08240;K08266;K08333;K08518;K10140;K10143;K10259;K10260;K10261;K10262;K10263;K10264;K10265;K10266;K10267;K10341;K10342;K10409;K10415;K10570;K10594;K10599;K10646;K10751;K10752;K11127;K11274;K11293;K11374;K11462;K11659;K11789;K11790;K11795;K11797;K11798;…	PF12894.9;PF00400.34
evm.model.NODE_2062_length_46698_cov_18.161345.2	GDPmannose transporter like	GDP-mannose transporter GONST1	GO:0005794	K15279;K15281;K15283;K15285;K15356	PF03151.18
evm.model.NODE_7826_length_16484_cov_17.061747.1	RHSIM_Rhsim02G0058600	/	GO:0045177;GO:0006468;GO:0004663;GO:0005634;GO:0004672;GO:0005515;GO:0010102;GO:0002215;GO:0005524;GO:0016301;GO:0005886;GO:0048226;GO:0005730	K00109;K00924;K04247;K04306;K04307;K04308;K04309;K04391;K04427;K04660;K04730;K04733;K04985;K05398;K05401;K05404;K06248;K06260;K06261;K06555;K06838;K06839;K06850;K07523;K08118;K08119;K08120;K08121;K08122;K08123;K08124;K08125;K08126;K08127;K08129;K08130;K08399;K08460;K08461;K08462;K08843;K08844;K08846;K08865;K09257;K10130;K10159;K10160;K10161;K10168;K10169;K10170;K10171;K10268;K10348;K10350;K10641;…	PF08263.14;PF00560.35;PF12799.9;PF13516.8;PF13855.8;PF00069.27;PF07714.19
evm.model.NODE_2673_length_40499_cov_17.156916.3	RHSIM_Rhsim09G0117900	/	GO:0009507;GO:0005524	K04077;K09493;K09494;K09495;K09496;K09497;K09498;K09499;K09500;K19401;K22447	PF00118.26
evm.model.NODE_8048_length_15867_cov_14.594663.1	/	/	/	K03327	/
evm.model.NODE_12803_length_6760_cov_15.089100.1	RHSIM_Rhsim06G0136300	/	GO:0005634;GO:0005886;GO:0009793;GO:0003677;GO:0006355	/	PF02365.17
evm.model.NODE_2891_length_38698_cov_17.141065.5	RHSIM_Rhsim05G0080600	/	/	K24774	/
evm.model.NODE_33922_length_500_cov_0.782842.1	/	/	/	/	/
evm.model.NODE_4402_length_29110_cov_17.148673.4	/	/	GO:0006952;GO:0016021	K08472	PF03094.17
evm.model.NODE_5907_length_22603_cov_17.793869.1	RHSIM_Rhsim08G0150200	/	GO:0016020	K14998	PF02104.17
evm.model.NODE_1883_length_48848_cov_16.664046.4	RHSIM_Rhsim08G0124300	/	GO:0005634;GO:0048497;GO:0003677;GO:0008289	K02646;K08024;K08031;K08032;K09294;K09295;K09296;K09300;K09304;K09307;K09308;K09309;K09312;K09315;K09317;K09318;K09319;K09322;K09323;K09324;K09327;K09331;K09332;K09333;K09334;K09336;K09337;K09338;K09339;K09341;K09346;K09347;K09352;K09357;K09358;K09360;K09361;K09362;K09371;K09372;K09374;K09378;K09381;K09451;K12411;K15606;K15607;K17443;K17444;K18490;K18491;K18493;K21950;K21951;K24877;K24892;K24896;…	PF00046.31;PF01852.21
evm.model.NODE_386_length_89579_cov_16.991224.3	/	/	/	K16221	PF03634.15
evm.model.NODE_6455_length_20720_cov_13.226533.1	RHSIM_Rhsim08G0068400	/	/	/	/
evm.model.NODE_837_length_69306_cov_17.852658.4	/	/	GO:0005515;GO:0002215;GO:0010102;GO:0045177;GO:0004663;GO:0005886;GO:0048226	K00109;K04307;K04308;K05401;K06839;K07523;K08130;K08399;K08844;K10130;K10159;K10348;K10641;K12796;K13023;K13415;K13416;K13417;K13418;K13420;K13428;K13437;K13446;K13457;K13459;K13465;K13466;K13468;K13470;K13471;K13730;K16175;K16224;K16340;K16660;K16661;K17256;K17550;K18808;K19613;K20718;K23533;K24493	PF08263.14;PF00560.35;PF12799.9;PF13855.8
evm.model.NODE_445_length_85822_cov_16.335971.3	C3L33_23001	/	GO:0005515	K05402;K05632;K05633;K05857;K07818;K08574;K10591;K15290;K15293;K15621;K16342;K17598;K17630;K17632;K18261;K19662;K19663;K19902;K19903;K19904;K19905;K19906;K19907;K19909;K19910;K19911;K19916;K19917;K19918;K19938;K19949;K20045;K22125;K22126;K22127	PF00168.32
evm.model.NODE_306_length_94659_cov_17.251534.7	triosephosphate isomerase, chloroplasticlike	Triosephosphate isomerase, chloroplastic	GO:0004807	K01803;K21910	PF00121.20
evm.model.NODE_5143_length_25652_cov_15.919177.3	/	/	GO:0003700;GO:0006355;GO:0005634	K04374;K04450;K09027;K09034;K14432;K16241;K20557	PF00170.23
evm.model.NODE_3148_length_36741_cov_18.779647.1	/	/	/	/	/
evm.model.NODE_5108_length_25786_cov_17.924510.2	/	/	/	/	/
evm.model.NODE_1782_length_50009_cov_16.487430.5	RHSIM_Rhsim09G0208500	/	GO:0005975	K01057;K02080;K02564;K13937	PF01182.22
evm.model.NODE_13216_length_6214_cov_17.940036.1	/	/	/	/	/
evm.model.NODE_2452_length_42538_cov_17.703685.2	C3L33_18499	/	GO:0005747;GO:0022900	K03937	PF04800.14
evm.model.NODE_1429_length_55005_cov_14.598874.5	/	/	/	/	/
evm.model.NODE_599_length_78059_cov_17.506095.8	RHSIM_Rhsim05G0012000	40S ribosomal protein S3-3	GO:0003735;GO:0006412;GO:0009507;GO:0016607;GO:0003729;GO:0003723	K02982;K02985	PF07650.19;PF00189.22
evm.model.NODE_8762_length_14041_cov_15.107733.1	/	/	/	/	PF05938.13
evm.model.NODE_3070_length_37463_cov_15.455030.3	C3L33_17808	/	/	K09791	PF03966.18
evm.model.NODE_1192_length_59859_cov_18.805464.7	RHSIM_Rhsim08G0223200	/	GO:0005634;GO:0005085	/	PF03759.15
evm.model.NODE_1139_length_60898_cov_15.280561.6	/	/	GO:0000413;GO:0003755	K03767;K03768	PF00160.23
evm.model.NODE_2623_length_40970_cov_15.438313.1	/	/	/	/	/
evm.model.NODE_351_length_91745_cov_17.215504.8	/	/	/	/	/
evm.model.NODE_6316_length_21198_cov_15.126477.1	/	/	/	K10301	PF13371.8;PF13369.8
evm.model.NODE_3548_length_34015_cov_16.137276.1	RHSIM_Rhsim01G0009200	/	/	/	/
evm.model.NODE_2117_length_46006_cov_18.085442.1	/	/	/	K20477	PF08737.12
evm.model.NODE_114_length_120988_cov_16.785928.15	C3L33_07359	/	GO:0006749;GO:0005515	K00310;K00799;K03233;K04097;K07393;K11209;K22077	PF00043.27;PF13410.8;PF14497.8;PF13409.8
evm.model.NODE_16349_length_3161_cov_21.163481.1	/	/	GO:0055085;GO:0005741	K15040	PF01459.24
evm.model.NODE_842_length_69147_cov_17.846595.3	/	/	/	/	/
evm.model.NODE_161_length_111212_cov_16.519854.9	GDPfucose protein Ofucosyltransferase protein	/	/	K23280	PF10250.11
evm.model.NODE_33138_length_516_cov_1.282776.1	/	/	/	/	/
evm.model.NODE_9213_length_13026_cov_16.239709.1	/	/	GO:0006355	K23460	PF02042.17
evm.model.NODE_2425_length_42783_cov_18.989169.2	C3L33_20006	/	GO:0009052;GO:0004751	K01807	PF06026.16
evm.model.NODE_5534_length_24094_cov_15.869946.1	/	/	/	/	PF03168.15
evm.model.NODE_23835_length_858_cov_2.036936.1	/	/	/	K22452	PF01841.21
evm.model.NODE_17869_length_2257_cov_2.126761.2	/	/	GO:0008652;GO:0046983;GO:0051287;GO:0016620	K00133;K00145;K00150;K05829;K12659;K15017;K18366	PF01118.26;PF02774.20
evm.model.NODE_7448_length_17520_cov_17.904042.2	F0562_029252	/	GO:0009506;GO:0004842;GO:0061608;GO:0006606;GO:0005515;GO:0005829	K02105;K06228;K06692;K08332;K09533;K09562;K10056;K10387;K10590;K14293;K15042;K15043;K20221;K20222;K21991;K22499;K23336;K23583;K23940;K24124;K24125;K24166;K24167;K24652;K24812	PF00514.25;PF16186.7;PF02985.24;PF13646.8;PF13513.8;PF01749.22
evm.model.NODE_3823_length_32305_cov_14.037510.2	/	/	/	/	/
evm.model.NODE_36887_length_427_cov_0.910000.1	/	/	/	/	/
evm.model.NODE_2557_length_41515_cov_16.797888.1	/	/	/	K03281;K03699;K04767;K06189;K07168;K07182;K07200;K07744;K16302	PF00571.30;PF03471.19;PF01595.22
evm.model.NODE_241_length_100849_cov_16.354213.7	C3L33_06951	/	/	K23222	PF13359.8;PF04827.16
evm.model.NODE_2658_length_40590_cov_14.435682.5	cyclindependent kinases regulatory subunit 1like	Cyclin-dependent kinases regulatory subunit 1	GO:0016538	K02219	PF01111.21
evm.model.NODE_3379_length_35086_cov_15.632827.4	/	/	GO:0006355;GO:0003677;GO:0009793;GO:0005634;GO:0005886	/	PF02365.17
evm.model.NODE_1315_length_57024_cov_18.239239.5	RHSIM_Rhsim02G0217900	Protein TIC 55, chloroplastic	GO:0016491;GO:0051537;GO:0010277	K00363;K00479;K00499;K03862;K05549;K05710;K10619;K13071;K13600;K14578;K14938;K15060;K15751;K15752;K15762;K15768;K15982;K16319;K16968;K18068;K18248;K19982;K21323;K21722;K21723;K22325;K22360;K22443;K22747;K22800;K22895;K23556;K24003	PF08417.14;PF00355.28;PF19112.2
evm.model.NODE_1728_length_50707_cov_17.777382.3	RHSIM_Rhsim04G0102400	/	/	/	PF04862.14
evm.model.NODE_570_length_79200_cov_16.895565.8	/	/	/	K19013;K19519;K19897	PF02469.24
evm.model.NODE_7594_length_17144_cov_16.792854.1	/	/	/	/	/
evm.model.NODE_20203_length_1419_cov_8.455108.1	/	/	/	/	PF04520.15
evm.model.NODE_2312_length_43831_cov_16.947671.2	C3L33_10944	/	/	K01829;K03671;K03672;K05838;K08056;K09580;K09581;K09582;K13984	PF00085.22
evm.model.NODE_27200_length_645_cov_9.310811.1	MtrunA17_Chr2g0329461	/	/	/	/
evm.model.NODE_309_length_94370_cov_17.286175.7	RHSIM_Rhsim13G0136700	/	GO:0006367;GO:0005634	K03135	PF04719.16
evm.model.NODE_2634_length_40870_cov_18.392926.2	Cytochrome P450 734A1 like	/	GO:0020037;GO:0004497;GO:0005506;GO:0016705	K00490;K00512;K01832;K07418;K07424;K07425;K07426;K07427;K07428;K07429;K07440;K09837;K10717;K10722;K13400;K14985;K14999;K15001;K15007;K15638;K15639;K15747;K15826;K17687;K17726;K17728;K17729;K17730;K17731;K17814;K17861;K17873;K17946;K17952;K18228;K20660;K20661;K20662;K20663;K20666;K21164;K21294;K23139;K23276;K23808;K23809;K24179;K24192;K24241;K24392;K24543;K24544	PF00067.24
evm.model.NODE_12145_length_7687_cov_15.126852.1	/	/	/	/	/
evm.model.NODE_4163_length_30366_cov_17.905453.1	C3L33_06234	/	GO:0009507;GO:0005783;GO:0003727;GO:0080156;GO:0022626;GO:0009793;GO:0003735;GO:0016554;GO:0005739	K17655;K17659;K17669;K17710;K17964;K20480	PF01535.22;PF13041.8;PF13812.8;PF17177.6
evm.model.NODE_12946_length_6575_cov_16.448976.1	/	/	/	K00433;K01055;K01563;K05714;K08726;K22318;K22368;K22369	/
evm.model.NODE_15045_length_4199_cov_2.785118.4	/	/	/	K15382;K15383	PF04193.16
evm.model.NODE_1519_length_53657_cov_16.855651.4	dihydroflavonol4reductase	/	GO:0016616;GO:0006694;GO:0003854	K00070;K00091;K01784;K07748;K08695;K09753;K12408;K12448;K13082;K13265;K15856;K15891;K17741;K18981;K19243;K19997;K21102;K22098;K22320;K23557;K23558;K24310	PF01073.21;PF01370.23;PF16363.7;PF13460.8;PF07993.14
evm.model.NODE_2965_length_38190_cov_18.662139.2	RHSIM_Rhsim03G0022300	/	/	/	PF03385.19
evm.model.NODE_5956_length_22388_cov_16.913571.1	/	/	GO:0048544;GO:0005886	K13416;K13418;K13430	PF01453.26;PF00954.22
evm.model.NODE_2727_length_40080_cov_18.101745.4	F0562_009037	Alpha,alpha-trehalose-phosphate synthase	GO:0003824;GO:0005992	K00697;K03692;K13057;K13668;K15521;K16055;K16148;K16150;K16697;K19002;K20436;K22337	PF00982.23
evm.model.NODE_1137_length_60934_cov_17.975134.1	/	/	/	/	/
evm.model.NODE_3640_length_33445_cov_17.450717.5	RHSIM_Rhsim12G0138400	Phosphomethylethanolamine N-methyltransferase	GO:0008168;GO:0008171;GO:0052667;GO:0006480	K00559;K00561;K00563;K00564;K00565;K00568;K00570;K00573;K00574;K00575;K00591;K00598;K00599;K02169;K02493;K02528;K03183;K03212;K03215;K03428;K03439;K05928;K05929;K06219;K07579;K07755;K08242;K10718;K10770;K11434;K12240;K12705;K13042;K13311;K13384;K13396;K13623;K14191;K14369;K14374;K15256;K15257;K15444;K15460;K15467;K15471;K15942;K16134;K16217;K16219;K16414;K16868;K17053;K17462;K18534;K18896;K18897;…	PF01739.20;PF02353.22;PF08241.14;PF08242.14;PF00891.20;PF13489.8;PF13649.8;PF13847.8;PF05891.14;PF07021.14;PF05175.16;PF01135.21;PF03848.16;PF01209.20
evm.model.NODE_3664_length_33286_cov_16.531741.1	/	/	/	/	/
evm.model.NODE_5422_length_24507_cov_16.424733.2	C3L33_02488	/	GO:0005515;GO:0009507;GO:0090568;GO:0009793;GO:0080156;GO:0003727;GO:0003735;GO:0009737	K02498;K02656;K03086;K03350;K03353;K03354;K03355;K04018;K04460;K05803;K05864;K06361;K06367;K06665;K07017;K07126;K07280;K08010;K09523;K09527;K09553;K09561;K09574;K09667;K10894;K11447;K11739;K11935;K12284;K12512;K12600;K12795;K13342;K13486;K14217;K15176;K15201;K15368;K15837;K16247;K16365;K16474;K16531;K16781;K17768;K18169;K19360;K19673;K19737;K19804;K19870;K20097;K20309;K20480;K20543;K20792;K21432;…	PF10373.11;PF13844.8;PF12569.10;PF00515.30;PF13374.8;PF13414.8;PF13424.8;PF13428.8;PF13429.8;PF13432.8;PF13431.8;PF14559.8;PF07719.19;PF13174.8;PF13176.8;PF13181.8;PF13371.8
evm.model.NODE_3560_length_33953_cov_16.172027.3	/	/	/	K08236;K08237;K10757;K11820;K12338;K12930;K13030;K13068;K13078;K13227;K13269;K13493;K13494;K13495;K13496;K13691;K13692;K14596;K15776;K15787;K16266;K21371;K21373;K21374;K22426;K22706;K22771;K22772;K22845;K23260;K23261;K23279;K23452;K23525	/
evm.model.NODE_9626_length_12136_cov_12.951203.1	RHSIM_Rhsim06G0174900	/	GO:0019005;GO:0006355;GO:0008284;GO:0005777;GO:0006511;GO:0005515	K10259;K10260;K10263;K10290;K10293;K10295;K14495	PF00646.35;PF12937.9
evm.model.NODE_3742_length_32799_cov_15.233931.3	/	/	/	K24205	PF01027.22
evm.model.NODE_17895_length_2246_cov_15.336479.1	/	/	/	K03232	/
evm.model.NODE_38_length_151104_cov_18.640972.1	/	/	GO:0052628	K14487;K14506	PF03321.15
evm.model.NODE_8324_length_15097_cov_17.738277.1	C3L33_17355	/	GO:0016020;GO:0016021	K03298;K11939;K15268;K15270	PF00892.22
evm.model.NODE_538_length_80550_cov_16.047287.4	/	/	/	/	/
evm.model.NODE_3084_length_37353_cov_19.045291.3	/	/	GO:0016788;GO:0008126;GO:0042335	K11018;K12686;K21026;K21831	PF00657.24
evm.model.NODE_2208_length_44886_cov_14.891530.2	/	/	/	/	/
evm.model.NODE_6521_length_20476_cov_17.800039.2	/	/	GO:0010102;GO:0002215;GO:0045177;GO:0005886;GO:0005515;GO:0048226	K08843;K08844;K10268;K12796;K12805;K13023;K13420;K13457;K13459;K13466;K13475;K13730;K15069;K17256;K18808;K19613;K20599;K20718;K23533	PF13855.8
evm.model.NODE_684_length_74805_cov_16.920459.3	RHSIM_Rhsim04G0161900	/	GO:0005829	K00002;K00011;K00037;K00063;K00085;K00089;K00212;K00251;K04119;K05295;K06221;K06222;K08243;K13374;K13394;K13981;K17743;K18097;K18107;K19634;K19642;K19651;K22374;K23257;K23486	PF00248.23
evm.model.NODE_860_length_68522_cov_16.069698.3	/	/	GO:0008194	K00699;K02563;K04628;K08236;K08237;K10757;K11820;K12338;K12356;K12930;K12933;K12937;K12938;K12939;K13030;K13068;K13078;K13080;K13227;K13235;K13263;K13269;K13492;K13493;K13494;K13495;K13496;K13691;K13692;K14595;K14596;K15774;K15775;K15776;K15787;K16266;K16388;K16444;K17193;K18101;K18822;K18823;K21251;K21354;K21370;K21371;K21372;K21373;K21374;K22426;K22706;K22771;K22772;K22794;K22845;K22950;K23154;…	PF00201.20
evm.model.NODE_4336_length_29472_cov_17.027194.4	/	/	/	/	/
evm.model.NODE_486_length_83902_cov_16.410660.2	RHSIM_Rhsim08G0173800	/	/	K23505	PF02466.21
evm.model.NODE_907_length_67117_cov_17.531647.4	/	/	GO:0006749;GO:0005515	K00799;K01800;K01801;K03233;K03599;K04097;K11209;K17070;K17906;K22077;K23790	PF13410.8;PF02798.22;PF13409.8;PF13417.8
evm.model.NODE_13068_length_6410_cov_11.488938.1	/	/	/	/	/
evm.model.NODE_7209_length_18282_cov_17.166180.1	/	/	GO:0005634;GO:0006355;GO:0003677;GO:0046983;GO:0003700	K04378;K04454;K09260;K09261;K09262;K09264;K09265;K12412;K17618;K19807;K19808	PF01486.19;PF00319.20
evm.model.NODE_937_length_66254_cov_18.209703.1	/	/	/	/	/
evm.model.NODE_4162_length_30366_cov_17.988889.1	/	/	/	/	/
evm.model.NODE_6048_length_22009_cov_17.402066.5	RHSIM_Rhsim03G0192700	/	GO:0008194	K00699;K02563;K04628;K08236;K08237;K10757;K11820;K12338;K12356;K12930;K12933;K12937;K12938;K12939;K13030;K13068;K13078;K13080;K13227;K13235;K13263;K13269;K13492;K13493;K13494;K13495;K13496;K13691;K13692;K14595;K14596;K15774;K15775;K15776;K15787;K16039;K16266;K16388;K17193;K18822;K18823;K21251;K21354;K21370;K21371;K21372;K21373;K21374;K22426;K22706;K22771;K22772;K22794;K22845;K22950;K23154;K23260;…	PF00201.20
evm.model.NODE_10590_length_10260_cov_16.141715.1	/	/	/	K00472;K06711	PF13640.8
evm.model.NODE_2528_length_41824_cov_17.274336.3	LOC114274212 isoform X1	/	/	/	/
evm.model.NODE_27897_length_624_cov_0.879276.1	/	/	/	/	/
evm.model.NODE_9_length_180470_cov_17.070771.2	/	/	/	K20177;K20179;K20183;K20184	PF00780.24;PF10366.11;PF10367.11
evm.model.NODE_1313_length_57084_cov_16.807118.5	RHSIM_Rhsim11G0010400	/	GO:0005525;GO:0003924	K01528;K14754;K17065;K17079;K22140;K23481;K23484	PF01031.22;PF00350.25;PF02212.20
evm.model.NODE_13294_length_6109_cov_17.151287.1	/	/	/	/	PF05684.14
evm.model.NODE_3438_length_34707_cov_15.465269.4	/	/	/	/	PF12609.10
evm.model.NODE_1925_length_48324_cov_14.220927.4	/	/	/	K20777;K22807	/
evm.model.NODE_32627_length_524_cov_0.584383.1	/	/	/	K03199;K20530	/
evm.model.NODE_666_length_75248_cov_18.142450.1	RHSIM_RhsimUnG0056300	/	GO:0043565;GO:0005515;GO:0006355;GO:0003700	K13423;K13424;K13425;K13426;K16225;K18834;K18835	PF03106.17
evm.model.NODE_93_length_127674_cov_17.926741.9	/	/	/	/	/
evm.model.NODE_384_length_89637_cov_15.024265.2	/	/	GO:0046872	K05544;K14404;K15687;K18753;K24939;K24940	PF04676.16;PF00642.26
evm.model.NODE_5514_length_24178_cov_15.333001.2	RHSIM_RhsimUnG0249100	/	/	/	PF03168.15
evm.model.NODE_23790_length_861_cov_1.108992.1	/	/	/	/	/
evm.model.NODE_3144_length_36769_cov_17.024698.3	RHSIM_Rhsim09G0212600	/	GO:0055085;GO:0022857;GO:0016021;GO:0005886;GO:0015108;GO:0080054	K02100;K03237;K03288;K03290;K03444;K03445;K03446;K03449;K03535;K03761;K03762;K05548;K05819;K06069;K06141;K06258;K06609;K06610;K07191;K07299;K07552;K07593;K08137;K08138;K08139;K08141;K08142;K08143;K08144;K08145;K08146;K08147;K08148;K08149;K08150;K08151;K08153;K08154;K08157;K08161;K08162;K08164;K08166;K08168;K08169;K08174;K08176;K08178;K08191;K08193;K08194;K08195;K08196;K08198;K08199;K08200;K08202;…	PF07690.18;PF00083.26
evm.model.NODE_3637_length_33461_cov_16.637757.1	/	/	GO:0005975;GO:0004553	K12373;K20730	PF14845.8;PF00728.24
evm.model.NODE_1567_length_52942_cov_15.650137.6	/	/	GO:0003677;GO:0005634;GO:0009793;GO:0006355;GO:0005886	/	PF02365.17
evm.model.NODE_3615_length_33606_cov_18.124825.2	RHSIM_Rhsim13G0166600	/	GO:0010492;GO:0005515;GO:0005730;GO:0005634	K02084;K02180;K03130;K03246;K03361;K03362;K03363;K03364;K04508;K04536;K04537;K04538;K04539;K05236;K05757;K06666;K07204;K07825;K07972;K08240;K08266;K08333;K08518;K10140;K10143;K10259;K10260;K10261;K10262;K10263;K10265;K10266;K10341;K10342;K10409;K10415;K10570;K10599;K10646;K10751;K10752;K11127;K11274;K11293;K11374;K11462;K11659;K11790;K11795;K11797;K11798;K11799;K11800;K11801;K11802;K11804;K11805;…	PF12894.9;PF00400.34
evm.model.NODE_1176_length_60235_cov_15.989020.3	/	/	/	/	/
evm.model.NODE_3574_length_33851_cov_17.739236.3	C3L33_01973	/	GO:0008080	K00657;K03789;K20791;K20794;K22441	PF00583.27
evm.model.NODE_7602_length_17132_cov_18.291797.2	RHSIM_Rhsim03G0175300	/	/	K11717;K15631	PF00266.21
evm.model.NODE_10115_length_11166_cov_15.910590.1	/	/	GO:0002215;GO:0005886	K03688;K08869	PF03109.18
evm.model.NODE_313_length_94231_cov_16.398803.3	/	/	/	/	/
evm.model.NODE_1063_length_62705_cov_17.778628.4	RHSIM_Rhsim13G0065900	/	/	K18270	PF13890.8
evm.model.NODE_5298_length_25084_cov_16.282526.1	C3L33_18401	/	GO:0004497;GO:0005506;GO:0016705;GO:0020037	K00487;K00488;K00489;K00490;K00493;K00495;K00497;K00498;K00512;K00513;K00517;K01773;K01831;K01832;K04122;K04123;K05280;K05917;K07381;K07382;K07408;K07409;K07410;K07411;K07412;K07413;K07414;K07415;K07416;K07417;K07418;K07419;K07420;K07422;K07423;K07424;K07425;K07426;K07427;K07428;K07429;K07430;K07431;K07433;K07434;K07435;K07436;K07437;K07438;K07439;K07440;K07824;K09587;K09588;K09589;K09590;K09754;…	PF00067.24
evm.model.NODE_12586_length_7018_cov_17.055435.1	RHSIM_Rhsim04G0093500	/	/	K14792	/
evm.model.NODE_5435_length_24457_cov_19.424497.2	/	/	GO:0045177;GO:0005515;GO:0010102;GO:0002215;GO:0004663;GO:0005886;GO:0048226	K08844;K10130;K10268;K10350;K10406;K10641;K12805;K13420;K13457;K13459;K13460;K13466;K13475;K16226;K16340;K18808;K19613;K20599;K22038;K23533	PF12799.9
evm.model.NODE_654_length_75727_cov_16.358519.4	/	/	/	/	PF11250.10
evm.model.NODE_7137_length_18537_cov_18.140739.1	/	/	/	/	/
evm.model.NODE_400_length_88677_cov_16.777922.9	/	/	/	/	/
evm.model.NODE_7167_length_18417_cov_12.138272.1	/	/	/	/	/
evm.model.NODE_3576_length_33831_cov_17.361441.1	C3L33_06778	/	GO:0042742	/	PF03000.16
evm.model.NODE_7319_length_17925_cov_18.222104.1	/	/	/	/	/
evm.model.NODE_3475_length_34422_cov_16.342091.2	C3L33_21223	/	/	/	PF05794.15
evm.model.NODE_52458_length_286_cov_0.433962.1	/	/	/	/	/
evm.model.NODE_2253_length_44419_cov_18.936580.4	RHSIM_Rhsim08G0052100	/	GO:0005730;GO:0003677;GO:0003729;GO:0005524;GO:0009506;GO:0000373;GO:0005634;GO:0003676;GO:0016787	K01156;K02349;K03654;K03724;K03725;K03726;K03727;K05591;K05592;K06877;K07012;K10901;K11927;K12598;K12599;K12646;K12647;K12835;K12854;K13183;K13982;K14779;K14807;K14810;K14811;K15271;K16911;K17677;K18655;K18663;K18664;K18692;K19178;K19789;K20096;K20103	PF00270.31;PF04851.17;PF02889.18
evm.model.NODE_716_length_73819_cov_17.776638.2	C3L33_02285	/	GO:0005634;GO:0005730	K04508;K10751;K11274;K14320;K19672	PF12894.9
evm.model.NODE_230_length_101907_cov_16.874779.2	/	4-hydroxybenzoate polyprenyltransferase, mitochondrial	GO:0016021;GO:0016765	K02257;K03179;K06125;K13565;K17105	PF01040.20
evm.model.NODE_3384_length_35010_cov_16.923028.1	/	/	/	/	/
evm.model.NODE_866_length_68402_cov_14.029894.3	/	/	/	/	/
evm.model.NODE_2407_length_42949_cov_16.293984.3	RHSIM_Rhsim04G0169300	/	/	K06963	/
evm.model.NODE_18177_length_2102_cov_21.087595.1	C3L33_04812	/	/	/	PF08381.13;PF16627.7
evm.model.NODE_1084_length_62256_cov_15.572518.3	/	/	/	/	/
evm.model.NODE_2657_length_40602_cov_19.399852.5	/	/	/	/	/
evm.model.NODE_45343_length_326_cov_20.035176.1	/	/	/	/	/
evm.model.NODE_5264_length_25193_cov_17.265978.2	/	/	/	/	/
evm.model.NODE_740_length_72817_cov_17.802380.1	/	/	/	/	PF04970.15
evm.model.NODE_3462_length_34511_cov_16.750611.2	C3L33_04266	/	GO:0006355;GO:0010026;GO:0090506;GO:0009736;GO:0005634	K14491	PF14379.8;PF00249.33
evm.model.NODE_2216_length_44807_cov_23.312153.1	/	/	/	K00532;K00533;K06441;K17997;K18332;K25123	PF02906.16
evm.model.NODE_5264_length_25193_cov_17.265978.4	/	/	GO:0005886;GO:0016021	K15382	PF03083.18
evm.model.NODE_775_length_71472_cov_17.716364.2	RHSIM_Rhsim11G0156000	/	GO:0003727;GO:0005730;GO:1900458;GO:0005737;GO:0080156;GO:0019888;GO:0032000;GO:0009793;GO:0005634;GO:0005783;GO:0003735;GO:0000159;GO:0022626;GO:0016554;GO:0007165;GO:0009507;GO:0005739	K10683;K11584;K17669;K17710;K17964	PF01603.22;PF01535.22;PF13041.8;PF13812.8
evm.model.NODE_5616_length_23764_cov_18.030291.2	/	/	GO:0048226;GO:0010102;GO:0004663;GO:0002215;GO:0005886;GO:0045177;GO:0005515	K04247;K04249;K04307;K04660;K07523;K08844;K10130;K10268;K10273;K10275;K10278;K10280;K10348;K10406;K10641;K12796;K13420;K13428;K13457;K13459;K13475;K13730;K15069;K16175;K16226;K16340;K16351;K16360;K17550;K19613;K20237;K20599;K20718;K21768;K22038;K24055;K24492	PF12799.9;PF18052.3
evm.model.NODE_45_length_146351_cov_17.474211.10	/	/	/	/	PF03108.17
evm.model.NODE_4760_length_27371_cov_16.983923.2	RHSIM_Rhsim03G0146600	/	/	K01078;K03103;K14395;K14410;K19283;K19284;K21403	PF00328.24
evm.model.NODE_1329_length_56750_cov_17.291860.2	/	/	/	/	/
evm.model.NODE_10557_length_10308_cov_14.392201.1	RHSIM_Rhsim07G0135700	/	GO:0005515;GO:0002215;GO:0005524;GO:0006468;GO:0048226;GO:0016301;GO:0045177;GO:0004672;GO:0005730;GO:0005886;GO:0005634	K00871;K00907;K00908;K00909;K00910;K00916;K00924;K01165;K01301;K02087;K02088;K02089;K02090;K02091;K02178;K02202;K02206;K02208;K02211;K02214;K02216;K02218;K02449;K02515;K02677;K02831;K02861;K03083;K03097;K03114;K04345;K04360;K04361;K04362;K04365;K04366;K04367;K04368;K04369;K04371;K04372;K04373;K04406;K04407;K04408;K04409;K04410;K04411;K04412;K04413;K04414;K04415;K04416;K04417;K04418;K04419;K04420;…	PF00069.27;PF07714.19
evm.model.NODE_2269_length_44244_cov_17.081420.1	/	/	GO:0005506;GO:0020037;GO:0016705;GO:0004497	K00487;K00495;K00512;K00513;K00517;K01773;K01832;K04122;K05280;K07381;K07382;K07408;K07409;K07410;K07411;K07412;K07413;K07414;K07415;K07416;K07417;K07418;K07419;K07420;K07422;K07423;K09754;K09755;K10437;K10438;K10720;K11812;K11813;K11818;K11868;K12153;K12154;K12155;K12156;K12696;K13027;K13029;K13083;K13223;K13224;K13225;K13226;K13257;K13260;K13261;K13267;K13385;K13387;K13389;K13395;K13401;K13404;…	PF00067.24
evm.model.NODE_11355_length_8943_cov_18.071234.1	C3L33_04948	/	/	/	/
evm.model.NODE_804_length_70288_cov_17.122803.1	C3L33_02809	/	GO:0031047;GO:0080188	K10421;K20283;K20478;K21954	PF03469.16;PF03468.16;PF03470.16
evm.model.NODE_12269_length_7487_cov_4.261549.3	/	/	/	K00067;K00091;K01709;K01710;K01711;K01784;K02377;K02473;K07748;K08678;K08679;K10046;K12448;K12450;K12453;K12454;K13313;K15789;K15856;K15891;K17947;K18981;K19243;K19997;K21211;K21214;K21332;K22252;K22320;K23557;K24311	PF01370.23;PF16363.7;PF04321.19
evm.model.NODE_1414_length_55229_cov_16.647853.3	/	/	/	K12694;K12698;K12699;K12923;K12925;K12926;K12932;K12935;K13065;K13264;K13393;K13610;K14329;K15400;K17054;K18858;K19747;K19861;K20239;K20240;K21380;K21425;K22095;K22889;K23277;K24277;K25042	PF02458.17
evm.model.NODE_16331_length_3173_cov_1.967827.2	/	/	/	/	/
evm.model.NODE_24158_length_828_cov_1.960057.1	/	/	GO:0016491	K00128;K00129;K00130;K00131;K00135;K00137;K00138;K00139;K00140;K00141;K00146;K00149;K00151;K00152;K00154;K00206;K00289;K00294;K04021;K04072;K06447;K07248;K07249;K08324;K09472;K10217;K10618;K11947;K12254;K12355;K12907;K13821;K13877;K13922;K14085;K14519;K15038;K15786;K17761;K17819;K17832;K18128;K18275;K18370;K18601;K18978;K19266;K19588;K19629;K19699;K19700;K19962;K20199;K20548;K20928;K21802;K22187;…	PF00171.24
evm.model.NODE_142_length_114033_cov_27.551499.8	RHSIM_Rhsim05G0075200	/	GO:0015108;GO:0005886;GO:0055085;GO:0016021;GO:0080054;GO:0022857	K02100;K02625;K03237;K03288;K03290;K03444;K03446;K03449;K03535;K03761;K03762;K05548;K05819;K06069;K06258;K06609;K06610;K07191;K07299;K07552;K07593;K08137;K08138;K08139;K08141;K08142;K08143;K08144;K08145;K08146;K08147;K08148;K08149;K08150;K08151;K08153;K08154;K08157;K08161;K08163;K08164;K08166;K08167;K08168;K08169;K08172;K08173;K08174;K08176;K08177;K08178;K08181;K08191;K08194;K08195;K08196;K08198;…	PF07690.18;PF00083.26
evm.model.NODE_4036_length_31070_cov_18.262483.2	keratinassociated protein	/	/	/	PF06749.14
evm.model.NODE_15032_length_4211_cov_19.670666.1	RHSIM_Rhsim04G0205700	/	GO:0009055	/	PF02298.19
evm.model.NODE_4932_length_26602_cov_18.001020.3	serinethreonineprotein phosphatase PP1 isozyme 9	Serine/threonine-protein phosphatase PP1 isozyme 8	GO:0005515;GO:0005829;GO:0016787	K01090;K01525;K04348;K04382;K04460;K06269;K07313;K13807;K14501;K15423;K15427;K15442;K15498;K17615	PF00149.30;PF16891.7
evm.model.NODE_1847_length_49307_cov_15.561549.2	/	/	/	/	PF07223.13
evm.model.NODE_2492_length_42133_cov_15.219350.3	/	/	/	/	/
evm.model.NODE_27900_length_624_cov_0.207243.1	/	/	/	/	/
evm.model.NODE_963_length_65499_cov_17.330723.7	/	/	GO:0003677	K24637;K24640;K24641	PF14372.8
evm.model.NODE_10371_length_10654_cov_15.308445.3	/	/	/	/	/
evm.model.NODE_531_length_80791_cov_17.334350.6	/	/	GO:0005381;GO:0030599;GO:0016021;GO:0034755;GO:0005886;GO:0042545	K01051;K14685	PF06963.14;PF01095.21
evm.model.NODE_8996_length_13521_cov_10.968717.1	/	/	/	K00940;K19868;K19869;K20790	PF00334.21
evm.model.NODE_4624_length_28004_cov_14.609822.2	RHSIM_Rhsim01G0170200	/	/	/	/
evm.model.NODE_9900_length_11578_cov_15.710331.1	/	/	/	/	/
evm.model.NODE_613_length_77532_cov_15.828861.6	RHSIM_Rhsim05G0199400	/	/	/	/
evm.model.NODE_9420_length_12588_cov_24.455100.2	/	/	GO:0005506;GO:0016705;GO:0004497;GO:0020037	K00487;K00488;K00489;K00490;K00493;K00495;K00497;K00498;K00512;K00513;K00517;K01723;K01773;K01831;K01832;K04122;K04123;K05280;K05917;K07381;K07382;K07408;K07409;K07410;K07411;K07412;K07413;K07414;K07415;K07416;K07417;K07418;K07419;K07420;K07422;K07423;K07424;K07425;K07426;K07427;K07428;K07429;K07430;K07431;K07433;K07434;K07435;K07436;K07437;K07438;K07439;K07440;K07824;K09587;K09588;K09589;K09590;…	PF00067.24
evm.model.NODE_7717_length_16768_cov_13.799832.2	/	/	/	/	/
evm.model.NODE_449_length_85772_cov_17.157978.4	RHSIM_Rhsim01G0282800	/	GO:0045177;GO:0004672;GO:0016301;GO:0006468;GO:0005634;GO:0005886;GO:0005524;GO:0002215;GO:0005730;GO:0005515;GO:0048226	K00871;K00907;K00908;K00909;K00910;K00916;K00924;K01165;K02087;K02088;K02089;K02090;K02091;K02202;K02206;K02208;K02211;K02214;K02216;K02218;K02449;K02515;K02677;K02831;K02861;K03083;K03097;K03114;K04345;K04361;K04362;K04365;K04366;K04367;K04368;K04369;K04371;K04372;K04373;K04406;K04407;K04408;K04409;K04410;K04411;K04412;K04414;K04415;K04416;K04417;K04420;K04421;K04423;K04424;K04425;K04426;K04427;…	PF00069.27;PF07714.19
evm.model.NODE_12333_length_7402_cov_15.683849.1	/	/	/	/	PF04187.15
evm.model.NODE_4207_length_30099_cov_19.273489.3	RHSIM_Rhsim09G0183900	/	/	K01091;K01111;K01838;K06019;K06116;K07025;K08723;K17623;K19270;K20437;K20884;K22292;K22912;K24189;K24204	PF13419.8
evm.model.NODE_816_length_70027_cov_15.516066.1	RHSIM_Rhsim04G0115800	/	GO:0009705;GO:0022857;GO:0055085;GO:0015108;GO:0080054;GO:0016020;GO:0005886	K03305;K08153;K14206;K14637;K14638;K14639	PF07690.18;PF00854.23
evm.model.NODE_4146_length_30475_cov_17.031238.1	/	/	/	/	/
evm.model.NODE_9193_length_13078_cov_16.788819.3	/	/	/	/	/
evm.model.NODE_6112_length_21813_cov_17.813751.2	RHSIM_Rhsim11G0198400	/	GO:0016787	K01258;K01270;K01274;K01293;K01295;K01438;K01439;K05604;K05831;K08660;K13049;K14677;K15428;K20895;K23980	PF01546.30;PF04389.19
evm.model.NODE_569_length_79282_cov_16.041526.4	Brain protein, putative	Mitochondrial pyruvate carrier 1	GO:0006850;GO:0005739;GO:0005743	K22138;K22139	PF03650.15
evm.model.NODE_18240_length_2075_cov_0.217146.1	/	/	/	/	PF14223.8
evm.model.NODE_2254_length_44411_cov_18.335381.1	RHSIM_Rhsim06G0023300	/	/	K03004	/
evm.model.NODE_323_length_94021_cov_18.176593.5	/	/	/	/	/
evm.model.NODE_729_length_73339_cov_16.499167.2	ADPribosylation factor GTPaseactivating protein	/	GO:0005634;GO:0005737;GO:0032266;GO:0005516;GO:0030139;GO:0005096;GO:0005515	K01165;K02580;K02581;K04456;K04734;K04984;K05724;K05737;K05872;K06270;K06272;K06622;K06653;K06694;K06867;K08733;K08848;K09256;K09257;K09258;K09454;K09593;K10324;K10325;K10326;K10329;K10330;K10331;K10332;K10335;K10336;K10338;K10340;K10349;K10380;K10392;K10645;K10799;K11247;K11420;K12166;K12229;K12271;K12329;K12380;K12486;K12487;K12488;K12489;K12490;K12491;K12492;K12493;K13278;K13736;K14242;K15009;…	PF00023.32;PF12796.9;PF13606.8;PF13637.8;PF13857.8;PF01412.20;PF03114.20;PF16746.7;PF00169.31;PF15413.8
evm.model.NODE_94_length_127280_cov_16.836048.4	Diaminopimelate epimerase	/	GO:0008837;GO:0009089	K01778;K01780;K06998;K19724	PF01678.21
evm.model.NODE_30839_length_556_cov_0.589744.1	/	/	/	K20997	/
evm.model.NODE_13093_length_6377_cov_14.854400.1	/	/	/	/	/
evm.model.NODE_23006_length_940_cov_1.804428.1	/	/	GO:0006355;GO:0003723;GO:0009231;GO:0043621;GO:0009349	K00794;K03500;K03625	PF00885.21;PF01029.20
evm.model.NODE_149_length_112854_cov_16.808883.7	/	/	/	K02911	/
evm.model.NODE_7855_length_16407_cov_18.530221.2	/	/	GO:0003824;GO:0009058	K06998	PF02567.18
evm.model.NODE_214_length_104094_cov_81.709639.6	RHSIM_Rhsim07G0210900	Proteasome subunit beta type-7-A	GO:0003735;GO:0051603;GO:0005839	K02726;K02727;K02728;K02729;K02731;K02732;K02733;K02734;K02735;K02736;K02737;K02738;K02739;K02740;K02741;K03432;K03433;K11598	PF00227.28
evm.model.NODE_1534_length_53461_cov_15.365489.2	/	/	GO:0016787	K01305;K01443;K01464;K01466;K01468;K01485;K01486;K01487;K02079;K03382;K05394;K06015;K06162;K07047;K12960;K15358;K18456;K20810;K21593	PF01979.22;PF07969.13
evm.model.NODE_1432_length_54962_cov_17.272417.1	RHSIM_Rhsim02G0144300	60S ribosomal protein L18a	GO:0005840;GO:0006412;GO:0003735	K02882;K02944;K14066;K22683	PF01775.19
evm.model.NODE_10276_length_10845_cov_12.035921.1	/	/	/	/	/
evm.model.NODE_99_length_125472_cov_16.186406.5	RHSIM_Rhsim03G0009300	/	/	K16810;K18272;K21766	PF07986.14
evm.model.NODE_15613_length_3712_cov_11.398884.1	/	/	/	/	/
evm.model.NODE_14337_length_4884_cov_18.990961.1	/	/	/	/	/
evm.model.NODE_1509_length_53876_cov_16.317699.4	C3L33_07277	/	/	K09284;K09286;K09287	/
evm.model.NODE_7457_length_17503_cov_17.547882.2	RHSIM_Rhsim09G0177600	/	GO:0030139;GO:0005516;GO:0005515;GO:0005634	K02580;K04984;K06622;K06694;K06867;K10324;K10325;K10327;K10329;K10331;K10333;K10335;K10340;K10349;K10380;K10423;K10645;K12271;K12460;K15308;K15502;K15503;K15504;K16289;K16343;K16726;K17535;K17705;K18410;K18753;K19626;K20032;K20175;K21411;K21413;K21415;K21433;K21434;K21435;K21439;K21440;K21441;K21442;K21486;K21878;K23047;K23048	PF00023.32;PF12796.9;PF13606.8;PF13637.8
evm.model.NODE_4339_length_29459_cov_16.477704.1	/	/	/	/	PF12552.10;PF14309.8
evm.model.NODE_12596_length_7000_cov_13.797759.1	C3L33_11207	/	GO:0003824	K01581;K01583;K01586;K23385	PF02784.18
evm.model.NODE_2938_length_38347_cov_15.882784.3	/	/	/	/	/
evm.model.NODE_980_length_65069_cov_17.699286.1	RHSIM_Rhsim07G0086400	/	GO:0008097;GO:0003735;GO:0006412;GO:0005840	K02897	PF01386.21;PF14693.8
evm.model.NODE_2042_length_46953_cov_16.041046.2	/	/	GO:0004499;GO:0050661;GO:0010228;GO:0016491;GO:0070026;GO:0050660	K00219;K00231;K00244;K00264;K00266;K00274;K00285;K00301;K00302;K00303;K00317;K00322;K00382;K00384;K00466;K00468;K00480;K00485;K00514;K01854;K02293;K03334;K03343;K03379;K03388;K03448;K05300;K05906;K05918;K06954;K07077;K07137;K07222;K09471;K09516;K09835;K09845;K10027;K10209;K10210;K10215;K10797;K11450;K11816;K12259;K12527;K13608;K14520;K15022;K15461;K15870;K16839;K17363;K17722;K17830;K17839;K17870;…	PF01266.26;PF00890.26;PF00743.21;PF03486.16;PF13450.8;PF07992.16;PF13738.8
evm.model.NODE_5912_length_22568_cov_17.221470.1	C3L33_15755	/	GO:0005524;GO:0005634;GO:0005730;GO:0009506;GO:0000373;GO:0003729;GO:0003676	K03257;K03654;K03724;K03726;K03732;K05590;K05591;K05592;K06877;K07012;K11592;K11594;K11927;K12614;K12646;K12811;K12812;K12823;K12835;K12858;K13025;K13116;K13131;K13177;K13178;K13179;K13181;K13182;K13183;K13982;K14776;K14777;K14778;K14779;K14805;K14806;K14807;K14808;K14809;K14810;K14811;K16911;K17043;K17642;K17678;K17679;K18409;K18655;K18656;K18692;K19466;K20096;K21869	PF00270.31;PF00271.33
evm.model.NODE_26_length_157748_cov_16.600897.4	/	/	GO:0003723;GO:0009735;GO:0005829;GO:0010445;GO:0005730	K03258;K09564;K11090;K11094;K11294;K11657;K12741;K12822;K12876;K12885;K12891;K12893;K12894;K12900;K13044;K13088;K13091;K13126;K13155;K13158;K13161;K13165;K13186;K13187;K13195;K13201;K13207;K14325;K14396;K14407;K14411;K14573;K14651;K14787;K14789;K14837;K15191;K17265;K18747;K19195;K22611;K24086;K24526;K24527;K24979;K24980;K24983;K24992;K25005;K25095	PF14605.8;PF00076.24
evm.model.NODE_682_length_74861_cov_76.233294.2	/	/	GO:0045177;GO:0005886;GO:0004663;GO:0010102;GO:0005515;GO:0002215;GO:0048226	K00109;K00924;K04306;K04307;K04308;K04309;K04660;K05398;K05401;K05404;K06248;K06260;K06555;K06838;K06839;K06850;K07523;K08119;K08120;K08121;K08122;K08124;K08129;K08399;K08462;K08843;K08844;K10130;K10159;K10160;K10161;K10168;K10169;K10170;K10268;K10278;K10348;K10641;K12603;K12796;K12805;K13023;K13415;K13416;K13417;K13418;K13420;K13428;K13429;K13437;K13446;K13457;K13459;K13465;K13466;K13468;K13470;…	PF00560.35;PF12799.9;PF13855.8;PF11721.10
evm.model.NODE_12859_length_6686_cov_14.076841.1	RHSIM_Rhsim03G0018400	/	GO:0005515;GO:0016301;GO:0048226;GO:0005524;GO:0006468;GO:0005886;GO:0002215;GO:0004672;GO:0005730;GO:0045177;GO:0005634	K00871;K00907;K00908;K00909;K00910;K00916;K00924;K01165;K02087;K02088;K02089;K02090;K02091;K02178;K02202;K02206;K02208;K02211;K02214;K02216;K02218;K02449;K02515;K02677;K02831;K02861;K03083;K03097;K03114;K04345;K04360;K04362;K04365;K04366;K04367;K04368;K04369;K04371;K04372;K04373;K04406;K04407;K04408;K04409;K04410;K04411;K04412;K04413;K04414;K04415;K04416;K04417;K04418;K04419;K04420;K04421;K04422;…	PF00069.27;PF07714.19
evm.model.NODE_9026_length_13459_cov_13.275278.1	/	/	/	/	/
evm.model.NODE_1543_length_53332_cov_17.550907.1	RHSIM_Rhsim08G0222300	/	GO:0018580	K00788;K01609;K02371;K03149;K05540;K06215	PF03060.17;PF01680.19;PF05690.16
evm.model.NODE_2598_length_41201_cov_17.728539.4	/	/	GO:0005654	K11836;K12174;K14011;K24348	PF09409.12;PF00627.33
evm.model.NODE_7869_length_16375_cov_16.608936.2	RHSIM_Rhsim11G0063500	/	GO:0005886	/	PF01453.26
evm.model.NODE_17481_length_2450_cov_3547.156263.1	no product string in file	Photosystem II CP47 reaction center protein	GO:0009767;GO:0019684;GO:0009521;GO:0009507;GO:0016020;GO:0016168	K02704;K02705	PF00421.21
evm.model.NODE_1006_length_64346_cov_17.109267.3	HYC85_019304	/	/	/	/
evm.model.NODE_2640_length_40824_cov_17.704745.1	/	/	/	/	/
evm.model.NODE_10288_length_10823_cov_16.628085.1	/	/	GO:0005730;GO:0048226;GO:0005524;GO:0002215;GO:0045177;GO:0005634;GO:0006468;GO:0005886;GO:0004672;GO:0016301;GO:0005515	K00871;K00908;K00924;K01769;K02088;K02206;K02831;K02861;K03176;K04345;K04360;K04361;K04362;K04365;K04366;K04367;K04372;K04373;K04410;K04411;K04417;K04418;K04419;K04422;K04423;K04424;K04427;K04445;K04447;K04670;K04671;K04672;K04675;K04730;K04731;K04732;K04733;K05087;K05090;K05093;K05094;K05095;K05097;K05099;K05101;K05102;K05103;K05104;K05105;K05106;K05108;K05111;K05115;K05120;K05121;K05122;K05123;…	PF00069.27;PF07714.19
evm.model.NODE_5284_length_25138_cov_17.042101.2	/	/	GO:0042742	/	PF03000.16
evm.model.NODE_1633_length_52003_cov_15.818182.4	RHSIM_Rhsim07G0119000	/	GO:0043565;GO:0006355	K06691	PF13919.8;PF00320.29;PF16550.7
evm.model.NODE_9029_length_13454_cov_18.382457.1	RHSIM_Rhsim12G0078500	/	GO:0016020	K21989	PF14703.8;PF02714.17
evm.model.NODE_8253_length_15302_cov_18.005601.2	NADH dehydrogenase	/	GO:0005739	K03963	PF05676.15
evm.model.NODE_841_length_69228_cov_17.080636.3	/	/	/	/	/
evm.model.NODE_1271_length_58083_cov_16.667041.4	Peroxiredoxin2B like	/	GO:0012505;GO:0016491;GO:0016209;GO:0009507	K03564;K11065;K11187;K14171;K23075;K24126;K24129;K24136;K24138;K24140;K24157	PF00578.23;PF08534.12
evm.model.NODE_6375_length_21010_cov_17.709524.1	RHSIM_Rhsim11G0107300	/	GO:0005515;GO:0006355;GO:0018298;GO:0009584	K02484;K02489;K02491;K06930;K07636;K07642;K07647;K07648;K07652;K07677;K07678;K07679;K07698;K07708;K07709;K07710;K07716;K07769;K08479;K10715;K10819;K10909;K11354;K11356;K11357;K11383;K11525;K11527;K12120;K12121;K12122;K12123;K13533;K13924;K14489;K14509;K14978;K14986;K19661;K19691;K19692;K19694;K20971;K20972;K20973;K20974;K21084	PF01590.28;PF02518.28;PF00989.27;PF08446.13;PF08448.12;PF13426.9;PF00360.22
evm.model.NODE_731_length_73250_cov_16.072549.4	RHSIM_Rhsim12G0102500	/	GO:0016567;GO:0004842	K08332;K09561;K12000;K12009;K12015;K12034;K15042;K22499;K23336;K24124;K24764	PF04564.17
evm.model.NODE_1587_length_52753_cov_15.691730.4	/	/	/	K17604	/
evm.model.NODE_360_length_90973_cov_17.858255.8	C3L33_17870	/	GO:0005829;GO:0031267;GO:0017111;GO:0006886	K06928;K18423	PF03810.21;PF03266.17
evm.model.NODE_11196_length_9212_cov_32.197688.2	/	/	/	/	/
evm.model.NODE_345_length_92422_cov_16.857695.5	/	/	GO:0005739;GO:0005886;GO:0009507;GO:0005524;GO:0005694;GO:0016887	K01338;K03061;K03063;K03064;K03066;K03420;K03544;K03551;K03667;K03694;K03695;K03696;K03697;K03798;K04086;K04748;K07392;K07767;K08955;K08956;K12196;K13254;K13338;K13525;K14571;K14575;K22530	PF00004.31;PF07724.16;PF07728.16;PF10431.11
evm.model.NODE_176_length_109234_cov_17.071425.4	/	/	/	/	/
evm.model.NODE_8453_length_14796_cov_13.434590.1	RHSIM_Rhsim13G0224900	/	/	/	/
evm.model.NODE_8474_length_14765_cov_22.309059.1	/	/	/	/	/
evm.model.NODE_330_length_93434_cov_18.149796.8	RHSIM_Rhsim13G0073600	/	GO:0005886;GO:0022857;GO:0015108;GO:0080054;GO:0055085	K02100;K02445;K02575;K03446;K03447;K03448;K03449;K03535;K03762;K05548;K05819;K06258;K07552;K07783;K08137;K08151;K08152;K08153;K08154;K08157;K08161;K08162;K08164;K08166;K08167;K08168;K08169;K08171;K08174;K08175;K08177;K08186;K08187;K08189;K08190;K08191;K08193;K08194;K08195;K08196;K08217;K08219;K08220;K08221;K08223;K08224;K08225;K08368;K08369;K10850;K11382;K11810;K12299;K12300;K12301;K12302;K12303;…	PF07690.18
evm.model.NODE_62_length_135311_cov_16.042327.1	/	/	GO:0003677	K09287	PF02362.23
evm.model.NODE_2857_length_38990_cov_18.196382.2	/	/	/	/	/
evm.model.NODE_463_length_85148_cov_17.703309.8	/	/	/	/	PF17808.3
evm.model.NODE_5247_length_25247_cov_19.506688.1	RHSIM_Rhsim04G0184400	/	/	K03429;K12446	/
evm.model.NODE_15158_length_4096_cov_1.075334.1	ABT39_MTgene5333	/	/	/	/
evm.model.NODE_5363_length_24787_cov_17.547405.2	Cell division protein like	/	/	/	/
evm.model.NODE_10018_length_11362_cov_17.048064.1	/	/	/	K22686	/
evm.model.NODE_731_length_73250_cov_16.072549.1	C3L33_13866	/	/	K10802;K11756;K14308;K18715;K18716;K19816	PF13874.8
evm.model.NODE_811_length_70150_cov_17.848064.3	/	/	/	/	/
evm.model.NODE_504_length_82443_cov_15.791729.6	C3L33_12111	/	/	/	/
evm.model.NODE_1445_length_54821_cov_15.753501.1	actin11	Actin	/	K05692;K10354;K10355;K11340;K11400;K11652;K11662;K11672;K11673;K11767;K11768;K12313;K12314;K12315;K16575;K16576;K16615;K16616;K17260;K17299;K18584;K18641	PF00022.21
evm.model.NODE_9794_length_11774_cov_16.167253.1	/	/	GO:0005576	/	PF04885.15
evm.model.NODE_1735_length_50633_cov_17.872471.2	RHSIM_Rhsim03G0142200	Protein yippee-like	/	K23339	PF03226.16
evm.model.NODE_543_length_80365_cov_18.883522.5	/	/	GO:0005544;GO:0005509	K16646;K17089;K17090;K17091;K17092;K17093;K17094;K17095;K17096;K17097;K17098;K17099	PF00191.22
evm.model.NODE_6674_length_20012_cov_17.816947.2	/	/	/	/	PF14392.8
evm.model.NODE_6884_length_19295_cov_14.681657.2	Isocitrate dehydrogenase	Isocitrate dehydrogenase	/	K00030	PF00180.22
evm.model.NODE_297_length_95640_cov_17.613299.2	/	/	/	K09264	/
evm.model.NODE_12624_length_6969_cov_13.223619.1	C3L33_06313	/	/	/	/
evm.model.NODE_1955_length_47993_cov_13.893432.2	/	/	/	K01377;K01379;K01381;K01382;K01383;K01386;K06002;K06005;K06009;K07747;K22683	PF00026.25;PF14541.8;PF14543.8
evm.model.NODE_31801_length_537_cov_66.534146.1	cytochrome P450, family 87, subfamily A, polypeptide 2	/	/	K04123;K07437;K09587;K09588;K09589;K09590;K09843;K12637;K12638;K12639;K12640;K12664;K12665;K14040;K17875;K20546;K20622;K20664;K20667;K22620;K22621;K22812;K24392;K25060	/
evm.model.NODE_7024_length_18885_cov_19.750560.1	RHSIM_Rhsim08G0144900	/	/	/	PF06549.14
evm.model.NODE_950_length_65803_cov_16.556885.5	RHSIM_RhsimUnG0104000	/	GO:0031683;GO:0003924;GO:0005774;GO:0019001;GO:0007186	K04346;K04534;K04535;K04630;K04631;K04634;K04635;K04636;K04637;K04639;K04640;K19729;K19860	PF00503.22
evm.model.NODE_17_length_172358_cov_17.003884.11	RHSIM_Rhsim08G0002400	/	GO:0046855	K01082;K01092;K05602;K10047;K12634;K15422;K18649	PF00459.27
evm.model.NODE_5005_length_26300_cov_16.626829.2	/	/	/	/	/
evm.model.NODE_9744_length_11872_cov_16.664283.1	/	/	/	/	/
evm.model.NODE_5394_length_24615_cov_16.049249.2	/	/	/	/	/
evm.model.NODE_6126_length_21747_cov_15.271138.1	/	/	/	/	/
evm.model.NODE_1047_length_63192_cov_19.122096.1	RHSIM_Rhsim10G0008900	/	/	K03033;K12177;K12178	PF01399.29
evm.model.NODE_29435_length_584_cov_0.792123.1	/	/	/	K15738	/
evm.model.NODE_12850_length_6695_cov_18.231425.1	/	/	GO:0008374	K11156;K11160;K11171;K11172;K14456;K14457;K14458;K22848	PF03982.15
evm.model.NODE_17251_length_2580_cov_64.805952.1	/	/	/	/	/
evm.model.NODE_5239_length_25272_cov_16.741937.1	/	/	GO:0008176;GO:0006400;GO:0052667	K03439;K13457	PF13847.8;PF02390.19;PF18052.3
evm.model.NODE_501_length_82663_cov_17.532216.2	RHSIM_Rhsim07G0251100	/	/	K01829;K03671;K03672;K05838;K09530;K09580;K09583;K09584;K13984	PF00085.22
evm.model.NODE_1657_length_51610_cov_16.115708.2	C3L33_10432	Dihydroorotase, mitochondrial	GO:0016787	K01465;K07045	PF01979.22
evm.model.NODE_1147_length_60742_cov_16.719112.3	/	/	GO:0004478;GO:0006556	K00789;K01586	PF02773.18;PF02772.18;PF00438.22
evm.model.NODE_23155_length_924_cov_2.356336.1	/	/	GO:0010043	K01697;K01733;K01738;K01751;K01754;K10150;K12235;K12339;K13034;K17216;K17989;K19725;K21148;K21400;K21949;K22589;K22846;K22847	PF00291.27
evm.model.NODE_5866_length_22762_cov_17.625359.2	/	/	/	/	/
evm.model.NODE_7239_length_18169_cov_16.737335.1	LOC114284529 isoform X1	/	/	/	/
evm.model.NODE_5825_length_22923_cov_16.803913.2	RHSIM_Rhsim02G0110400	/	GO:0045177;GO:0010102;GO:0048226;GO:0005886;GO:0005515;GO:0006629;GO:0002215;GO:0004663	K04307;K05401;K06248;K06260;K06261;K06900;K07001;K07523;K08121;K08332;K08399;K08844;K10130;K10348;K10641;K12603;K12796;K13023;K13420;K13459;K13730;K14050;K15043;K16175;K16340;K16343;K16362;K16661;K16665;K16717;K16815;K17256;K17550;K18808;K18809;K19613;K20237;K20718;K21768;K22038;K23533;K24055;K24124;K24492;K24493;K24610	PF12799.9;PF13855.8;PF01734.24
evm.model.NODE_5386_length_24653_cov_24.611188.1	/	/	/	/	/
evm.model.NODE_757_length_72141_cov_15.720388.1	RHSIM_Rhsim03G0154600	/	/	K00001;K00004;K00008;K00055;K00060;K00083;K00094;K00098;K00119;K00121;K00148;K00153;K00224;K00344;K00359;K00665;K05351;K07119;K07512;K07538;K08322;K10133;K11628;K12430;K12431;K12432;K12433;K12436;K12442;K12957;K13948;K13949;K13951;K13952;K13953;K13955;K13979;K13980;K14446;K14465;K14469;K14577;K14629;K15020;K15092;K15385;K15418;K15419;K15643;K15644;K16001;K16029;K16373;K16375;K16376;K16377;K16384;…	PF08240.14;PF00107.28;PF13602.8
evm.model.NODE_6165_length_21622_cov_15.925052.2	/	/	/	/	PF15264.8
evm.model.NODE_2794_length_39543_cov_17.334610.4	H0E87_029127	Serine/threonine-protein phosphatase PP2A-2 catalytic subunit	GO:0005829;GO:0005515;GO:0016787	K01090;K01525;K04348;K04382;K04460;K06269;K07313;K13807;K14501;K15423;K15427;K15442;K15498;K17615	PF00149.30
evm.model.NODE_40105_length_376_cov_0.277108.1	/	/	/	/	/
evm.model.NODE_5887_length_22695_cov_14.840083.1	/	/	/	K18182	/
evm.model.NODE_2909_length_38544_cov_19.271859.2	C3L33_22630	/	GO:0052861	K19891;K19892;K19893	PF07983.15
evm.model.NODE_757_length_72141_cov_15.720388.6	/	/	/	/	/
evm.model.NODE_91_length_127838_cov_17.001472.6	/	/	/	/	/
evm.model.NODE_3452_length_34577_cov_16.644412.2	RHSIM_Rhsim12G0081000	/	/	K01379;K01381;K01382;K04521;K06002;K07747;K22683	PF14541.8
evm.model.NODE_43216_length_344_cov_0.207373.1	/	/	/	/	/
evm.model.NODE_158_length_111865_cov_17.838721.11	C3L33_13048	/	GO:0007018;GO:0003777;GO:0008017;GO:0005524	K03529;K06227;K10392;K10393;K10394;K10395;K10396;K10397;K10398;K10399;K10400;K10401;K10402;K10403;K10404;K10405;K10406;K10421;K11498;K16491;K17387;K17914;K17915;K17916;K18627;K18806;K20196;K20197;K20198;K20282;K20283;K20478;K21954;K23368;K24185;K24186;K24928	PF00225.25;PF16796.7
evm.model.NODE_25832_length_706_cov_1.091537.1	/	/	/	K02346;K14161	/
evm.model.NODE_68_length_133673_cov_18.380491.18	/	/	/	/	/
evm.model.NODE_1218_length_59383_cov_15.757881.6	/	/	GO:0020037;GO:0005506;GO:0016705;GO:0004497	K00487;K00488;K00489;K00490;K00493;K00495;K00497;K00498;K00512;K00513;K00517;K01773;K01832;K04122;K04123;K05280;K05917;K07381;K07382;K07408;K07409;K07410;K07411;K07412;K07413;K07414;K07415;K07416;K07417;K07418;K07419;K07420;K07422;K07423;K07424;K07425;K07426;K07427;K07428;K07429;K07430;K07433;K07434;K07435;K07436;K07437;K07438;K07439;K07440;K07824;K09587;K09588;K09589;K09590;K09754;K09755;K09831;…	PF00067.24
evm.model.NODE_1128_length_61112_cov_15.292613.6	/	/	GO:0004650;GO:0005975	K01184;K01213;K18580;K18650	PF00295.19
evm.model.NODE_2846_length_39098_cov_17.786585.1	/	/	/	K17592	/
evm.model.NODE_5912_length_22568_cov_17.221470.2	singlestranded DNAbinding protein WHY2	/	GO:0006952;GO:0003697;GO:0006355	/	PF08536.13
evm.model.NODE_4772_length_27328_cov_17.669020.1	RHSIM_Rhsim08G0178300	/	GO:0048226;GO:0005730;GO:0005524;GO:0006468;GO:0002215;GO:0045177;GO:0005886;GO:0005634;GO:0004672;GO:0016301;GO:0005515	K00871;K00907;K00908;K00909;K00910;K00916;K00924;K01301;K02087;K02088;K02089;K02090;K02091;K02202;K02206;K02208;K02211;K02214;K02216;K02218;K02449;K02515;K02677;K02831;K02861;K03083;K03097;K03114;K03176;K04345;K04360;K04361;K04362;K04365;K04366;K04367;K04368;K04369;K04371;K04372;K04373;K04388;K04406;K04407;K04408;K04409;K04410;K04411;K04412;K04413;K04414;K04415;K04416;K04417;K04418;K04419;K04420;…	PF00069.27;PF07714.19
evm.model.NODE_2335_length_43632_cov_17.510424.5	/	/	GO:0009707	K09849;K10651;K10652;K11981;K11982;K12002;K12006;K12009;K12012;K12015;K12026;K12030;K12031;K12033;K12038;K13346;K15083;K15505;K15707;K15710;K15711;K16272;K22378;K22379;K22646;K23789;K24148;K24166	PF06803.14;PF13920.8
evm.model.NODE_1583_length_52783_cov_16.716595.6	/	/	/	/	/
evm.model.NODE_3860_length_32052_cov_17.893782.5	/	/	/	/	/
evm.model.NODE_13084_length_6393_cov_19.041494.2	/	/	GO:0030139;GO:0005516;GO:0005634;GO:0005515	K04558;K04984;K06622;K06647;K06694;K06867;K10645;K14242;K15502;K15503;K17458;K17705;K18410;K20032;K20129;K20175;K21412;K21435;K21439;K22808	PF12796.9;PF13857.8;PF13962.8
evm.model.NODE_266_length_98658_cov_17.485847.1	/	/	/	/	/
evm.model.NODE_478_length_84698_cov_18.982949.2	RHSIM_Rhsim04G0149900	/	/	/	PF14111.8
evm.model.NODE_16490_length_3068_cov_38.268276.1	C3L33_10641	/	GO:0048226;GO:0002215;GO:0045177;GO:0005886;GO:0004663;GO:0010102;GO:0005515	K00109;K00924;K04247;K04306;K04307;K04308;K04309;K04362;K04367;K04424;K04427;K04447;K04660;K04730;K05111;K05126;K05398;K05401;K05404;K06248;K06260;K06261;K06555;K06838;K06839;K06850;K07523;K08118;K08119;K08120;K08121;K08122;K08123;K08124;K08125;K08126;K08127;K08128;K08129;K08130;K08399;K08460;K08461;K08462;K08843;K08844;K09257;K10130;K10159;K10160;K10161;K10168;K10169;K10170;K10171;K10348;K10350;…	PF08263.14;PF00560.35;PF12799.9;PF13855.8
evm.model.NODE_15475_length_3824_cov_17.630511.1	/	/	GO:0016706	K00475;K04124;K04125;K05277;K05278;K05282;K05933;K06892;K12692;K12697;K13077;K13229;K14975;K14976;K18054;K23145;K23378;K23947;K24028;K24460	PF03171.22
evm.model.NODE_15557_length_3753_cov_3.921401.2	/	/	/	/	/
evm.model.NODE_4328_length_29523_cov_14.142298.3	/	/	/	/	/
evm.model.NODE_5585_length_23900_cov_17.565642.1	RHSIM_Rhsim08G0026500	/	GO:0055085;GO:0016021;GO:0022857	K02100;K03444;K06609;K07191;K07299;K07593;K08137;K08138;K08139;K08142;K08145;K08150;K13854;K14258;K24193	PF00083.26
evm.model.NODE_8253_length_15302_cov_18.005601.1	/	/	/	/	/
evm.model.NODE_1563_length_52973_cov_15.880710.1	C3L33_14219	/	/	K23280	PF10250.11
evm.model.NODE_3714_length_32956_cov_16.192848.2	/	/	/	/	/
evm.model.NODE_3622_length_33577_cov_17.811300.2	RHSIM_Rhsim11G0014400	Acetylornithine deacetylase	GO:0016787	K01258;K01270;K01293;K01295;K01438;K01439;K05831;K13049;K14665;K14677;K15428;K20895;K23980	PF07687.16;PF01546.30
evm.model.NODE_9227_length_13000_cov_19.317797.1	Chaperone protein dnaJ 10	/	/	K03686;K05516;K09502;K09503;K09504;K09505;K09506;K09507;K09508;K09509;K09510;K09511;K09512;K09513;K09514;K09515;K09517;K09518;K09520;K09522;K09523;K09524;K09525;K09527;K09529;K09530;K09531;K09532;K09534;K09536;K09537;K09538;K09540;K14002;K17867;K19371;K19374	PF00226.33
evm.model.NODE_7131_length_18549_cov_26.245033.2	RHSIM_Rhsim04G0011900	/	/	K14825;K20346;K20347;K20349;K20350;K20351;K20352	PF01105.26
evm.model.NODE_361_length_90754_cov_16.487603.8	/	/	GO:0016021	K05770	PF03073.17
evm.model.NODE_30697_length_558_cov_62.482599.1	/	/	/	/	/
evm.model.NODE_2902_length_38600_cov_18.631950.1	DNA replication licensing factor MCM3 2 like	/	GO:0005524;GO:0003677;GO:0032508	K02209;K02210;K02212;K02540;K02541;K02542;K03404;K03405;K03924;K07391;K10726;K10737;K10738	PF00493.25;PF17855.3;PF14551.8;PF17207.5;PF01078.23
evm.model.NODE_3288_length_35745_cov_18.194115.3	/	/	/	K03578;K03579;K12813;K12814;K12815;K12818;K12820;K13026;K13117;K13184;K13185;K14433;K14442;K14780;K14781;K17820;K18408;K18711;K18994;K18995;K19527;K20099;K20101	/
evm.model.NODE_4854_length_26967_cov_15.616505.2	C3L33_08105	/	GO:0007275	K11830	PF04690.15
evm.model.NODE_199_length_106421_cov_17.366342.10	RHSIM_Rhsim12G0076900	/	GO:0005783;GO:0016554;GO:0009793;GO:0005739;GO:0022626;GO:0009507;GO:0003735;GO:0003727;GO:0080156	K10683;K17655;K17659;K17669;K17710;K17964;K19589	PF01535.22;PF12854.9;PF13041.8;PF13812.8
evm.model.NODE_28806_length_598_cov_26.418259.1	RHSIM_Rhsim05G0229200	/	GO:0006468;GO:0004672;GO:0016301;GO:0045177;GO:0005730;GO:0002215;GO:0048226;GO:0005634;GO:0005524;GO:0005515;GO:0005886	K00871;K00907;K00908;K00909;K00910;K00916;K00924;K01165;K01301;K01769;K02087;K02088;K02089;K02090;K02091;K02202;K02206;K02208;K02211;K02214;K02216;K02218;K02449;K02515;K02677;K02831;K02861;K03083;K03097;K03114;K04345;K04360;K04361;K04362;K04365;K04366;K04367;K04368;K04369;K04371;K04372;K04373;K04388;K04406;K04407;K04408;K04409;K04410;K04411;K04412;K04413;K04414;K04415;K04416;K04417;K04418;K04419;…	PF14531.8;PF00069.27;PF07714.19
evm.model.NODE_11975_length_7937_cov_16.016389.2	/	/	GO:0005975;GO:0004553	K01187;K01203;K01811;K05546;K12047;K12316;K12317;K15922;K15925;K18820;K22307;K23730;K24727	PF01055.28
evm.model.NODE_1651_length_51695_cov_17.265048.4	/	/	GO:0003735;GO:0006412;GO:0005840	K02884	PF01245.22
evm.model.NODE_22613_length_987_cov_1.552326.1	/	/	/	/	/
evm.model.NODE_11437_length_8826_cov_13.545235.1	/	/	GO:0016614;GO:0050660	K00108;K00115;K00313;K03333;K06151;K08248;K10724;K15403;K16873;K17066;K17646;K17755;K17830;K18607;K18611;K19069;K20154;K21270;K22464	PF05199.15;PF00732.21
evm.model.NODE_7572_length_17219_cov_16.719752.2	C3L33_17754	/	GO:0000166	K00010;K00035;K00078;K00118;K00214;K03810;K10219;K13020;K13327;K13873;K14273;K16015;K16043;K16044;K18067;K18106;K18652;K18855;K19181;K20571;K20590;K22230;K23244;K24442;K24995	PF01408.24;PF02894.19
evm.model.NODE_17611_length_2386_cov_0.158477.1	/	/	/	K23612	PF03732.19
evm.model.NODE_6111_length_21815_cov_14.264524.1	/	/	GO:0016579;GO:0005515;GO:004843	K11366;K11832;K11833;K11834;K11835;K11837;K11839;K11841;K11842;K11843;K11844;K11845;K11846;K11847;K11848;K11849;K11850;K11851;K11852;K11854;K11855;K11858;K11870;K11871;K11873;K11874;K11986;K21634	PF00443.31
evm.model.NODE_1766_length_50176_cov_17.718636.5	RHSIM_Rhsim11G0187100	/	GO:0004315;GO:0006633	K00648;K00660;K11381;K11608;K12644;K13231;K13232;K13233;K13234;K15397;K15431;K16167;K16231;K16232;K16233;K16424;K16872;K17211;K17212;K19580;K20503;K21378;K21384;K21385;K21386	PF08545.12;PF02797.17;PF00195.21
evm.model.NODE_2267_length_44280_cov_16.853124.2	RHSIM_Rhsim13G0020800	/	GO:0005634;GO:0003824	K01142;K06896;K18353	PF03372.25
evm.model.NODE_6577_length_20299_cov_15.594587.1	/	/	GO:0051571	K04728;K11424;K15588;K17398;K17399;K23219;K24688	PF00855.19
evm.model.NODE_9243_length_12977_cov_17.145759.1	/	/	GO:0005515;GO:0006749	K00799;K01800;K01801;K03233;K03599;K11209;K15241;K21888;K22077;K22119;K23790	PF00043.27;PF13410.8;PF02798.22;PF13409.8;PF13417.8
evm.model.NODE_2211_length_44853_cov_19.358248.3	C3L33_16297	/	GO:0051571	/	PF00855.19
evm.model.NODE_11096_length_9362_cov_31.320195.2	/	/	GO:0005515;GO:0006749	K00310;K00799;K01800;K01801;K03599;K05021;K15241;K21888;K22077	PF02798.22;PF13409.8;PF13417.8
evm.model.NODE_9448_length_12533_cov_15.386990.1	HYC85_009764	/	GO:0016706	K00472;K06711;K07336;K07394	PF03171.22;PF13640.8
evm.model.NODE_1515_length_53688_cov_17.352589.4	/	/	GO:0005634;GO:0005730;GO:0005524;GO:0002215;GO:0004672;GO:0005886;GO:0045177;GO:0016567;GO:0016301;GO:0006468;GO:0048226;GO:0004842;GO:0005515	K00871;K00907;K00908;K00910;K00924;K01769;K02087;K02088;K02089;K02090;K02091;K02178;K02202;K02206;K02211;K02214;K02216;K02449;K02831;K02861;K03083;K03097;K03176;K04345;K04360;K04361;K04362;K04365;K04366;K04367;K04368;K04369;K04371;K04373;K04411;K04412;K04417;K04418;K04419;K04420;K04421;K04422;K04423;K04424;K04427;K04430;K04432;K04433;K04445;K04447;K04463;K04515;K04527;K04563;K04670;K04671;K04672;…	PF00069.27;PF07714.19;PF04564.17
evm.model.NODE_3570_length_33869_cov_16.410705.1	RHSIM_Rhsim03G0063100	/	GO:0006511;GO:0002215;GO:0004663;GO:0005886;GO:0048226;GO:0045177;GO:0008284;GO:0010102;GO:0005515;GO:0005777;GO:0019005;GO:0006355	K03360;K03875;K10263;K10268;K10270;K10271;K10272;K10273;K10274;K10275;K10276;K10278;K10279;K10280;K10281;K10282;K10283;K10288;K10302;K10310;K10314;K10316;K10350;K13459;K13730;K14515;K15068;K15069;K15081;K15082;K17550;K19613;K21768	PF00646.35;PF12937.9;PF12799.9
evm.model.NODE_12199_length_7609_cov_16.382117.1	C3L33_06130	/	GO:0005634	K15731;K15732;K17496;K17616;K17617;K17618;K18999	PF03031.20
evm.model.NODE_289_length_96350_cov_17.264407.1	RHSIM_Rhsim09G0140500	/	GO:0000287;GO:0005737;GO:0008253	K08966;K24242	PF05822.14
evm.model.NODE_41945_length_356_cov_0.301310.1	G4B88_026586	Vacuolar sorting protein 3	/	K20177;K20183	PF10367.11
evm.model.NODE_2016_length_47295_cov_17.502502.4	/	/	/	/	/
evm.model.NODE_1297_length_57506_cov_16.753812.4	C3L33_14116	/	GO:0016757	K03714;K18134;K18207	PF04577.16
evm.model.NODE_589_length_78403_cov_21.543257.1	RHSIM_Rhsim12G0189200	Protein TOPLESS	GO:0005730;GO:0005515;GO:0005634;GO:0010492	K02084;K02180;K03130;K03246;K03351;K03361;K03362;K03363;K03364;K04508;K04536;K04537;K04538;K04539;K05236;K05757;K06666;K07204;K07825;K07972;K08240;K08266;K08333;K10140;K10143;K10259;K10260;K10261;K10262;K10263;K10264;K10265;K10266;K10267;K10341;K10342;K10409;K10415;K10570;K10594;K10599;K10646;K10751;K10752;K11127;K11274;K11293;K11374;K11462;K11659;K11789;K11790;K11795;K11797;K11798;K11799;K11800;…	PF12894.9;PF00400.34
evm.model.NODE_6173_length_21608_cov_15.874773.1	C3L33_03973	/	GO:0006355;GO:0005634;GO:0003700	K04374;K09054;K09060;K14432;K16241;K20557	PF00170.23;PF07716.17
evm.model.NODE_33_length_154914_cov_15.508402.13	Methyltransferase type 11 protein	/	GO:0008168;GO:0052667	K00559;K00563;K00568;K00570;K00598;K02169;K03183;K06219;K07755;K12502;K13623;K14374;K15256;K15257;K15444;K16414;K17462;K18162;K18534;K18896;K18897;K19889;K20081;K20082;K20331;K22438;K22857;K23095;K24419	PF08241.14;PF08242.14;PF13489.8;PF13649.8;PF13847.8;PF01209.20
evm.model.NODE_9921_length_11542_cov_16.272624.1	/	/	GO:0004497;GO:0005506;GO:0016705;GO:0020037	K00487;K00488;K00489;K00490;K00495;K00497;K00498;K00512;K00513;K00517;K01773;K01832;K04122;K04123;K05280;K05917;K07381;K07382;K07408;K07409;K07410;K07411;K07412;K07413;K07414;K07415;K07416;K07417;K07418;K07419;K07420;K07422;K07423;K07424;K07425;K07426;K07427;K07428;K07429;K07433;K07434;K07435;K07436;K07437;K07438;K07439;K07440;K07824;K09587;K09588;K09589;K09590;K09754;K09755;K09831;K09832;K09837;…	PF00067.24
evm.model.NODE_1277_length_58009_cov_15.704157.1	/	/	/	/	/
evm.model.NODE_774_length_71530_cov_17.064171.1	HYC85_000890	Clathrin heavy chain 1	GO:0030132;GO:0005198;GO:0030130;GO:0006886;GO:0016192	K04646	PF09268.12
evm.model.NODE_7901_length_16292_cov_15.076956.1	/	/	GO:0050826;GO:0005634;GO:0006355;GO:0010262;GO:0046983	K02223;K02296;K09026;K09102;K09110;K09113;K13422;K16189;K20558;K22484;K23399	PF00010.28
evm.model.NODE_5961_length_22368_cov_13.391394.1	/	/	GO:0046872;GO:0019904	K04569;K07213;K08364	PF00403.28
evm.model.NODE_5147_length_25635_cov_17.377803.4	RHSIM_Rhsim02G0008200	/	/	K03242;K11419	PF09173.13
evm.model.NODE_5614_length_23765_cov_17.157035.1	C3L33_22428	/	/	/	PF03735.16
evm.model.NODE_765_length_71883_cov_16.389166.9	/	/	/	/	/
evm.model.NODE_5635_length_23698_cov_17.949938.2	/	/	/	K02207;K04552;K04553;K04554;K04555;K04649;K06688;K06689;K10573;K10574;K10575;K10577;K10578;K10579;K10580;K10581;K10583;K10584;K10585;K10586;K10687;K10688;K10689;K13960;K20217	PF00179.28
evm.model.NODE_7059_length_18792_cov_18.288294.3	RHSIM_Rhsim06G0007100	/	/	/	/
evm.model.NODE_20580_length_1328_cov_50.899251.1	/	/	/	/	/
evm.model.NODE_20280_length_1399_cov_2.002358.1	/	/	GO:0020037;GO:0016491;GO:0051536	K00362;K00366;K00381;K00385;K00392;K02229	PF01077.24;PF03460.19
evm.model.NODE_3860_length_32052_cov_17.893782.1	/	/	/	/	/
evm.model.NODE_163_length_111053_cov_17.383995.9	C3L33_17870	/	GO:0017111	K06928	PF03266.17
evm.model.NODE_1062_length_62707_cov_17.209748.1	/	/	GO:0052861	K19891;K19892;K19893;K22832	PF07983.15
evm.model.NODE_725_length_73513_cov_15.606274.4	/	/	/	/	/
evm.model.NODE_2173_length_45246_cov_16.648286.2	RHSIM_Rhsim09G0040800	/	GO:0016301;GO:0005730;GO:0005886;GO:0002215	K03688;K08869	PF03109.18;PF01636.25
evm.model.NODE_15045_length_4199_cov_2.785118.3	/	/	/	K03690;K12405;K24843	PF02036.19
evm.model.NODE_626_length_76703_cov_16.327753.3	/	/	GO:0008270	K06058;K10601;K10629;K10634;K10635;K10636;K10640;K10642;K10663;K10664;K10694;K11980;K11981;K11982;K11985;K13346;K15505;K15692;K15694;K15695;K15699;K15701;K15702;K15703;K15704;K15706;K15710;K15712;K15715;K15716;K16271;K16273;K16274;K16281;K16282;K16283;K16284;K16285;K16286;K17821;K19037;K19038;K19039;K19040;K19041;K19045;K22378;K22379;K22753;K23788;K23789;K24148	PF12678.9;PF17123.7;PF13639.8
evm.model.NODE_23432_length_897_cov_3.442857.1	/	/	/	/	/
evm.model.NODE_1285_length_57864_cov_16.380138.2	protein DETOXIFICATION 29like	/	GO:0055085;GO:0042910;GO:0016020;GO:0015297	K03327;K06409;K18908	PF01554.20
evm.model.NODE_5264_length_25193_cov_17.265978.1	RHSIM_Rhsim08G0055300	/	/	K01129;K06885;K06950;K22544	PF01966.24
evm.model.NODE_6797_length_19591_cov_16.947647.2	C3L33_07472	Methylcrotonoyl-CoA carboxylase subunit alpha, mitochondrial	GO:0008716;GO:0005524;GO:0003989	K01589;K01921;K01941;K01945;K01946;K01948;K01955;K01958;K01959;K01961;K01964;K01965;K01968;K03802;K05827;K05844;K06913;K06914;K08289;K11262;K11263;K13777;K14541;K14940;K17810;K18603;K19412;K20141	PF02222.24;PF00289.24;PF02786.19;PF07478.15
evm.model.NODE_1001_length_64431_cov_17.403008.8	/	/	/	/	/
evm.model.NODE_1306_length_57223_cov_18.610481.1	/	/	/	/	/
evm.model.NODE_72_length_132222_cov_16.292994.9	/	/	GO:0008270;GO:0046872	K03175;K03358;K03868;K06058;K09848;K09849;K10143;K10144;K10601;K10607;K10629;K10633;K10634;K10635;K10636;K10640;K10652;K10663;K10664;K10666;K10667;K11980;K11981;K11982;K11985;K12009;K12012;K12031;K13346;K15505;K15692;K15694;K15695;K15699;K15701;K15702;K15703;K15704;K15706;K15710;K15711;K15712;K15715;K15716;K16271;K16272;K16273;K16274;K16281;K16282;K16283;K16284;K16285;K16286;K17586;K17821;K19037;…	PF00097.27;PF13923.8;PF12678.9;PF17123.7;PF13639.8
evm.model.NODE_4458_length_28886_cov_15.178101.2	/	/	/	/	/
evm.model.NODE_4729_length_27505_cov_14.890021.2	/	/	/	/	/
evm.model.NODE_180_length_109083_cov_16.253396.4	/	/	/	K12841;K23612	/
evm.model.NODE_3267_length_35867_cov_15.881365.2	/	/	/	/	/
evm.model.NODE_2815_length_39375_cov_529.710176.6	/	/	/	/	/
evm.model.NODE_1600_length_52562_cov_16.733117.5	/	/	/	/	/
evm.model.NODE_1008_length_64300_cov_15.194724.5	/	/	/	/	/
evm.model.NODE_18171_length_2105_cov_2.127907.1	/	/	/	/	/
evm.model.NODE_2521_length_41899_cov_17.350977.3	/	/	/	/	/
evm.model.NODE_6244_length_21412_cov_19.186892.2	/	/	/	/	/
evm.model.NODE_27960_length_622_cov_1.092929.1	ATPdependent zinc metalloprotease FTSH 1, chloroplasticlike	/	GO:0005524;GO:0004176;GO:0004222;GO:0006508	K03798;K08955;K08956;K09552	PF01434.20
evm.model.NODE_302_length_95114_cov_17.872867.2	/	/	GO:0005515;GO:0005634;GO:0010492;GO:0005730	K02084;K02180;K03130;K03246;K03361;K03362;K03363;K03364;K04508;K04536;K04537;K04538;K04539;K05236;K06666;K07825;K07972;K08266;K08333;K10259;K10260;K10261;K10262;K10265;K10266;K10341;K10342;K10415;K10570;K10599;K10646;K10751;K10752;K11127;K11274;K11374;K11462;K11790;K11798;K11801;K11802;K11804;K11887;K12601;K12602;K12662;K12816;K12857;K12862;K12880;K13111;K13124;K13133;K13137;K13175;K13221;K13341;…	PF12894.9;PF13570.8;PF00400.34
evm.model.NODE_1483_length_54245_cov_16.423242.1	RHSIM_Rhsim03G0173100	/	/	K18789;K20870;K20888;K20889;K22846;K23200	PF03016.17
evm.model.NODE_24168_length_827_cov_1.174286.1	/	/	GO:0003824	K00626;K00653;K01661;K01692;K01715;K01782;K01825;K05605;K05607;K07511;K07514;K07515;K07516;K07517;K07534;K07536;K07537;K07539;K07546;K08299;K10527;K11264;K12663;K13238;K13239;K13766;K13767;K13779;K13816;K14418;K14469;K15016;K15019;K15312;K15313;K15513;K15572;K15866;K16425;K16426;K16427;K16880;K18317;K18383;K18426;K18474;K18570;K18583;K19640;K20036;K20765;K22150;K22587;K22836	PF00378.22;PF16113.7
evm.model.NODE_1724_length_50766_cov_16.517329.2	Aldehyde dehydrogenase family 3 member like	/	GO:0016491	K00128;K00129;K00130;K00131;K00135;K00137;K00138;K00139;K00140;K00141;K00146;K00149;K00151;K00152;K00154;K00206;K00289;K00294;K02618;K06447;K07248;K07249;K08324;K09472;K10217;K10618;K11947;K12254;K12355;K12907;K13821;K13877;K14085;K14519;K15038;K15514;K15786;K17761;K17819;K17832;K18128;K18275;K18370;K18601;K18978;K19266;K19588;K19629;K19699;K19700;K19962;K20199;K20548;K20928;K21802;K22187;K22445;…	PF00171.24
evm.model.NODE_3113_length_37062_cov_14.082929.2	C3L33_07707	/	GO:0004722;GO:0005886;GO:0009819	K01090;K01102;K04403;K04457;K04461;K10147;K11915;K14497;K14803;K16340;K17499;K17500;K17501;K17502;K17503;K17504;K17505;K17506;K17507;K17508;K19704;K19705;K19708;K19790;K20074;K23534	PF00481.23
evm.model.NODE_12217_length_7579_cov_9.085078.1	RHSIM_Rhsim02G0100100	/	/	/	PF04526.15
evm.model.NODE_161_length_111212_cov_16.519854.11	RHSIM_Rhsim07G0204900	/	GO:0005524;GO:0004812;GO:0006418;GO:0000166	K01868;K01875	PF02403.24;PF00587.27
evm.model.NODE_18707_length_1890_cov_2.032331.2	/	/	/	K07736	PF02559.18
evm.model.NODE_32134_length_532_cov_12.728395.1	/	/	/	/	/
evm.model.NODE_15052_length_4194_cov_0.690681.1	/	/	/	/	/
evm.model.NODE_279_length_97589_cov_16.057571.6	/	Mini zinc finger protein 2	/	/	PF04770.14
evm.model.NODE_353_length_91581_cov_17.925788.1	C3L33_20044	Acyl carrier protein 2, mitochondrial	GO:0009651	K02078;K03955;K05553;K12442;K14188;K14661;K14669;K15337;K16025;K21784;K21790;K24111	PF00550.27
evm.model.NODE_1154_length_60544_cov_16.424582.4	/	/	GO:0030246	K06832;K10091;K14413;K20843	PF00337.24
evm.model.NODE_4605_length_28074_cov_17.750313.1	RHSIM_Rhsim01G0000700	/	GO:0070026;GO:0016491;GO:0010228	K00231;K00274;K01854;K02293;K03334;K03343;K05300;K09516;K09835;K10027;K11450;K12259;K13367;K15745;K17839;K21677	PF01593.26;PF13450.8
evm.model.NODE_1518_length_53667_cov_18.343930.5	C3L33_05856	Cysteine synthase	GO:0010043	K01697;K01733;K01738;K01754;K10150;K12235;K12339;K13034;K17216;K19725;K21148;K21949;K22589;K22846;K22847	PF00291.27
evm.model.NODE_126_length_117697_cov_17.524913.11	Vtype proton ATPase 16 kDa proteolipid subunit	V-type proton ATPase 16 kDa proteolipid subunit	GO:0033177;GO:0009534;GO:0015078;GO:1902600	K02110;K02124;K02155;K03661	PF00137.23
evm.model.NODE_945_length_65917_cov_15.389223.3	RHSIM_Rhsim05G0231900	/	/	K19355	/
evm.model.NODE_151_length_112809_cov_16.177056.8	/	/	GO:0009058;GO:0003824	K01778;K06998	PF02567.18
evm.model.NODE_2797_length_39515_cov_16.210318.1	RHSIM_Rhsim02G0238800	/	/	/	/
evm.model.NODE_6292_length_21267_cov_17.385099.2	RHSIM_Rhsim09G0198900	/	GO:0006457;GO:0005524	K04078	PF00166.23
evm.model.NODE_451_length_85698_cov_17.746094.10	/	/	/	/	/
evm.model.NODE_460_length_85389_cov_25.207689.5	CR513_38538	Histone H3.3	GO:0010369;GO:0005730;GO:0003677	K11253;K11495	PF00125.26
evm.model.NODE_1651_length_51695_cov_17.265048.6	RHSIM_Rhsim12G0168600	/	GO:0009435;GO:0008987;GO:0051539	K02426;K03517;K07125	PF02445.18;PF02657.17
evm.model.NODE_375_length_90124_cov_17.248419.8	cyclin B2	/	/	K00774;K02220;K04503;K05868;K06626;K06627;K06646;K06651;K06659;K10145;K10146;K10151;K10152;K10289;K10861;K14505;K15161;K15188;K15563;K18810;K18811;K18812;K18813;K21663;K21770;K21771;K21777;K23326;K23469	PF02984.21;PF00134.25
evm.model.NODE_5886_length_22697_cov_15.412627.2	/	/	/	/	/
evm.model.NODE_8113_length_15700_cov_16.051820.1	/	/	GO:0016491;GO:0005507	K00423;K04753;K05909;K14588;K19791;K22348;K22552	PF00394.24;PF07731.16;PF07732.17
evm.model.NODE_818_length_69990_cov_17.323705.2	LOW QUALITY PROTEIN: DNA damagebinding protein 1like	DNA damage-binding protein 1	GO:0005634;GO:0003676	K10610;K12830;K14401	PF03178.17;PF10433.11
evm.model.NODE_9527_length_12359_cov_12.373120.1	/	/	/	K00290;K14157	PF05222.17
evm.model.NODE_576_length_79021_cov_17.519976.3	/	/	GO:0003677;GO:0006355	K16222	PF02701.17
evm.model.NODE_3525_length_34141_cov_16.674752.2	/	/	GO:0016020;GO:0006810;GO:0005886	K05679;K05680;K05681;K05683;K05684;K08712;K21396	PF01061.26
evm.model.NODE_6901_length_19251_cov_17.574357.1	RHSIM_Rhsim10G0129800	/	/	K05554;K14670	PF03364.22;PF10604.11
evm.model.NODE_45963_length_322_cov_0.235897.1	/	/	/	/	/
evm.model.NODE_18802_length_1856_cov_2.733950.1	/	/	/	/	/
evm.model.NODE_6446_length_20741_cov_18.551955.1	RHSIM_Rhsim03G0222700	/	/	/	/
evm.model.NODE_981_length_64999_cov_18.252389.7	C3L33_17392	/	/	K02179;K17544;K18469;K19944;K19945;K19951;K19953;K20133;K20165;K20166;K20167;K20168;K20176;K20242;K20284;K20360;K20372;K20396;K21847;K21851;K24795;K24796;K24797;K24799	PF00566.20
evm.model.NODE_83_length_129525_cov_15.722013.5	/	/	/	/	/
evm.model.NODE_479_length_84672_cov_16.435106.5	/	/	/	/	/
evm.model.NODE_1269_length_58130_cov_16.378377.7	C3L33_00842	/	GO:0005543	K20043;K20044	PF07651.18
evm.model.NODE_3021_length_37740_cov_17.375482.1	RHSIM_Rhsim01G0175400	/	GO:0005886;GO:0005773;GO:0022857;GO:0055085;GO:0015743	K03468	PF11744.10;PF04632.14;PF13515.8
evm.model.NODE_3900_length_31839_cov_15.909750.4	/	/	/	/	PF03140.17
evm.model.NODE_1816_length_49640_cov_17.603215.2	/	/	/	/	/
evm.model.NODE_4024_length_31138_cov_17.165490.2	RHSIM_Rhsim01G0058900	/	/	K11991;K15441;K15442	PF00383.25
evm.model.NODE_4237_length_29966_cov_17.227622.2	ER membrane protein complex subunit like	/	/	K23565	PF06417.14
evm.model.NODE_25570_length_722_cov_13.581513.1	/	/	/	/	/
evm.model.NODE_5648_length_23667_cov_19.388360.1	/	/	/	/	/
evm.model.NODE_1587_length_52753_cov_15.691730.3	C3L33_08586	/	/	K00181;K13515;K13516;K13517;K13519	PF03062.21
evm.model.NODE_685_length_74793_cov_17.023960.6	RHSIM_Rhsim07G0065000	/	/	K07576;K13146;K13148;K14402;K14403	PF10996.10;PF16661.7
evm.model.NODE_1177_length_60209_cov_18.085100.1	/	/	GO:0009506;GO:0016020;GO:0005694;GO:0009507;GO:0005774;GO:0006810;GO:0005886;GO:0005524	K00400;K00942;K01552;K01990;K01995;K01996;K02003;K02006;K02010;K02013;K02017;K02021;K02028;K02031;K02032;K02036;K02041;K02045;K02049;K02052;K02056;K02062;K02065;K02068;K02071;K02074;K02193;K02471;K05641;K05643;K05648;K05651;K05653;K05654;K05665;K05673;K05679;K05680;K05681;K05682;K05683;K05684;K05685;K05776;K05779;K05780;K05781;K05816;K05833;K05847;K06020;K06074;K06147;K06148;K06158;K06857;K06861;…	PF13191.8;PF13555.8;PF01061.26;PF00005.29;PF14510.8
evm.model.NODE_9321_length_12797_cov_13.636701.3	/	/	/	/	/
evm.model.NODE_2387_length_43110_cov_16.192541.2	/	/	/	/	/
evm.model.NODE_671_length_75188_cov_17.547528.5	/	/	GO:0009733	K14488	PF02519.16
evm.model.NODE_1085_length_62238_cov_17.564328.2	/	/	/	/	PF13968.8;PF04578.15
evm.model.NODE_2205_length_44901_cov_17.565060.4	/	/	GO:0003677	K09287	PF02362.23
evm.model.NODE_6475_length_20622_cov_18.725884.1	RHSIM_Rhsim10G0100400	Calcium-transporting ATPase 2, plasma membrane-type	GO:0005886;GO:0005516	K01079;K01530;K01531;K01532;K01533;K01534;K01535;K01536;K01537;K01539;K01542;K01544;K01547;K05850;K05853;K12949;K12950;K12952;K12953;K12954;K12955;K12956;K13526;K14802;K14950;K14951;K17686;K19597;K21887;K23254	PF12515.10;PF13246.8;PF00689.23;PF00690.28;PF00122.22;PF00702.28
evm.model.NODE_8566_length_14557_cov_18.555163.2	/	/	GO:0002215;GO:0010102;GO:0004663;GO:0005515;GO:0005886;GO:0048226;GO:0045177	K00109;K04306;K04307;K04308;K05398;K05401;K06248;K06260;K06261;K06839;K06850;K07523;K08119;K08121;K08122;K08123;K08129;K08399;K08843;K08844;K10130;K10160;K10161;K10169;K10348;K10406;K10641;K12603;K12796;K13023;K13415;K13416;K13417;K13418;K13420;K13428;K13437;K13446;K13457;K13459;K13465;K13466;K13468;K13470;K13471;K13730;K16175;K16224;K16340;K16355;K16357;K16358;K16362;K16606;K16659;K16661;K16665;…	PF00560.35;PF12799.9;PF13855.8
evm.model.NODE_13385_length_5981_cov_16.397335.3	/	/	GO:0006508;GO:0004185	K01288;K09645;K09646;K13289;K16296;K16297;K16298	PF00450.24
evm.model.NODE_1754_length_50312_cov_15.997689.6	/	/	/	/	PF07059.14
evm.model.NODE_2303_length_43886_cov_17.177746.2	/	/	/	/	/
evm.model.NODE_372_length_90183_cov_17.104413.3	RHSIM_Rhsim02G0232700	/	/	K00019;K00023;K00034;K00038;K00039;K00044;K00046;K00059;K00061;K00065;K00068;K00069;K00071;K00072;K00076;K00079;K00081;K00084;K00216;K00218;K03331;K03366;K03793;K04708;K05296;K05783;K05886;K06123;K07124;K07535;K07548;K07753;K08081;K08261;K08683;K09827;K09841;K10207;K10251;K10620;K10780;K11049;K11146;K11147;K11149;K11150;K11151;K11152;K11153;K11154;K11161;K11162;K11163;K11165;K11166;K11168;K11169;…	PF00106.27;PF13561.8;PF08659.12
evm.model.NODE_3897_length_31841_cov_18.886549.3	RHSIM_Rhsim03G0154100	/	/	K13033;K13544;K20802	/
evm.model.NODE_3268_length_35863_cov_17.075078.1	/	/	/	/	/
evm.model.NODE_12347_length_7378_cov_17.543098.1	/	/	/	K19986	/
evm.model.NODE_12130_length_7709_cov_3.071089.7	/	/	/	K01252;K08281;K09020;K13995;K20816;K23359	PF00857.22
evm.model.NODE_1538_length_53394_cov_18.204367.4	/	/	/	K04767;K07168;K07199;K07200	PF16561.7;PF00571.30
evm.model.NODE_6911_length_19220_cov_15.654743.1	C3L33_03985	/	/	K00728;K03686;K04082;K05516;K05801;K09502;K09503;K09504;K09505;K09506;K09507;K09508;K09509;K09510;K09511;K09512;K09513;K09514;K09515;K09517;K09518;K09519;K09520;K09521;K09522;K09523;K09524;K09525;K09527;K09528;K09529;K09530;K09531;K09532;K09533;K09534;K09536;K09537;K09538;K09539;K09540;K09545;K14002;K17867;K19370;K19371;K19373;K19374;K23051;K23052	PF00226.33;PF01556.20
evm.model.NODE_2314_length_43795_cov_17.533205.3	/	/	GO:0015183;GO:0005789;GO:0005774	K13576;K13946;K14207;K14209;K14990;K14991;K14992;K14993;K14994;K14995;K14997;K15015;K24917	PF01490.20
evm.model.NODE_11084_length_9393_cov_14.571660.1	DVH24_027824	Serine/threonine-protein phosphatase 5	/	K04460	/
evm.model.NODE_3951_length_31514_cov_17.385000.3	/	/	GO:0004869;GO:0010030	K09272;K09273;K10802;K11295;K11296;K11297;K11680;K11830;K13902;K22483;K24660	PF00031.23;PF00505.21;PF09011.12;PF16845.7
evm.model.NODE_1289_length_57809_cov_20.079938.3	/	/	/	/	/
evm.model.NODE_102_length_124717_cov_18.089421.6	/	/	/	/	/
evm.model.NODE_7837_length_16451_cov_17.652842.1	C3L33_18861	Mitochondrial outer membrane protein porin of 34 kDa	GO:0005741;GO:0055085	K05862;K11518;K15040;K15041	PF01459.24
evm.model.NODE_1063_length_62705_cov_17.778628.1	RHSIM_Rhsim13G0066200	/	GO:0002215;GO:0010102;GO:0045177;GO:0003735;GO:0005886;GO:0004663;GO:0048226;GO:0005773;GO:0005515	K04247;K04249;K04306;K04307;K04308;K04309;K04523;K04660;K04985;K05398;K05401;K05404;K06248;K06260;K06261;K06555;K06838;K06839;K06850;K07523;K08118;K08119;K08120;K08121;K08122;K08123;K08124;K08125;K08126;K08127;K08128;K08129;K08130;K08399;K08461;K08462;K08843;K08844;K09555;K10130;K10159;K10160;K10161;K10168;K10169;K10170;K10171;K10348;K10641;K10839;K11092;K11843;K12603;K12796;K12805;K13023;K13415;…	PF12799.9;PF13855.8;PF14580.8;PF00240.25
evm.model.NODE_928_length_66441_cov_16.709006.3	/	/	/	/	/
evm.model.NODE_9843_length_11689_cov_11.317506.1	/	/	GO:0005506;GO:0020037;GO:0004497;GO:0016705	K00487;K00489;K00490;K00495;K00517;K01773;K01832;K04122;K04123;K05280;K05917;K07381;K07382;K07418;K07424;K07425;K07426;K07427;K07428;K07430;K07431;K07435;K07437;K07439;K07440;K07824;K09587;K09588;K09590;K09754;K09755;K09831;K09832;K09843;K10528;K10717;K10721;K10722;K10723;K11868;K12153;K12638;K12639;K12640;K12645;K12664;K12665;K12696;K12922;K12924;K13027;K13029;K13083;K13223;K13225;K13226;K13260;…	PF00067.24
evm.model.NODE_20480_length_1353_cov_2.844209.1	/	/	/	/	/
evm.model.NODE_79_length_129987_cov_16.608555.10	C3L33_11262	/	GO:0016818;GO:0005524;GO:0004386;GO:0006139;GO:0003676	K03722;K10844;K11136;K11273;K15362	PF13307.8
evm.model.NODE_3490_length_34343_cov_15.376227.4	C3L33_10264	/	GO:0019762;GO:0005515;GO:0005829	K10317;K10442;K10443;K10444;K10445;K10446;K10447;K10448;K10450;K10451;K10453;K10454;K10455;K10456;K10457;K10458;K10459;K10460;K10461;K10462;K10463;K10464;K10465;K10467;K10468;K10469;K10470;K10473;K12115;K12116;K12117;K13956;K13957;K13958;K13959;K14501;K14966;K15046;K15451;K17948;K20285;K21912;K21913;K23330;K23337;K23664;K24332	PF01344.27;PF07646.17;PF13415.8;PF13418.8;PF13854.8;PF13964.8
evm.model.NODE_7338_length_17888_cov_15.030967.1	/	/	/	/	/
evm.model.NODE_8866_length_13779_cov_15.867419.2	/	/	/	/	PF03909.19
evm.model.NODE_10024_length_11347_cov_17.659804.1	/	/	/	/	/
evm.model.NODE_839_length_69282_cov_17.858116.4	/	/	/	/	PF06075.14
evm.model.NODE_3454_length_34551_cov_18.844353.1	UDPglucuronate 4epimerase	UDP-glucuronate 4-epimerase 1	GO:0003854;GO:0016616;GO:0006694	K00067;K00070;K00091;K01709;K01710;K01711;K01784;K02377;K02473;K03274;K06118;K07071;K07748;K08678;K08679;K10046;K12408;K12448;K12449;K12450;K12453;K12454;K12455;K13306;K13313;K15789;K15856;K15858;K15891;K15894;K16045;K17947;K18981;K19068;K19243;K19421;K19857;K19997;K20085;K21211;K21214;K21332;K21793;K22025;K22252;K22320;K22925;K23557;K24311	PF01073.21;PF01370.23;PF16363.7;PF02719.17;PF04321.19
evm.model.NODE_5627_length_23728_cov_15.426380.1	/	/	GO:0016757;GO:0016020	K00727;K00771;K20891	PF02485.23
evm.model.NODE_1098_length_61974_cov_16.532152.3	RHSIM_Rhsim12G0025200	/	GO:0003677;GO:0016607	/	PF03110.16
evm.model.NODE_385_length_89620_cov_15.703552.2	RHSIM_Rhsim07G0079200	/	GO:0007031;GO:0005779	K10601;K10629;K10633;K10634;K10636;K10663;K10664;K11980;K11982;K11985;K13336;K15692;K15695;K15701;K15702;K15704;K15706;K15715;K15716;K16271;K16273;K16274;K16281;K16282;K16283;K16284;K16285;K16286;K17821;K19037;K19038;K19039;K19040;K19041;K19045;K22378;K22753;K23788	PF04882.14;PF17123.7;PF13639.8
evm.model.NODE_1832_length_49488_cov_16.341687.2	C3L33_02222	/	GO:0016020	/	PF03647.15
evm.model.NODE_2133_length_45758_cov_16.712651.1	/	/	/	/	/
evm.model.NODE_15434_length_3854_cov_0.782667.1	/	/	/	/	/
evm.model.NODE_2182_length_45143_cov_15.454905.2	/	/	GO:0003700;GO:0042631;GO:0006355;GO:0005634	K09284;K09285;K09286;K09287;K13432;K13433;K13434;K14507;K14516;K14517;K22763	PF00847.22
evm.model.NODE_1296_length_57517_cov_18.564227.1	/	/	/	/	/
evm.model.NODE_2945_length_38305_cov_16.506444.3	/	/	GO:0005507;GO:0016491	K00423;K05909;K19791;K22552	PF00394.24;PF07731.16
evm.model.NODE_2941_length_38341_cov_18.017350.6	/	/	/	/	/
evm.model.NODE_1452_length_54762_cov_16.271529.3	/	/	GO:0046983;GO:0003677	K04454;K09264;K12412	PF00319.20
evm.model.NODE_690_length_74632_cov_16.709254.4	RHSIM_Rhsim06G0028400	Probable ubiquitin-conjugating enzyme E2 16	/	K02207;K04552;K04553;K04554;K04555;K04649;K06634;K06688;K06689;K10573;K10574;K10575;K10576;K10577;K10578;K10579;K10580;K10581;K10582;K10583;K10584;K10585;K10687;K10688;K10689;K10704;K13960;K20217	PF00179.28
evm.model.NODE_7061_length_18792_cov_13.217734.1	C3L33_12867	/	/	K12694;K12923;K12925;K12926;K12931;K12932;K12934;K12935;K12936;K13065;K13264;K13393;K13610;K14329;K15400;K17054;K18858;K19184;K19747;K19861;K20239;K20240;K21383;K21425;K22095;K22889;K23277;K25042	PF02458.17
evm.model.NODE_3763_length_32660_cov_18.460548.4	/	/	GO:0005524;GO:0006298;GO:0030983	K03555;K07456;K08735;K08736;K08737;K08740;K08741	PF00488.23
evm.model.NODE_213_length_104122_cov_17.429973.11	RHSIM_Rhsim04G0097900	/	/	/	PF05600.14
evm.model.NODE_236_length_101391_cov_16.904596.5	/	/	/	/	/
evm.model.NODE_3070_length_37463_cov_15.455030.1	/	/	GO:0003700;GO:0006355;GO:0005634	K09049;K14432	PF00170.23
evm.model.NODE_1637_length_51923_cov_15.692158.1	/	/	GO:0071456	K04556;K10630;K11967;K11968;K11969;K11970;K11971;K11972;K11973;K11974;K11975;K11976;K11977;K11997;K12026	PF01485.23
evm.model.NODE_9119_length_13260_cov_17.824183.1	/	/	GO:0009414;GO:0008610;GO:0005506;GO:0016491	K00227;K14330;K14424;K15404;K22618;K24425	PF04116.15;PF12076.10
evm.model.NODE_1292_length_57658_cov_17.875319.7	/	/	GO:0003779;GO:0005886	K03529;K03546;K05635;K05636;K05637;K06240;K06267;K06669;K06674;K06675;K06679;K09291;K10060;K10352;K10421;K10866;K11499;K12478;K12575;K16307;K16308;K16461;K16464;K16731;K16770;K16808;K19533;K20282;K20283;K20478;K21954;K22803;K22804;K23368	PF07765.14
evm.model.NODE_7849_length_16417_cov_19.252977.3	/	/	/	/	/
evm.model.NODE_5771_length_23154_cov_17.100013.1	/	/	GO:0006468;GO:0048226;GO:0005634;GO:0016301;GO:0004672;GO:0002215;GO:0005515;GO:0005886;GO:0005730;GO:0005524;GO:0045177	K00871;K00907;K00908;K00909;K00910;K00916;K00924;K01165;K01301;K02087;K02088;K02089;K02090;K02091;K02178;K02202;K02206;K02208;K02211;K02214;K02216;K02218;K02449;K02515;K02677;K02831;K02861;K03083;K03097;K03114;K03176;K04345;K04360;K04361;K04362;K04363;K04365;K04366;K04367;K04368;K04369;K04371;K04372;K04373;K04406;K04407;K04408;K04409;K04410;K04411;K04412;K04413;K04414;K04415;K04416;K04417;K04418;…	PF00069.27;PF07714.19
evm.model.NODE_10014_length_11373_cov_20.410368.1	/	/	/	/	PF11891.10
evm.model.NODE_1518_length_53667_cov_18.343930.3	C3L33_22270	/	GO:0016209;GO:0005783;GO:0016491;GO:0012505;GO:0009507	K01829;K02199;K03671;K03672;K03673;K04084;K05360;K05838;K05907;K08056;K09530;K09536;K09580;K09581;K09582;K09583;K09584;K09585;K09586;K10758;K12669;K13984;K13996;K17264;K17609;K19478;K20354;K23870;K25112	PF00578.23;PF07749.14;PF04756.15;PF00085.22;PF13098.8;PF13848.8;PF13899.8;PF13905.8
evm.model.NODE_6338_length_21153_cov_16.219728.1	/	/	/	/	PF03140.17
evm.model.NODE_6693_length_19972_cov_16.092618.1	RHSIM_Rhsim04G0132900	Probable small nuclear ribonucleoprotein G	/	K04796;K11086;K11097;K11099;K12624;K12625;K12626;K12627	PF01423.24
evm.model.NODE_11968_length_7951_cov_15.486708.1	/	/	GO:0003677	K09287	PF02362.23
evm.model.NODE_426_length_87046_cov_17.294078.4	/	/	/	/	/
evm.model.NODE_2795_length_39537_cov_17.181857.3	RHSIM_Rhsim02G0172300	/	/	/	/
evm.model.NODE_1838_length_49414_cov_15.683324.2	RHSIM_Rhsim04G0196400	Protein argonaute 10	GO:0003676;GO:0005515;GO:0005730	K02156;K11593	PF08699.12;PF16488.7;PF16487.7;PF16486.7;PF02170.24;PF02171.19
evm.model.NODE_2038_length_46981_cov_18.852115.6	RHSIM_Rhsim12G0166900	/	GO:0080156;GO:0009793;GO:0003735;GO:0009507;GO:0022626;GO:0003727;GO:0016554;GO:0005739;GO:0005783	K10683;K17655;K17659;K17669;K17710;K17964;K18155;K18213;K19589	PF01535.22;PF12854.9;PF13041.8;PF13812.8;PF17177.6
evm.model.NODE_29548_length_581_cov_32.081498.1	/	/	/	K01672;K01674;K08114;K18245;K18246	PF00194.23
evm.model.NODE_10966_length_9598_cov_15.138845.1	/	/	/	K13449;K19919;K20412;K22682;K24243;K24834;K24835	PF00188.28
evm.model.NODE_1194_length_59813_cov_15.928023.5	COP9 signalosome complex subunit 7 isoform X1	/	/	K03039;K12180;K15030;K24365	/
evm.model.NODE_6302_length_21244_cov_18.834683.2	F0562_035594	/	GO:0005524;GO:0017038;GO:0016020	K03070	PF07517.16;PF01043.22
evm.model.NODE_4442_length_28949_cov_18.310076.2	/	/	/	/	/
evm.model.NODE_3249_length_35952_cov_16.271263.1	unnamed	WUSCHEL-related homeobox 12	/	/	/
evm.model.NODE_98_length_125557_cov_18.237033.10	RHSIM_Rhsim06G0230500	/	GO:0043621;GO:0008168;GO:0052667;GO:0032259;GO:0006355;GO:0003723	K02427;K03183;K03500;K03625;K06969;K11392;K14835;K15264;K15334;K15335;K15460;K16318;K21969;K21970;K21971;K22446;K22901	PF01728.21;PF01189.19;PF02475.18;PF01029.20
evm.model.NODE_862_length_68489_cov_491.186434.3	/	/	/	/	/
evm.model.NODE_1624_length_52134_cov_16.782587.3	RHSIM_Rhsim13G0104700	/	GO:0051571;GO:0009507;GO:0009506	K08881;K08883;K10603;K11380;K11424;K11425;K11446;K11642;K11643;K11655;K11657;K11658;K11728;K12032;K14435;K15588;K19415;K22768;K24406;K24504;K24630;K24651	PF02791.19;PF00628.31;PF15612.8
evm.model.NODE_825_length_69706_cov_17.681441.2	/	/	GO:0005634;GO:0005524;GO:0014065;GO:0009506	K04494;K10779;K10841;K10875;K10877;K11320;K11367;K11642;K11643;K11647;K11654;K11661;K11665;K11681;K11727;K11786;K14435;K14436;K14437;K14438;K14439;K15192;K15711;K19001;K20091;K20092;K20093;K20098	PF00385.26;PF00176.25
evm.model.NODE_4962_length_26483_cov_15.897670.1	/	/	GO:0030139;GO:0005516;GO:0005515;GO:0005634	K04984;K06694;K15502;K15503;K20032;K21439;K21440	PF12796.9;PF13962.8
evm.model.NODE_581_length_78887_cov_17.468588.4	C3L33_21977	/	GO:0016209;GO:0009507;GO:0012505;GO:0016491	K01829;K02199;K03671;K17609	PF00578.23;PF03107.18;PF08534.12;PF00085.22;PF13098.8;PF13905.8
evm.model.NODE_7952_length_16144_cov_12.219954.3	/	/	/	/	/
evm.model.NODE_10458_length_10498_cov_11.742262.1	C3L33_12279	/	GO:0019904	K03239	PF04525.14
evm.model.NODE_425_length_87223_cov_18.094712.10	RHSIM_Rhsim02G0055200	/	GO:0004827;GO:0004812;GO:0006433;GO:0006418;GO:0005737;GO:0005524;GO:0000166	K01868;K01881;K14163	PF03129.22;PF09180.13;PF00587.27
evm.model.NODE_256_length_99323_cov_17.626053.11	/	/	GO:0006486;GO:0016758;GO:0016020	K00715;K00719;K00734;K00739;K02175;K07819;K07971;K09654;K14413;K20843;K20854;K20855;K20856	PF01762.23
evm.model.NODE_1767_length_50171_cov_18.046000.4	RHSIM_Rhsim02G0008500	Translationally-controlled tumor protein homolog	GO:0042127	/	PF00838.19
evm.model.NODE_3728_length_32863_cov_14.794569.1	C3L33_20174	60S ribosomal protein L12	GO:0005840;GO:0003735;GO:0006412	K02867;K02870;K14006	PF00298.21;PF03946.16
evm.model.NODE_10891_length_9736_cov_17.464564.2	C3L33_07089	/	GO:0016020;GO:0005886;GO:0006810	K05679;K05680;K05681;K05682;K05683;K05684;K08711;K08712;K21396;K21397	PF01061.26
evm.model.NODE_4125_length_30543_cov_18.136408.1	/	/	GO:0010102;GO:0004663;GO:0048226;GO:0045177;GO:0005886;GO:0005515;GO:0002215;GO:0043531	K02084;K06838;K07523;K08122;K08399;K08844;K10130;K10268;K10348;K10406;K10641;K12603;K12796;K13416;K13418;K13453;K13457;K13459;K13460;K13471;K13475;K13730;K15069;K16175;K16226;K16247;K16340;K16351;K16360;K17550;K19613;K20599;K22038;K22449;K24055	PF12799.9;PF00931.24
evm.model.NODE_2961_length_38209_cov_16.776929.1	/	/	GO:0048046;GO:0005886;GO:0004857	/	PF04043.17
evm.model.NODE_15742_length_3613_cov_18.066839.1	C3L33_06862	/	GO:0005634;GO:0003677;GO:0009725;GO:0006355	K11798;K14486	PF06507.15
evm.model.NODE_9776_length_11819_cov_15.100239.1	/	/	GO:0005737;GO:0000045	K08336	PF04110.15
evm.model.NODE_2443_length_42643_cov_15.741909.2	/	/	/	/	/
evm.model.NODE_4191_length_30201_cov_15.199209.3	/	/	GO:0046983;GO:0003677	K04378;K04454;K09260;K09261;K09262;K09264;K09265;K12412;K17618;K19807;K19808	PF00319.20
evm.model.NODE_7274_length_18063_cov_18.901650.2	/	/	/	/	/
evm.model.NODE_29382_length_585_cov_12.576419.1	/	/	/	/	/
evm.model.NODE_10477_length_10458_cov_16.845030.1	RHSIM_Rhsim07G0157100	/	GO:0016887;GO:0005524	K06916;K18798	PF03969.18
evm.model.NODE_1557_length_53098_cov_17.291273.2	C3L33_01995	/	/	/	PF01823.21
evm.model.NODE_4224_length_30034_cov_17.090949.1	/	/	GO:0004553;GO:0005975	K01187;K01203;K01811;K05546;K12047;K12316;K12317;K15922;K15925;K18820;K22307;K23730;K24727	PF17137.6;PF13802.8;PF01055.28
evm.model.NODE_5476_length_24311_cov_16.714109.4	/	/	/	K10268	/
evm.model.NODE_8655_length_14280_cov_14.600438.1	/	/	/	/	/
evm.model.NODE_1670_length_51518_cov_16.942286.4	C3L33_18977	/	GO:0042586	K01462	PF01327.23
evm.model.NODE_2360_length_43397_cov_16.394638.5	/	/	/	/	/
evm.model.NODE_35471_length_458_cov_0.685801.1	/	Aspartate carbamoyltransferase	GO:0006520;GO:0016597;GO:0016743	K00609;K09065	PF00185.26
evm.model.NODE_3121_length_36970_cov_18.454659.3	glyceraldehyde3phosphate dehydrogenase, cytosolic	Glyceraldehyde-3-phosphate dehydrogenase, cytosolic	GO:0016620;GO:0051287	K00133;K00134;K00150;K03340;K03472;K05298;K10705	PF02800.22;PF00044.26
evm.model.NODE_8343_length_15053_cov_17.435884.2	/	/	/	/	PF14214.8
evm.model.NODE_7453_length_17508_cov_16.807951.2	C3L33_02507	/	GO:0009793;GO:0005739;GO:0080156;GO:0003735;GO:0022626;GO:0005783;GO:0003727;GO:0016554;GO:0009507	K10683;K17655;K17659;K17669;K17710;K17964;K18155;K18213	PF01535.22;PF12854.9;PF13041.8;PF13812.8;PF17177.6
evm.model.NODE_3909_length_31801_cov_17.541896.1	/	/	GO:0005730;GO:0010445;GO:0003723;GO:0009735;GO:0005829	K11091;K11093;K11094;K11294;K12741;K12833;K12838;K12891;K12892;K12893;K12896;K12897;K12900;K13088;K13091;K13094;K13126;K13161;K13190;K13195;K13201;K13208;K13218;K14325;K14573;K14787;K14948;K15191;K17974;K18415;K22611;K24992	PF00076.24;PF04059.14
evm.model.NODE_36_length_153201_cov_16.493755.8	C3L33_08631	/	GO:0048046	/	PF10248.11
evm.model.NODE_15394_length_3894_cov_18.625166.1	hypersensitiveinduced response protein 1like	Hypersensitive-induced response protein 1	/	/	PF01145.27
evm.model.NODE_4477_length_28801_cov_15.841006.1	/	/	/	/	/
evm.model.NODE_3065_length_37480_cov_16.173025.5	/	/	GO:0003690;GO:0006355	K15031;K15032	PF02536.16
evm.model.NODE_10161_length_11073_cov_18.031244.1	/	/	GO:0048226;GO:0005634;GO:0004672;GO:0045177;GO:0002215;GO:0016301;GO:0005886;GO:0006468;GO:0005730;GO:0005515;GO:0005524	K00871;K00907;K00908;K00909;K00910;K00916;K00924;K01165;K01769;K01968;K02087;K02088;K02089;K02090;K02091;K02178;K02202;K02206;K02208;K02211;K02214;K02216;K02218;K02449;K02515;K02677;K02831;K02861;K03083;K03097;K03114;K03176;K04345;K04360;K04361;K04362;K04363;K04365;K04366;K04367;K04368;K04369;K04371;K04372;K04373;K04388;K04406;K04407;K04408;K04409;K04410;K04411;K04412;K04413;K04414;K04415;K04416;…	PF00069.27;PF07714.19
evm.model.NODE_3808_length_32430_cov_15.082345.1	/	/	GO:0045087	/	PF17232.4
evm.model.NODE_4333_length_29500_cov_14.451844.1	/	/	GO:0046872;GO:0008270	K03175;K06058;K08285;K09849;K10143;K10144;K10601;K10629;K10632;K10633;K10634;K10635;K10636;K10647;K10652;K10663;K10664;K10667;K10668;K11980;K11981;K11982;K11985;K11997;K12000;K12003;K12012;K12024;K12026;K12035;K12037;K15505;K15692;K15694;K15695;K15697;K15699;K15701;K15702;K15703;K15704;K15706;K15707;K15710;K15711;K15712;K15715;K15716;K16271;K16272;K16273;K16274;K16276;K16281;K16282;K16283;K16284;…	PF00097.27;PF13923.8;PF12678.9;PF17123.7;PF13639.8;PF13445.8
evm.model.NODE_5714_length_23413_cov_16.286095.3	/	/	GO:0003727;GO:0003735;GO:0004497;GO:0005783;GO:0016705;GO:0005739;GO:0020037;GO:0009793;GO:0009507;GO:0016554;GO:0022626;GO:0080156;GO:0005506	K00487;K00495;K00512;K00517;K01773;K01832;K04122;K05280;K05917;K07381;K07382;K07412;K07413;K07414;K07418;K07419;K07422;K07423;K07424;K07427;K07440;K09588;K09754;K09755;K10437;K10720;K10723;K11812;K11818;K11868;K12153;K12156;K12696;K13029;K13083;K13223;K13224;K13225;K13226;K13257;K13260;K13261;K13267;K13385;K13387;K13389;K13395;K13404;K13405;K13406;K14338;K14937;K14939;K14984;K14985;K14999;K15001;…	PF00067.24;PF12854.9;PF13041.8
evm.model.NODE_4285_length_29739_cov_17.894266.2	RHSIM_Rhsim09G0210000	/	GO:0005634;GO:0003676;GO:0009506;GO:0004386;GO:0003729;GO:0000373;GO:0005730	K03578;K03579;K06867;K10324;K12813;K12814;K12815;K12818;K12820;K13026;K13117;K13184;K13185;K14433;K14442;K14780;K14781;K17820;K18408;K18711;K18994;K18995;K19527;K20099;K20101;K21411;K21439;K21440;K21442;K21505;K21843	PF04408.25;PF00271.33;PF07717.18;PF01424.24
evm.model.NODE_1749_length_50393_cov_16.756376.6	/	/	/	/	PF03108.17
evm.model.NODE_1049_length_63050_cov_16.966372.1	/	/	GO:0016301;GO:0004672;GO:0048226;GO:0005634;GO:0005515;GO:0002215;GO:0005730;GO:0005524;GO:0005886;GO:0006468;GO:0045177	K00924;K02087;K02202;K02206;K02214;K02449;K02831;K02861;K03176;K04360;K04361;K04362;K04365;K04366;K04367;K04410;K04411;K04419;K04420;K04424;K04427;K04447;K04730;K04731;K04732;K04733;K05088;K05093;K05099;K05101;K05102;K05103;K05104;K05105;K05106;K05107;K05108;K05109;K05110;K05111;K05112;K05114;K05119;K05120;K05121;K05122;K05126;K05129;K05703;K05704;K05705;K05728;K05854;K05856;K06272;K06619;K06641;…	PF00069.27;PF07714.19
evm.model.NODE_47826_length_310_cov_0.065574.1	/	/	/	/	/
evm.model.NODE_1761_length_50218_cov_16.512747.2	RHSIM_Rhsim02G0006600	/	GO:0005975;GO:0004650	K01184;K01213;K13925;K18580;K18650	PF00295.19;PF12708.9
evm.model.NODE_1719_length_50850_cov_17.472409.7	/	/	/	/	/
evm.model.NODE_66_length_133805_cov_18.089147.7	C3L33_07551	/	/	/	/
evm.model.NODE_11773_length_8254_cov_15.866248.1	/	/	/	/	PF04526.15
evm.model.NODE_21719_length_1103_cov_1.785861.1	/	/	/	/	/
evm.model.NODE_3188_length_36452_cov_17.928424.1	/	/	GO:0007205;GO:0004143;GO:0016301	K00901;K07029	PF00609.21;PF00781.26
evm.model.NODE_18189_length_2099_cov_9.827079.1	/	/	GO:0046983;GO:0003677	K04378;K04454;K09260;K09261;K09262;K09264;K09265;K12412;K17618;K19807;K19808	PF00319.20
evm.model.NODE_593_length_78283_cov_15.648485.5	/	/	/	K02207;K04552;K04553;K04554;K04555;K04649;K06634;K06688;K06689;K10573;K10574;K10575;K10576;K10577;K10578;K10579;K10580;K10583;K10584;K10585;K10687;K10688;K10689;K10704;K13960;K20217	PF00179.28
evm.model.NODE_1008_length_64300_cov_15.194724.2	/	/	GO:0003682	/	PF16719.7
evm.model.NODE_2109_length_46068_cov_18.267169.6	/	/	/	/	/
evm.model.NODE_49219_length_302_cov_0.131429.1	/	/	/	/	/
evm.model.NODE_6959_length_19076_cov_17.062484.1	/	/	/	/	/
evm.model.NODE_527_length_81209_cov_17.022792.5	RHSIM_Rhsim10G0206300	/	GO:0008270	K06058;K10601;K10629;K10631;K10633;K10634;K10635;K10636;K10663;K10664;K10694;K11883;K11980;K11981;K11982;K11985;K11997;K15683;K15692;K15694;K15695;K15699;K15701;K15702;K15703;K15704;K15706;K15710;K15711;K15712;K15715;K15716;K16271;K16273;K16274;K16281;K16282;K16283;K16284;K16285;K16286;K17821;K19037;K19038;K19039;K19040;K19041;K19043;K19045;K19436;K22378;K22379;K22753;K23788;K23789;K24148	PF13441.8;PF13923.8;PF12678.9;PF17123.7;PF13639.8
evm.model.NODE_5153_length_25607_cov_17.781436.3	/	/	/	K08844;K10641;K13420;K13457;K13459;K13466;K16175;K19613;K20599;K20718	/
evm.model.NODE_1340_length_56569_cov_17.421353.2	/	/	GO:0046855	K01082;K01092;K05602;K10047;K15422;K15759;K18649	PF00459.27
evm.model.NODE_5714_length_23413_cov_16.286095.2	/	/	GO:0005515	K02831;K10667;K10867;K11894;K11913;K12776;K21397	PF00498.28;PF16697.7
evm.model.NODE_3426_length_34768_cov_15.556970.4	/	/	GO:0005515;GO:0004842;GO:0005829	K08332;K15042;K15043;K23336;K23583;K23940	PF00514.25
evm.model.NODE_1631_length_52013_cov_16.868558.1	/	/	GO:0005515;GO:0043531	K02084;K10268;K10273;K10280;K10406;K13453;K13457;K13459;K13460;K13475;K13477;K15069;K16226;K16247;K20599	PF00931.24
evm.model.NODE_312_length_94273_cov_16.846781.9	Peptidase S54, rhomboid	/	GO:0004252;GO:0019904;GO:0016021	K02441;K02857;K07059;K09651;K19225	PF19422.1;PF04511.17;PF01694.24
evm.model.NODE_21056_length_1229_cov_2.176044.1	/	/	/	K20972	/
evm.model.NODE_1162_length_60458_cov_16.456498.7	RHSIM_Rhsim04G0170500	/	GO:0008168	K08241;K12729;K12730;K12731;K18848;K18885;K18886;K21482;K21483;K21484;K21485;K22546	PF03492.17
evm.model.NODE_2006_length_47390_cov_16.595963.2	/	/	/	/	/
evm.model.NODE_1193_length_59856_cov_16.594033.5	/	/	/	/	/
evm.model.NODE_10811_length_9837_cov_14.630381.1	/	/	/	/	/
evm.model.NODE_1952_length_48017_cov_16.069326.2	/	/	GO:0016020;GO:0015267;GO:0055085	K02440;K03441;K06188;K08771;K09863;K09864;K09865;K09866;K09867;K09868;K09869;K09872;K09873;K09874;K09875;K09876;K09877;K09878;K09884;K09885;K09886	PF00230.22
evm.model.NODE_2284_length_44101_cov_16.958839.2	RHSIM_Rhsim13G0111100	/	GO:0003700;GO:0006351;GO:0005634;GO:0006355;GO:0043565	K04374;K04450;K09043;K09049;K09054;K14431;K14432;K16241;K21548	PF00170.23;PF07716.17;PF14144.8
evm.model.NODE_518_length_81694_cov_16.095566.10	/	/	GO:0008236;GO:0006508	K01276;K01285;K09649	PF05577.14
evm.model.NODE_1097_length_61999_cov_17.143490.3	/	/	/	K14300;K14312	PF03177.16;PF08801.13
evm.model.NODE_8307_length_15145_cov_18.023172.1	/	/	/	/	PF05938.13
evm.model.NODE_839_length_69282_cov_17.858116.1	C3L33_05309	/	GO:0005975;GO:0004553;GO:0052861	K19891;K19892;K19893;K25108	PF00332.20
evm.model.NODE_45672_length_324_cov_0.487310.1	/	/	/	/	/
evm.model.NODE_6570_length_20336_cov_13.258746.1	H0E87_030715	/	GO:0005515	K19202	PF13867.8
evm.model.NODE_46060_length_321_cov_0.840206.1	/	/	/	/	/
evm.model.NODE_12531_length_7102_cov_13.696487.1	/	/	/	/	/
evm.model.NODE_3121_length_36970_cov_18.454659.2	cytosolic FeS cluster assembly factor NBP35like	/	GO:0070208	K00903;K01551;K02282;K03496;K03593;K03609;K04562;K07321;K12055;K16554;K16692	PF13614.8;PF02374.17;PF01656.25;PF10609.11
evm.model.NODE_10526_length_10360_cov_17.770644.1	/	/	GO:0009055	/	PF02298.19
evm.model.NODE_468_length_84980_cov_17.212084.4	C3L33_19219	DNA repair protein RAD51 homolog	GO:0005524;GO:0006281;GO:0006810;GO:0005634;GO:0003697	K03553;K04482;K04483;K04484;K04485;K07331;K08482;K10869;K10870;K10871;K10872;K10879;K10880;K10958	PF13481.8;PF08423.13;PF00154.23
evm.model.NODE_78_length_130081_cov_17.074988.8	/	/	/	/	/
evm.model.NODE_1089_length_62168_cov_14.680518.2	/	/	/	K20728	PF03767.16
evm.model.NODE_14285_length_4945_cov_17.775633.1	/	/	GO:0008236;GO:0006508;GO:0046686	K01280;K01336;K01342;K01361;K08651;K08652;K13274;K13275;K13276;K13277;K14645;K14647;K14743;K15333;K17734;K20486;K20754	PF00082.24
evm.model.NODE_19240_length_1686_cov_1.371392.1	/	/	GO:0009507;GO:0009506;GO:0005515;GO:0005525;GO:0045324;GO:0005774	K03595;K03650;K03665;K03977;K03979;K04759;K06942;K06944;K14538;K14540;K19788	PF02421.20;PF01926.25;PF06071.15
evm.model.NODE_10880_length_9751_cov_13.804447.1	/	/	/	/	PF04819.14
evm.model.NODE_127_length_117658_cov_17.121917.5	/	/	/	K02184;K04512;K05740;K05741;K05745;K10367;K11238;K16688;K17971;K18637;K23710;K23938;K23939;K23957;K23958	PF02181.25
evm.model.NODE_7931_length_16223_cov_14.977386.1	/	/	/	/	/
evm.model.NODE_1889_length_48736_cov_61.057849.3	RHSIM_Rhsim01G0124100	/	GO:0016787	K01443;K01468;K07047;K12960;K20810	PF01979.22;PF07969.13
evm.model.NODE_3363_length_35153_cov_15.356564.1	C3L33_08717	/	GO:0006629	K01046;K16818;K21016	PF01764.27
evm.model.NODE_24695_length_784_cov_1.307458.1	/	/	/	K08989	/
evm.model.NODE_42_length_148659_cov_17.877885.2	RHSIM_Rhsim11G0001100	/	/	K15720	PF08590.12
evm.model.NODE_22144_length_1045_cov_16.077342.1	/	/	/	K03911;K03912;K03983;K03984;K04525;K10139;K13963;K13964;K13965;K13966;K16643;K19821;K20698;K20734;K21537;K23412;K23425;K23429;K23430	PF00079.22
evm.model.NODE_1052_length_62947_cov_20.521203.3	/	/	/	/	/
evm.model.NODE_1532_length_53470_cov_16.832387.4	/	/	/	/	/
evm.model.NODE_4936_length_26577_cov_14.290775.1	/	/	/	/	/
evm.model.NODE_14755_length_4470_cov_37.036611.1	RHSIM_Rhsim08G0136500	/	GO:0008270	K06058;K10144;K10601;K10629;K10634;K10635;K10636;K10642;K10663;K10664;K10667;K10694;K11883;K11980;K11981;K11982;K11985;K13148;K15505;K15691;K15692;K15695;K15699;K15701;K15702;K15703;K15704;K15706;K15710;K15712;K15715;K15716;K16271;K16273;K16274;K16281;K16282;K16283;K16284;K16285;K16286;K17821;K19037;K19038;K19039;K19040;K19041;K19043;K19045;K20409;K22378;K22379;K22753;K23788;K23789	PF13923.8;PF12678.9;PF17123.7;PF13639.8
evm.model.NODE_302_length_95114_cov_17.872867.1	/	/	/	/	/
evm.model.NODE_10377_length_10639_cov_17.119482.2	/	/	/	/	/
evm.model.NODE_1013_length_64017_cov_16.297308.7	/	/	/	/	/
evm.model.NODE_730_length_73277_cov_15.473534.5	/	/	GO:0005975;GO:0004553	K01188;K01220;K01223;K01229;K01237;K05350;K12693;K12695;K13031;K13032;K14756;K15748;K17192;K17194;K19964;K20834;K20835;K20852;K21000;K21362;K22092;K22279;K22404;K22425	PF00232.20
evm.model.NODE_25_length_159544_cov_17.733786.8	C3L33_23342	/	GO:0003735;GO:0006412;GO:0005840	K02949;K02961	PF00366.22
evm.model.NODE_296_length_95820_cov_17.258462.6	cyclin A2L	/	/	K02220;K04503;K05868;K06626;K06627;K06646;K06650;K06651;K06659;K10145;K10146;K10151;K10152;K10289;K10861;K14505;K18810;K18811;K18812;K18813;K21663;K21770;K21771;K21777;K23469	PF02984.21;PF00134.25
evm.model.NODE_1020_length_63785_cov_15.887383.3	RHSIM_Rhsim11G0070400	/	GO:0005789;GO:0015183;GO:0005774	K24917	PF01490.20
evm.model.NODE_8949_length_13619_cov_17.565001.1	/	/	GO:0008236;GO:0006508;GO:0046686	K01280;K01336;K01342;K01361;K08651;K08652;K13274;K13275;K13276;K13277;K14645;K14647;K14743;K15333;K17734;K20486;K20754	PF05922.18;PF00082.24
evm.model.NODE_28735_length_601_cov_2.392405.1	/	/	/	/	/
evm.model.NODE_11746_length_8303_cov_18.622432.1	C3L33_13903	/	GO:0005739;GO:0009793;GO:0003727;GO:0022626;GO:0080156;GO:0005783;GO:0016554;GO:0009507;GO:0003735	K10683;K17406;K17655;K17659;K17669;K17710;K17711;K17964;K18155;K18213	PF10037.11;PF01535.22;PF12854.9;PF13041.8;PF13812.8;PF17177.6
evm.model.NODE_744_length_72532_cov_17.778261.3	/	/	/	/	PF07173.14
evm.model.NODE_4363_length_29344_cov_17.643324.1	RHSIM_Rhsim12G0043800	/	GO:0004650;GO:0005975	K01184;K01213;K18580;K18650	PF00295.19
evm.model.NODE_7813_length_16517_cov_15.013484.3	RHSIM_Rhsim10G0183400	/	GO:0005515;GO:0005773;GO:0003735	/	PF00240.25
evm.model.NODE_19864_length_1505_cov_1.751814.2	/	/	/	/	/
evm.model.NODE_6155_length_21676_cov_16.441598.2	/	/	/	/	/
evm.model.NODE_2195_length_45052_cov_17.150050.3	RHSIM_RhsimUnG0254200	/	GO:0002215;GO:0005524;GO:0045177;GO:0005730;GO:0005515;GO:0005634;GO:0016301;GO:0005886;GO:0006468;GO:0048226;GO:0004672	K00871;K00907;K00908;K00909;K00910;K00916;K00924;K01165;K01301;K01769;K02087;K02088;K02089;K02090;K02091;K02178;K02202;K02206;K02208;K02211;K02214;K02216;K02218;K02449;K02515;K02677;K02831;K02861;K03083;K03097;K03114;K03176;K04345;K04360;K04361;K04362;K04363;K04365;K04366;K04367;K04368;K04369;K04371;K04372;K04373;K04388;K04406;K04407;K04408;K04409;K04410;K04411;K04412;K04413;K04414;K04415;K04416;…	PF00069.27;PF07714.19
evm.model.NODE_2532_length_41757_cov_21.363152.2	/	/	/	/	PF13962.8
evm.model.NODE_869_length_68379_cov_16.382436.1	RHSIM_Rhsim04G0116400	/	GO:0020037;GO:0005506;GO:0004497;GO:0016705	K00487;K00488;K00489;K00490;K00493;K00495;K00497;K00498;K00512;K00513;K00517;K01773;K01832;K04122;K04123;K05280;K05917;K07381;K07382;K07408;K07409;K07410;K07411;K07412;K07413;K07414;K07415;K07416;K07417;K07418;K07419;K07420;K07422;K07423;K07424;K07425;K07426;K07427;K07428;K07429;K07433;K07434;K07435;K07436;K07437;K07438;K07439;K07440;K07824;K09587;K09588;K09589;K09590;K09754;K09755;K09831;K09832;…	PF00067.24
evm.model.NODE_163_length_111053_cov_17.383995.5	C3L33_17876	/	/	K04618;K20929	PF09118.13;PF07250.13
evm.model.NODE_4837_length_27053_cov_18.270148.3	/	/	GO:0006355;GO:0005634	K05706;K05707;K09191;K09214;K09216;K09217;K09219;K09221;K09223;K09228;K09229;K09230;K09231;K09506;K10491;K10500;K10501;K10503;K10510;K10513;K11215;K11432;K14816;K16470;K19484;K19871;K20210;K20796;K21543;K22045;K22401;K22402;K22534;K22870;K23195;K23196;K23480;K24372;K24375;K24643;K24646;K24853;K24916	PF00096.28;PF13894.8;PF13912.8;PF12171.10;PF12874.9
evm.model.NODE_720_length_73635_cov_16.857730.2	RHSIM_Rhsim08G0108900	/	/	/	/
evm.model.NODE_18669_length_1904_cov_37.006190.1	/	/	/	/	/
evm.model.NODE_3094_length_37245_cov_18.184762.2	/	/	/	/	PF14389.8
evm.model.NODE_5025_length_26246_cov_15.324170.2	/	/	GO:0005516;GO:0005634;GO:0030139;GO:0005515	K01165;K01425;K02580;K02581;K02599;K04469;K04558;K04685;K04734;K04968;K04969;K04974;K04975;K04984;K05872;K06270;K06272;K06622;K06623;K06647;K06648;K06649;K06653;K06694;K06867;K08062;K08675;K08843;K08848;K09256;K09257;K09258;K09454;K10323;K10324;K10325;K10326;K10327;K10329;K10330;K10331;K10332;K10333;K10334;K10335;K10336;K10337;K10338;K10340;K10349;K10380;K10423;K10521;K10645;K10799;K11420;K11967;…	PF00023.32;PF12796.9;PF13606.8;PF13637.8;PF13857.8;PF13962.8
evm.model.NODE_755_length_72169_cov_16.613198.1	Protein BOBBER like	/	/	/	PF04969.18
[truncated: 32,910 more rows]
