# Supplementary material for: First De Novo genome assembly and characterization of Gaultheria prostrata
Source: Front Plant Sci. 2024 Oct 29;15:1456102. doi: 10.3389/fpls.2024.1456102 (PMC11554542; doi:10.3389/fpls.2024.1456102)
Supplement: Supplementary file 11 [file Table8.xlsx]

## Sheet: Table S8 Functional annotation 
gene_id	GO_term_id	function	Gene Ontology terms
evm.model.NODE_9702_length_11970_cov_16.637170.1	GO:0046961	proton-transporting ATPase activity, rotational mechanism	molecular_function
evm.model.NODE_1212_length_59463_cov_16.759589.2	GO:0005634	nucleus	cellular_component
evm.model.NODE_8318_length_15107_cov_18.485514.2	GO:0022857	transmembrane transporter activity	molecular_function
evm.model.NODE_157_length_111988_cov_21.648027.11	GO:0000287	magnesium ion binding	molecular_function
evm.model.NODE_4928_length_26611_cov_17.144729.1	GO:0005634	nucleus	cellular_component
evm.model.NODE_5996_length_22255_cov_16.792164.3	GO:0016788	hydrolase activity, acting on ester bonds	molecular_function
evm.model.NODE_5317_length_25008_cov_17.183594.1	GO:0045177	apical part of cell	cellular_component
evm.model.NODE_763_length_72030_cov_16.742695.1	GO:0005515	protein binding	molecular_function
evm.model.NODE_4343_length_29441_cov_16.755066.1	GO:0003735	structural constituent of ribosome	molecular_function
evm.model.NODE_2930_length_38389_cov_36.649992.1	GO:0005774	vacuolar membrane	cellular_component
evm.model.NODE_6268_length_21350_cov_15.754983.2	GO:0080156	mitochondrial mRNA modification	biological_process
evm.model.NODE_5738_length_23307_cov_18.054487.5	GO:0009378	four-way junction helicase activity	molecular_function
evm.model.NODE_3244_length_35980_cov_14.525144.1	GO:0003677	DNA binding	molecular_function
evm.model.NODE_6612_length_20212_cov_16.285039.1	GO:0000373	Group II intron splicing	biological_process
evm.model.NODE_9641_length_12105_cov_17.284772.3	GO:0045177	apical part of cell	cellular_component
evm.model.NODE_32752_length_522_cov_1.134177.1	GO:0006426	glycyl-tRNA aminoacylation	biological_process
evm.model.NODE_3540_length_34067_cov_13.973335.1	GO:0099402	plant organ development	biological_process
evm.model.NODE_1471_length_54400_cov_17.384206.2	GO:0009793	embryo development ending in seed dormancy	biological_process
evm.model.NODE_1322_length_56955_cov_16.944763.3	GO:0006426	glycyl-tRNA aminoacylation	biological_process
evm.model.NODE_2696_length_40274_cov_17.902458.1	GO:0080156	mitochondrial mRNA modification	biological_process
evm.model.NODE_11301_length_9036_cov_16.240094.2	GO:0016887	ATPase activity	molecular_function
evm.model.NODE_3701_length_33015_cov_16.164771.2	GO:0046872	metal ion binding	molecular_function
evm.model.NODE_3448_length_34638_cov_18.250268.2	GO:0005840	ribosome	cellular_component
evm.model.NODE_3441_length_34692_cov_17.665384.4	GO:0005515	protein binding	molecular_function
evm.model.NODE_1246_length_58668_cov_18.316257.3	GO:0018024	histone-lysine N-methyltransferase activity	molecular_function
evm.model.NODE_142_length_114033_cov_27.551499.9	GO:0016021	integral component of membrane	cellular_component
evm.model.NODE_10415_length_10574_cov_19.750168.1	GO:0071805	potassium ion transmembrane transport	biological_process
evm.model.NODE_1135_length_60980_cov_17.460700.3	GO:0009408	response to heat	biological_process
evm.model.NODE_617_length_77328_cov_17.378259.3	GO:0005783	endoplasmic reticulum	cellular_component
evm.model.NODE_942_length_65942_cov_17.302089.7	GO:0048226	Casparian strip	cellular_component
evm.model.NODE_6684_length_20000_cov_18.437327.2	GO:0016021	integral component of membrane	cellular_component
evm.model.NODE_1895_length_48682_cov_17.966759.3	GO:0005783	endoplasmic reticulum	cellular_component
evm.model.NODE_6394_length_20936_cov_17.493056.2	GO:0016705	oxidoreductase activity, acting on paired donors, with incorporation or reduction of molecular oxygen	molecular_function
evm.model.NODE_68_length_133673_cov_18.380491.9	GO:0002215	defense response to nematode	biological_process
evm.model.NODE_4168_length_30332_cov_18.792650.3	GO:0008270	zinc ion binding	molecular_function
evm.model.NODE_3035_length_37644_cov_16.903484.3	GO:0005516	calmodulin binding	molecular_function
evm.model.NODE_9558_length_12299_cov_15.852037.1	GO:0045177	apical part of cell	cellular_component
evm.model.NODE_10404_length_10589_cov_15.003059.1	GO:0005829	cytosol	cellular_component
evm.model.NODE_6294_length_21260_cov_17.679269.2	GO:0003676	nucleic acid binding	molecular_function
evm.model.NODE_3617_length_33599_cov_17.020913.3	GO:0003950	NAD+ ADP-ribosyltransferase activity	molecular_function
evm.model.NODE_5788_length_23083_cov_22.641140.1	GO:0022626	cytosolic ribosome	cellular_component
evm.model.NODE_1506_length_53890_cov_16.942377.7	GO:0003735	structural constituent of ribosome	molecular_function
evm.model.NODE_1779_length_50028_cov_15.606160.3	GO:0010445	nuclear dicing body	cellular_component
evm.model.NODE_570_length_79200_cov_16.895565.2	GO:0016301	kinase activity	molecular_function
evm.model.NODE_4634_length_27936_cov_14.068323.1	GO:0006694	steroid biosynthetic process	biological_process
evm.model.NODE_19_length_166515_cov_16.703308.6	GO:0005975	carbohydrate metabolic process	biological_process
evm.model.NODE_5479_length_24302_cov_18.804716.4	GO:0005886	plasma membrane	cellular_component
evm.model.NODE_1847_length_49307_cov_15.561549.1	GO:0080009	mRNA methylation	biological_process
evm.model.NODE_12163_length_7659_cov_15.973447.2	GO:0005524	ATP binding	molecular_function
evm.model.NODE_13541_length_5794_cov_3.040233.6	GO:0015074	DNA integration	biological_process
evm.model.NODE_58_length_137374_cov_18.707629.13	GO:0003755	peptidyl-prolyl cis-trans isomerase activity	molecular_function
evm.model.NODE_8197_length_15458_cov_20.768769.2	GO:0080054	low-affinity nitrate transmembrane transporter activity	molecular_function
evm.model.NODE_15438_length_3850_cov_21.042439.1	GO:0005515	protein binding	molecular_function
evm.model.NODE_6415_length_20844_cov_13.284742.1	GO:0006355	regulation of transcription, DNA-templated	biological_process
evm.model.NODE_4915_length_26677_cov_17.152618.1	GO:0008080	N-acetyltransferase activity	molecular_function
evm.model.NODE_679_length_74985_cov_16.662040.8	GO:0000293	ferric-chelate reductase activity	molecular_function
evm.model.NODE_17_length_172358_cov_17.003884.13	GO:0009793	embryo development ending in seed dormancy	biological_process
evm.model.NODE_5289_length_25108_cov_15.832192.1	GO:0006511	ubiquitin-dependent protein catabolic process	biological_process
evm.model.NODE_5449_length_24413_cov_19.572552.4	GO:0005525	GTP binding	molecular_function
evm.model.NODE_224_length_103252_cov_16.553309.4	GO:0080156	mitochondrial mRNA modification	biological_process
evm.model.NODE_8828_length_13881_cov_19.102225.1	GO:0005694	chromosome	cellular_component
evm.model.NODE_8688_length_14212_cov_16.935818.2	GO:0005730	nucleolus	cellular_component
evm.model.NODE_123_length_118703_cov_16.590415.8	GO:0003727	single-stranded RNA binding	molecular_function
evm.model.NODE_3610_length_33631_cov_15.441291.1	GO:0005524	ATP binding	molecular_function
evm.model.NODE_12859_length_6686_cov_14.076841.1	GO:0005515	protein binding	molecular_function
evm.model.NODE_1583_length_52783_cov_16.716595.3	GO:0005777	peroxisome	cellular_component
evm.model.NODE_1173_length_60282_cov_20.980085.1	GO:0005515	protein binding	molecular_function
evm.model.NODE_2818_length_39319_cov_18.120739.4	GO:0004499	N,N-dimethylaniline monooxygenase activity	molecular_function
evm.model.NODE_1900_length_48626_cov_16.727788.2	GO:0019904	protein domain specific binding	molecular_function
evm.model.NODE_16530_length_3042_cov_2.437393.4	GO:0006420	arginyl-tRNA aminoacylation	biological_process
evm.model.NODE_5544_length_24052_cov_17.240669.2	GO:0009507	plastid	cellular_component
evm.model.NODE_7644_length_17002_cov_14.438044.2	GO:0005524	ATP binding	molecular_function
evm.model.NODE_5437_length_24454_cov_18.197969.2	GO:0019898	extrinsic component of membrane	cellular_component
evm.model.NODE_6442_length_20752_cov_17.447030.1	GO:0055085	transmembrane transport	biological_process
evm.model.NODE_3198_length_36386_cov_16.104278.2	GO:0010445	nuclear dicing body	cellular_component
evm.model.NODE_659_length_75576_cov_16.103143.2	GO:0009507	plastid	cellular_component
evm.model.NODE_70_length_133317_cov_16.766709.9	GO:0005515	protein binding	molecular_function
evm.model.NODE_1934_length_48245_cov_17.109481.1	GO:0019904	protein domain specific binding	molecular_function
evm.model.NODE_4300_length_29636_cov_17.180284.1	GO:0005829	cytosol	cellular_component
evm.model.NODE_10936_length_9632_cov_18.412730.3	GO:0010102	lateral root morphogenesis	biological_process
evm.model.NODE_2480_length_42236_cov_15.347194.3	GO:0004812	aminoacyl-tRNA ligase activity	molecular_function
evm.model.NODE_6451_length_20732_cov_15.185877.1	GO:0005515	protein binding	molecular_function
evm.model.NODE_226_length_102757_cov_15.529689.4	GO:0005524	ATP binding	molecular_function
evm.model.NODE_1004_length_64393_cov_17.378645.4	GO:0006355	regulation of transcription, DNA-templated	biological_process
evm.model.NODE_1670_length_51518_cov_16.942286.3	GO:0008168	methyltransferase activity	molecular_function
evm.model.NODE_2264_length_44305_cov_16.610213.3	GO:0005654	nucleoplasm	cellular_component
evm.model.NODE_553_length_80078_cov_16.248815.2	GO:0005777	peroxisome	cellular_component
evm.model.NODE_343_length_92490_cov_17.561567.4	GO:0010228	vegetative to reproductive phase transition of meristem	biological_process
evm.model.NODE_6567_length_20344_cov_17.691942.2	GO:0003885	D-arabinono-1,4-lactone oxidase activity	molecular_function
evm.model.NODE_821_length_69983_cov_16.842247.6	GO:0005886	plasma membrane	cellular_component
evm.model.NODE_391_length_89360_cov_17.307891.7	GO:0005774	vacuolar membrane	cellular_component
evm.model.NODE_12283_length_7472_cov_9.249694.1	GO:0016787	hydrolase activity	molecular_function
evm.model.NODE_5185_length_25468_cov_16.538534.1	GO:0004540	ribonuclease activity	molecular_function
evm.model.NODE_9416_length_12596_cov_9.847943.2	GO:0045177	apical part of cell	cellular_component
evm.model.NODE_986_length_64813_cov_17.193334.3	GO:0005049	nuclear export signal receptor activity	molecular_function
evm.model.NODE_18576_length_1938_cov_29.278851.1	GO:0005777	peroxisome	cellular_component
evm.model.NODE_4622_length_28011_cov_17.121970.1	GO:0005515	protein binding	molecular_function
evm.model.NODE_4254_length_29885_cov_16.842933.2	GO:0004601	peroxidase activity	molecular_function
evm.model.NODE_7473_length_17462_cov_19.015114.1	GO:0048226	Casparian strip	cellular_component
evm.model.NODE_11906_length_8043_cov_18.439111.2	GO:0005524	ATP binding	molecular_function
evm.model.NODE_365_length_90470_cov_16.126728.1	GO:0004842	ubiquitin-protein transferase activity	molecular_function
evm.model.NODE_3253_length_35933_cov_18.350360.1	GO:0005886	plasma membrane	cellular_component
evm.model.NODE_80_length_129890_cov_16.588820.5	GO:0019773	proteasome core complex, alpha-subunit complex	cellular_component
evm.model.NODE_675_length_75132_cov_15.484981.2	GO:0048226	Casparian strip	cellular_component
evm.model.NODE_5665_length_23592_cov_16.572811.1	GO:0005773	vacuole	cellular_component
evm.model.NODE_5868_length_22742_cov_17.899668.1	GO:0005886	plasma membrane	cellular_component
evm.model.NODE_2467_length_42368_cov_17.626619.3	GO:0016554	cytidine to uridine editing	biological_process
evm.model.NODE_9162_length_13154_cov_18.319490.1	GO:0003677	DNA binding	molecular_function
evm.model.NODE_1418_length_55197_cov_17.800472.7	GO:0005524	ATP binding	molecular_function
evm.model.NODE_20264_length_1403_cov_1.561912.2	GO:0015031	protein transport	biological_process
evm.model.NODE_26278_length_681_cov_35.133574.1	GO:0003723	RNA binding	molecular_function
evm.model.NODE_3731_length_32856_cov_15.200342.1	GO:0009735	response to cytokinin	biological_process
evm.model.NODE_12476_length_7171_cov_16.506530.1	GO:0010445	nuclear dicing body	cellular_component
evm.model.NODE_17286_length_2563_cov_3.723727.1	GO:0015074	DNA integration	biological_process
evm.model.NODE_5578_length_23932_cov_16.059903.2	GO:0010102	lateral root morphogenesis	biological_process
evm.model.NODE_556_length_79809_cov_17.012826.3	GO:0020037	heme binding	molecular_function
evm.model.NODE_7058_length_18798_cov_15.305447.1	GO:0042335	cuticle development	biological_process
evm.model.NODE_1220_length_59354_cov_15.887838.3	GO:0006629	lipid metabolic process	biological_process
evm.model.NODE_10976_length_9582_cov_13.665891.1	GO:0042335	cuticle development	biological_process
evm.model.NODE_4399_length_29133_cov_16.746535.2	GO:0005515	protein binding	molecular_function
evm.model.NODE_8035_length_15907_cov_19.914005.3	GO:0006886	intracellular protein transport	biological_process
evm.model.NODE_5751_length_23235_cov_16.032629.2	GO:0046872	metal ion binding	molecular_function
evm.model.NODE_8227_length_15378_cov_16.998295.1	GO:0005730	nucleolus	cellular_component
evm.model.NODE_340_length_92782_cov_16.594345.5	GO:0009735	response to cytokinin	biological_process
evm.model.NODE_1880_length_48896_cov_16.887552.4	GO:0030246	carbohydrate binding	molecular_function
evm.model.NODE_5159_length_25595_cov_16.371289.1	GO:0006468	protein phosphorylation	biological_process
evm.model.NODE_3021_length_37740_cov_17.375482.1	GO:0005886	plasma membrane	cellular_component
evm.model.NODE_8385_length_14936_cov_15.241340.1	GO:0020037	heme binding	molecular_function
evm.model.NODE_84_length_129171_cov_17.046628.7	GO:0005515	protein binding	molecular_function
evm.model.NODE_3_length_234237_cov_17.724121.2	GO:0005829	cytosol	cellular_component
evm.model.NODE_2501_length_42062_cov_16.332729.4	GO:0016301	kinase activity	molecular_function
evm.model.NODE_256_length_99323_cov_17.626053.4	GO:0006098	pentose-phosphate shunt	biological_process
evm.model.NODE_5895_length_22676_cov_17.055524.1	GO:0020037	heme binding	molecular_function
evm.model.NODE_697_length_74372_cov_17.052232.5	GO:0005524	ATP binding	molecular_function
evm.model.NODE_2346_length_43482_cov_16.691547.3	GO:0005524	ATP binding	molecular_function
evm.model.NODE_7733_length_16721_cov_17.347596.1	GO:0016301	kinase activity	molecular_function
evm.model.NODE_2095_length_46269_cov_16.831954.2	GO:0090481	pyrimidine nucleotide-sugar transmembrane transport	biological_process
evm.model.NODE_1930_length_48274_cov_14.994226.2	GO:0051571	positive regulation of histone H3-K4 methylation	biological_process
evm.model.NODE_23693_length_872_cov_1.699329.1	GO:0004497	monooxygenase activity	molecular_function
evm.model.NODE_933_length_66377_cov_16.833706.2	GO:0005634	nucleus	cellular_component
evm.model.NODE_10198_length_11005_cov_22.892443.2	GO:0031966	mitochondrial membrane	cellular_component
evm.model.NODE_382_length_89802_cov_20.470689.5	GO:0005634	nucleus	cellular_component
evm.model.NODE_2741_length_40025_cov_16.093112.3	GO:0005515	protein binding	molecular_function
evm.model.NODE_12128_length_7710_cov_14.818146.2	GO:0016614	oxidoreductase activity, acting on CH-OH group of donors	molecular_function
evm.model.NODE_6422_length_20831_cov_13.573223.3	GO:0016301	kinase activity	molecular_function
evm.model.NODE_10020_length_11358_cov_18.745882.1	GO:0005634	nucleus	cellular_component
evm.model.NODE_1458_length_54714_cov_16.585084.5	GO:0009507	plastid	cellular_component
evm.model.NODE_4690_length_27709_cov_17.264158.3	GO:0002215	defense response to nematode	biological_process
evm.model.NODE_5634_length_23701_cov_17.466446.3	GO:0006355	regulation of transcription, DNA-templated	biological_process
evm.model.NODE_927_length_66546_cov_17.293229.4	GO:0005886	plasma membrane	cellular_component
evm.model.NODE_3946_length_31539_cov_17.641093.4	GO:0009735	response to cytokinin	biological_process
evm.model.NODE_8626_length_14385_cov_17.133048.1	GO:0009736	cytokinin-activated signaling pathway	biological_process
evm.model.NODE_12654_length_6935_cov_16.668919.1	GO:0000160	phosphorelay signal transduction system	biological_process
evm.model.NODE_1558_length_53098_cov_16.237205.6	GO:0005730	nucleolus	cellular_component
evm.model.NODE_393_length_89237_cov_16.180305.5	GO:0008168	methyltransferase activity	molecular_function
evm.model.NODE_6722_length_19869_cov_17.970570.1	GO:0003824	catalytic activity	molecular_function
evm.model.NODE_156_length_112004_cov_17.415376.3	GO:0005975	carbohydrate metabolic process	biological_process
evm.model.NODE_7315_length_17935_cov_15.033243.2	GO:0016020	membrane	cellular_component
evm.model.NODE_1235_length_59050_cov_16.565246.1	GO:0005524	ATP binding	molecular_function
evm.model.NODE_3915_length_31745_cov_13.481719.1	GO:0008236	serine-type peptidase activity	molecular_function
evm.model.NODE_381_length_89809_cov_16.000346.5	GO:0005730	nucleolus	cellular_component
evm.model.NODE_2131_length_45759_cov_16.370113.6	GO:0009507	plastid	cellular_component
evm.model.NODE_1276_length_58021_cov_16.631050.1	GO:0003727	single-stranded RNA binding	molecular_function
evm.model.NODE_130_length_116561_cov_17.349881.10	GO:0004560	alpha-L-fucosidase activity	molecular_function
evm.model.NODE_4199_length_30146_cov_17.419668.2	GO:0016021	integral component of membrane	cellular_component
evm.model.NODE_1173_length_60282_cov_20.980085.3	GO:0004497	monooxygenase activity	molecular_function
evm.model.NODE_5951_length_22403_cov_17.438185.2	GO:0052861	glucan endo-1,3-beta-glucanase activity, C-3 substituted reducing group	molecular_function
evm.model.NODE_2571_length_41404_cov_17.150883.1	GO:0005634	nucleus	cellular_component
evm.model.NODE_3423_length_34783_cov_16.263042.1	GO:0004672	protein kinase activity	molecular_function
evm.model.NODE_5045_length_26143_cov_17.237738.1	GO:0008654	phospholipid biosynthetic process	biological_process
evm.model.NODE_397_length_89070_cov_15.058329.3	GO:0005669	transcription factor TFIID complex	cellular_component
evm.model.NODE_6149_length_21681_cov_16.423448.2	GO:0048226	Casparian strip	cellular_component
evm.model.NODE_190_length_107896_cov_16.846988.3	GO:0006417	regulation of translation	biological_process
evm.model.NODE_5588_length_23889_cov_14.363732.1	GO:0016020	membrane	cellular_component
evm.model.NODE_195_length_107388_cov_16.297657.9	GO:0000272	polysaccharide catabolic process	biological_process
evm.model.NODE_887_length_67653_cov_17.306978.5	GO:0004663	Rab geranylgeranyltransferase activity	molecular_function
evm.model.NODE_423_length_87293_cov_18.474853.3	GO:0048046	apoplast	cellular_component
evm.model.NODE_5601_length_23814_cov_15.659391.1	GO:0016787	hydrolase activity	molecular_function
evm.model.NODE_2244_length_44487_cov_16.995965.1	GO:0003735	structural constituent of ribosome	molecular_function
evm.model.NODE_3708_length_32980_cov_18.243205.1	GO:0002215	defense response to nematode	biological_process
evm.model.NODE_2308_length_43849_cov_18.848291.2	GO:0006468	protein phosphorylation	biological_process
evm.model.NODE_178_length_109186_cov_17.875820.1	GO:0005515	protein binding	molecular_function
evm.model.NODE_9559_length_12290_cov_18.426293.3	GO:0009707	chloroplast outer membrane	cellular_component
evm.model.NODE_3430_length_34751_cov_16.349902.3	GO:0022626	cytosolic ribosome	cellular_component
evm.model.NODE_1065_length_62682_cov_17.711086.5	GO:0005730	nucleolus	cellular_component
evm.model.NODE_1529_length_53486_cov_16.775052.1	GO:0003924	GTPase activity	molecular_function
evm.model.NODE_12123_length_7717_cov_19.836627.1	GO:0009507	plastid	cellular_component
evm.model.NODE_581_length_78887_cov_17.468588.4	GO:0016209	antioxidant activity	molecular_function
evm.model.NODE_10944_length_9623_cov_18.971251.1	GO:0003899	DNA-directed 5-3 RNA polymerase activity	molecular_function
evm.model.NODE_5594_length_23862_cov_17.327786.1	GO:0004857	enzyme inhibitor activity	molecular_function
evm.model.NODE_4565_length_28286_cov_15.444654.1	GO:0016788	hydrolase activity, acting on ester bonds	molecular_function
evm.model.NODE_1305_length_57300_cov_17.199692.2	GO:0005779	integral component of peroxisomal membrane	cellular_component
evm.model.NODE_20033_length_1460_cov_1.020255.1	GO:0000166	nucleotide binding	molecular_function
evm.model.NODE_4087_length_30734_cov_16.258209.2	GO:0005506	iron ion binding	molecular_function
evm.model.NODE_3323_length_35448_cov_20.445712.1	GO:0004672	protein kinase activity	molecular_function
evm.model.NODE_10060_length_11268_cov_14.713491.2	GO:0080156	mitochondrial mRNA modification	biological_process
evm.model.NODE_9593_length_12205_cov_18.292433.2	GO:0005515	protein binding	molecular_function
evm.model.NODE_2718_length_40123_cov_17.344359.2	GO:0051571	positive regulation of histone H3-K4 methylation	biological_process
evm.model.NODE_1770_length_50151_cov_16.719215.2	GO:0080156	mitochondrial mRNA modification	biological_process
evm.model.NODE_5251_length_25234_cov_17.151631.1	GO:0005634	nucleus	cellular_component
evm.model.NODE_1426_length_55056_cov_16.461214.1	GO:0090506	axillary shoot meristem initiation	biological_process
evm.model.NODE_7_length_199463_cov_16.395513.12	GO:0005515	protein binding	molecular_function
evm.model.NODE_10372_length_10652_cov_19.603325.1	GO:0010262	somatic embryogenesis	biological_process
evm.model.NODE_2161_length_45322_cov_17.387853.1	GO:0003677	DNA binding	molecular_function
evm.model.NODE_4696_length_27664_cov_16.255983.3	GO:0004672	protein kinase activity	molecular_function
evm.model.NODE_513_length_81897_cov_17.057270.5	GO:0030259	lipid glycosylation	biological_process
evm.model.NODE_307_length_94551_cov_17.393120.12	GO:0005524	ATP binding	molecular_function
evm.model.NODE_26470_length_672_cov_1.034862.1	GO:0003755	peptidyl-prolyl cis-trans isomerase activity	molecular_function
evm.model.NODE_1791_length_49977_cov_17.175286.2	GO:0016020	membrane	cellular_component
evm.model.NODE_5705_length_23449_cov_16.674428.3	GO:0090568	nuclear transcriptional repressor complex	cellular_component
evm.model.NODE_3820_length_32321_cov_16.635367.1	GO:0006810	transport	biological_process
evm.model.NODE_12171_length_7647_cov_16.164761.1	GO:0005730	nucleolus	cellular_component
evm.model.NODE_68_length_133673_cov_18.380491.1	GO:0005886	plasma membrane	cellular_component
evm.model.NODE_263_length_98761_cov_16.368646.3	GO:0050660	flavin adenine dinucleotide binding	molecular_function
evm.model.NODE_1577_length_52833_cov_16.617861.5	GO:0003677	DNA binding	molecular_function
evm.model.NODE_1386_length_55773_cov_16.539104.1	GO:0010445	nuclear dicing body	cellular_component
evm.model.NODE_9737_length_11887_cov_16.531973.1	GO:0045177	apical part of cell	cellular_component
evm.model.NODE_1438_length_54874_cov_15.177014.2	GO:0030170	pyridoxal phosphate binding	molecular_function
evm.model.NODE_780_length_71175_cov_17.215981.6	GO:0005886	plasma membrane	cellular_component
evm.model.NODE_17146_length_2643_cov_8.009539.1	GO:0006801	superoxide metabolic process	biological_process
evm.model.NODE_256_length_99323_cov_17.626053.7	GO:0005774	vacuolar membrane	cellular_component
evm.model.NODE_14535_length_4687_cov_14.794079.1	GO:1900459	positive regulation of brassinosteroid mediated signaling pathway	biological_process
evm.model.NODE_5604_length_23794_cov_16.434402.2	GO:0009506	plasmodesma	cellular_component
evm.model.NODE_17516_length_2435_cov_9.947140.1	GO:0034755	iron ion transmembrane transport	biological_process
evm.model.NODE_35714_length_452_cov_0.830769.1	GO:0016020	membrane	cellular_component
evm.model.NODE_1363_length_56252_cov_17.542022.2	GO:0005730	nucleolus	cellular_component
evm.model.NODE_5397_length_24603_cov_16.258376.2	GO:0004672	protein kinase activity	molecular_function
evm.model.NODE_554_length_79989_cov_17.603792.9	GO:0016301	kinase activity	molecular_function
evm.model.NODE_749_length_72249_cov_17.369651.1	GO:0045177	apical part of cell	cellular_component
evm.model.NODE_4035_length_31082_cov_14.906251.1	GO:0010109	regulation of photosynthesis	biological_process
evm.model.NODE_3567_length_33880_cov_15.674281.2	GO:0012511	monolayer-surrounded lipid storage body	cellular_component
evm.model.NODE_5778_length_23127_cov_16.810478.3	GO:0005524	ATP binding	molecular_function
evm.model.NODE_7963_length_16115_cov_14.128722.1	GO:0010207	photosystem II assembly	biological_process
evm.model.NODE_6978_length_19025_cov_17.234681.1	GO:0005525	GTP binding	molecular_function
evm.model.NODE_5678_length_23551_cov_15.953381.2	GO:0052667	phosphomethylethanolamine N-methyltransferase activity	molecular_function
evm.model.NODE_4623_length_28011_cov_16.813800.2	GO:0016799	hydrolase activity, hydrolyzing N-glycosyl compounds	molecular_function
evm.model.NODE_538_length_80550_cov_16.047287.6	GO:0005515	protein binding	molecular_function
evm.model.NODE_21504_length_1138_cov_1.389713.2	GO:0005737	cytoplasm	cellular_component
evm.model.NODE_6405_length_20898_cov_17.001829.2	GO:0005524	ATP binding	molecular_function
evm.model.NODE_11341_length_8968_cov_17.422916.1	GO:0045177	apical part of cell	cellular_component
evm.model.NODE_6913_length_19217_cov_17.923573.1	GO:0015183	L-aspartate transmembrane transporter activity	molecular_function
evm.model.NODE_3711_length_32968_cov_21.188788.2	GO:0005634	nucleus	cellular_component
evm.model.NODE_123_length_118703_cov_16.590415.3	GO:0009793	embryo development ending in seed dormancy	biological_process
evm.model.NODE_6799_length_19576_cov_17.325312.2	GO:0080054	low-affinity nitrate transmembrane transporter activity	molecular_function
evm.model.NODE_2973_length_38119_cov_16.789561.3	GO:0004722	protein serine/threonine phosphatase activity	molecular_function
evm.model.NODE_1231_length_59089_cov_16.953173.1	GO:0006886	intracellular protein transport	biological_process
evm.model.NODE_5417_length_24518_cov_15.852077.1	GO:0006289	nucleotide-excision repair	biological_process
evm.model.NODE_9040_length_13431_cov_15.704826.1	GO:0016717	oxidoreductase activity, acting on paired donors, with oxidation of a pair of donors resulting in the reduction of molecular oxygen to two molecules of water	molecular_function
evm.model.NODE_15509_length_3789_cov_3.530038.2	GO:0008170	N-methyltransferase activity	molecular_function
evm.model.NODE_1950_length_48036_cov_16.134359.1	GO:0019904	protein domain specific binding	molecular_function
evm.model.NODE_2712_length_40157_cov_16.698451.3	GO:0009793	embryo development ending in seed dormancy	biological_process
evm.model.NODE_2587_length_41273_cov_19.330409.4	GO:0003727	single-stranded RNA binding	molecular_function
evm.model.NODE_3499_length_34310_cov_16.912881.3	GO:0016020	membrane	cellular_component
evm.model.NODE_2042_length_46953_cov_16.041046.2	GO:0004499	N,N-dimethylaniline monooxygenase activity	molecular_function
evm.model.NODE_11873_length_8085_cov_18.089093.1	GO:0005694	chromosome	cellular_component
evm.model.NODE_431_length_86826_cov_16.443546.4	GO:0016311	dephosphorylation	biological_process
evm.model.NODE_205_length_105473_cov_38.578769.1	GO:0004672	protein kinase activity	molecular_function
evm.model.NODE_1844_length_49359_cov_16.463824.4	GO:0005634	nucleus	cellular_component
evm.model.NODE_1506_length_53890_cov_16.942377.5	GO:0006351	transcription, DNA-templated	biological_process
evm.model.NODE_7215_length_18263_cov_15.366398.2	GO:0010369	chromocenter	cellular_component
evm.model.NODE_314_length_94164_cov_17.480268.4	GO:0005515	protein binding	molecular_function
evm.model.NODE_94_length_127280_cov_16.836048.5	GO:0008017	microtubule binding	molecular_function
evm.model.NODE_15116_length_4128_cov_9.118720.1	GO:0046872	metal ion binding	molecular_function
evm.model.NODE_658_length_75642_cov_18.001695.5	GO:0005515	protein binding	molecular_function
evm.model.NODE_8646_length_14312_cov_4.239760.9	GO:0005774	vacuolar membrane	cellular_component
evm.model.NODE_10160_length_11075_cov_14.943917.1	GO:0048226	Casparian strip	cellular_component
evm.model.NODE_2495_length_42101_cov_18.064183.2	GO:0002215	defense response to nematode	biological_process
evm.model.NODE_8979_length_13558_cov_19.499590.1	GO:0009507	plastid	cellular_component
evm.model.NODE_181_length_108840_cov_17.242124.2	GO:0003743	translation initiation factor activity	molecular_function
evm.model.NODE_1484_length_54243_cov_16.900233.4	GO:0000373	Group II intron splicing	biological_process
evm.model.NODE_926_length_66555_cov_18.005073.5	GO:0016887	ATPase activity	molecular_function
evm.model.NODE_5021_length_26249_cov_15.123191.1	GO:0045177	apical part of cell	cellular_component
evm.model.NODE_7024_length_18885_cov_19.750560.2	GO:0019898	extrinsic component of membrane	cellular_component
evm.model.NODE_4829_length_27117_cov_14.006002.2	GO:0005975	carbohydrate metabolic process	biological_process
evm.model.NODE_8724_length_14130_cov_22.352210.2	GO:0005634	nucleus	cellular_component
evm.model.NODE_1166_length_60386_cov_17.494150.3	GO:0005886	plasma membrane	cellular_component
evm.model.NODE_5341_length_24869_cov_13.969445.2	GO:0016021	integral component of membrane	cellular_component
evm.model.NODE_22546_length_995_cov_23.669355.1	GO:0009506	plasmodesma	cellular_component
evm.model.NODE_2089_length_46340_cov_17.714409.5	GO:0080054	low-affinity nitrate transmembrane transporter activity	molecular_function
evm.model.NODE_3574_length_33851_cov_17.739236.1	GO:0016020	membrane	cellular_component
evm.model.NODE_7247_length_18152_cov_15.837171.1	GO:0003700	DNA-binding transcription factor activity	molecular_function
evm.model.NODE_1909_length_48546_cov_22.280262.2	GO:0005840	ribosome	cellular_component
evm.model.NODE_182_length_108819_cov_16.202609.2	GO:0004672	protein kinase activity	molecular_function
evm.model.NODE_8468_length_14774_cov_16.893630.1	GO:0003924	GTPase activity	molecular_function
evm.model.NODE_3055_length_37529_cov_19.805919.1	GO:0048367	shoot system development	biological_process
evm.model.NODE_3467_length_34465_cov_15.933689.3	GO:0006355	regulation of transcription, DNA-templated	biological_process
evm.model.NODE_19890_length_1499_cov_2.387755.2	GO:0006355	regulation of transcription, DNA-templated	biological_process
evm.model.NODE_8106_length_15714_cov_14.503432.1	GO:0005524	ATP binding	molecular_function
evm.model.NODE_1589_length_52727_cov_17.153688.3	GO:0005777	peroxisome	cellular_component
evm.model.NODE_1021_length_63750_cov_15.619037.3	GO:1901527	abscisic acid-activated signaling pathway involved in stomatal movement	biological_process
evm.model.NODE_10734_length_9975_cov_19.753249.1	GO:0006511	ubiquitin-dependent protein catabolic process	biological_process
evm.model.NODE_4227_length_30033_cov_15.657493.1	GO:0003677	DNA binding	molecular_function
evm.model.NODE_9942_length_11497_cov_17.740369.1	GO:0005524	ATP binding	molecular_function
evm.model.NODE_3258_length_35917_cov_17.041101.2	GO:0005634	nucleus	cellular_component
evm.model.NODE_9546_length_12320_cov_17.777577.1	GO:0042742	defense response to bacterium	biological_process
evm.model.NODE_3914_length_31766_cov_19.646133.2	GO:0006468	protein phosphorylation	biological_process
evm.model.NODE_1304_length_57307_cov_17.438335.2	GO:0032266	phosphatidylinositol-3-phosphate binding	molecular_function
evm.model.NODE_7357_length_17847_cov_16.040406.2	GO:0005886	plasma membrane	cellular_component
evm.model.NODE_6039_length_22049_cov_14.116322.3	GO:0051536	iron-sulfur cluster binding	molecular_function
evm.model.NODE_4919_length_26662_cov_16.322970.1	GO:0048226	Casparian strip	cellular_component
evm.model.NODE_1160_length_60461_cov_16.071585.5	GO:0005524	ATP binding	molecular_function
evm.model.NODE_11897_length_8052_cov_16.140315.1	GO:0016887	ATPase activity	molecular_function
evm.model.NODE_2014_length_47313_cov_16.994490.3	GO:0004672	protein kinase activity	molecular_function
evm.model.NODE_15742_length_3613_cov_18.066839.1	GO:0005634	nucleus	cellular_component
evm.model.NODE_9720_length_11941_cov_4.449551.2	GO:0005730	nucleolus	cellular_component
evm.model.NODE_8248_length_15329_cov_15.409551.1	GO:0010102	lateral root morphogenesis	biological_process
evm.model.NODE_6382_length_20976_cov_22.667226.1	GO:0003755	peptidyl-prolyl cis-trans isomerase activity	molecular_function
evm.model.NODE_5713_length_23419_cov_15.468616.1	GO:0020037	heme binding	molecular_function
evm.model.NODE_4950_length_26535_cov_16.287034.2	GO:0019904	protein domain specific binding	molecular_function
evm.model.NODE_3501_length_34308_cov_15.918756.1	GO:0055085	transmembrane transport	biological_process
evm.model.NODE_13751_length_5556_cov_2.198195.2	GO:0003924	GTPase activity	molecular_function
evm.model.NODE_1015_length_63988_cov_18.396799.3	GO:0002215	defense response to nematode	biological_process
evm.model.NODE_368_length_90346_cov_17.006318.5	GO:0005829	cytosol	cellular_component
evm.model.NODE_15762_length_3596_cov_2.997694.4	GO:0006629	lipid metabolic process	biological_process
evm.model.NODE_526_length_81213_cov_17.714599.2	GO:0010183	pollen tube guidance	biological_process
evm.model.NODE_1166_length_60386_cov_17.494150.4	GO:0005730	nucleolus	cellular_component
evm.model.NODE_904_length_67216_cov_16.350341.2	GO:0005634	nucleus	cellular_component
evm.model.NODE_2015_length_47307_cov_15.269373.1	GO:0042631	cellular response to water deprivation	biological_process
evm.model.NODE_184_length_108416_cov_16.687882.1	GO:0016301	kinase activity	molecular_function
evm.model.NODE_15154_length_4098_cov_19.219592.1	GO:0008865	fructokinase activity	molecular_function
evm.model.NODE_926_length_66555_cov_18.005073.3	GO:0080156	mitochondrial mRNA modification	biological_process
evm.model.NODE_1055_length_62854_cov_16.966793.5	GO:0005739	mitochondrion	cellular_component
evm.model.NODE_2249_length_44450_cov_18.246441.1	GO:0000160	phosphorelay signal transduction system	biological_process
evm.model.NODE_5363_length_24787_cov_17.547405.1	GO:0009507	plastid	cellular_component
evm.model.NODE_1218_length_59383_cov_15.757881.1	GO:0008168	methyltransferase activity	molecular_function
evm.model.NODE_2409_length_42936_cov_16.597188.3	GO:0009793	embryo development ending in seed dormancy	biological_process
evm.model.NODE_1750_length_50384_cov_16.303997.4	GO:0020037	heme binding	molecular_function
evm.model.NODE_8223_length_15385_cov_15.985975.2	GO:0080156	mitochondrial mRNA modification	biological_process
evm.model.NODE_49_length_141955_cov_17.727050.8	GO:0005886	plasma membrane	cellular_component
evm.model.NODE_382_length_89802_cov_20.470689.3	GO:0048226	Casparian strip	cellular_component
evm.model.NODE_2301_length_43904_cov_16.989881.3	GO:0031625	ubiquitin protein ligase binding	molecular_function
evm.model.NODE_8435_length_14829_cov_16.288192.1	GO:0006511	ubiquitin-dependent protein catabolic process	biological_process
evm.model.NODE_2550_length_41603_cov_18.522640.2	GO:0009737	response to abscisic acid	biological_process
evm.model.NODE_6705_length_19926_cov_17.003839.1	GO:0006952	defense response	biological_process
evm.model.NODE_1175_length_60249_cov_19.505888.2	GO:0003723	RNA binding	molecular_function
evm.model.NODE_3765_length_32652_cov_16.618478.4	GO:0005085	guanyl-nucleotide exchange factor activity	molecular_function
evm.model.NODE_9614_length_12157_cov_4.475977.8	GO:0008233	peptidase activity	molecular_function
evm.model.NODE_327_length_93724_cov_17.317638.10	GO:0006355	regulation of transcription, DNA-templated	biological_process
evm.model.NODE_4514_length_28589_cov_19.127609.4	GO:0010109	regulation of photosynthesis	biological_process
evm.model.NODE_119_length_118991_cov_17.202946.7	GO:0005634	nucleus	cellular_component
evm.model.NODE_2464_length_42384_cov_15.451854.1	GO:0008080	N-acetyltransferase activity	molecular_function
evm.model.NODE_1047_length_63192_cov_19.122096.8	GO:0005789	endoplasmic reticulum membrane	cellular_component
evm.model.NODE_689_length_74669_cov_17.224867.7	GO:0005096	GTPase activator activity	molecular_function
evm.model.NODE_1859_length_49193_cov_16.880080.3	GO:0052861	glucan endo-1,3-beta-glucanase activity, C-3 substituted reducing group	molecular_function
evm.model.NODE_35064_length_469_cov_1.131579.1	GO:0005730	nucleolus	cellular_component
evm.model.NODE_2644_length_40759_cov_16.472066.3	GO:0050660	flavin adenine dinucleotide binding	molecular_function
evm.model.NODE_476_length_84712_cov_16.440113.5	GO:0051287	NAD binding	molecular_function
evm.model.NODE_3134_length_36839_cov_17.018359.2	GO:0002215	defense response to nematode	biological_process
evm.model.NODE_2481_length_42207_cov_18.313498.3	GO:0005886	plasma membrane	cellular_component
evm.model.NODE_45_length_146351_cov_17.474211.11	GO:0010183	pollen tube guidance	biological_process
evm.model.NODE_16583_length_3000_cov_15.593108.1	GO:0016021	integral component of membrane	cellular_component
evm.model.NODE_31370_length_545_cov_1.210526.1	GO:0022857	transmembrane transporter activity	molecular_function
evm.model.NODE_306_length_94659_cov_17.251534.11	GO:0003755	peptidyl-prolyl cis-trans isomerase activity	molecular_function
evm.model.NODE_3959_length_31482_cov_17.414798.2	GO:0003735	structural constituent of ribosome	molecular_function
evm.model.NODE_73_length_132186_cov_17.956148.5	GO:0005886	plasma membrane	cellular_component
evm.model.NODE_6278_length_21312_cov_19.737173.1	GO:0003729	mRNA binding	molecular_function
evm.model.NODE_85_length_129090_cov_17.557648.7	GO:0003677	DNA binding	molecular_function
evm.model.NODE_690_length_74632_cov_16.709254.2	GO:0045324	late endosome to vacuole transport	biological_process
evm.model.NODE_2724_length_40087_cov_16.076527.3	GO:0005829	cytosol	cellular_component
evm.model.NODE_5655_length_23610_cov_15.951795.1	GO:0003700	DNA-binding transcription factor activity	molecular_function
evm.model.NODE_349_length_92110_cov_18.156192.3	GO:0016021	integral component of membrane	cellular_component
evm.model.NODE_1359_length_56287_cov_17.195014.2	GO:0003735	structural constituent of ribosome	molecular_function
evm.model.NODE_6134_length_21722_cov_17.152674.1	GO:0005886	plasma membrane	cellular_component
evm.model.NODE_126_length_117697_cov_17.524913.9	GO:0016788	hydrolase activity, acting on ester bonds	molecular_function
evm.model.NODE_60_length_136728_cov_17.833017.4	GO:0010043	response to zinc ion	biological_process
evm.model.NODE_179_length_109137_cov_17.217925.3	GO:0004857	enzyme inhibitor activity	molecular_function
evm.model.NODE_344_length_92435_cov_17.167320.8	GO:0042910	xenobiotic transmembrane transporter activity	molecular_function
evm.model.NODE_5059_length_26092_cov_17.825688.3	GO:0005886	plasma membrane	cellular_component
evm.model.NODE_2092_length_46298_cov_20.056637.3	GO:0046873	metal ion transmembrane transporter activity	molecular_function
evm.model.NODE_1574_length_52891_cov_19.092847.5	GO:0016787	hydrolase activity	molecular_function
evm.model.NODE_154_length_112609_cov_17.556391.7	GO:0022626	cytosolic ribosome	cellular_component
evm.model.NODE_1953_length_48007_cov_17.410276.4	GO:0009415	response to water	biological_process
evm.model.NODE_1521_length_53603_cov_17.341854.2	GO:0003677	DNA binding	molecular_function
evm.model.NODE_7996_length_16030_cov_13.996982.1	GO:0034314	Arp2/3 complex-mediated actin nucleation	biological_process
evm.model.NODE_5206_length_25379_cov_17.632742.3	GO:0016758	transferase activity, transferring hexosyl groups	molecular_function
evm.model.NODE_5855_length_22805_cov_16.098554.1	GO:0016887	ATPase activity	molecular_function
evm.model.NODE_4709_length_27589_cov_17.525016.2	GO:0032259	methylation	biological_process
evm.model.NODE_403_length_88479_cov_16.868084.1	GO:0048226	Casparian strip	cellular_component
evm.model.NODE_10160_length_11075_cov_14.943917.2	GO:0016757	transferase activity, transferring glycosyl groups	molecular_function
evm.model.NODE_6963_length_19068_cov_14.156328.2	GO:0097573	glutathione oxidoreductase activity	molecular_function
evm.model.NODE_15129_length_4115_cov_18.091274.1	GO:0005515	protein binding	molecular_function
evm.model.NODE_2010_length_47339_cov_17.410002.2	GO:0045177	apical part of cell	cellular_component
evm.model.NODE_5774_length_23143_cov_18.249522.1	GO:0016021	integral component of membrane	cellular_component
evm.model.NODE_1837_length_49452_cov_16.176726.1	GO:0005515	protein binding	molecular_function
evm.model.NODE_6488_length_20577_cov_15.580880.1	GO:0019762	glucosinolate catabolic process	biological_process
evm.model.NODE_356_length_91331_cov_16.989156.8	GO:0022857	transmembrane transporter activity	molecular_function
evm.model.NODE_8633_length_14363_cov_24.117097.1	GO:0005634	nucleus	cellular_component
evm.model.NODE_49556_length_300_cov_0.248555.1	GO:0003727	single-stranded RNA binding	molecular_function
evm.model.NODE_4904_length_26714_cov_16.276188.1	GO:0052861	glucan endo-1,3-beta-glucanase activity, C-3 substituted reducing group	molecular_function
evm.model.NODE_12257_length_7502_cov_13.426576.1	GO:0005515	protein binding	molecular_function
evm.model.NODE_1153_length_60557_cov_17.476651.5	GO:0016616	oxidoreductase activity, acting on the CH-OH group of donors, NAD or NADP as acceptor	molecular_function
evm.model.NODE_447_length_85815_cov_15.437296.1	GO:0004650	polygalacturonase activity	molecular_function
evm.model.NODE_1961_length_47940_cov_14.943195.6	GO:0006355	regulation of transcription, DNA-templated	biological_process
evm.model.NODE_188_length_107976_cov_17.545012.5	GO:0002215	defense response to nematode	biological_process
evm.model.NODE_2543_length_41688_cov_16.293568.4	GO:0010102	lateral root morphogenesis	biological_process
evm.model.NODE_283_length_97077_cov_17.486787.11	GO:0003735	structural constituent of ribosome	molecular_function
evm.model.NODE_4058_length_30919_cov_18.028546.2	GO:0005730	nucleolus	cellular_component
evm.model.NODE_4799_length_27253_cov_15.693836.2	GO:0016021	integral component of membrane	cellular_component
evm.model.NODE_780_length_71175_cov_17.215981.6	GO:0016301	kinase activity	molecular_function
evm.model.NODE_7611_length_17103_cov_18.368520.1	GO:0008289	lipid binding	molecular_function
evm.model.NODE_8429_length_14842_cov_22.393680.1	GO:0009736	cytokinin-activated signaling pathway	biological_process
evm.model.NODE_14621_length_4606_cov_31.088413.1	GO:0051571	positive regulation of histone H3-K4 methylation	biological_process
evm.model.NODE_14658_length_4576_cov_12.536300.1	GO:0005506	iron ion binding	molecular_function
evm.model.NODE_6862_length_19357_cov_13.671295.1	GO:0005774	vacuolar membrane	cellular_component
evm.model.NODE_5735_length_23327_cov_16.509957.4	GO:0008033	tRNA processing	biological_process
evm.model.NODE_3051_length_37577_cov_15.951055.4	GO:0016788	hydrolase activity, acting on ester bonds	molecular_function
evm.model.NODE_1160_length_60461_cov_16.071585.5	GO:0005634	nucleus	cellular_component
evm.model.NODE_3688_length_33114_cov_17.881953.3	GO:0048226	Casparian strip	cellular_component
evm.model.NODE_2406_length_42952_cov_16.654968.4	GO:0015297	antiporter activity	molecular_function
evm.model.NODE_202_length_105772_cov_15.288722.6	GO:0009793	embryo development ending in seed dormancy	biological_process
evm.model.NODE_1143_length_60790_cov_16.424839.5	GO:0015108	chloride transmembrane transporter activity	molecular_function
evm.model.NODE_471_length_84835_cov_16.602116.5	GO:0009507	plastid	cellular_component
evm.model.NODE_1027_length_63575_cov_16.455885.1	GO:0005783	endoplasmic reticulum	cellular_component
evm.model.NODE_1215_length_59415_cov_16.936412.1	GO:0009506	plasmodesma	cellular_component
evm.model.NODE_1922_length_48364_cov_16.955117.3	GO:0045177	apical part of cell	cellular_component
evm.model.NODE_4277_length_29774_cov_17.790265.2	GO:0045177	apical part of cell	cellular_component
evm.model.NODE_1422_length_55132_cov_15.174202.1	GO:0009735	response to cytokinin	biological_process
evm.model.NODE_4875_length_26873_cov_17.270994.3	GO:0003924	GTPase activity	molecular_function
evm.model.NODE_1752_length_50365_cov_18.029838.1	GO:0005730	nucleolus	cellular_component
evm.model.NODE_7265_length_18094_cov_17.457227.1	GO:0003727	single-stranded RNA binding	molecular_function
evm.model.NODE_2575_length_41380_cov_16.929217.2	GO:0005515	protein binding	molecular_function
evm.model.NODE_7342_length_17881_cov_15.244959.1	GO:0019901	protein kinase binding	molecular_function
evm.model.NODE_3404_length_34871_cov_15.959849.2	GO:0016554	cytidine to uridine editing	biological_process
evm.model.NODE_3329_length_35379_cov_16.560933.4	GO:0005634	nucleus	cellular_component
evm.model.NODE_231_length_101819_cov_17.994513.5	GO:0005484	SNAP receptor activity	molecular_function
evm.model.NODE_5954_length_22390_cov_15.446840.1	GO:0016762	xyloglucan:xyloglucosyl transferase activity	molecular_function
evm.model.NODE_6541_length_20417_cov_16.215673.1	GO:0005886	plasma membrane	cellular_component
evm.model.NODE_4269_length_29815_cov_15.672123.2	GO:0005524	ATP binding	molecular_function
evm.model.NODE_4277_length_29774_cov_17.790265.2	GO:0005886	plasma membrane	cellular_component
evm.model.NODE_8596_length_14476_cov_16.421214.1	GO:0005525	GTP binding	molecular_function
evm.model.NODE_1567_length_52942_cov_15.650137.5	GO:0005515	protein binding	molecular_function
evm.model.NODE_6310_length_21222_cov_16.912681.1	GO:0016301	kinase activity	molecular_function
evm.model.NODE_11309_length_9026_cov_19.398921.1	GO:0005516	calmodulin binding	molecular_function
evm.model.NODE_5640_length_23689_cov_17.766955.2	GO:0005515	protein binding	molecular_function
evm.model.NODE_1166_length_60386_cov_17.494150.4	GO:0016567	protein ubiquitination	biological_process
evm.model.NODE_1539_length_53364_cov_15.992562.5	GO:0016554	cytidine to uridine editing	biological_process
evm.model.NODE_4699_length_27658_cov_16.573245.2	GO:0003677	DNA binding	molecular_function
evm.model.NODE_7254_length_18131_cov_16.341702.1	GO:0045177	apical part of cell	cellular_component
evm.model.NODE_616_length_77395_cov_16.789033.1	GO:0009507	plastid	cellular_component
evm.model.NODE_8944_length_13624_cov_20.164185.2	GO:0005515	protein binding	molecular_function
evm.model.NODE_1359_length_56287_cov_17.195014.5	GO:0042254	ribosome biogenesis	biological_process
evm.model.NODE_10841_length_9806_cov_15.196715.1	GO:0008146	sulfotransferase activity	molecular_function
evm.model.NODE_3784_length_32537_cov_18.486115.1	GO:0046961	proton-transporting ATPase activity, rotational mechanism	molecular_function
evm.model.NODE_5579_length_23927_cov_16.132017.4	GO:0010026	trichome differentiation	biological_process
evm.model.NODE_5705_length_23449_cov_16.674428.3	GO:0003735	structural constituent of ribosome	molecular_function
evm.model.NODE_4885_length_26822_cov_16.604383.3	GO:0046168	glycerol-3-phosphate catabolic process	biological_process
evm.model.NODE_9500_length_12412_cov_16.126740.1	GO:0051287	NAD binding	molecular_function
evm.model.NODE_879_length_68046_cov_17.808772.4	GO:0005739	mitochondrion	cellular_component
evm.model.NODE_38_length_151104_cov_18.640972.1	GO:0052628	4-hydroxybenzoate amino acid synthetase activity	molecular_function
evm.model.NODE_645_length_76071_cov_16.100627.1	GO:0022857	transmembrane transporter activity	molecular_function
evm.model.NODE_9588_length_12221_cov_17.452290.2	GO:0016301	kinase activity	molecular_function
evm.model.NODE_10626_length_10189_cov_14.853011.2	GO:0004672	protein kinase activity	molecular_function
evm.model.NODE_1_length_245261_cov_16.631259.26	GO:0005783	endoplasmic reticulum	cellular_component
evm.model.NODE_7_length_199463_cov_16.395513.9	GO:0005509	calcium ion binding	molecular_function
evm.model.NODE_3551_length_33998_cov_16.886452.3	GO:0015108	chloride transmembrane transporter activity	molecular_function
evm.model.NODE_40_length_150325_cov_16.917935.3	GO:0042910	xenobiotic transmembrane transporter activity	molecular_function
evm.model.NODE_5626_length_23734_cov_16.336171.3	GO:0005829	cytosol	cellular_component
evm.model.NODE_4150_length_30443_cov_16.027246.4	GO:0005515	protein binding	molecular_function
evm.model.NODE_30298_length_566_cov_25.599089.1	GO:0005381	iron ion transmembrane transporter activity	molecular_function
evm.model.NODE_799_length_70404_cov_17.842381.2	GO:0005886	plasma membrane	cellular_component
evm.model.NODE_2256_length_44382_cov_17.648718.3	GO:0005789	endoplasmic reticulum membrane	cellular_component
evm.model.NODE_223_length_103490_cov_16.759188.9	GO:0005506	iron ion binding	molecular_function
evm.model.NODE_7751_length_16687_cov_15.112440.1	GO:0006468	protein phosphorylation	biological_process
evm.model.NODE_62_length_135311_cov_16.042327.6	GO:0009736	cytokinin-activated signaling pathway	biological_process
evm.model.NODE_154_length_112609_cov_17.556391.1	GO:0003899	DNA-directed 5-3 RNA polymerase activity	molecular_function
evm.model.NODE_1477_length_54299_cov_16.284926.2	GO:0010102	lateral root morphogenesis	biological_process
evm.model.NODE_1143_length_60790_cov_16.424839.4	GO:0022857	transmembrane transporter activity	molecular_function
evm.model.NODE_8740_length_14082_cov_15.436474.1	GO:0005730	nucleolus	cellular_component
evm.model.NODE_14257_length_4988_cov_39.823493.1	GO:0048544	recognition of pollen	biological_process
evm.model.NODE_435_length_86637_cov_18.200497.1	GO:0005634	nucleus	cellular_component
evm.model.NODE_531_length_80791_cov_17.334350.1	GO:0005515	protein binding	molecular_function
evm.model.NODE_13483_length_5859_cov_12.337404.1	GO:0005634	nucleus	cellular_component
evm.model.NODE_1065_length_62682_cov_17.711086.5	GO:0005515	protein binding	molecular_function
evm.model.NODE_3831_length_32244_cov_17.537815.1	GO:0016021	integral component of membrane	cellular_component
evm.model.NODE_8054_length_15849_cov_17.409426.2	GO:0005515	protein binding	molecular_function
evm.model.NODE_7737_length_16713_cov_16.481551.2	GO:0016491	oxidoreductase activity	molecular_function
evm.model.NODE_124_length_118572_cov_15.985647.9	GO:0016301	kinase activity	molecular_function
evm.model.NODE_1831_length_49494_cov_16.819191.6	GO:0048226	Casparian strip	cellular_component
evm.model.NODE_6528_length_20441_cov_17.772571.1	GO:0006468	protein phosphorylation	biological_process
evm.model.NODE_4125_length_30543_cov_18.136408.3	GO:0009793	embryo development ending in seed dormancy	biological_process
evm.model.NODE_1520_length_53654_cov_16.557868.1	GO:0005886	plasma membrane	cellular_component
evm.model.NODE_2395_length_43065_cov_15.100075.1	GO:0000373	Group II intron splicing	biological_process
evm.model.NODE_1551_length_53239_cov_16.582110.4	GO:0003735	structural constituent of ribosome	molecular_function
evm.model.NODE_4859_length_26936_cov_17.396136.3	GO:0004842	ubiquitin-protein transferase activity	molecular_function
evm.model.NODE_792_length_70629_cov_17.554835.3	GO:0005730	nucleolus	cellular_component
evm.model.NODE_1654_length_51636_cov_17.079171.3	GO:0003700	DNA-binding transcription factor activity	molecular_function
evm.model.NODE_13347_length_6033_cov_3.298679.1	GO:0009507	plastid	cellular_component
evm.model.NODE_2035_length_47007_cov_15.737756.1	GO:0005634	nucleus	cellular_component
evm.model.NODE_15794_length_3573_cov_25.853743.1	GO:0005524	ATP binding	molecular_function
evm.model.NODE_2501_length_42062_cov_16.332729.3	GO:0080156	mitochondrial mRNA modification	biological_process
evm.model.NODE_5738_length_23307_cov_18.054487.5	GO:0006281	DNA repair	biological_process
evm.model.NODE_900_length_67282_cov_17.142298.8	GO:0002215	defense response to nematode	biological_process
evm.model.NODE_10508_length_10395_cov_18.483931.2	GO:0015108	chloride transmembrane transporter activity	molecular_function
evm.model.NODE_12399_length_7284_cov_16.778678.1	GO:0048046	apoplast	cellular_component
evm.model.NODE_3505_length_34295_cov_15.803559.1	GO:0006073	cellular glucan metabolic process	biological_process
evm.model.NODE_2370_length_43281_cov_17.826992.5	GO:0016020	membrane	cellular_component
evm.model.NODE_564_length_79674_cov_17.640929.4	GO:0097573	glutathione oxidoreductase activity	molecular_function
evm.model.NODE_5574_length_23938_cov_18.131284.3	GO:0048226	Casparian strip	cellular_component
evm.model.NODE_10775_length_9900_cov_18.835977.2	GO:0005525	GTP binding	molecular_function
evm.model.NODE_22165_length_1042_cov_1.734426.1	GO:0004553	hydrolase activity, hydrolyzing O-glycosyl compounds	molecular_function
evm.model.NODE_1056_length_62845_cov_17.282949.4	GO:0003723	RNA binding	molecular_function
evm.model.NODE_5864_length_22772_cov_16.985648.1	GO:0016603	glutaminyl-peptide cyclotransferase activity	molecular_function
evm.model.NODE_1174_length_60265_cov_18.110828.2	GO:0006886	intracellular protein transport	biological_process
evm.model.NODE_1077_length_62401_cov_15.999486.2	GO:0005525	GTP binding	molecular_function
evm.model.NODE_2053_length_46747_cov_16.052724.1	GO:0030139	endocytic vesicle	cellular_component
evm.model.NODE_2987_length_38019_cov_15.341787.5	GO:0004857	enzyme inhibitor activity	molecular_function
evm.model.NODE_1136_length_60948_cov_17.261423.2	GO:0004672	protein kinase activity	molecular_function
evm.model.NODE_471_length_84835_cov_16.602116.5	GO:0003727	single-stranded RNA binding	molecular_function
evm.model.NODE_10389_length_10614_cov_16.305426.1	GO:0005739	mitochondrion	cellular_component
evm.model.NODE_307_length_94551_cov_17.393120.6	GO:0019773	proteasome core complex, alpha-subunit complex	cellular_component
evm.model.NODE_47_length_142606_cov_17.765355.6	GO:0014035	neural crest cell fate determination	biological_process
evm.model.NODE_188_length_107976_cov_17.545012.2	GO:0005092	GDP-dissociation inhibitor activity	molecular_function
evm.model.NODE_1408_length_55350_cov_15.815222.4	GO:0004784	superoxide dismutase activity	molecular_function
evm.model.NODE_2739_length_40026_cov_17.169102.3	GO:0050661	NADP binding	molecular_function
evm.model.NODE_267_length_98472_cov_17.665840.6	GO:0048226	Casparian strip	cellular_component
evm.model.NODE_13_length_174284_cov_17.301711.2	GO:0006812	cation transport	biological_process
evm.model.NODE_4690_length_27709_cov_17.264158.3	GO:0006468	protein phosphorylation	biological_process
evm.model.NODE_749_length_72249_cov_17.369651.5	GO:0003723	RNA binding	molecular_function
evm.model.NODE_18032_length_2173_cov_43.471163.1	GO:0002215	defense response to nematode	biological_process
evm.model.NODE_896_length_67379_cov_15.992283.3	GO:0048226	Casparian strip	cellular_component
evm.model.NODE_2907_length_38568_cov_18.804844.4	GO:0048226	Casparian strip	cellular_component
evm.model.NODE_165_length_110304_cov_16.265119.1	GO:0005515	protein binding	molecular_function
evm.model.NODE_118_length_119658_cov_18.997691.11	GO:0003746	translation elongation factor activity	molecular_function
evm.model.NODE_3199_length_36378_cov_15.189705.1	GO:0005524	ATP binding	molecular_function
evm.model.NODE_1254_length_58476_cov_17.238085.3	GO:0014049	positive regulation of glutamate secretion	biological_process
evm.model.NODE_9237_length_12988_cov_19.877537.1	GO:0005524	ATP binding	molecular_function
evm.model.NODE_940_length_66072_cov_16.478945.5	GO:0016192	vesicle-mediated transport	biological_process
evm.model.NODE_392_length_89316_cov_17.534079.6	GO:0006464	cellular protein modification process	biological_process
evm.model.NODE_6529_length_20439_cov_18.793570.4	GO:0009507	plastid	cellular_component
evm.model.NODE_1102_length_61825_cov_14.536954.1	GO:0009506	plasmodesma	cellular_component
evm.model.NODE_5376_length_24692_cov_19.200041.2	GO:0006355	regulation of transcription, DNA-templated	biological_process
evm.model.NODE_1837_length_49452_cov_16.176726.1	GO:0030139	endocytic vesicle	cellular_component
evm.model.NODE_803_length_70304_cov_16.833877.4	GO:0003677	DNA binding	molecular_function
evm.model.NODE_169_length_110038_cov_16.762035.6	GO:0009507	plastid	cellular_component
evm.model.NODE_5_length_207186_cov_15.965420.10	GO:0005730	nucleolus	cellular_component
evm.model.NODE_2308_length_43849_cov_18.848291.2	GO:0005524	ATP binding	molecular_function
evm.model.NODE_1133_length_61029_cov_16.277413.3	GO:0005975	carbohydrate metabolic process	biological_process
evm.model.NODE_4087_length_30734_cov_16.258209.1	GO:0003735	structural constituent of ribosome	molecular_function
evm.model.NODE_2893_length_38681_cov_16.453312.1	GO:0005515	protein binding	molecular_function
evm.model.NODE_580_length_78898_cov_16.621447.6	GO:0005840	ribosome	cellular_component
evm.model.NODE_306_length_94659_cov_17.251534.13	GO:0003743	translation initiation factor activity	molecular_function
evm.model.NODE_296_length_95820_cov_17.258462.4	GO:0003735	structural constituent of ribosome	molecular_function
evm.model.NODE_81_length_129697_cov_15.449078.8	GO:0006457	protein folding	biological_process
evm.model.NODE_3194_length_36405_cov_17.428607.2	GO:0005777	peroxisome	cellular_component
evm.model.NODE_19130_length_1727_cov_26.887500.1	GO:0009507	plastid	cellular_component
evm.model.NODE_717_length_73787_cov_16.503095.1	GO:0003743	translation initiation factor activity	molecular_function
evm.model.NODE_9152_length_13183_cov_16.150199.1	GO:0015276	ligand-gated ion channel activity	molecular_function
evm.model.NODE_14097_length_5165_cov_13.246526.1	GO:0002215	defense response to nematode	biological_process
evm.model.NODE_4059_length_30916_cov_16.761831.1	GO:0071949	FAD binding	molecular_function
evm.model.NODE_2675_length_40489_cov_18.420618.2	GO:0005886	plasma membrane	cellular_component
evm.model.NODE_5100_length_25822_cov_17.061996.2	GO:0016554	cytidine to uridine editing	biological_process
evm.model.NODE_838_length_69306_cov_17.017794.2	GO:0006355	regulation of transcription, DNA-templated	biological_process
evm.model.NODE_8403_length_14903_cov_17.699648.2	GO:0003755	peptidyl-prolyl cis-trans isomerase activity	molecular_function
evm.model.NODE_1357_length_56302_cov_17.026417.3	GO:0009507	plastid	cellular_component
evm.model.NODE_521_length_81468_cov_15.896915.5	GO:0046872	metal ion binding	molecular_function
evm.model.NODE_781_length_71155_cov_14.969984.6	GO:0048226	Casparian strip	cellular_component
evm.model.NODE_915_length_66963_cov_17.550990.3	GO:0005773	vacuole	cellular_component
evm.model.NODE_1271_length_58083_cov_16.667041.4	GO:0012505	endomembrane system	cellular_component
evm.model.NODE_5752_length_23234_cov_18.759380.3	GO:0006694	steroid biosynthetic process	biological_process
evm.model.NODE_4314_length_29580_cov_18.027094.2	GO:0005515	protein binding	molecular_function
evm.model.NODE_619_length_77048_cov_18.187361.4	GO:0055085	transmembrane transport	biological_process
evm.model.NODE_1498_length_54019_cov_17.009649.7	GO:0016491	oxidoreductase activity	molecular_function
evm.model.NODE_2245_length_44478_cov_18.254515.1	GO:0002215	defense response to nematode	biological_process
evm.model.NODE_28587_length_605_cov_0.269874.1	GO:0005524	ATP binding	molecular_function
evm.model.NODE_5572_length_23950_cov_8.504680.1	GO:0004663	Rab geranylgeranyltransferase activity	molecular_function
evm.model.NODE_7337_length_17889_cov_18.397647.3	GO:0048226	Casparian strip	cellular_component
evm.model.NODE_7386_length_17743_cov_13.825727.1	GO:0048226	Casparian strip	cellular_component
evm.model.NODE_4044_length_31016_cov_16.394898.1	GO:0070026	nitric oxide binding	molecular_function
evm.model.NODE_2710_length_40161_cov_14.238622.3	GO:0019904	protein domain specific binding	molecular_function
evm.model.NODE_4690_length_27709_cov_17.264158.3	GO:0005515	protein binding	molecular_function
evm.model.NODE_9859_length_11652_cov_15.971627.1	GO:0005886	plasma membrane	cellular_component
evm.model.NODE_17886_length_2249_cov_19.682846.1	GO:0003727	single-stranded RNA binding	molecular_function
evm.model.NODE_1920_length_48380_cov_16.787557.1	GO:0016758	transferase activity, transferring hexosyl groups	molecular_function
evm.model.NODE_6661_length_20051_cov_17.930486.2	GO:0048544	recognition of pollen	biological_process
evm.model.NODE_6859_length_19364_cov_4.242865.1	GO:0006352	DNA-templated transcription, initiation	biological_process
evm.model.NODE_2242_length_44499_cov_16.463558.5	GO:0016554	cytidine to uridine editing	biological_process
evm.model.NODE_968_length_65309_cov_16.991915.3	GO:0005829	cytosol	cellular_component
evm.model.NODE_736_length_72970_cov_15.869720.6	GO:0005506	iron ion binding	molecular_function
evm.model.NODE_3915_length_31745_cov_13.481719.1	GO:0006508	proteolysis	biological_process
evm.model.NODE_13562_length_5775_cov_14.989377.1	GO:0006511	ubiquitin-dependent protein catabolic process	biological_process
evm.model.NODE_1516_length_53685_cov_16.121121.5	GO:0043039	tRNA aminoacylation	biological_process
evm.model.NODE_3268_length_35863_cov_17.075078.3	GO:0005783	endoplasmic reticulum	cellular_component
evm.model.NODE_288_length_96615_cov_16.199683.6	GO:0009737	response to abscisic acid	biological_process
evm.model.NODE_2132_length_45759_cov_16.324421.3	GO:0005524	ATP binding	molecular_function
evm.model.NODE_8154_length_15589_cov_16.659358.1	GO:0005730	nucleolus	cellular_component
evm.model.NODE_1129_length_61093_cov_18.620477.6	GO:0016705	oxidoreductase activity, acting on paired donors, with incorporation or reduction of molecular oxygen	molecular_function
evm.model.NODE_3708_length_32980_cov_18.243205.1	GO:0008289	lipid binding	molecular_function
evm.model.NODE_94_length_127280_cov_16.836048.5	GO:0005524	ATP binding	molecular_function
evm.model.NODE_5730_length_23346_cov_17.785434.2	GO:0045177	apical part of cell	cellular_component
evm.model.NODE_11_length_177094_cov_17.203162.6	GO:0010445	nuclear dicing body	cellular_component
evm.model.NODE_9966_length_11462_cov_16.970093.1	GO:0045177	apical part of cell	cellular_component
evm.model.NODE_1704_length_51082_cov_16.169581.2	GO:0016887	ATPase activity	molecular_function
evm.model.NODE_7961_length_16119_cov_15.634630.2	GO:0005618	cell wall	cellular_component
evm.model.NODE_2028_length_47094_cov_15.908617.2	GO:0006355	regulation of transcription, DNA-templated	biological_process
evm.model.NODE_1_length_245261_cov_16.631259.12	GO:0005634	nucleus	cellular_component
evm.model.NODE_2615_length_41014_cov_16.028444.3	GO:0005634	nucleus	cellular_component
evm.model.NODE_1503_length_53919_cov_16.295806.1	GO:0005515	protein binding	molecular_function
evm.model.NODE_7539_length_17298_cov_18.475744.1	GO:0042742	defense response to bacterium	biological_process
evm.model.NODE_309_length_94370_cov_17.286175.8	GO:0015629	actin cytoskeleton	cellular_component
evm.model.NODE_7778_length_16611_cov_15.294710.1	GO:0004497	monooxygenase activity	molecular_function
evm.model.NODE_8725_length_14123_cov_18.831309.1	GO:0031225	anchored component of membrane	cellular_component
evm.model.NODE_686_length_74782_cov_16.185346.3	GO:0005739	mitochondrion	cellular_component
evm.model.NODE_344_length_92435_cov_17.167320.7	GO:0009735	response to cytokinin	biological_process
evm.model.NODE_15715_length_3634_cov_13.319076.1	GO:0005789	endoplasmic reticulum membrane	cellular_component
evm.model.NODE_6589_length_20272_cov_17.507123.1	GO:0022626	cytosolic ribosome	cellular_component
evm.model.NODE_10372_length_10652_cov_19.603325.1	GO:0046983	protein dimerization activity	molecular_function
evm.model.NODE_31_length_155230_cov_16.725963.8	GO:0080156	mitochondrial mRNA modification	biological_process
evm.model.NODE_4038_length_31062_cov_15.485340.5	GO:0042545	cell wall modification	biological_process
evm.model.NODE_4749_length_27427_cov_18.919560.3	GO:0005515	protein binding	molecular_function
evm.model.NODE_617_length_77328_cov_17.378259.1	GO:0005634	nucleus	cellular_component
evm.model.NODE_440_length_86214_cov_17.296862.2	GO:0005515	protein binding	molecular_function
evm.model.NODE_11623_length_8532_cov_14.286020.1	GO:0006749	glutathione metabolic process	biological_process
evm.model.NODE_32389_length_528_cov_1.089776.1	GO:0010228	vegetative to reproductive phase transition of meristem	biological_process
evm.model.NODE_1369_length_56146_cov_18.317981.2	GO:0034998	oligosaccharyltransferase I complex	cellular_component
evm.model.NODE_3633_length_33488_cov_15.753904.1	GO:0009506	plasmodesma	cellular_component
evm.model.NODE_21253_length_1187_cov_3.152830.1	GO:0006779	porphyrin-containing compound biosynthetic process	biological_process
evm.model.NODE_347_length_92181_cov_17.015632.5	GO:0004857	enzyme inhibitor activity	molecular_function
evm.model.NODE_6072_length_21924_cov_17.852227.3	GO:0004672	protein kinase activity	molecular_function
evm.model.NODE_6961_length_19072_cov_19.008868.1	GO:0004096	catalase activity	molecular_function
evm.model.NODE_1431_length_54978_cov_16.994567.5	GO:0005634	nucleus	cellular_component
evm.model.NODE_172_length_109923_cov_18.227240.11	GO:0005634	nucleus	cellular_component
evm.model.NODE_10111_length_11169_cov_14.898026.1	GO:0009538	photosystem I reaction center	cellular_component
evm.model.NODE_7280_length_18050_cov_15.669196.2	GO:0016787	hydrolase activity	molecular_function
evm.model.NODE_120_length_118855_cov_27.170617.13	GO:0051536	iron-sulfur cluster binding	molecular_function
evm.model.NODE_22021_length_1061_cov_1.411135.1	GO:0042398	cellular modified amino acid biosynthetic process	biological_process
evm.model.NODE_237_length_101363_cov_16.607077.4	GO:0008270	zinc ion binding	molecular_function
evm.model.NODE_347_length_92181_cov_17.015632.2	GO:0005730	nucleolus	cellular_component
evm.model.NODE_6191_length_21558_cov_15.674864.2	GO:0005515	protein binding	molecular_function
evm.model.NODE_7240_length_18165_cov_16.156669.1	GO:0005515	protein binding	molecular_function
evm.model.NODE_600_length_78052_cov_17.052499.4	GO:0006352	DNA-templated transcription, initiation	biological_process
evm.model.NODE_1754_length_50312_cov_15.997689.4	GO:0016706	2-oxoglutarate-dependent dioxygenase activity	molecular_function
evm.model.NODE_10280_length_10839_cov_17.281740.1	GO:0006338	chromatin remodeling	biological_process
evm.model.NODE_634_length_76487_cov_17.944500.6	GO:0006355	regulation of transcription, DNA-templated	biological_process
evm.model.NODE_3826_length_32285_cov_17.280863.2	GO:0005509	calcium ion binding	molecular_function
evm.model.NODE_5240_length_25263_cov_16.663033.3	GO:0070026	nitric oxide binding	molecular_function
evm.model.NODE_4630_length_27952_cov_16.795903.3	GO:0030139	endocytic vesicle	cellular_component
evm.model.NODE_6960_length_19076_cov_15.899203.1	GO:0046983	protein dimerization activity	molecular_function
evm.model.NODE_3780_length_32546_cov_17.848145.1	GO:0080156	mitochondrial mRNA modification	biological_process
evm.model.NODE_2097_length_46231_cov_18.271733.1	GO:0005777	peroxisome	cellular_component
evm.model.NODE_2018_length_47243_cov_17.774641.6	GO:0003735	structural constituent of ribosome	molecular_function
evm.model.NODE_9976_length_11446_cov_18.443855.1	GO:0030244	cellulose biosynthetic process	biological_process
evm.model.NODE_5113_length_25763_cov_15.226478.3	GO:0008483	transaminase activity	molecular_function
evm.model.NODE_640_length_76267_cov_17.693958.2	GO:0009506	plasmodesma	cellular_component
evm.model.NODE_230_length_101907_cov_16.874779.6	GO:0005886	plasma membrane	cellular_component
evm.model.NODE_15481_length_3813_cov_14.770483.1	GO:0005515	protein binding	molecular_function
evm.model.NODE_3114_length_37060_cov_17.118133.3	GO:0045177	apical part of cell	cellular_component
evm.model.NODE_2162_length_45320_cov_16.854579.1	GO:0005515	protein binding	molecular_function
evm.model.NODE_259_length_99238_cov_16.553319.3	GO:0010102	lateral root morphogenesis	biological_process
evm.model.NODE_8683_length_14217_cov_17.426615.1	GO:0045177	apical part of cell	cellular_component
evm.model.NODE_5100_length_25822_cov_17.061996.2	GO:0080156	mitochondrial mRNA modification	biological_process
evm.model.NODE_1529_length_53486_cov_16.775052.6	GO:0005515	protein binding	molecular_function
evm.model.NODE_30013_length_572_cov_1.033708.1	GO:0000155	phosphorelay sensor kinase activity	molecular_function
evm.model.NODE_8106_length_15714_cov_14.503432.1	GO:0002215	defense response to nematode	biological_process
evm.model.NODE_366_length_90456_cov_17.029990.3	GO:0006629	lipid metabolic process	biological_process
evm.model.NODE_617_length_77328_cov_17.378259.3	GO:0003727	single-stranded RNA binding	molecular_function
evm.model.NODE_9953_length_11483_cov_18.407010.1	GO:0046983	protein dimerization activity	molecular_function
evm.model.NODE_1116_length_61527_cov_17.782524.3	GO:0003924	GTPase activity	molecular_function
evm.model.NODE_9961_length_11471_cov_17.230606.1	GO:0002215	defense response to nematode	biological_process
evm.model.NODE_4416_length_29042_cov_17.937610.1	GO:0006629	lipid metabolic process	biological_process
evm.model.NODE_2750_length_39959_cov_16.464149.5	GO:0005667	transcription factor complex	cellular_component
evm.model.NODE_7745_length_16700_cov_16.063054.1	GO:0016021	integral component of membrane	cellular_component
evm.model.NODE_98_length_125557_cov_18.237033.10	GO:0043621	protein self-association	molecular_function
evm.model.NODE_45_length_146351_cov_17.474211.3	GO:0009507	plastid	cellular_component
evm.model.NODE_1389_length_55720_cov_16.616534.1	GO:0005886	plasma membrane	cellular_component
evm.model.NODE_3137_length_36816_cov_16.932105.1	GO:0008131	primary amine oxidase activity	molecular_function
evm.model.NODE_10568_length_10291_cov_15.367965.1	GO:0006355	regulation of transcription, DNA-templated	biological_process
evm.model.NODE_396_length_89101_cov_16.772439.2	GO:0016554	cytidine to uridine editing	biological_process
evm.model.NODE_4080_length_30781_cov_19.372382.2	GO:0016491	oxidoreductase activity	molecular_function
evm.model.NODE_13_length_174284_cov_17.301711.4	GO:0009737	response to abscisic acid	biological_process
evm.model.NODE_6137_length_21712_cov_18.798749.4	GO:0003723	RNA binding	molecular_function
evm.model.NODE_14_length_174258_cov_17.102509.17	GO:0005730	nucleolus	cellular_component
evm.model.NODE_26088_length_692_cov_1.407080.1	GO:0005524	ATP binding	molecular_function
evm.model.NODE_2240_length_44507_cov_17.993511.2	GO:0005694	chromosome	cellular_component
evm.model.NODE_3459_length_34516_cov_18.796621.4	GO:0009507	plastid	cellular_component
evm.model.NODE_8538_length_14621_cov_15.190976.1	GO:0005524	ATP binding	molecular_function
evm.model.NODE_4601_length_28081_cov_16.395400.5	GO:0080156	mitochondrial mRNA modification	biological_process
evm.model.NODE_5189_length_25454_cov_17.004027.1	GO:0005886	plasma membrane	cellular_component
evm.model.NODE_3218_length_36196_cov_14.745016.1	GO:0004672	protein kinase activity	molecular_function
evm.model.NODE_1484_length_54243_cov_16.900233.4	GO:0003729	mRNA binding	molecular_function
evm.model.NODE_900_length_67282_cov_17.142298.1	GO:0005667	transcription factor complex	cellular_component
evm.model.NODE_2225_length_44686_cov_17.378756.4	GO:0010109	regulation of photosynthesis	biological_process
evm.model.NODE_602_length_78021_cov_16.839359.4	GO:0003676	nucleic acid binding	molecular_function
evm.model.NODE_3423_length_34783_cov_16.263042.1	GO:0048226	Casparian strip	cellular_component
evm.model.NODE_16054_length_3385_cov_19.980356.1	GO:0005524	ATP binding	molecular_function
evm.model.NODE_76_length_130512_cov_16.801572.14	GO:0004672	protein kinase activity	molecular_function
evm.model.NODE_339_length_92819_cov_19.780445.8	GO:0006468	protein phosphorylation	biological_process
evm.model.NODE_1392_length_55663_cov_16.973477.3	GO:0006413	translational initiation	biological_process
evm.model.NODE_1734_length_50650_cov_16.228411.3	GO:0000413	protein peptidyl-prolyl isomerization	biological_process
evm.model.NODE_1484_length_54243_cov_16.900233.4	GO:0005730	nucleolus	cellular_component
evm.model.NODE_3962_length_31477_cov_17.847528.1	GO:0009507	plastid	cellular_component
evm.model.NODE_791_length_70712_cov_17.699596.1	GO:0048226	Casparian strip	cellular_component
evm.model.NODE_360_length_90973_cov_17.858255.12	GO:1900459	positive regulation of brassinosteroid mediated signaling pathway	biological_process
evm.model.NODE_114_length_120988_cov_16.785928.7	GO:0016887	ATPase activity	molecular_function
evm.model.NODE_128_length_116639_cov_15.358040.5	GO:0005789	endoplasmic reticulum membrane	cellular_component
evm.model.NODE_2501_length_42062_cov_16.332729.3	GO:0003735	structural constituent of ribosome	molecular_function
evm.model.NODE_629_length_76628_cov_17.873387.12	GO:0009507	plastid	cellular_component
evm.model.NODE_1651_length_51695_cov_17.265048.2	GO:0016554	cytidine to uridine editing	biological_process
evm.model.NODE_5485_length_24265_cov_17.843898.2	GO:0006355	regulation of transcription, DNA-templated	biological_process
evm.model.NODE_350_length_91823_cov_15.844911.2	GO:0009736	cytokinin-activated signaling pathway	biological_process
evm.model.NODE_378_length_90024_cov_17.249474.2	GO:0005886	plasma membrane	cellular_component
evm.model.NODE_514_length_81892_cov_17.654400.1	GO:0010031	circumnutation	biological_process
evm.model.NODE_698_length_74331_cov_18.475473.2	GO:0005829	cytosol	cellular_component
evm.model.NODE_3441_length_34692_cov_17.665384.4	GO:0045177	apical part of cell	cellular_component
evm.model.NODE_1320_length_56977_cov_18.846631.4	GO:0005783	endoplasmic reticulum	cellular_component
evm.model.NODE_3632_length_33502_cov_17.388524.2	GO:0006397	mRNA processing	biological_process
evm.model.NODE_1322_length_56955_cov_16.944763.1	GO:0004497	monooxygenase activity	molecular_function
evm.model.NODE_6230_length_21459_cov_18.425792.2	GO:0046923	ER retention sequence binding	molecular_function
evm.model.NODE_1687_length_51296_cov_17.163732.1	GO:0045177	apical part of cell	cellular_component
evm.model.NODE_664_length_75274_cov_15.638442.2	GO:0019898	extrinsic component of membrane	cellular_component
evm.model.NODE_7135_length_18539_cov_14.635292.2	GO:0003676	nucleic acid binding	molecular_function
evm.model.NODE_269_length_98262_cov_16.394283.7	GO:0016301	kinase activity	molecular_function
evm.model.NODE_2601_length_41177_cov_16.153764.4	GO:0016787	hydrolase activity	molecular_function
evm.model.NODE_10548_length_10327_cov_17.724608.1	GO:0004970	ionotropic glutamate receptor activity	molecular_function
evm.model.NODE_32390_length_528_cov_0.852868.1	GO:0003700	DNA-binding transcription factor activity	molecular_function
evm.model.NODE_8429_length_14842_cov_22.393680.1	GO:0005634	nucleus	cellular_component
evm.model.NODE_169_length_110038_cov_16.762035.6	GO:0005694	chromosome	cellular_component
evm.model.NODE_752_length_72185_cov_17.966222.2	GO:0016491	oxidoreductase activity	molecular_function
evm.model.NODE_1252_length_58535_cov_16.117792.3	GO:0005515	protein binding	molecular_function
evm.model.NODE_871_length_68254_cov_16.763559.4	GO:0045324	late endosome to vacuole transport	biological_process
evm.model.NODE_709_length_74001_cov_17.135677.1	GO:0009793	embryo development ending in seed dormancy	biological_process
evm.model.NODE_368_length_90346_cov_17.006318.7	GO:0006468	protein phosphorylation	biological_process
evm.model.NODE_1729_length_50704_cov_17.207545.2	GO:0004722	protein serine/threonine phosphatase activity	molecular_function
evm.model.NODE_6553_length_20377_cov_17.489580.2	GO:0004672	protein kinase activity	molecular_function
evm.model.NODE_5219_length_25350_cov_16.709035.1	GO:0007010	cytoskeleton organization	biological_process
evm.model.NODE_605_length_77956_cov_17.263424.1	GO:0005516	calmodulin binding	molecular_function
evm.model.NODE_889_length_67593_cov_18.102526.7	GO:0005886	plasma membrane	cellular_component
evm.model.NODE_2898_length_38650_cov_15.808867.1	GO:0048226	Casparian strip	cellular_component
evm.model.NODE_3232_length_36056_cov_15.626319.2	GO:0048226	Casparian strip	cellular_component
evm.model.NODE_638_length_76359_cov_16.464188.3	GO:0016554	cytidine to uridine editing	biological_process
evm.model.NODE_615_length_77438_cov_17.384525.5	GO:0010445	nuclear dicing body	cellular_component
evm.model.NODE_4028_length_31117_cov_17.790739.1	GO:0055085	transmembrane transport	biological_process
evm.model.NODE_2348_length_43460_cov_20.942423.3	GO:0005634	nucleus	cellular_component
evm.model.NODE_3630_length_33522_cov_16.483396.1	GO:0005524	ATP binding	molecular_function
evm.model.NODE_659_length_75576_cov_16.103143.3	GO:0048226	Casparian strip	cellular_component
evm.model.NODE_21_length_163137_cov_16.279713.9	GO:0009506	plasmodesma	cellular_component
evm.model.NODE_262_length_99036_cov_16.425239.2	GO:0016409	palmitoyltransferase activity	molecular_function
evm.model.NODE_1745_length_50430_cov_17.307417.1	GO:0002215	defense response to nematode	biological_process
evm.model.NODE_3379_length_35086_cov_15.632827.2	GO:0005506	iron ion binding	molecular_function
evm.model.NODE_5439_length_24450_cov_18.306089.1	GO:0043666	regulation of phosphoprotein phosphatase activity	biological_process
evm.model.NODE_436_length_86573_cov_17.890776.3	GO:0005730	nucleolus	cellular_component
evm.model.NODE_1289_length_57809_cov_20.079938.5	GO:0080054	low-affinity nitrate transmembrane transporter activity	molecular_function
evm.model.NODE_3403_length_34871_cov_17.025673.5	GO:0008270	zinc ion binding	molecular_function
evm.model.NODE_3091_length_37273_cov_14.741883.1	GO:0010492	maintenance of shoot apical meristem identity	biological_process
evm.model.NODE_109_length_122659_cov_18.251657.11	GO:0007094	mitotic spindle assembly checkpoint	biological_process
evm.model.NODE_189_length_107906_cov_17.755444.11	GO:0016021	integral component of membrane	cellular_component
evm.model.NODE_12365_length_7346_cov_16.966477.1	GO:0005546	phosphatidylinositol-4,5-bisphosphate binding	molecular_function
evm.model.NODE_2209_length_44865_cov_16.651527.1	GO:0005634	nucleus	cellular_component
evm.model.NODE_6307_length_21232_cov_14.530964.2	GO:0008270	zinc ion binding	molecular_function
evm.model.NODE_3382_length_35035_cov_17.529993.6	GO:0022626	cytosolic ribosome	cellular_component
evm.model.NODE_3914_length_31766_cov_19.646133.3	GO:0016301	kinase activity	molecular_function
evm.model.NODE_4993_length_26353_cov_16.937276.1	GO:0016757	transferase activity, transferring glycosyl groups	molecular_function
evm.model.NODE_13780_length_5505_cov_19.795463.1	GO:0016021	integral component of membrane	cellular_component
evm.model.NODE_3311_length_35522_cov_16.987880.3	GO:0015078	proton transmembrane transporter activity	molecular_function
evm.model.NODE_224_length_103252_cov_16.553309.7	GO:0003723	RNA binding	molecular_function
evm.model.NODE_1329_length_56750_cov_17.291860.5	GO:0010492	maintenance of shoot apical meristem identity	biological_process
evm.model.NODE_1181_length_60149_cov_17.036453.3	GO:0008134	transcription factor binding	molecular_function
evm.model.NODE_184_length_108416_cov_16.687882.7	GO:0045324	late endosome to vacuole transport	biological_process
evm.model.NODE_939_length_66105_cov_16.296129.5	GO:0045177	apical part of cell	cellular_component
evm.model.NODE_2499_length_42066_cov_16.105439.1	GO:0002215	defense response to nematode	biological_process
evm.model.NODE_9454_length_12524_cov_19.266919.1	GO:0006413	translational initiation	biological_process
evm.model.NODE_78_length_130081_cov_17.074988.10	GO:0003697	single-stranded DNA binding	molecular_function
evm.model.NODE_6892_length_19272_cov_17.753199.3	GO:0005783	endoplasmic reticulum	cellular_component
evm.model.NODE_2859_length_38978_cov_18.353556.2	GO:0006801	superoxide metabolic process	biological_process
evm.model.NODE_8863_length_13784_cov_17.514754.2	GO:0004497	monooxygenase activity	molecular_function
evm.model.NODE_2624_length_40945_cov_16.644152.3	GO:0010492	maintenance of shoot apical meristem identity	biological_process
evm.model.NODE_1315_length_57024_cov_18.239239.7	GO:0005739	mitochondrion	cellular_component
evm.model.NODE_9500_length_12412_cov_16.126740.1	GO:0009507	plastid	cellular_component
evm.model.NODE_1471_length_54400_cov_17.384206.2	GO:0048226	Casparian strip	cellular_component
evm.model.NODE_683_length_74858_cov_16.591602.1	GO:0002215	defense response to nematode	biological_process
evm.model.NODE_10361_length_10677_cov_22.860664.1	GO:0006508	proteolysis	biological_process
evm.model.NODE_6799_length_19576_cov_17.325312.2	GO:0055085	transmembrane transport	biological_process
evm.model.NODE_3585_length_33782_cov_17.402852.2	GO:0009507	plastid	cellular_component
evm.model.NODE_906_length_67165_cov_16.570796.4	GO:0009506	plasmodesma	cellular_component
evm.model.NODE_9531_length_12349_cov_13.290460.1	GO:0005524	ATP binding	molecular_function
evm.model.NODE_1544_length_53327_cov_16.902726.2	GO:0004252	serine-type endopeptidase activity	molecular_function
evm.model.NODE_323_length_94021_cov_18.176593.12	GO:0016021	integral component of membrane	cellular_component
evm.model.NODE_299_length_95373_cov_17.667535.3	GO:0016757	transferase activity, transferring glycosyl groups	molecular_function
evm.model.NODE_687_length_74779_cov_17.714047.3	GO:0045177	apical part of cell	cellular_component
evm.model.NODE_14270_length_4977_cov_19.986392.1	GO:0003729	mRNA binding	molecular_function
evm.model.NODE_5752_length_23234_cov_18.759380.3	GO:0003854	3-beta-hydroxy-delta5-steroid dehydrogenase activity	molecular_function
evm.model.NODE_5881_length_22705_cov_18.094162.1	GO:0055085	transmembrane transport	biological_process
evm.model.NODE_3678_length_33188_cov_18.790297.4	GO:0005524	ATP binding	molecular_function
evm.model.NODE_4654_length_27866_cov_15.068640.1	GO:0005381	iron ion transmembrane transporter activity	molecular_function
evm.model.NODE_940_length_66072_cov_16.478945.5	GO:0005515	protein binding	molecular_function
evm.model.NODE_1859_length_49193_cov_16.880080.5	GO:0030286	dynein complex	cellular_component
evm.model.NODE_8879_length_13759_cov_15.475279.1	GO:0016491	oxidoreductase activity	molecular_function
evm.model.NODE_5279_length_25154_cov_18.923842.1	GO:0009733	response to auxin	biological_process
evm.model.NODE_192_length_107598_cov_16.980711.3	GO:0010102	lateral root morphogenesis	biological_process
evm.model.NODE_4902_length_26730_cov_14.840356.1	GO:0012505	endomembrane system	cellular_component
evm.model.NODE_2557_length_41515_cov_16.797888.2	GO:0010445	nuclear dicing body	cellular_component
evm.model.NODE_12476_length_7171_cov_16.506530.1	GO:0003723	RNA binding	molecular_function
evm.model.NODE_1180_length_60160_cov_16.309213.3	GO:0009507	plastid	cellular_component
evm.model.NODE_495_length_83309_cov_15.852769.2	GO:0005730	nucleolus	cellular_component
evm.model.NODE_5240_length_25263_cov_16.663033.3	GO:0050661	NADP binding	molecular_function
evm.model.NODE_541_length_80464_cov_17.634988.7	GO:0005524	ATP binding	molecular_function
evm.model.NODE_7638_length_17031_cov_14.187175.1	GO:0009506	plasmodesma	cellular_component
evm.model.NODE_566_length_79610_cov_15.332436.4	GO:0009793	embryo development ending in seed dormancy	biological_process
evm.model.NODE_1404_length_55448_cov_18.541856.1	GO:0022857	transmembrane transporter activity	molecular_function
evm.model.NODE_315_length_94160_cov_16.300905.2	GO:0016021	integral component of membrane	cellular_component
evm.model.NODE_4401_length_29125_cov_16.304849.1	GO:0005515	protein binding	molecular_function
evm.model.NODE_45_length_146351_cov_17.474211.13	GO:1900459	positive regulation of brassinosteroid mediated signaling pathway	biological_process
evm.model.NODE_796_length_70580_cov_17.069507.2	GO:0071949	FAD binding	molecular_function
evm.model.NODE_6505_length_20525_cov_17.567163.3	GO:0009678	pyrophosphate hydrolysis-driven proton transmembrane transporter activity	molecular_function
evm.model.NODE_4761_length_27362_cov_17.154177.1	GO:0005515	protein binding	molecular_function
evm.model.NODE_2450_length_42576_cov_18.355509.4	GO:0005515	protein binding	molecular_function
evm.model.NODE_8172_length_15519_cov_16.199519.2	GO:0005515	protein binding	molecular_function
evm.model.NODE_1643_length_51823_cov_16.100936.3	GO:0004553	hydrolase activity, hydrolyzing O-glycosyl compounds	molecular_function
evm.model.NODE_4205_length_30110_cov_17.165594.3	GO:0004672	protein kinase activity	molecular_function
evm.model.NODE_2993_length_38005_cov_15.541792.2	GO:0008233	peptidase activity	molecular_function
evm.model.NODE_10672_length_10091_cov_18.687776.1	GO:0006265	DNA topological change	biological_process
evm.model.NODE_1239_length_58968_cov_17.109464.1	GO:0016459	myosin complex	cellular_component
evm.model.NODE_4803_length_27232_cov_15.900867.2	GO:0009735	response to cytokinin	biological_process
evm.model.NODE_1888_length_48762_cov_16.291272.2	GO:0016020	membrane	cellular_component
evm.model.NODE_6213_length_21511_cov_14.202628.1	GO:0008289	lipid binding	molecular_function
evm.model.NODE_402_length_88576_cov_25.060702.6	GO:0004497	monooxygenase activity	molecular_function
evm.model.NODE_5054_length_26110_cov_16.232190.3	GO:0006289	nucleotide-excision repair	biological_process
evm.model.NODE_1285_length_57864_cov_16.380138.1	GO:0015297	antiporter activity	molecular_function
evm.model.NODE_10816_length_9825_cov_17.482986.1	GO:0016653	oxidoreductase activity, acting on NAD(P)H, heme protein as acceptor	molecular_function
evm.model.NODE_6110_length_21816_cov_17.463322.4	GO:0005730	nucleolus	cellular_component
evm.model.NODE_3546_length_34026_cov_17.613469.2	GO:0004564	beta-fructofuranosidase activity	molecular_function
evm.model.NODE_3816_length_32349_cov_16.123270.2	GO:0045177	apical part of cell	cellular_component
evm.model.NODE_6276_length_21328_cov_21.616056.1	GO:0005634	nucleus	cellular_component
evm.model.NODE_404_length_88478_cov_16.703569.1	GO:0004497	monooxygenase activity	molecular_function
evm.model.NODE_2837_length_39127_cov_17.907256.2	GO:0055085	transmembrane transport	biological_process
evm.model.NODE_2678_length_40486_cov_18.528655.4	GO:0003676	nucleic acid binding	molecular_function
evm.model.NODE_5587_length_23897_cov_16.529112.2	GO:0051017	actin filament bundle assembly	biological_process
evm.model.NODE_4008_length_31235_cov_16.351067.4	GO:0005730	nucleolus	cellular_component
evm.model.NODE_10098_length_11198_cov_18.508897.1	GO:0008168	methyltransferase activity	molecular_function
evm.model.NODE_8197_length_15458_cov_20.768769.2	GO:0055085	transmembrane transport	biological_process
evm.model.NODE_8814_length_13912_cov_16.688067.1	GO:0005525	GTP binding	molecular_function
evm.model.NODE_1895_length_48682_cov_17.966759.2	GO:0005634	nucleus	cellular_component
evm.model.NODE_8566_length_14557_cov_18.555163.3	GO:0005524	ATP binding	molecular_function
evm.model.NODE_10883_length_9748_cov_16.222118.1	GO:0048497	maintenance of floral organ identity	biological_process
evm.model.NODE_90_length_128131_cov_17.884230.14	GO:0005515	protein binding	molecular_function
evm.model.NODE_735_length_73020_cov_18.306271.2	GO:0005634	nucleus	cellular_component
evm.model.NODE_1395_length_55617_cov_16.443611.3	GO:0006468	protein phosphorylation	biological_process
evm.model.NODE_5698_length_23462_cov_16.730276.3	GO:0003735	structural constituent of ribosome	molecular_function
evm.model.NODE_123_length_118703_cov_16.590415.13	GO:0016021	integral component of membrane	cellular_component
evm.model.NODE_1574_length_52891_cov_19.092847.6	GO:0016021	integral component of membrane	cellular_component
evm.model.NODE_1155_length_60530_cov_16.986474.2	GO:0006749	glutathione metabolic process	biological_process
evm.model.NODE_843_length_69125_cov_17.896794.4	GO:0005515	protein binding	molecular_function
evm.model.NODE_697_length_74372_cov_17.052232.5	GO:0004672	protein kinase activity	molecular_function
evm.model.NODE_1400_length_55500_cov_17.704549.5	GO:0005524	ATP binding	molecular_function
evm.model.NODE_590_length_78382_cov_16.104159.3	GO:0009793	embryo development ending in seed dormancy	biological_process
evm.model.NODE_8_length_186448_cov_16.167050.3	GO:0006629	lipid metabolic process	biological_process
evm.model.NODE_3130_length_36911_cov_15.742388.4	GO:0005789	endoplasmic reticulum membrane	cellular_component
evm.model.NODE_4642_length_27900_cov_17.392756.4	GO:0009506	plasmodesma	cellular_component
evm.model.NODE_6168_length_21617_cov_19.080130.1	GO:0009793	embryo development ending in seed dormancy	biological_process
evm.model.NODE_8334_length_15075_cov_16.182834.1	GO:0005524	ATP binding	molecular_function
evm.model.NODE_8430_length_14839_cov_19.109367.1	GO:0005840	ribosome	cellular_component
evm.model.NODE_2552_length_41567_cov_17.017978.1	GO:0003727	single-stranded RNA binding	molecular_function
evm.model.NODE_1021_length_63750_cov_15.619037.4	GO:0042802	identical protein binding	molecular_function
evm.model.NODE_18310_length_2045_cov_2.455162.1	GO:0016884	carbon-nitrogen ligase activity, with glutamine as amido-N-donor	molecular_function
evm.model.NODE_5708_length_23436_cov_17.610365.1	GO:0006351	transcription, DNA-templated	biological_process
evm.model.NODE_9054_length_13388_cov_17.397708.2	GO:0006096	glycolytic process	biological_process
evm.model.NODE_36_length_153201_cov_16.493755.14	GO:0003723	RNA binding	molecular_function
evm.model.NODE_3824_length_32302_cov_16.662347.1	GO:0010492	maintenance of shoot apical meristem identity	biological_process
evm.model.NODE_7153_length_18465_cov_17.789999.1	GO:0006511	ubiquitin-dependent protein catabolic process	biological_process
evm.model.NODE_3284_length_35757_cov_16.439321.3	GO:0008519	ammonium transmembrane transporter activity	molecular_function
evm.model.NODE_3062_length_37498_cov_16.804233.2	GO:0008199	ferric iron binding	molecular_function
evm.model.NODE_33_length_154914_cov_15.508402.4	GO:0000413	protein peptidyl-prolyl isomerization	biological_process
evm.model.NODE_222_length_103556_cov_18.062352.3	GO:0055085	transmembrane transport	biological_process
evm.model.NODE_532_length_80767_cov_17.754960.2	GO:0004672	protein kinase activity	molecular_function
evm.model.NODE_95_length_126690_cov_16.747320.9	GO:0005886	plasma membrane	cellular_component
evm.model.NODE_3268_length_35863_cov_17.075078.3	GO:0003735	structural constituent of ribosome	molecular_function
evm.model.NODE_7796_length_16560_cov_15.532100.1	GO:0009735	response to cytokinin	biological_process
evm.model.NODE_9093_length_13309_cov_15.156046.1	GO:0010026	trichome differentiation	biological_process
evm.model.NODE_229_length_101995_cov_15.916470.6	GO:0048226	Casparian strip	cellular_component
evm.model.NODE_1024_length_63688_cov_17.249351.2	GO:0022626	cytosolic ribosome	cellular_component
evm.model.NODE_649_length_75938_cov_15.527127.4	GO:0004176	ATP-dependent peptidase activity	molecular_function
evm.model.NODE_5834_length_22894_cov_16.345193.1	GO:0005886	plasma membrane	cellular_component
evm.model.NODE_543_length_80365_cov_18.883522.4	GO:0046686	response to cadmium ion	biological_process
evm.model.NODE_1069_length_62656_cov_16.898335.7	GO:0016021	integral component of membrane	cellular_component
evm.model.NODE_19_length_166515_cov_16.703308.13	GO:0005515	protein binding	molecular_function
evm.model.NODE_5937_length_22449_cov_16.211630.1	GO:0003677	DNA binding	molecular_function
evm.model.NODE_5280_length_25150_cov_15.817288.1	GO:0006355	regulation of transcription, DNA-templated	biological_process
evm.model.NODE_468_length_84980_cov_17.212084.2	GO:0006508	proteolysis	biological_process
evm.model.NODE_4505_length_28645_cov_16.309559.2	GO:0048767	root hair elongation	biological_process
evm.model.NODE_3535_length_34086_cov_17.046880.1	GO:0016887	ATPase activity	molecular_function
evm.model.NODE_2455_length_42508_cov_17.211628.4	GO:0003723	RNA binding	molecular_function
evm.model.NODE_1943_length_48162_cov_15.003914.2	GO:0016301	kinase activity	molecular_function
evm.model.NODE_1401_length_55457_cov_16.882740.3	GO:0000045	autophagosome assembly	biological_process
evm.model.NODE_3710_length_32970_cov_16.622812.1	GO:0031072	heat shock protein binding	molecular_function
evm.model.NODE_404_length_88478_cov_16.703569.2	GO:0005506	iron ion binding	molecular_function
evm.model.NODE_2783_length_39661_cov_16.298275.4	GO:0004842	ubiquitin-protein transferase activity	molecular_function
evm.model.NODE_189_length_107906_cov_17.755444.2	GO:0048226	Casparian strip	cellular_component
evm.model.NODE_285_length_96950_cov_16.134503.6	GO:0005515	protein binding	molecular_function
evm.model.NODE_17481_length_2450_cov_3547.156263.1	GO:0009767	photosynthetic electron transport chain	biological_process
evm.model.NODE_5532_length_24098_cov_16.373785.1	GO:0055085	transmembrane transport	biological_process
evm.model.NODE_571_length_79172_cov_17.362186.3	GO:1902600	proton transmembrane transport	biological_process
evm.model.NODE_979_length_65071_cov_16.023913.6	GO:0005634	nucleus	cellular_component
evm.model.NODE_1049_length_63050_cov_16.966372.2	GO:0008865	fructokinase activity	molecular_function
evm.model.NODE_937_length_66254_cov_18.209703.2	GO:0003824	catalytic activity	molecular_function
evm.model.NODE_4996_length_26349_cov_18.060140.3	GO:0046168	glycerol-3-phosphate catabolic process	biological_process
evm.model.NODE_6574_length_20316_cov_17.660310.2	GO:0005774	vacuolar membrane	cellular_component
evm.model.NODE_3106_length_37150_cov_17.399049.1	GO:0045177	apical part of cell	cellular_component
evm.model.NODE_57_length_137583_cov_16.974465.7	GO:0006979	response to oxidative stress	biological_process
evm.model.NODE_42_length_148659_cov_17.877885.1	GO:0005634	nucleus	cellular_component
evm.model.NODE_322_length_94059_cov_17.310874.5	GO:0017004	cytochrome complex assembly	biological_process
evm.model.NODE_6168_length_21617_cov_19.080130.1	GO:0022626	cytosolic ribosome	cellular_component
evm.model.NODE_1322_length_56955_cov_16.944763.3	GO:0000166	nucleotide binding	molecular_function
evm.model.NODE_5507_length_24194_cov_20.125483.1	GO:0009506	plasmodesma	cellular_component
evm.model.NODE_7685_length_16870_cov_15.082423.1	GO:0005634	nucleus	cellular_component
evm.model.NODE_7674_length_16904_cov_17.354771.1	GO:0010102	lateral root morphogenesis	biological_process
evm.model.NODE_8212_length_15401_cov_12.538497.1	GO:0016021	integral component of membrane	cellular_component
evm.model.NODE_5116_length_25753_cov_17.075978.1	GO:0016491	oxidoreductase activity	molecular_function
evm.model.NODE_22_length_162369_cov_17.034220.9	GO:0022857	transmembrane transporter activity	molecular_function
evm.model.NODE_147_length_112948_cov_15.518840.10	GO:0005777	peroxisome	cellular_component
evm.model.NODE_55_length_137808_cov_16.068477.1	GO:0005886	plasma membrane	cellular_component
evm.model.NODE_14124_length_5136_cov_16.611899.1	GO:0005886	plasma membrane	cellular_component
evm.model.NODE_10828_length_9816_cov_15.179792.1	GO:0016616	oxidoreductase activity, acting on the CH-OH group of donors, NAD or NADP as acceptor	molecular_function
evm.model.NODE_5921_length_22522_cov_16.984505.1	GO:0006364	rRNA processing	biological_process
evm.model.NODE_6942_length_19116_cov_15.071252.1	GO:0016706	2-oxoglutarate-dependent dioxygenase activity	molecular_function
evm.model.NODE_4276_length_29779_cov_16.969817.1	GO:0005886	plasma membrane	cellular_component
evm.model.NODE_11679_length_8419_cov_15.159190.1	GO:0000148	1,3-beta-D-glucan synthase complex	cellular_component
evm.model.NODE_193_length_107551_cov_20.057697.11	GO:0046872	metal ion binding	molecular_function
evm.model.NODE_1340_length_56569_cov_17.421353.1	GO:0010026	trichome differentiation	biological_process
evm.model.NODE_4440_length_28953_cov_15.817526.1	GO:0055085	transmembrane transport	biological_process
evm.model.NODE_4034_length_31082_cov_17.342529.1	GO:0048226	Casparian strip	cellular_component
evm.model.NODE_12966_length_6549_cov_17.789318.1	GO:0005886	plasma membrane	cellular_component
evm.model.NODE_998_length_64509_cov_16.881256.6	GO:0042335	cuticle development	biological_process
evm.model.NODE_1182_length_60145_cov_16.836649.2	GO:0005886	plasma membrane	cellular_component
evm.model.NODE_3514_length_34241_cov_14.681187.2	GO:0016706	2-oxoglutarate-dependent dioxygenase activity	molecular_function
evm.model.NODE_6534_length_20428_cov_18.673514.3	GO:0045177	apical part of cell	cellular_component
evm.model.NODE_2441_length_42655_cov_15.816427.2	GO:0005634	nucleus	cellular_component
evm.model.NODE_9707_length_11967_cov_13.478209.1	GO:0010026	trichome differentiation	biological_process
evm.model.NODE_5676_length_23552_cov_16.007940.1	GO:0016301	kinase activity	molecular_function
evm.model.NODE_2710_length_40161_cov_14.238622.1	GO:0009507	plastid	cellular_component
evm.model.NODE_497_length_83090_cov_16.981317.6	GO:0002215	defense response to nematode	biological_process
evm.model.NODE_1964_length_47899_cov_17.714331.2	GO:0005886	plasma membrane	cellular_component
evm.model.NODE_8863_length_13784_cov_17.514754.2	GO:0016705	oxidoreductase activity, acting on paired donors, with incorporation or reduction of molecular oxygen	molecular_function
evm.model.NODE_6855_length_19373_cov_19.055440.1	GO:0016301	kinase activity	molecular_function
evm.model.NODE_32566_length_525_cov_0.879397.1	GO:0016747	transferase activity, transferring acyl groups other than amino-acyl groups	molecular_function
evm.model.NODE_273_length_97946_cov_17.143469.9	GO:0006260	DNA replication	biological_process
evm.model.NODE_256_length_99323_cov_17.626053.6	GO:0005525	GTP binding	molecular_function
evm.model.NODE_16394_length_3132_cov_19.706156.1	GO:0045177	apical part of cell	cellular_component
evm.model.NODE_2025_length_47134_cov_16.632204.6	GO:0006412	translation	biological_process
evm.model.NODE_73_length_132186_cov_17.956148.7	GO:0008318	protein prenyltransferase activity	molecular_function
evm.model.NODE_9081_length_13329_cov_15.888350.1	GO:0005886	plasma membrane	cellular_component
evm.model.NODE_1676_length_51447_cov_16.743998.4	GO:0008168	methyltransferase activity	molecular_function
evm.model.NODE_13589_length_5739_cov_16.150927.1	GO:0005783	endoplasmic reticulum	cellular_component
evm.model.NODE_6310_length_21222_cov_16.912681.2	GO:0006338	chromatin remodeling	biological_process
evm.model.NODE_1052_length_62947_cov_20.521203.5	GO:0005739	mitochondrion	cellular_component
evm.model.NODE_2313_length_43808_cov_15.922552.3	GO:0051726	regulation of cell cycle	biological_process
evm.model.NODE_8443_length_14817_cov_17.457114.1	GO:0005829	cytosol	cellular_component
evm.model.NODE_354_length_91504_cov_16.705626.5	GO:0051302	regulation of cell division	biological_process
evm.model.NODE_205_length_105473_cov_38.578769.1	GO:0005524	ATP binding	molecular_function
evm.model.NODE_1764_length_50185_cov_15.622418.1	GO:0005886	plasma membrane	cellular_component
evm.model.NODE_4049_length_30986_cov_18.759649.1	GO:0005789	endoplasmic reticulum membrane	cellular_component
evm.model.NODE_678_length_75024_cov_16.932935.1	GO:0005886	plasma membrane	cellular_component
evm.model.NODE_3495_length_34325_cov_17.052986.3	GO:0016021	integral component of membrane	cellular_component
evm.model.NODE_2017_length_47244_cov_17.400259.2	GO:0016301	kinase activity	molecular_function
evm.model.NODE_1850_length_49261_cov_18.282513.3	GO:0005886	plasma membrane	cellular_component
evm.model.NODE_1170_length_60314_cov_17.297888.1	GO:0046872	metal ion binding	molecular_function
evm.model.NODE_879_length_68046_cov_17.808772.3	GO:0016531	copper chaperone activity	molecular_function
evm.model.NODE_2583_length_41299_cov_14.001142.1	GO:0045324	late endosome to vacuole transport	biological_process
evm.model.NODE_2389_length_43102_cov_16.722583.2	GO:0005634	nucleus	cellular_component
evm.model.NODE_4489_length_28725_cov_16.337191.2	GO:0005634	nucleus	cellular_component
evm.model.NODE_7906_length_16285_cov_15.038000.1	GO:0045177	apical part of cell	cellular_component
evm.model.NODE_13152_length_6304_cov_16.472074.1	GO:0006694	steroid biosynthetic process	biological_process
evm.model.NODE_60_length_136728_cov_17.833017.9	GO:0005515	protein binding	molecular_function
evm.model.NODE_432_length_86672_cov_17.725276.4	GO:0008107	galactoside 2-alpha-L-fucosyltransferase activity	molecular_function
evm.model.NODE_9044_length_13424_cov_16.603745.1	GO:0005506	iron ion binding	molecular_function
evm.model.NODE_2837_length_39127_cov_17.907256.3	GO:0005886	plasma membrane	cellular_component
evm.model.NODE_3358_length_35169_cov_18.233520.7	GO:0005829	cytosol	cellular_component
evm.model.NODE_2225_length_44686_cov_17.378756.3	GO:0005515	protein binding	molecular_function
evm.model.NODE_51_length_138817_cov_16.694765.7	GO:0000931	gamma-tubulin large complex	cellular_component
evm.model.NODE_510_length_82027_cov_17.335922.3	GO:0009507	plastid	cellular_component
evm.model.NODE_5780_length_23114_cov_15.112107.2	GO:0042802	identical protein binding	molecular_function
evm.model.NODE_6219_length_21493_cov_15.546616.1	GO:0003700	DNA-binding transcription factor activity	molecular_function
evm.model.NODE_4589_length_28126_cov_14.919961.1	GO:0003735	structural constituent of ribosome	molecular_function
evm.model.NODE_10816_length_9825_cov_17.482986.2	GO:0012511	monolayer-surrounded lipid storage body	cellular_component
evm.model.NODE_448_length_85793_cov_16.961782.1	GO:0016887	ATPase activity	molecular_function
evm.model.NODE_2628_length_40908_cov_16.894755.4	GO:0016021	integral component of membrane	cellular_component
evm.model.NODE_14582_length_4649_cov_17.756303.1	GO:0016705	oxidoreductase activity, acting on paired donors, with incorporation or reduction of molecular oxygen	molecular_function
evm.model.NODE_11111_length_9339_cov_16.344985.1	GO:0004672	protein kinase activity	molecular_function
evm.model.NODE_6556_length_20368_cov_16.367768.1	GO:0046983	protein dimerization activity	molecular_function
evm.model.NODE_397_length_89070_cov_15.058329.5	GO:0045177	apical part of cell	cellular_component
evm.model.NODE_288_length_96615_cov_16.199683.1	GO:0005730	nucleolus	cellular_component
evm.model.NODE_789_length_70768_cov_18.400886.4	GO:0006886	intracellular protein transport	biological_process
evm.model.NODE_6631_length_20140_cov_18.399640.3	GO:1901527	abscisic acid-activated signaling pathway involved in stomatal movement	biological_process
evm.model.NODE_3014_length_37777_cov_18.273041.3	GO:0042742	defense response to bacterium	biological_process
evm.model.NODE_13789_length_5496_cov_3.742783.6	GO:0009507	plastid	cellular_component
evm.model.NODE_2051_length_46791_cov_17.704376.1	GO:0005634	nucleus	cellular_component
evm.model.NODE_3701_length_33015_cov_16.164771.1	GO:0050992	dimethylallyl diphosphate biosynthetic process	biological_process
evm.model.NODE_1624_length_52134_cov_16.782587.3	GO:0051571	positive regulation of histone H3-K4 methylation	biological_process
evm.model.NODE_745_length_72499_cov_17.352595.2	GO:0005739	mitochondrion	cellular_component
evm.model.NODE_6489_length_20563_cov_18.446761.1	GO:0003676	nucleic acid binding	molecular_function
evm.model.NODE_7549_length_17283_cov_15.714327.1	GO:0008017	microtubule binding	molecular_function
evm.model.NODE_992_length_64654_cov_16.756939.5	GO:0006355	regulation of transcription, DNA-templated	biological_process
evm.model.NODE_4023_length_31158_cov_15.715897.1	GO:0005634	nucleus	cellular_component
evm.model.NODE_6579_length_20297_cov_18.338176.1	GO:0010038	response to metal ion	biological_process
evm.model.NODE_7376_length_17778_cov_16.485695.1	GO:0002215	defense response to nematode	biological_process
evm.model.NODE_9038_length_13436_cov_14.621534.1	GO:0005515	protein binding	molecular_function
evm.model.NODE_4631_length_27945_cov_17.121145.4	GO:0071949	FAD binding	molecular_function
evm.model.NODE_3700_length_33024_cov_16.619479.2	GO:0016579	protein deubiquitination	biological_process
evm.model.NODE_4263_length_29852_cov_17.175105.1	GO:0005515	protein binding	molecular_function
evm.model.NODE_1564_length_52969_cov_16.316188.2	GO:0005774	vacuolar membrane	cellular_component
evm.model.NODE_1832_length_49488_cov_16.341687.1	GO:0009507	plastid	cellular_component
evm.model.NODE_3417_length_34810_cov_14.152438.1	GO:0016757	transferase activity, transferring glycosyl groups	molecular_function
evm.model.NODE_32866_length_520_cov_1.183206.1	GO:0006355	regulation of transcription, DNA-templated	biological_process
evm.model.NODE_94_length_127280_cov_16.836048.4	GO:0008837	diaminopimelate epimerase activity	molecular_function
evm.model.NODE_286_length_96841_cov_17.209783.5	GO:0003729	mRNA binding	molecular_function
evm.model.NODE_19621_length_1570_cov_1.650035.1	GO:0055085	transmembrane transport	biological_process
evm.model.NODE_9341_length_12764_cov_16.544829.1	GO:0020037	heme binding	molecular_function
evm.model.NODE_3461_length_34513_cov_17.477171.5	GO:0030139	endocytic vesicle	cellular_component
evm.model.NODE_987_length_64765_cov_16.410378.4	GO:0016705	oxidoreductase activity, acting on paired donors, with incorporation or reduction of molecular oxygen	molecular_function
evm.model.NODE_5479_length_24302_cov_18.804716.3	GO:0015108	chloride transmembrane transporter activity	molecular_function
evm.model.NODE_4243_length_29927_cov_17.439799.1	GO:0005216	ion channel activity	molecular_function
evm.model.NODE_10909_length_9698_cov_16.422944.2	GO:0005515	protein binding	molecular_function
evm.model.NODE_980_length_65069_cov_17.699286.8	GO:0004553	hydrolase activity, hydrolyzing O-glycosyl compounds	molecular_function
evm.model.NODE_318_length_94109_cov_16.664063.11	GO:0005634	nucleus	cellular_component
evm.model.NODE_10159_length_11076_cov_17.310622.1	GO:0009506	plasmodesma	cellular_component
evm.model.NODE_125_length_118019_cov_17.550470.5	GO:0005886	plasma membrane	cellular_component
evm.model.NODE_441_length_85934_cov_16.166035.6	GO:0009506	plasmodesma	cellular_component
evm.model.NODE_496_length_83243_cov_16.948301.2	GO:0005634	nucleus	cellular_component
evm.model.NODE_1320_length_56977_cov_18.846631.6	GO:0014035	neural crest cell fate determination	biological_process
evm.model.NODE_3708_length_32980_cov_18.243205.1	GO:0048544	recognition of pollen	biological_process
evm.model.NODE_3913_length_31768_cov_17.430991.3	GO:0052667	phosphomethylethanolamine N-methyltransferase activity	molecular_function
evm.model.NODE_79_length_129987_cov_16.608555.4	GO:0048226	Casparian strip	cellular_component
evm.model.NODE_494_length_83364_cov_16.574492.1	GO:0006355	regulation of transcription, DNA-templated	biological_process
evm.model.NODE_9177_length_13108_cov_17.373469.1	GO:0005515	protein binding	molecular_function
evm.model.NODE_1460_length_54678_cov_15.723048.1	GO:0015108	chloride transmembrane transporter activity	molecular_function
evm.model.NODE_5469_length_24341_cov_17.002602.4	GO:0002215	defense response to nematode	biological_process
evm.model.NODE_2495_length_42101_cov_18.064183.2	GO:0005515	protein binding	molecular_function
evm.model.NODE_421_length_87336_cov_16.816923.2	GO:0005783	endoplasmic reticulum	cellular_component
evm.model.NODE_3520_length_34176_cov_14.374783.4	GO:0004252	serine-type endopeptidase activity	molecular_function
evm.model.NODE_3448_length_34638_cov_18.250268.1	GO:0045177	apical part of cell	cellular_component
evm.model.NODE_7049_length_18833_cov_15.731049.1	GO:0015079	potassium ion transmembrane transporter activity	molecular_function
evm.model.NODE_5866_length_22762_cov_17.625359.4	GO:0045177	apical part of cell	cellular_component
evm.model.NODE_4355_length_29372_cov_18.843871.2	GO:0009793	embryo development ending in seed dormancy	biological_process
evm.model.NODE_255_length_99418_cov_17.232740.6	GO:0008194	UDP-glycosyltransferase activity	molecular_function
evm.model.NODE_1316_length_57000_cov_16.158933.2	GO:0019005	SCF ubiquitin ligase complex	cellular_component
evm.model.NODE_2471_length_42352_cov_17.238626.1	GO:0090506	axillary shoot meristem initiation	biological_process
evm.model.NODE_192_length_107598_cov_16.980711.5	GO:0016301	kinase activity	molecular_function
evm.model.NODE_3351_length_35204_cov_20.734612.2	GO:0009793	embryo development ending in seed dormancy	biological_process
evm.model.NODE_2331_length_43686_cov_17.699052.2	GO:0010445	nuclear dicing body	cellular_component
evm.model.NODE_601_length_78034_cov_16.410130.8	GO:0003677	DNA binding	molecular_function
evm.model.NODE_12152_length_7677_cov_16.974040.1	GO:0016787	hydrolase activity	molecular_function
evm.model.NODE_518_length_81694_cov_16.095566.7	GO:0008236	serine-type peptidase activity	molecular_function
evm.model.NODE_4343_length_29441_cov_16.755066.7	GO:0005634	nucleus	cellular_component
evm.model.NODE_2315_length_43792_cov_15.866506.4	GO:0004842	ubiquitin-protein transferase activity	molecular_function
evm.model.NODE_2038_length_46981_cov_18.852115.3	GO:0003727	single-stranded RNA binding	molecular_function
evm.model.NODE_33_length_154914_cov_15.508402.12	GO:0016491	oxidoreductase activity	molecular_function
evm.model.NODE_1672_length_51488_cov_17.616966.3	GO:0016787	hydrolase activity	molecular_function
evm.model.NODE_98_length_125557_cov_18.237033.10	GO:0008168	methyltransferase activity	molecular_function
evm.model.NODE_1228_length_59156_cov_17.918938.1	GO:0000148	1,3-beta-D-glucan synthase complex	cellular_component
evm.model.NODE_6469_length_20645_cov_16.470319.1	GO:0005515	protein binding	molecular_function
evm.model.NODE_8441_length_14818_cov_18.341297.1	GO:0009507	plastid	cellular_component
evm.model.NODE_2253_length_44419_cov_18.936580.4	GO:0005730	nucleolus	cellular_component
evm.model.NODE_6017_length_22151_cov_17.316382.3	GO:0008270	zinc ion binding	molecular_function
evm.model.NODE_2913_length_38526_cov_17.252663.2	GO:0005886	plasma membrane	cellular_component
evm.model.NODE_828_length_69587_cov_17.672617.1	GO:0016757	transferase activity, transferring glycosyl groups	molecular_function
evm.model.NODE_7726_length_16750_cov_20.438609.1	GO:0046872	metal ion binding	molecular_function
evm.model.NODE_12344_length_7384_cov_18.350145.1	GO:0016020	membrane	cellular_component
evm.model.NODE_1824_length_49558_cov_17.427647.3	GO:0010228	vegetative to reproductive phase transition of meristem	biological_process
evm.model.NODE_755_length_72169_cov_16.613198.5	GO:0016020	membrane	cellular_component
evm.model.NODE_53382_length_282_cov_0.380645.1	GO:0009736	cytokinin-activated signaling pathway	biological_process
evm.model.NODE_1706_length_51058_cov_19.243172.1	GO:0009507	plastid	cellular_component
evm.model.NODE_3282_length_35776_cov_18.684704.5	GO:0004376	glycolipid mannosyltransferase activity	molecular_function
evm.model.NODE_10162_length_11067_cov_16.773675.1	GO:0000373	Group II intron splicing	biological_process
evm.model.NODE_13507_length_5835_cov_16.646636.1	GO:1901642	nucleoside transmembrane transport	biological_process
evm.model.NODE_2133_length_45758_cov_16.712651.2	GO:0015299	solute:proton antiporter activity	molecular_function
evm.model.NODE_4684_length_27740_cov_15.870641.2	GO:0048226	Casparian strip	cellular_component
evm.model.NODE_4174_length_30303_cov_15.653864.2	GO:0008284	positive regulation of cell population proliferation	biological_process
evm.model.NODE_1691_length_51267_cov_16.380192.5	GO:0006801	superoxide metabolic process	biological_process
evm.model.NODE_3462_length_34511_cov_16.750611.3	GO:0016760	cellulose synthase (UDP-forming) activity	molecular_function
evm.model.NODE_2379_length_43201_cov_16.988369.5	GO:0005515	protein binding	molecular_function
evm.model.NODE_9385_length_12662_cov_16.912246.1	GO:0005886	plasma membrane	cellular_component
evm.model.NODE_5065_length_26038_cov_16.204508.1	GO:0080054	low-affinity nitrate transmembrane transporter activity	molecular_function
evm.model.NODE_9621_length_12145_cov_18.876851.1	GO:0006511	ubiquitin-dependent protein catabolic process	biological_process
evm.model.NODE_6708_length_19913_cov_17.694178.1	GO:0019888	protein phosphatase regulator activity	molecular_function
evm.model.NODE_420_length_87477_cov_17.892135.5	GO:0009507	plastid	cellular_component
evm.model.NODE_610_length_77641_cov_16.986286.8	GO:1901527	abscisic acid-activated signaling pathway involved in stomatal movement	biological_process
evm.model.NODE_476_length_84712_cov_16.440113.1	GO:0003677	DNA binding	molecular_function
evm.model.NODE_1533_length_53468_cov_17.251701.4	GO:0005634	nucleus	cellular_component
evm.model.NODE_5192_length_25422_cov_17.459775.1	GO:0006508	proteolysis	biological_process
evm.model.NODE_766_length_71867_cov_16.902955.3	GO:0005634	nucleus	cellular_component
evm.model.NODE_4121_length_30568_cov_16.234125.1	GO:0006468	protein phosphorylation	biological_process
evm.model.NODE_7263_length_18107_cov_16.229088.2	GO:0020037	heme binding	molecular_function
evm.model.NODE_522_length_81359_cov_17.538347.6	GO:0009507	plastid	cellular_component
evm.model.NODE_7329_length_17902_cov_18.192743.2	GO:0003677	DNA binding	molecular_function
evm.model.NODE_8414_length_14878_cov_18.603213.2	GO:0006511	ubiquitin-dependent protein catabolic process	biological_process
evm.model.NODE_2285_length_44094_cov_18.415971.5	GO:0006457	protein folding	biological_process
evm.model.NODE_3489_length_34345_cov_15.742679.2	GO:0005515	protein binding	molecular_function
evm.model.NODE_1443_length_54832_cov_18.162746.5	GO:0004497	monooxygenase activity	molecular_function
evm.model.NODE_7885_length_16335_cov_16.380553.1	GO:0006750	glutathione biosynthetic process	biological_process
evm.model.NODE_2212_length_44827_cov_16.456174.3	GO:0004476	mannose-6-phosphate isomerase activity	molecular_function
evm.model.NODE_18_length_169847_cov_16.071282.2	GO:0019904	protein domain specific binding	molecular_function
evm.model.NODE_1536_length_53410_cov_16.846236.1	GO:0005737	cytoplasm	cellular_component
evm.model.NODE_1585_length_52761_cov_17.400369.2	GO:0005525	GTP binding	molecular_function
evm.model.NODE_3628_length_33534_cov_18.093184.1	GO:0005774	vacuolar membrane	cellular_component
evm.model.NODE_6331_length_21166_cov_17.113694.1	GO:0002215	defense response to nematode	biological_process
evm.model.NODE_3767_length_32650_cov_15.951511.2	GO:0005515	protein binding	molecular_function
evm.model.NODE_12269_length_7487_cov_4.261549.6	GO:0006810	transport	biological_process
evm.model.NODE_2338_length_43593_cov_15.422905.3	GO:0048226	Casparian strip	cellular_component
evm.model.NODE_3280_length_35785_cov_16.185597.4	GO:0004663	Rab geranylgeranyltransferase activity	molecular_function
evm.model.NODE_1669_length_51523_cov_17.351739.1	GO:0042910	xenobiotic transmembrane transporter activity	molecular_function
evm.model.NODE_6030_length_22086_cov_18.180427.2	GO:0005730	nucleolus	cellular_component
evm.model.NODE_1614_length_52357_cov_17.334559.2	GO:0004813	alanine-tRNA ligase activity	molecular_function
evm.model.NODE_972_length_65211_cov_15.637038.1	GO:0006629	lipid metabolic process	biological_process
evm.model.NODE_139_length_114730_cov_17.762493.10	GO:0003746	translation elongation factor activity	molecular_function
evm.model.NODE_3917_length_31736_cov_15.957386.3	GO:0009735	response to cytokinin	biological_process
evm.model.NODE_168_length_110055_cov_17.235618.15	GO:0004663	Rab geranylgeranyltransferase activity	molecular_function
evm.model.NODE_2616_length_41011_cov_18.215855.2	GO:0072598	protein localization to chloroplast	biological_process
evm.model.NODE_2030_length_47027_cov_15.105458.2	GO:0005829	cytosol	cellular_component
evm.model.NODE_767_length_71839_cov_16.973045.4	GO:0004663	Rab geranylgeranyltransferase activity	molecular_function
evm.model.NODE_1725_length_50758_cov_20.491655.3	GO:0080054	low-affinity nitrate transmembrane transporter activity	molecular_function
evm.model.NODE_4325_length_29538_cov_15.760226.1	GO:0005739	mitochondrion	cellular_component
evm.model.NODE_3143_length_36787_cov_16.337507.2	GO:0006355	regulation of transcription, DNA-templated	biological_process
evm.model.NODE_12865_length_6676_cov_18.890823.1	GO:0004672	protein kinase activity	molecular_function
evm.model.NODE_2467_length_42368_cov_17.626619.5	GO:0005783	endoplasmic reticulum	cellular_component
evm.model.NODE_806_length_70258_cov_16.090987.2	GO:0005730	nucleolus	cellular_component
evm.model.NODE_1193_length_59856_cov_16.594033.7	GO:0005515	protein binding	molecular_function
evm.model.NODE_838_length_69306_cov_17.017794.5	GO:0009507	plastid	cellular_component
evm.model.NODE_842_length_69147_cov_17.846595.1	GO:0005886	plasma membrane	cellular_component
evm.model.NODE_4933_length_26595_cov_16.720795.5	GO:0009522	photosystem I	cellular_component
evm.model.NODE_2407_length_42949_cov_16.293984.1	GO:0003727	single-stranded RNA binding	molecular_function
evm.model.NODE_2882_length_38796_cov_15.659831.1	GO:0005829	cytosol	cellular_component
evm.model.NODE_9942_length_11497_cov_17.740369.1	GO:0002215	defense response to nematode	biological_process
evm.model.NODE_2351_length_43448_cov_15.819164.4	GO:0008138	protein tyrosine/serine/threonine phosphatase activity	molecular_function
evm.model.NODE_9122_length_13250_cov_39.246133.2	GO:0080156	mitochondrial mRNA modification	biological_process
evm.model.NODE_2485_length_42161_cov_20.774968.5	GO:0016705	oxidoreductase activity, acting on paired donors, with incorporation or reduction of molecular oxygen	molecular_function
evm.model.NODE_454_length_85637_cov_18.271161.5	GO:0010445	nuclear dicing body	cellular_component
evm.model.NODE_8364_length_14991_cov_20.122376.1	GO:0005886	plasma membrane	cellular_component
evm.model.NODE_143_length_113881_cov_17.173154.8	GO:0055085	transmembrane transport	biological_process
evm.model.NODE_724_length_73515_cov_16.622064.3	GO:0019904	protein domain specific binding	molecular_function
evm.model.NODE_465_length_85112_cov_14.865623.1	GO:0005739	mitochondrion	cellular_component
evm.model.NODE_13562_length_5775_cov_14.989377.1	GO:0005515	protein binding	molecular_function
evm.model.NODE_1750_length_50384_cov_16.303997.2	GO:0016705	oxidoreductase activity, acting on paired donors, with incorporation or reduction of molecular oxygen	molecular_function
evm.model.NODE_9128_length_13238_cov_13.638243.1	GO:0005794	Golgi apparatus	cellular_component
evm.model.NODE_456_length_85625_cov_17.723058.6	GO:0016554	cytidine to uridine editing	biological_process
evm.model.NODE_24979_length_762_cov_0.724409.1	GO:0030976	thiamine pyrophosphate binding	molecular_function
evm.model.NODE_1484_length_54243_cov_16.900233.4	GO:0009506	plasmodesma	cellular_component
evm.model.NODE_1646_length_51764_cov_16.542227.3	GO:0005524	ATP binding	molecular_function
evm.model.NODE_1278_length_58004_cov_16.635779.6	GO:0016887	ATPase activity	molecular_function
evm.model.NODE_95_length_126690_cov_16.747320.2	GO:0010262	somatic embryogenesis	biological_process
evm.model.NODE_14012_length_5264_cov_16.997469.1	GO:0006355	regulation of transcription, DNA-templated	biological_process
evm.model.NODE_2824_length_39271_cov_17.564429.4	GO:0005634	nucleus	cellular_component
evm.model.NODE_1812_length_49723_cov_14.804642.2	GO:0009725	response to hormone	biological_process
evm.model.NODE_4451_length_28907_cov_15.802536.1	GO:0003735	structural constituent of ribosome	molecular_function
evm.model.NODE_783_length_70995_cov_16.200189.5	GO:0005739	mitochondrion	cellular_component
evm.model.NODE_3522_length_34173_cov_15.911003.1	GO:0009506	plasmodesma	cellular_component
evm.model.NODE_701_length_74272_cov_16.515139.1	GO:0006355	regulation of transcription, DNA-templated	biological_process
evm.model.NODE_2545_length_41673_cov_17.564483.2	GO:0043039	tRNA aminoacylation	biological_process
evm.model.NODE_1583_length_52783_cov_16.716595.3	GO:0006355	regulation of transcription, DNA-templated	biological_process
evm.model.NODE_8041_length_15883_cov_15.864623.1	GO:0016491	oxidoreductase activity	molecular_function
evm.model.NODE_6076_length_21910_cov_15.959005.4	GO:0051382	kinetochore assembly	biological_process
evm.model.NODE_4150_length_30443_cov_16.027246.4	GO:0045177	apical part of cell	cellular_component
evm.model.NODE_2132_length_45759_cov_16.324421.1	GO:0005886	plasma membrane	cellular_component
evm.model.NODE_11347_length_8961_cov_18.472271.1	GO:0005516	calmodulin binding	molecular_function
evm.model.NODE_704_length_74202_cov_17.373297.5	GO:0005524	ATP binding	molecular_function
evm.model.NODE_5468_length_24349_cov_18.679878.2	GO:0009507	plastid	cellular_component
evm.model.NODE_3472_length_34452_cov_19.477495.2	GO:0009737	response to abscisic acid	biological_process
evm.model.NODE_3380_length_35058_cov_17.150869.3	GO:0005829	cytosol	cellular_component
evm.model.NODE_1669_length_51523_cov_17.351739.1	GO:0016020	membrane	cellular_component
evm.model.NODE_140_length_114525_cov_17.637161.6	GO:0045324	late endosome to vacuole transport	biological_process
evm.model.NODE_5788_length_23083_cov_22.641140.2	GO:0017119	Golgi transport complex	cellular_component
evm.model.NODE_8435_length_14829_cov_16.288192.1	GO:0019005	SCF ubiquitin ligase complex	cellular_component
evm.model.NODE_151_length_112809_cov_16.177056.8	GO:0009058	biosynthetic process	biological_process
evm.model.NODE_1241_length_58869_cov_16.011133.1	GO:0005515	protein binding	molecular_function
evm.model.NODE_1818_length_49597_cov_16.935557.3	GO:0006355	regulation of transcription, DNA-templated	biological_process
evm.model.NODE_9562_length_12288_cov_18.356303.1	GO:0010445	nuclear dicing body	cellular_component
evm.model.NODE_1433_length_54961_cov_18.060966.9	GO:0030117	membrane coat	cellular_component
evm.model.NODE_726_length_73475_cov_16.897870.1	GO:0016020	membrane	cellular_component
evm.model.NODE_823_length_69876_cov_16.062409.2	GO:0016491	oxidoreductase activity	molecular_function
evm.model.NODE_2837_length_39127_cov_17.907256.2	GO:0006811	ion transport	biological_process
evm.model.NODE_2645_length_40745_cov_16.396425.5	GO:0045177	apical part of cell	cellular_component
evm.model.NODE_76_length_130512_cov_16.801572.4	GO:0006303	double-strand break repair via nonhomologous end joining	biological_process
evm.model.NODE_5889_length_22687_cov_18.915647.3	GO:0016491	oxidoreductase activity	molecular_function
evm.model.NODE_5_length_207186_cov_15.965420.4	GO:0015267	channel activity	molecular_function
evm.model.NODE_2021_length_47169_cov_16.867480.1	GO:0005515	protein binding	molecular_function
evm.model.NODE_2754_length_39946_cov_15.627188.1	GO:0045177	apical part of cell	cellular_component
evm.model.NODE_4348_length_29414_cov_16.416704.1	GO:0005774	vacuolar membrane	cellular_component
evm.model.NODE_4_length_214623_cov_16.590501.6	GO:0002215	defense response to nematode	biological_process
evm.model.NODE_2729_length_40064_cov_17.516113.2	GO:0016706	2-oxoglutarate-dependent dioxygenase activity	molecular_function
evm.model.NODE_229_length_101995_cov_15.916470.1	GO:0016301	kinase activity	molecular_function
evm.model.NODE_3642_length_33430_cov_17.681470.5	GO:0009793	embryo development ending in seed dormancy	biological_process
evm.model.NODE_1256_length_58433_cov_16.588499.1	GO:0016480	negative regulation of transcription by RNA polymerase III	biological_process
evm.model.NODE_9645_length_12099_cov_17.334698.1	GO:0016301	kinase activity	molecular_function
evm.model.NODE_6035_length_22072_cov_15.319663.1	GO:0071008	U2-type post-mRNA release spliceosomal complex	cellular_component
evm.model.NODE_8781_length_13979_cov_15.380667.1	GO:0005507	copper ion binding	molecular_function
evm.model.NODE_6579_length_20297_cov_18.338176.1	GO:0016756	glutathione gamma-glutamylcysteinyltransferase activity	molecular_function
evm.model.NODE_1195_length_59768_cov_15.585855.1	GO:0005730	nucleolus	cellular_component
evm.model.NODE_207_length_105408_cov_19.079672.4	GO:0005829	cytosol	cellular_component
evm.model.NODE_11136_length_9308_cov_14.370330.1	GO:0016790	thiolester hydrolase activity	molecular_function
evm.model.NODE_4407_length_29089_cov_17.209274.3	GO:0003700	DNA-binding transcription factor activity	molecular_function
evm.model.NODE_127_length_117658_cov_17.121917.9	GO:0005515	protein binding	molecular_function
evm.model.NODE_3105_length_37155_cov_16.679162.3	GO:0042910	xenobiotic transmembrane transporter activity	molecular_function
evm.model.NODE_4012_length_31219_cov_16.291425.2	GO:0005525	GTP binding	molecular_function
evm.model.NODE_6500_length_20541_cov_20.242334.2	GO:0051603	proteolysis involved in cellular protein catabolic process	biological_process
evm.model.NODE_9081_length_13329_cov_15.888350.1	GO:0005509	calcium ion binding	molecular_function
evm.model.NODE_2684_length_40414_cov_16.343014.1	GO:0006355	regulation of transcription, DNA-templated	biological_process
evm.model.NODE_11538_length_8646_cov_18.303087.1	GO:0005886	plasma membrane	cellular_component
evm.model.NODE_1585_length_52761_cov_17.400369.2	GO:0045324	late endosome to vacuole transport	biological_process
evm.model.NODE_1038_length_63440_cov_17.970054.2	GO:0005794	Golgi apparatus	cellular_component
evm.model.NODE_535_length_80669_cov_18.122433.4	GO:0016491	oxidoreductase activity	molecular_function
evm.model.NODE_1990_length_47627_cov_17.939305.2	GO:0016567	protein ubiquitination	biological_process
evm.model.NODE_919_length_66896_cov_14.138043.3	GO:0006468	protein phosphorylation	biological_process
evm.model.NODE_1235_length_59050_cov_16.565246.1	GO:0003729	mRNA binding	molecular_function
evm.model.NODE_5514_length_24178_cov_15.333001.3	GO:0010445	nuclear dicing body	cellular_component
evm.model.NODE_6257_length_21382_cov_17.213032.3	GO:0009506	plasmodesma	cellular_component
evm.model.NODE_5759_length_23194_cov_16.204101.1	GO:0002215	defense response to nematode	biological_process
evm.model.NODE_658_length_75642_cov_18.001695.5	GO:1901527	abscisic acid-activated signaling pathway involved in stomatal movement	biological_process
evm.model.NODE_1727_length_50749_cov_18.716191.6	GO:0008236	serine-type peptidase activity	molecular_function
evm.model.NODE_485_length_84258_cov_16.807538.2	GO:0005730	nucleolus	cellular_component
evm.model.NODE_5050_length_26125_cov_15.297715.1	GO:0005507	copper ion binding	molecular_function
evm.model.NODE_1878_length_48911_cov_18.489095.6	GO:0003727	single-stranded RNA binding	molecular_function
evm.model.NODE_17757_length_2314_cov_16.386374.1	GO:0004497	monooxygenase activity	molecular_function
evm.model.NODE_67_length_133749_cov_17.020109.6	GO:0002215	defense response to nematode	biological_process
evm.model.NODE_10552_length_10314_cov_15.367822.1	GO:0005829	cytosol	cellular_component
evm.model.NODE_7667_length_16928_cov_15.039700.1	GO:0005886	plasma membrane	cellular_component
evm.model.NODE_306_length_94659_cov_17.251534.12	GO:0015693	magnesium ion transport	biological_process
evm.model.NODE_3278_length_35799_cov_16.471602.2	GO:0090568	nuclear transcriptional repressor complex	cellular_component
evm.model.NODE_8564_length_14559_cov_17.590771.2	GO:0005783	endoplasmic reticulum	cellular_component
evm.model.NODE_1895_length_48682_cov_17.966759.3	GO:0016972	thiol oxidase activity	molecular_function
evm.model.NODE_541_length_80464_cov_17.634988.7	GO:0002215	defense response to nematode	biological_process
evm.model.NODE_2525_length_41835_cov_16.888391.2	GO:0016020	membrane	cellular_component
evm.model.NODE_195_length_107388_cov_16.297657.12	GO:0019904	protein domain specific binding	molecular_function
evm.model.NODE_282_length_97373_cov_15.934835.2	GO:0016554	cytidine to uridine editing	biological_process
evm.model.NODE_179_length_109137_cov_17.217925.3	GO:0005886	plasma membrane	cellular_component
evm.model.NODE_1465_length_54546_cov_17.330234.2	GO:0005840	ribosome	cellular_component
evm.model.NODE_2401_length_42991_cov_16.474874.6	GO:0042910	xenobiotic transmembrane transporter activity	molecular_function
evm.model.NODE_392_length_89316_cov_17.534079.8	GO:0031145	anaphase-promoting complex-dependent catabolic process	biological_process
evm.model.NODE_6420_length_20833_cov_18.046943.1	GO:0006897	endocytosis	biological_process
evm.model.NODE_434_length_86662_cov_16.617334.1	GO:0006265	DNA topological change	biological_process
evm.model.NODE_4550_length_28415_cov_16.354391.4	GO:0055085	transmembrane transport	biological_process
evm.model.NODE_318_length_94109_cov_16.664063.6	GO:0005515	protein binding	molecular_function
evm.model.NODE_10238_length_10925_cov_17.824597.1	GO:0005524	ATP binding	molecular_function
evm.model.NODE_8936_length_13647_cov_18.157544.1	GO:0003727	single-stranded RNA binding	molecular_function
evm.model.NODE_1389_length_55720_cov_16.616534.1	GO:0006468	protein phosphorylation	biological_process
evm.model.NODE_2716_length_40146_cov_15.657713.1	GO:0005515	protein binding	molecular_function
evm.model.NODE_4725_length_27516_cov_17.840593.1	GO:0005886	plasma membrane	cellular_component
evm.model.NODE_4479_length_28784_cov_18.624525.1	GO:0003727	single-stranded RNA binding	molecular_function
evm.model.NODE_8332_length_15078_cov_17.452679.1	GO:0010333	terpene synthase activity	molecular_function
evm.model.NODE_10422_length_10560_cov_21.841944.1	GO:0009507	plastid	cellular_component
evm.model.NODE_563_length_79719_cov_18.033458.8	GO:0003677	DNA binding	molecular_function
evm.model.NODE_3790_length_32526_cov_15.954443.3	GO:0043565	sequence-specific DNA binding	molecular_function
evm.model.NODE_16054_length_3385_cov_19.980356.1	GO:0004672	protein kinase activity	molecular_function
evm.model.NODE_3354_length_35194_cov_16.162318.2	GO:0005829	cytosol	cellular_component
evm.model.NODE_8519_length_14659_cov_18.161024.1	GO:0005886	plasma membrane	cellular_component
evm.model.NODE_1542_length_53348_cov_18.275850.5	GO:0005730	nucleolus	cellular_component
evm.model.NODE_7316_length_17930_cov_16.971016.1	GO:0016020	membrane	cellular_component
evm.model.NODE_1011_length_64205_cov_16.559849.3	GO:0005634	nucleus	cellular_component
evm.model.NODE_175_length_109242_cov_15.892774.10	GO:0043565	sequence-specific DNA binding	molecular_function
evm.model.NODE_3789_length_32529_cov_8.617092.3	GO:0048226	Casparian strip	cellular_component
evm.model.NODE_12253_length_7509_cov_17.798970.1	GO:0005524	ATP binding	molecular_function
evm.model.NODE_3864_length_32009_cov_17.698106.2	GO:0080156	mitochondrial mRNA modification	biological_process
evm.model.NODE_2119_length_45934_cov_16.389024.3	GO:0005777	peroxisome	cellular_component
evm.model.NODE_1168_length_60338_cov_16.413546.3	GO:0005515	protein binding	molecular_function
evm.model.NODE_6542_length_20415_cov_16.489896.2	GO:0004663	Rab geranylgeranyltransferase activity	molecular_function
evm.model.NODE_30790_length_557_cov_1.027907.1	GO:0016310	phosphorylation	biological_process
evm.model.NODE_5554_length_23994_cov_18.972347.1	GO:0005515	protein binding	molecular_function
evm.model.NODE_1124_length_61282_cov_18.744142.6	GO:0005739	mitochondrion	cellular_component
evm.model.NODE_1639_length_51862_cov_17.080429.3	GO:0019901	protein kinase binding	molecular_function
evm.model.NODE_47_length_142606_cov_17.765355.6	GO:0005886	plasma membrane	cellular_component
evm.model.NODE_4_length_214623_cov_16.590501.9	GO:0005783	endoplasmic reticulum	cellular_component
evm.model.NODE_202_length_105772_cov_15.288722.9	GO:0005730	nucleolus	cellular_component
evm.model.NODE_345_length_92422_cov_16.857695.4	GO:0009506	plasmodesma	cellular_component
evm.model.NODE_11856_length_8122_cov_23.920575.1	GO:0016301	kinase activity	molecular_function
evm.model.NODE_1954_length_48000_cov_18.128778.6	GO:0003989	acetyl-CoA carboxylase activity	molecular_function
evm.model.NODE_295_length_95831_cov_15.980576.7	GO:0005730	nucleolus	cellular_component
evm.model.NODE_12092_length_7752_cov_18.836852.1	GO:0048226	Casparian strip	cellular_component
evm.model.NODE_3404_length_34871_cov_15.959849.2	GO:0009793	embryo development ending in seed dormancy	biological_process
evm.model.NODE_4262_length_29852_cov_18.627317.3	GO:0003735	structural constituent of ribosome	molecular_function
evm.model.NODE_947_length_65878_cov_19.661648.4	GO:0016021	integral component of membrane	cellular_component
evm.model.NODE_1057_length_62830_cov_16.712055.4	GO:0048226	Casparian strip	cellular_component
evm.model.NODE_27_length_157651_cov_17.101153.13	GO:0003993	acid phosphatase activity	molecular_function
evm.model.NODE_77_length_130195_cov_15.198196.7	GO:0016020	membrane	cellular_component
evm.model.NODE_135_length_115576_cov_17.358661.5	GO:0005524	ATP binding	molecular_function
evm.model.NODE_14653_length_4577_cov_17.317528.1	GO:0008171	O-methyltransferase activity	molecular_function
evm.model.NODE_471_length_84835_cov_16.602116.5	GO:0005783	endoplasmic reticulum	cellular_component
evm.model.NODE_5261_length_25196_cov_16.145319.2	GO:0016301	kinase activity	molecular_function
evm.model.NODE_16939_length_2768_cov_2.120409.1	GO:0016627	oxidoreductase activity, acting on the CH-CH group of donors	molecular_function
evm.model.NODE_6993_length_18981_cov_9.290495.1	GO:0045177	apical part of cell	cellular_component
evm.model.NODE_1452_length_54762_cov_16.271529.3	GO:0046983	protein dimerization activity	molecular_function
evm.model.NODE_872_length_68180_cov_16.641794.7	GO:0005886	plasma membrane	cellular_component
evm.model.NODE_86_length_128954_cov_64.805429.5	GO:0003677	DNA binding	molecular_function
evm.model.NODE_49556_length_300_cov_0.248555.1	GO:0005739	mitochondrion	cellular_component
evm.model.NODE_42_length_148659_cov_17.877885.3	GO:0003676	nucleic acid binding	molecular_function
evm.model.NODE_1637_length_51923_cov_15.692158.4	GO:0003676	nucleic acid binding	molecular_function
evm.model.NODE_814_length_70107_cov_16.089454.1	GO:0008126	acetylesterase activity	molecular_function
evm.model.NODE_4695_length_27670_cov_17.621138.4	GO:0009506	plasmodesma	cellular_component
evm.model.NODE_5948_length_22411_cov_14.804658.1	GO:0005525	GTP binding	molecular_function
evm.model.NODE_460_length_85389_cov_25.207689.1	GO:0005515	protein binding	molecular_function
evm.model.NODE_25390_length_734_cov_1.021417.1	GO:0009507	plastid	cellular_component
evm.model.NODE_21945_length_1071_cov_1.002119.1	GO:0005886	plasma membrane	cellular_component
evm.model.NODE_48_length_142341_cov_18.223072.11	GO:0043461	proton-transporting ATP synthase complex assembly	biological_process
evm.model.NODE_8484_length_14731_cov_16.298069.1	GO:0016020	membrane	cellular_component
evm.model.NODE_2739_length_40026_cov_17.169102.3	GO:0008883	glutamyl-tRNA reductase activity	molecular_function
evm.model.NODE_1943_length_48162_cov_15.003914.2	GO:0045177	apical part of cell	cellular_component
evm.model.NODE_6405_length_20898_cov_17.001829.2	GO:0045177	apical part of cell	cellular_component
evm.model.NODE_1404_length_55448_cov_18.541856.3	GO:0004451	isocitrate lyase activity	molecular_function
evm.model.NODE_1386_length_55773_cov_16.539104.4	GO:0010228	vegetative to reproductive phase transition of meristem	biological_process
evm.model.NODE_134_length_115803_cov_17.940904.9	GO:0005886	plasma membrane	cellular_component
evm.model.NODE_4343_length_29441_cov_16.755066.6	GO:0003735	structural constituent of ribosome	molecular_function
evm.model.NODE_4087_length_30734_cov_16.258209.3	GO:0010445	nuclear dicing body	cellular_component
evm.model.NODE_1166_length_60386_cov_17.494150.4	GO:0045177	apical part of cell	cellular_component
evm.model.NODE_1657_length_51610_cov_16.115708.1	GO:0004144	diacylglycerol O-acyltransferase activity	molecular_function
evm.model.NODE_9531_length_12349_cov_13.290460.1	GO:0045177	apical part of cell	cellular_component
evm.model.NODE_3877_length_31957_cov_19.026799.5	GO:0000398	mRNA splicing, via spliceosome	biological_process
evm.model.NODE_6671_length_20017_cov_15.420463.1	GO:0003989	acetyl-CoA carboxylase activity	molecular_function
evm.model.NODE_8137_length_15625_cov_14.056652.1	GO:0016788	hydrolase activity, acting on ester bonds	molecular_function
evm.model.NODE_139_length_114730_cov_17.762493.6	GO:0003735	structural constituent of ribosome	molecular_function
evm.model.NODE_68_length_133673_cov_18.380491.9	GO:0010102	lateral root morphogenesis	biological_process
evm.model.NODE_12802_length_6760_cov_17.265792.1	GO:0005783	endoplasmic reticulum	cellular_component
evm.model.NODE_3842_length_32160_cov_18.462429.3	GO:0045177	apical part of cell	cellular_component
evm.model.NODE_8979_length_13558_cov_19.499590.1	GO:0022626	cytosolic ribosome	cellular_component
evm.model.NODE_931_length_66380_cov_17.780342.5	GO:0080156	mitochondrial mRNA modification	biological_process
evm.model.NODE_354_length_91504_cov_16.705626.4	GO:0005730	nucleolus	cellular_component
evm.model.NODE_5107_length_25792_cov_17.027976.2	GO:0008284	positive regulation of cell population proliferation	biological_process
evm.model.NODE_8265_length_15266_cov_15.988705.1	GO:0005739	mitochondrion	cellular_component
evm.model.NODE_2151_length_45494_cov_17.257434.2	GO:0003843	1,3-beta-D-glucan synthase activity	molecular_function
evm.model.NODE_1122_length_61323_cov_15.145075.1	GO:0016020	membrane	cellular_component
evm.model.NODE_5021_length_26249_cov_15.123191.1	GO:0002215	defense response to nematode	biological_process
evm.model.NODE_1791_length_49977_cov_17.175286.1	GO:0005634	nucleus	cellular_component
evm.model.NODE_5775_length_23142_cov_17.734782.1	GO:0045177	apical part of cell	cellular_component
evm.model.NODE_3094_length_37245_cov_18.184762.1	GO:0045177	apical part of cell	cellular_component
evm.model.NODE_54_length_138368_cov_18.684211.2	GO:0030599	pectinesterase activity	molecular_function
evm.model.NODE_24_length_161412_cov_16.895427.13	GO:0020037	heme binding	molecular_function
evm.model.NODE_708_length_74050_cov_17.050377.1	GO:0010102	lateral root morphogenesis	biological_process
evm.model.NODE_5086_length_25923_cov_15.508606.1	GO:0003677	DNA binding	molecular_function
evm.model.NODE_425_length_87223_cov_18.094712.11	GO:0020037	heme binding	molecular_function
evm.model.NODE_1285_length_57864_cov_16.380138.4	GO:0006810	transport	biological_process
evm.model.NODE_12365_length_7346_cov_16.966477.1	GO:0006887	exocytosis	biological_process
evm.model.NODE_3334_length_35345_cov_15.416577.2	GO:0006355	regulation of transcription, DNA-templated	biological_process
evm.model.NODE_1475_length_54311_cov_17.620423.1	GO:0006511	ubiquitin-dependent protein catabolic process	biological_process
evm.model.NODE_4546_length_28442_cov_17.276143.2	GO:0005730	nucleolus	cellular_component
evm.model.NODE_11307_length_9030_cov_16.571268.4	GO:0010026	trichome differentiation	biological_process
evm.model.NODE_11060_length_9425_cov_17.767369.1	GO:0005829	cytosol	cellular_component
evm.model.NODE_7901_length_16292_cov_15.076956.1	GO:0050826	response to freezing	biological_process
evm.model.NODE_3174_length_36529_cov_17.541509.5	GO:0048226	Casparian strip	cellular_component
evm.model.NODE_1504_length_53909_cov_16.515265.4	GO:0005634	nucleus	cellular_component
evm.model.NODE_847_length_68905_cov_15.080607.4	GO:0005886	plasma membrane	cellular_component
evm.model.NODE_4293_length_29680_cov_16.759043.3	GO:0009507	plastid	cellular_component
evm.model.NODE_1143_length_60790_cov_16.424839.6	GO:0003727	single-stranded RNA binding	molecular_function
evm.model.NODE_67_length_133749_cov_17.020109.8	GO:0009506	plasmodesma	cellular_component
evm.model.NODE_60_length_136728_cov_17.833017.5	GO:0010043	response to zinc ion	biological_process
evm.model.NODE_8603_length_14451_cov_13.954063.1	GO:0005634	nucleus	cellular_component
evm.model.NODE_303_length_95032_cov_18.480344.8	GO:0009507	plastid	cellular_component
evm.model.NODE_1128_length_61112_cov_15.292613.6	GO:0004650	polygalacturonase activity	molecular_function
evm.model.NODE_13058_length_6419_cov_17.356961.1	GO:0046855	inositol phosphate dephosphorylation	biological_process
evm.model.NODE_7319_length_17925_cov_18.222104.2	GO:0005737	cytoplasm	cellular_component
evm.model.NODE_3776_length_32572_cov_15.961535.2	GO:0010228	vegetative to reproductive phase transition of meristem	biological_process
evm.model.NODE_51_length_138817_cov_16.694765.10	GO:0008017	microtubule binding	molecular_function
evm.model.NODE_8257_length_15291_cov_17.121208.1	GO:0010102	lateral root morphogenesis	biological_process
evm.model.NODE_2785_length_39650_cov_16.864408.1	GO:0016301	kinase activity	molecular_function
evm.model.NODE_2539_length_41721_cov_17.945232.1	GO:0048226	Casparian strip	cellular_component
evm.model.NODE_8318_length_15107_cov_18.485514.2	GO:0009705	plant-type vacuole membrane	cellular_component
evm.model.NODE_27593_length_633_cov_0.996047.1	GO:0008964	phosphoenolpyruvate carboxylase activity	molecular_function
evm.model.NODE_2636_length_40850_cov_17.442256.1	GO:0005886	plasma membrane	cellular_component
evm.model.NODE_1837_length_49452_cov_16.176726.5	GO:0009523	photosystem II	cellular_component
evm.model.NODE_8445_length_14816_cov_17.673565.1	GO:0009735	response to cytokinin	biological_process
evm.model.NODE_7852_length_16411_cov_12.676554.1	GO:0003677	DNA binding	molecular_function
evm.model.NODE_2680_length_40451_cov_14.877344.1	GO:0008168	methyltransferase activity	molecular_function
evm.model.NODE_4740_length_27447_cov_18.646596.2	GO:0043879	glycolate transmembrane transporter activity	molecular_function
evm.model.NODE_7624_length_17065_cov_20.061991.1	GO:0006629	lipid metabolic process	biological_process
evm.model.NODE_2929_length_38400_cov_15.918559.1	GO:0009793	embryo development ending in seed dormancy	biological_process
evm.model.NODE_17722_length_2332_cov_18.027211.1	GO:0009506	plasmodesma	cellular_component
evm.model.NODE_1674_length_51476_cov_20.564256.3	GO:0005524	ATP binding	molecular_function
evm.model.NODE_2253_length_44419_cov_18.936580.4	GO:0003677	DNA binding	molecular_function
evm.model.NODE_1987_length_47665_cov_16.281165.4	GO:0006376	mRNA splice site selection	biological_process
evm.model.NODE_6172_length_21611_cov_14.268758.2	GO:0008236	serine-type peptidase activity	molecular_function
evm.model.NODE_875_length_68116_cov_16.920561.1	GO:0005506	iron ion binding	molecular_function
evm.model.NODE_8789_length_13962_cov_18.611854.1	GO:0009507	plastid	cellular_component
evm.model.NODE_39156_length_389_cov_0.965649.1	GO:0006508	proteolysis	biological_process
evm.model.NODE_279_length_97589_cov_16.057571.2	GO:0016021	integral component of membrane	cellular_component
evm.model.NODE_17663_length_2361_cov_18.332587.1	GO:0006508	proteolysis	biological_process
evm.model.NODE_81_length_129697_cov_15.449078.5	GO:0080188	RNA-directed DNA methylation	biological_process
evm.model.NODE_1323_length_56930_cov_16.968329.3	GO:0004839	ubiquitin activating enzyme activity	molecular_function
evm.model.NODE_6446_length_20741_cov_18.551955.2	GO:0008080	N-acetyltransferase activity	molecular_function
evm.model.NODE_1181_length_60149_cov_17.036453.3	GO:0006281	DNA repair	biological_process
evm.model.NODE_1550_length_53240_cov_16.044076.6	GO:0046983	protein dimerization activity	molecular_function
evm.model.NODE_1719_length_50850_cov_17.472409.4	GO:0035265	organ growth	biological_process
evm.model.NODE_559_length_79788_cov_16.081910.6	GO:0005634	nucleus	cellular_component
evm.model.NODE_7833_length_16460_cov_15.928733.1	GO:0005975	carbohydrate metabolic process	biological_process
evm.model.NODE_1333_length_56706_cov_18.196239.5	GO:0080156	mitochondrial mRNA modification	biological_process
evm.model.NODE_827_length_69661_cov_18.656772.1	GO:0005739	mitochondrion	cellular_component
evm.model.NODE_15045_length_4199_cov_2.785118.2	GO:0050660	flavin adenine dinucleotide binding	molecular_function
evm.model.NODE_913_length_67044_cov_17.001061.5	GO:0005524	ATP binding	molecular_function
evm.model.NODE_3678_length_33188_cov_18.790297.2	GO:0022626	cytosolic ribosome	cellular_component
evm.model.NODE_223_length_103490_cov_16.759188.3	GO:0009506	plasmodesma	cellular_component
evm.model.NODE_4704_length_27624_cov_16.967669.4	GO:0020037	heme binding	molecular_function
evm.model.NODE_2614_length_41015_cov_18.148332.1	GO:0005730	nucleolus	cellular_component
evm.model.NODE_1317_length_56991_cov_17.816809.2	GO:0006099	tricarboxylic acid cycle	biological_process
evm.model.NODE_559_length_79788_cov_16.081910.5	GO:0005634	nucleus	cellular_component
evm.model.NODE_9334_length_12774_cov_19.939195.1	GO:0010102	lateral root morphogenesis	biological_process
evm.model.NODE_5650_length_23658_cov_16.097998.1	GO:0016020	membrane	cellular_component
evm.model.NODE_8187_length_15474_cov_15.101583.2	GO:0016705	oxidoreductase activity, acting on paired donors, with incorporation or reduction of molecular oxygen	molecular_function
evm.model.NODE_7865_length_16394_cov_15.765538.1	GO:0005829	cytosol	cellular_component
evm.model.NODE_5837_length_22876_cov_15.367401.1	GO:0045177	apical part of cell	cellular_component
evm.model.NODE_2758_length_39877_cov_17.938465.2	GO:0006412	translation	biological_process
evm.model.NODE_761_length_72042_cov_17.577821.6	GO:0071949	FAD binding	molecular_function
evm.model.NODE_10256_length_10885_cov_16.606154.1	GO:0005777	peroxisome	cellular_component
evm.model.NODE_4503_length_28657_cov_18.227900.2	GO:0033014	tetrapyrrole biosynthetic process	biological_process
evm.model.NODE_660_length_75512_cov_18.207628.3	GO:0005515	protein binding	molecular_function
evm.model.NODE_2255_length_44388_cov_16.912700.3	GO:0006511	ubiquitin-dependent protein catabolic process	biological_process
evm.model.NODE_7180_length_18368_cov_14.473274.1	GO:0048226	Casparian strip	cellular_component
evm.model.NODE_2119_length_45934_cov_16.389024.1	GO:0048226	Casparian strip	cellular_component
evm.model.NODE_29251_length_588_cov_9.746204.1	GO:0005515	protein binding	molecular_function
evm.model.NODE_1042_length_63353_cov_16.970471.3	GO:0005515	protein binding	molecular_function
evm.model.NODE_1721_length_50813_cov_16.857515.5	GO:0016020	membrane	cellular_component
evm.model.NODE_150_length_112815_cov_14.928049.2	GO:0000932	P-body	cellular_component
evm.model.NODE_7608_length_17107_cov_16.923439.1	GO:0003677	DNA binding	molecular_function
evm.model.NODE_15040_length_4204_cov_22.673044.1	GO:0080156	mitochondrial mRNA modification	biological_process
evm.model.NODE_1261_length_58379_cov_17.223340.2	GO:0005515	protein binding	molecular_function
evm.model.NODE_2201_length_45011_cov_18.806991.1	GO:0009506	plasmodesma	cellular_component
evm.model.NODE_10051_length_11292_cov_19.145365.2	GO:0005515	protein binding	molecular_function
evm.model.NODE_6589_length_20272_cov_17.507123.2	GO:0006334	nucleosome assembly	biological_process
evm.model.NODE_17955_length_2219_cov_18.188337.1	GO:0008299	isoprenoid biosynthetic process	biological_process
evm.model.NODE_4590_length_28126_cov_14.272081.1	GO:0009538	photosystem I reaction center	cellular_component
evm.model.NODE_173_length_109760_cov_15.819461.2	GO:0016705	oxidoreductase activity, acting on paired donors, with incorporation or reduction of molecular oxygen	molecular_function
evm.model.NODE_753_length_72173_cov_17.621256.1	GO:0018024	histone-lysine N-methyltransferase activity	molecular_function
evm.model.NODE_9207_length_13042_cov_16.136431.1	GO:0016706	2-oxoglutarate-dependent dioxygenase activity	molecular_function
evm.model.NODE_11944_length_7990_cov_17.100979.1	GO:0042802	identical protein binding	molecular_function
evm.model.NODE_50_length_140914_cov_17.028199.4	GO:0010043	response to zinc ion	biological_process
evm.model.NODE_1459_length_54685_cov_17.788775.7	GO:0005886	plasma membrane	cellular_component
evm.model.NODE_1956_length_47978_cov_18.243924.3	GO:0006629	lipid metabolic process	biological_process
evm.model.NODE_145_length_113211_cov_16.707775.2	GO:0005634	nucleus	cellular_component
evm.model.NODE_2575_length_41380_cov_16.929217.2	GO:0045177	apical part of cell	cellular_component
evm.model.NODE_9017_length_13486_cov_17.009058.1	GO:0005730	nucleolus	cellular_component
evm.model.NODE_2429_length_42739_cov_16.303647.3	GO:0016021	integral component of membrane	cellular_component
evm.model.NODE_581_length_78887_cov_17.468588.6	GO:0009507	plastid	cellular_component
evm.model.NODE_10495_length_10420_cov_19.026231.1	GO:0048544	recognition of pollen	biological_process
evm.model.NODE_3447_length_34641_cov_16.529235.4	GO:0016020	membrane	cellular_component
evm.model.NODE_4197_length_30170_cov_18.078155.2	GO:0046686	response to cadmium ion	biological_process
evm.model.NODE_21694_length_1105_cov_43.332311.1	GO:0070006	metalloaminopeptidase activity	molecular_function
evm.model.NODE_4696_length_27664_cov_16.255983.3	GO:0005730	nucleolus	cellular_component
evm.model.NODE_883_length_67890_cov_15.650621.2	GO:0005774	vacuolar membrane	cellular_component
evm.model.NODE_52_length_138777_cov_16.666614.9	GO:0004630	phospholipase D activity	molecular_function
evm.model.NODE_85_length_129090_cov_17.557648.1	GO:0005634	nucleus	cellular_component
evm.model.NODE_186_length_108268_cov_17.000259.3	GO:0003735	structural constituent of ribosome	molecular_function
evm.model.NODE_6578_length_20299_cov_14.874232.1	GO:0005634	nucleus	cellular_component
evm.model.NODE_1768_length_50163_cov_17.397334.3	GO:0008168	methyltransferase activity	molecular_function
evm.model.NODE_1736_length_50584_cov_17.573498.3	GO:0005774	vacuolar membrane	cellular_component
evm.model.NODE_1182_length_60145_cov_16.836649.2	GO:0010102	lateral root morphogenesis	biological_process
evm.model.NODE_1253_length_58480_cov_16.029116.3	GO:0009507	plastid	cellular_component
evm.model.NODE_665_length_75262_cov_15.915898.4	GO:0080054	low-affinity nitrate transmembrane transporter activity	molecular_function
evm.model.NODE_6103_length_21837_cov_16.200000.1	GO:0006355	regulation of transcription, DNA-templated	biological_process
evm.model.NODE_2301_length_43904_cov_16.989881.2	GO:0005783	endoplasmic reticulum	cellular_component
evm.model.NODE_2715_length_40147_cov_17.362644.3	GO:0005509	calcium ion binding	molecular_function
evm.model.NODE_946_length_65913_cov_17.739489.6	GO:0005515	protein binding	molecular_function
evm.model.NODE_2196_length_45049_cov_19.533503.1	GO:0045177	apical part of cell	cellular_component
evm.model.NODE_193_length_107551_cov_20.057697.6	GO:0048046	apoplast	cellular_component
evm.model.NODE_3521_length_34174_cov_5.895850.1	GO:0003899	DNA-directed 5-3 RNA polymerase activity	molecular_function
evm.model.NODE_9143_length_13206_cov_17.988608.1	GO:0006821	chloride transport	biological_process
evm.model.NODE_24_length_161412_cov_16.895427.4	GO:0048767	root hair elongation	biological_process
evm.model.NODE_1722_length_50812_cov_16.244885.1	GO:0006810	transport	biological_process
evm.model.NODE_2356_length_43418_cov_17.074149.2	GO:0005829	cytosol	cellular_component
evm.model.NODE_1265_length_58188_cov_17.409001.7	GO:0003735	structural constituent of ribosome	molecular_function
evm.model.NODE_10547_length_10327_cov_21.322353.3	GO:0005730	nucleolus	cellular_component
evm.model.NODE_4925_length_26618_cov_15.282209.1	GO:0010102	lateral root morphogenesis	biological_process
evm.model.NODE_3965_length_31471_cov_14.183289.1	GO:0010026	trichome differentiation	biological_process
evm.model.NODE_7096_length_18678_cov_19.044688.1	GO:0005886	plasma membrane	cellular_component
evm.model.NODE_1936_length_48222_cov_17.462356.4	GO:0016616	oxidoreductase activity, acting on the CH-OH group of donors, NAD or NADP as acceptor	molecular_function
evm.model.NODE_4664_length_27818_cov_15.868441.2	GO:0005783	endoplasmic reticulum	cellular_component
evm.model.NODE_593_length_78283_cov_15.648485.3	GO:0002215	defense response to nematode	biological_process
evm.model.NODE_595_length_78227_cov_17.418950.7	GO:0014035	neural crest cell fate determination	biological_process
evm.model.NODE_1177_length_60209_cov_18.085100.1	GO:0009506	plasmodesma	cellular_component
evm.model.NODE_1105_length_61763_cov_16.566860.4	GO:0005739	mitochondrion	cellular_component
evm.model.NODE_639_length_76310_cov_15.447895.1	GO:0005509	calcium ion binding	molecular_function
evm.model.NODE_2427_length_42778_cov_16.384540.1	GO:0005886	plasma membrane	cellular_component
evm.model.NODE_8743_length_14081_cov_14.112728.1	GO:0016705	oxidoreductase activity, acting on paired donors, with incorporation or reduction of molecular oxygen	molecular_function
evm.model.NODE_5189_length_25454_cov_17.004027.1	GO:1901527	abscisic acid-activated signaling pathway involved in stomatal movement	biological_process
evm.model.NODE_20589_length_1327_cov_2.791667.1	GO:0016887	ATPase activity	molecular_function
evm.model.NODE_4890_length_26784_cov_15.933939.1	GO:0005515	protein binding	molecular_function
evm.model.NODE_1726_length_50758_cov_17.753649.2	GO:0004499	N,N-dimethylaniline monooxygenase activity	molecular_function
evm.model.NODE_9162_length_13154_cov_18.319490.1	GO:0003729	mRNA binding	molecular_function
evm.model.NODE_3258_length_35917_cov_17.041101.2	GO:0031965	nuclear membrane	cellular_component
evm.model.NODE_1369_length_56146_cov_18.317981.2	GO:0006487	protein N-linked glycosylation	biological_process
evm.model.NODE_10909_length_9698_cov_16.422944.2	GO:0010369	chromocenter	cellular_component
evm.model.NODE_1015_length_63988_cov_18.396799.3	GO:0005730	nucleolus	cellular_component
evm.model.NODE_1880_length_48896_cov_16.887552.6	GO:0006355	regulation of transcription, DNA-templated	biological_process
evm.model.NODE_861_length_68519_cov_16.544113.1	GO:0006633	fatty acid biosynthetic process	biological_process
evm.model.NODE_425_length_87223_cov_18.094712.10	GO:0004827	proline-tRNA ligase activity	molecular_function
evm.model.NODE_3610_length_33631_cov_15.441291.1	GO:0005886	plasma membrane	cellular_component
evm.model.NODE_160_length_111253_cov_18.931627.1	GO:0045177	apical part of cell	cellular_component
evm.model.NODE_1037_length_63473_cov_18.677091.3	GO:0016567	protein ubiquitination	biological_process
evm.model.NODE_927_length_66546_cov_17.293229.2	GO:0005634	nucleus	cellular_component
evm.model.NODE_2468_length_42368_cov_15.940484.4	GO:0002215	defense response to nematode	biological_process
evm.model.NODE_5680_length_23538_cov_13.302507.2	GO:0003677	DNA binding	molecular_function
evm.model.NODE_13751_length_5556_cov_2.198195.2	GO:0045324	late endosome to vacuole transport	biological_process
evm.model.NODE_2683_length_40422_cov_18.017695.3	GO:0006355	regulation of transcription, DNA-templated	biological_process
evm.model.NODE_30484_length_563_cov_0.383028.1	GO:0080156	mitochondrial mRNA modification	biological_process
evm.model.NODE_3567_length_33880_cov_15.674281.2	GO:0016021	integral component of membrane	cellular_component
evm.model.NODE_7241_length_18164_cov_15.228419.1	GO:0005794	Golgi apparatus	cellular_component
evm.model.NODE_10288_length_10823_cov_16.628085.1	GO:0005730	nucleolus	cellular_component
evm.model.NODE_475_length_84727_cov_18.006749.6	GO:0002215	defense response to nematode	biological_process
evm.model.NODE_5274_length_25166_cov_16.993290.2	GO:0008270	zinc ion binding	molecular_function
evm.model.NODE_10228_length_10944_cov_15.570676.1	GO:0045177	apical part of cell	cellular_component
evm.model.NODE_1720_length_50829_cov_18.170171.4	GO:0080156	mitochondrial mRNA modification	biological_process
evm.model.NODE_1150_length_60601_cov_17.122449.2	GO:0009736	cytokinin-activated signaling pathway	biological_process
evm.model.NODE_686_length_74782_cov_16.185346.3	GO:0003735	structural constituent of ribosome	molecular_function
evm.model.NODE_8566_length_14557_cov_18.555163.1	GO:0005886	plasma membrane	cellular_component
evm.model.NODE_9420_length_12588_cov_24.455100.1	GO:0016705	oxidoreductase activity, acting on paired donors, with incorporation or reduction of molecular oxygen	molecular_function
evm.model.NODE_9348_length_12754_cov_13.197117.1	GO:0006355	regulation of transcription, DNA-templated	biological_process
evm.model.NODE_266_length_98658_cov_17.485847.9	GO:0006355	regulation of transcription, DNA-templated	biological_process
evm.model.NODE_4987_length_26371_cov_16.563176.4	GO:0020037	heme binding	molecular_function
evm.model.NODE_1976_length_47774_cov_16.304279.6	GO:0004386	helicase activity	molecular_function
evm.model.NODE_2952_length_38259_cov_18.279791.4	GO:0006887	exocytosis	biological_process
evm.model.NODE_1211_length_59466_cov_16.951482.6	GO:0005840	ribosome	cellular_component
evm.model.NODE_77_length_130195_cov_15.198196.8	GO:0005783	endoplasmic reticulum	cellular_component
evm.model.NODE_1001_length_64431_cov_17.403008.6	GO:0003735	structural constituent of ribosome	molecular_function
evm.model.NODE_1274_length_58038_cov_17.596484.3	GO:0005515	protein binding	molecular_function
evm.model.NODE_77_length_130195_cov_15.198196.4	GO:0006355	regulation of transcription, DNA-templated	biological_process
evm.model.NODE_4625_length_27988_cov_15.305373.2	GO:0046983	protein dimerization activity	molecular_function
evm.model.NODE_1804_length_49792_cov_17.050559.2	GO:0005515	protein binding	molecular_function
evm.model.NODE_1737_length_50567_cov_17.031602.1	GO:0003735	structural constituent of ribosome	molecular_function
evm.model.NODE_7745_length_16700_cov_16.063054.1	GO:0007186	G protein-coupled receptor signaling pathway	biological_process
evm.model.NODE_1073_length_62433_cov_16.062081.1	GO:0003735	structural constituent of ribosome	molecular_function
evm.model.NODE_2645_length_40745_cov_16.396425.5	GO:0005886	plasma membrane	cellular_component
evm.model.NODE_5097_length_25830_cov_18.853636.3	GO:0009507	plastid	cellular_component
evm.model.NODE_2309_length_43849_cov_17.043960.2	GO:0005783	endoplasmic reticulum	cellular_component
evm.model.NODE_1844_length_49359_cov_16.463824.3	GO:0055085	transmembrane transport	biological_process
evm.model.NODE_167_length_110120_cov_16.121690.5	GO:0005777	peroxisome	cellular_component
evm.model.NODE_1088_length_62176_cov_18.113426.7	GO:0003743	translation initiation factor activity	molecular_function
evm.model.NODE_711_length_73905_cov_16.799940.6	GO:0009507	plastid	cellular_component
evm.model.NODE_250_length_99671_cov_17.617807.1	GO:0055085	transmembrane transport	biological_process
evm.model.NODE_8685_length_14215_cov_17.192504.1	GO:0005774	vacuolar membrane	cellular_component
evm.model.NODE_1887_length_48769_cov_17.959788.6	GO:0016301	kinase activity	molecular_function
evm.model.NODE_1653_length_51660_cov_18.431316.1	GO:0005886	plasma membrane	cellular_component
evm.model.NODE_1543_length_53332_cov_17.550907.3	GO:0003678	DNA helicase activity	molecular_function
evm.model.NODE_3655_length_33358_cov_16.721224.3	GO:0006508	proteolysis	biological_process
evm.model.NODE_2846_length_39098_cov_17.786585.3	GO:0005515	protein binding	molecular_function
evm.model.NODE_3484_length_34363_cov_15.276142.1	GO:0009506	plasmodesma	cellular_component
evm.model.NODE_880_length_67965_cov_15.376308.2	GO:0048226	Casparian strip	cellular_component
evm.model.NODE_5853_length_22812_cov_16.808155.1	GO:0005634	nucleus	cellular_component
evm.model.NODE_5212_length_25370_cov_14.501486.2	GO:0046872	metal ion binding	molecular_function
evm.model.NODE_14_length_174258_cov_17.102509.11	GO:0005773	vacuole	cellular_component
evm.model.NODE_4709_length_27589_cov_17.525016.3	GO:0010492	maintenance of shoot apical meristem identity	biological_process
evm.model.NODE_8338_length_15072_cov_17.169756.2	GO:0008173	RNA methyltransferase activity	molecular_function
evm.model.NODE_805_length_70284_cov_15.368987.2	GO:0005634	nucleus	cellular_component
evm.model.NODE_4147_length_30460_cov_15.545709.2	GO:0016020	membrane	cellular_component
evm.model.NODE_2617_length_41008_cov_17.926788.2	GO:0080156	mitochondrial mRNA modification	biological_process
evm.model.NODE_697_length_74372_cov_17.052232.5	GO:0048226	Casparian strip	cellular_component
evm.model.NODE_11746_length_8303_cov_18.622432.1	GO:0005739	mitochondrion	cellular_component
evm.model.NODE_616_length_77395_cov_16.789033.2	GO:0016301	kinase activity	molecular_function
evm.model.NODE_881_length_67932_cov_14.866780.3	GO:0004553	hydrolase activity, hydrolyzing O-glycosyl compounds	molecular_function
evm.model.NODE_3967_length_31468_cov_16.820012.3	GO:0050660	flavin adenine dinucleotide binding	molecular_function
evm.model.NODE_5513_length_24178_cov_16.746164.1	GO:0003676	nucleic acid binding	molecular_function
evm.model.NODE_603_length_78008_cov_17.466853.3	GO:0004523	RNA-DNA hybrid ribonuclease activity	molecular_function
evm.model.NODE_7411_length_17635_cov_14.970756.1	GO:0005634	nucleus	cellular_component
evm.model.NODE_18227_length_2082_cov_2.094629.1	GO:0006352	DNA-templated transcription, initiation	biological_process
evm.model.NODE_1123_length_61318_cov_15.686245.1	GO:0090506	axillary shoot meristem initiation	biological_process
evm.model.NODE_5650_length_23658_cov_16.097998.2	GO:0010030	positive regulation of seed germination	biological_process
evm.model.NODE_658_length_75642_cov_18.001695.4	GO:0005524	ATP binding	molecular_function
evm.model.NODE_1593_length_52691_cov_18.826897.4	GO:0005634	nucleus	cellular_component
evm.model.NODE_1116_length_61527_cov_17.782524.1	GO:0048226	Casparian strip	cellular_component
evm.model.NODE_166_length_110174_cov_15.793815.3	GO:0005794	Golgi apparatus	cellular_component
evm.model.NODE_10945_length_9620_cov_16.594859.2	GO:0005975	carbohydrate metabolic process	biological_process
evm.model.NODE_6936_length_19131_cov_20.912176.3	GO:0048226	Casparian strip	cellular_component
evm.model.NODE_1284_length_57903_cov_16.380919.4	GO:0042254	ribosome biogenesis	biological_process
evm.model.NODE_3397_length_34914_cov_14.811453.3	GO:0005634	nucleus	cellular_component
evm.model.NODE_22547_length_995_cov_23.148618.1	GO:0005634	nucleus	cellular_component
evm.model.NODE_6736_length_19809_cov_17.460522.1	GO:0005739	mitochondrion	cellular_component
evm.model.NODE_1529_length_53486_cov_16.775052.5	GO:0000079	regulation of cyclin-dependent protein serine/threonine kinase activity	biological_process
evm.model.NODE_7204_length_18296_cov_16.479718.1	GO:0016705	oxidoreductase activity, acting on paired donors, with incorporation or reduction of molecular oxygen	molecular_function
evm.model.NODE_2314_length_43795_cov_17.533205.3	GO:0015183	L-aspartate transmembrane transporter activity	molecular_function
evm.model.NODE_3071_length_37427_cov_15.736032.5	GO:0006952	defense response	biological_process
evm.model.NODE_3523_length_34149_cov_16.890659.1	GO:0005515	protein binding	molecular_function
evm.model.NODE_3937_length_31613_cov_16.243600.1	GO:0009507	plastid	cellular_component
evm.model.NODE_629_length_76628_cov_17.873387.3	GO:0006351	transcription, DNA-templated	biological_process
evm.model.NODE_1019_length_63798_cov_15.999168.8	GO:0005524	ATP binding	molecular_function
evm.model.NODE_47_length_142606_cov_17.765355.4	GO:0006694	steroid biosynthetic process	biological_process
evm.model.NODE_2925_length_38428_cov_17.161432.3	GO:0005681	spliceosomal complex	cellular_component
evm.model.NODE_1740_length_50528_cov_18.196286.1	GO:0005886	plasma membrane	cellular_component
evm.model.NODE_311_length_94305_cov_16.547718.4	GO:0008284	positive regulation of cell population proliferation	biological_process
evm.model.NODE_4150_length_30443_cov_16.027246.4	GO:0005524	ATP binding	molecular_function
evm.model.NODE_1285_length_57864_cov_16.380138.2	GO:0055085	transmembrane transport	biological_process
evm.model.NODE_4505_length_28645_cov_16.309559.1	GO:0005886	plasma membrane	cellular_component
evm.model.NODE_3630_length_33522_cov_16.483396.1	GO:0005886	plasma membrane	cellular_component
evm.model.NODE_34756_length_477_cov_0.400000.1	GO:0022857	transmembrane transporter activity	molecular_function
evm.model.NODE_4696_length_27664_cov_16.255983.3	GO:0005886	plasma membrane	cellular_component
evm.model.NODE_2397_length_43044_cov_15.890090.3	GO:0009396	folic acid-containing compound biosynthetic process	biological_process
evm.model.NODE_1604_length_52542_cov_16.855976.4	GO:0005886	plasma membrane	cellular_component
evm.model.NODE_3379_length_35086_cov_15.632827.4	GO:0006355	regulation of transcription, DNA-templated	biological_process
evm.model.NODE_4355_length_29372_cov_18.843871.5	GO:0003735	structural constituent of ribosome	molecular_function
evm.model.NODE_16703_length_2919_cov_2.051934.2	GO:0006281	DNA repair	biological_process
evm.model.NODE_1263_length_58326_cov_15.110053.3	GO:0005509	calcium ion binding	molecular_function
evm.model.NODE_102_length_124717_cov_18.089421.1	GO:0005654	nucleoplasm	cellular_component
evm.model.NODE_4772_length_27328_cov_17.669020.2	GO:0045324	late endosome to vacuole transport	biological_process
evm.model.NODE_926_length_66555_cov_18.005073.5	GO:0005694	chromosome	cellular_component
evm.model.NODE_273_length_97946_cov_17.143469.10	GO:0048226	Casparian strip	cellular_component
evm.model.NODE_151_length_112809_cov_16.177056.13	GO:0006355	regulation of transcription, DNA-templated	biological_process
evm.model.NODE_4912_length_26681_cov_18.874595.2	GO:0009507	plastid	cellular_component
evm.model.NODE_2745_length_40006_cov_16.598937.2	GO:0045177	apical part of cell	cellular_component
evm.model.NODE_44_length_147335_cov_17.972012.6	GO:0005975	carbohydrate metabolic process	biological_process
evm.model.NODE_115_length_120941_cov_17.391577.10	GO:0022626	cytosolic ribosome	cellular_component
evm.model.NODE_15810_length_3561_cov_2.873326.3	GO:0005829	cytosol	cellular_component
evm.model.NODE_6661_length_20051_cov_17.930486.2	GO:0005524	ATP binding	molecular_function
evm.model.NODE_9632_length_12130_cov_16.564692.1	GO:0005741	mitochondrial outer membrane	cellular_component
evm.model.NODE_9610_length_12170_cov_12.154031.1	GO:0016020	membrane	cellular_component
evm.model.NODE_454_length_85637_cov_18.271161.6	GO:0010445	nuclear dicing body	cellular_component
evm.model.NODE_2196_length_45049_cov_19.533503.3	GO:0005634	nucleus	cellular_component
evm.model.NODE_2948_length_38285_cov_17.057603.3	GO:0006355	regulation of transcription, DNA-templated	biological_process
evm.model.NODE_2712_length_40157_cov_16.698451.2	GO:0005524	ATP binding	molecular_function
evm.model.NODE_1049_length_63050_cov_16.966372.1	GO:0016301	kinase activity	molecular_function
evm.model.NODE_1821_length_49585_cov_17.969914.3	GO:0009055	electron transfer activity	molecular_function
evm.model.NODE_2653_length_40622_cov_16.053463.5	GO:0003677	DNA binding	molecular_function
evm.model.NODE_1278_length_58004_cov_16.635779.5	GO:0005524	ATP binding	molecular_function
evm.model.NODE_1202_length_59644_cov_16.439269.1	GO:0010215	cellulose microfibril organization	biological_process
evm.model.NODE_1185_length_60015_cov_17.012206.1	GO:0016788	hydrolase activity, acting on ester bonds	molecular_function
evm.model.NODE_763_length_72030_cov_16.742695.4	GO:0003727	single-stranded RNA binding	molecular_function
evm.model.NODE_13080_length_6396_cov_14.045781.1	GO:0008270	zinc ion binding	molecular_function
evm.model.NODE_202_length_105772_cov_15.288722.7	GO:0003824	catalytic activity	molecular_function
evm.model.NODE_9822_length_11728_cov_18.714076.1	GO:0003727	single-stranded RNA binding	molecular_function
evm.model.NODE_10235_length_10930_cov_15.651023.1	GO:0006694	steroid biosynthetic process	biological_process
evm.model.NODE_1564_length_52969_cov_16.316188.1	GO:0005524	ATP binding	molecular_function
evm.model.NODE_6637_length_20122_cov_16.347387.2	GO:0005515	protein binding	molecular_function
evm.model.NODE_7000_length_18963_cov_18.353366.1	GO:0003735	structural constituent of ribosome	molecular_function
evm.model.NODE_17508_length_2438_cov_2.014280.1	GO:0009705	plant-type vacuole membrane	cellular_component
evm.model.NODE_11341_length_8968_cov_17.422916.1	GO:0004672	protein kinase activity	molecular_function
evm.model.NODE_2068_length_46631_cov_17.914975.4	GO:0006355	regulation of transcription, DNA-templated	biological_process
evm.model.NODE_5626_length_23734_cov_16.336171.3	GO:0009735	response to cytokinin	biological_process
evm.model.NODE_5567_length_23954_cov_17.003567.5	GO:0003723	RNA binding	molecular_function
evm.model.NODE_5656_length_23609_cov_15.986543.1	GO:0002215	defense response to nematode	biological_process
evm.model.NODE_33_length_154914_cov_15.508402.7	GO:0005634	nucleus	cellular_component
evm.model.NODE_35062_length_469_cov_1.277778.1	GO:0016788	hydrolase activity, acting on ester bonds	molecular_function
evm.model.NODE_7017_length_18908_cov_16.582930.1	GO:0004812	aminoacyl-tRNA ligase activity	molecular_function
evm.model.NODE_3308_length_35553_cov_16.509823.2	GO:0005524	ATP binding	molecular_function
evm.model.NODE_11299_length_9037_cov_19.115600.1	GO:0005886	plasma membrane	cellular_component
evm.model.NODE_8183_length_15487_cov_18.113997.1	GO:0004671	protein C-terminal S-isoprenylcysteine carboxyl O-methyltransferase activity	molecular_function
evm.model.NODE_10600_length_10241_cov_19.315009.1	GO:0005515	protein binding	molecular_function
evm.model.NODE_8031_length_15912_cov_17.381248.1	GO:0048544	recognition of pollen	biological_process
evm.model.NODE_1570_length_52905_cov_16.761870.2	GO:0010262	somatic embryogenesis	biological_process
evm.model.NODE_717_length_73787_cov_16.503095.7	GO:0004497	monooxygenase activity	molecular_function
evm.model.NODE_4339_length_29459_cov_16.477704.2	GO:0006468	protein phosphorylation	biological_process
evm.model.NODE_9559_length_12290_cov_18.426293.2	GO:0005774	vacuolar membrane	cellular_component
evm.model.NODE_2726_length_40081_cov_14.239000.1	GO:0009506	plasmodesma	cellular_component
evm.model.NODE_438_length_86288_cov_16.350367.3	GO:0009245	lipid A biosynthetic process	biological_process
evm.model.NODE_4206_length_30101_cov_18.129345.1	GO:0006694	steroid biosynthetic process	biological_process
evm.model.NODE_2726_length_40081_cov_14.239000.2	GO:0005886	plasma membrane	cellular_component
evm.model.NODE_1766_length_50176_cov_17.718636.2	GO:0005509	calcium ion binding	molecular_function
evm.model.NODE_1471_length_54400_cov_17.384206.1	GO:0005975	carbohydrate metabolic process	biological_process
evm.model.NODE_19421_length_1625_cov_40.561415.1	GO:0004970	ionotropic glutamate receptor activity	molecular_function
evm.model.NODE_7107_length_18635_cov_16.596985.1	GO:0005525	GTP binding	molecular_function
evm.model.NODE_1543_length_53332_cov_17.550907.3	GO:0005524	ATP binding	molecular_function
evm.model.NODE_1502_length_53945_cov_18.132223.6	GO:0046872	metal ion binding	molecular_function
evm.model.NODE_30484_length_563_cov_0.383028.1	GO:0009507	plastid	cellular_component
evm.model.NODE_6358_length_21099_cov_11.889996.1	GO:0015267	channel activity	molecular_function
evm.model.NODE_1929_length_48294_cov_18.984367.6	GO:0015743	malate transport	biological_process
evm.model.NODE_97_length_126295_cov_16.517397.2	GO:0004812	aminoacyl-tRNA ligase activity	molecular_function
evm.model.NODE_54_length_138368_cov_18.684211.3	GO:0030599	pectinesterase activity	molecular_function
evm.model.NODE_8113_length_15700_cov_16.051820.2	GO:0048046	apoplast	cellular_component
evm.model.NODE_2434_length_42704_cov_18.296897.1	GO:0005634	nucleus	cellular_component
evm.model.NODE_2410_length_42887_cov_14.626824.2	GO:0016020	membrane	cellular_component
evm.model.NODE_7323_length_17915_cov_19.491848.1	GO:0005524	ATP binding	molecular_function
evm.model.NODE_2284_length_44101_cov_16.958839.2	GO:0003700	DNA-binding transcription factor activity	molecular_function
evm.model.NODE_74_length_131001_cov_17.326299.11	GO:0009506	plasmodesma	cellular_component
evm.model.NODE_8813_length_13913_cov_16.316916.1	GO:0004497	monooxygenase activity	molecular_function
evm.model.NODE_1565_length_52960_cov_17.755418.2	GO:0000932	P-body	cellular_component
evm.model.NODE_6024_length_22116_cov_14.801992.1	GO:0000272	polysaccharide catabolic process	biological_process
evm.model.NODE_5833_length_22896_cov_16.416707.2	GO:0008171	O-methyltransferase activity	molecular_function
evm.model.NODE_2137_length_45699_cov_16.133371.1	GO:0002215	defense response to nematode	biological_process
evm.model.NODE_1234_length_59052_cov_16.033958.5	GO:0045177	apical part of cell	cellular_component
evm.model.NODE_233_length_101601_cov_17.971894.3	GO:0016740	transferase activity	molecular_function
evm.model.NODE_3126_length_36922_cov_13.987199.1	GO:0005515	protein binding	molecular_function
evm.model.NODE_25779_length_709_cov_0.747423.1	GO:0003824	catalytic activity	molecular_function
evm.model.NODE_5144_length_25648_cov_15.107519.2	GO:0006355	regulation of transcription, DNA-templated	biological_process
evm.model.NODE_76_length_130512_cov_16.801572.9	GO:0016409	palmitoyltransferase activity	molecular_function
evm.model.NODE_26724_length_661_cov_39.595506.1	GO:0004615	phosphomannomutase activity	molecular_function
evm.model.NODE_925_length_66573_cov_64.027722.9	GO:0005694	chromosome	cellular_component
evm.model.NODE_1835_length_49469_cov_17.877609.5	GO:0009506	plasmodesma	cellular_component
evm.model.NODE_893_length_67554_cov_14.620567.1	GO:0016021	integral component of membrane	cellular_component
evm.model.NODE_3311_length_35522_cov_16.987880.3	GO:1902600	proton transmembrane transport	biological_process
evm.model.NODE_2888_length_38719_cov_17.403426.1	GO:0045177	apical part of cell	cellular_component
evm.model.NODE_1343_length_56547_cov_18.003155.6	GO:0015108	chloride transmembrane transporter activity	molecular_function
evm.model.NODE_1799_length_49823_cov_539.541653.1	GO:0009507	plastid	cellular_component
evm.model.NODE_3962_length_31477_cov_17.847528.3	GO:0004222	metalloendopeptidase activity	molecular_function
evm.model.NODE_169_length_110038_cov_16.762035.7	GO:0005886	plasma membrane	cellular_component
evm.model.NODE_273_length_97946_cov_17.143469.10	GO:0006468	protein phosphorylation	biological_process
evm.model.NODE_924_length_66626_cov_17.641032.5	GO:0009506	plasmodesma	cellular_component
evm.model.NODE_195_length_107388_cov_16.297657.2	GO:0004839	ubiquitin activating enzyme activity	molecular_function
evm.model.NODE_3557_length_33970_cov_15.133292.2	GO:0016020	membrane	cellular_component
evm.model.NODE_2708_length_40170_cov_15.997528.1	GO:0005886	plasma membrane	cellular_component
evm.model.NODE_2701_length_40228_cov_17.303858.3	GO:0005839	proteasome core complex	cellular_component
evm.model.NODE_4482_length_28773_cov_16.773092.1	GO:0005886	plasma membrane	cellular_component
evm.model.NODE_2455_length_42508_cov_17.211628.4	GO:0009735	response to cytokinin	biological_process
evm.model.NODE_9743_length_11875_cov_17.767875.2	GO:0043130	ubiquitin binding	molecular_function
evm.model.NODE_667_length_75230_cov_16.826971.3	GO:0022626	cytosolic ribosome	cellular_component
evm.model.NODE_2972_length_38119_cov_17.498105.1	GO:0003676	nucleic acid binding	molecular_function
evm.model.NODE_10945_length_9620_cov_16.594859.2	GO:0004553	hydrolase activity, hydrolyzing O-glycosyl compounds	molecular_function
evm.model.NODE_5980_length_22313_cov_16.531777.2	GO:0004497	monooxygenase activity	molecular_function
evm.model.NODE_58_length_137374_cov_18.707629.8	GO:0005634	nucleus	cellular_component
evm.model.NODE_6863_length_19351_cov_12.830628.1	GO:0045177	apical part of cell	cellular_component
evm.model.NODE_5634_length_23701_cov_17.466446.1	GO:0005886	plasma membrane	cellular_component
evm.model.NODE_1773_length_50129_cov_466.074917.2	GO:0022900	electron transport chain	biological_process
evm.model.NODE_20423_length_1367_cov_0.826613.1	GO:0006265	DNA topological change	biological_process
evm.model.NODE_7766_length_16647_cov_17.565738.1	GO:0003824	catalytic activity	molecular_function
evm.model.NODE_3117_length_37024_cov_16.747026.4	GO:0003824	catalytic activity	molecular_function
evm.model.NODE_1259_length_58387_cov_17.196704.4	GO:0005886	plasma membrane	cellular_component
evm.model.NODE_6234_length_21445_cov_16.122760.1	GO:0004497	monooxygenase activity	molecular_function
evm.model.NODE_6271_length_21342_cov_17.328918.3	GO:0005515	protein binding	molecular_function
evm.model.NODE_749_length_72249_cov_17.369651.1	GO:0005730	nucleolus	cellular_component
evm.model.NODE_4951_length_26533_cov_13.899152.1	GO:0005737	cytoplasm	cellular_component
evm.model.NODE_9027_length_13457_cov_15.271493.1	GO:0009793	embryo development ending in seed dormancy	biological_process
evm.model.NODE_4008_length_31235_cov_16.351067.4	GO:0048226	Casparian strip	cellular_component
evm.model.NODE_6304_length_21237_cov_16.388205.1	GO:0016787	hydrolase activity	molecular_function
evm.model.NODE_3380_length_35058_cov_17.150869.3	GO:0000413	protein peptidyl-prolyl isomerization	biological_process
evm.model.NODE_1764_length_50185_cov_15.622418.1	GO:0048226	Casparian strip	cellular_component
evm.model.NODE_1579_length_52815_cov_18.138836.8	GO:0015979	photosynthesis	biological_process
evm.model.NODE_11182_length_9231_cov_16.101714.1	GO:0019904	protein domain specific binding	molecular_function
evm.model.NODE_10981_length_9556_cov_15.876975.2	GO:0080054	low-affinity nitrate transmembrane transporter activity	molecular_function
evm.model.NODE_6973_length_19040_cov_15.183154.2	GO:0016020	membrane	cellular_component
evm.model.NODE_4333_length_29500_cov_14.451844.1	GO:0046872	metal ion binding	molecular_function
evm.model.NODE_6106_length_21825_cov_15.047424.2	GO:0016301	kinase activity	molecular_function
evm.model.NODE_1831_length_49494_cov_16.819191.6	GO:0002215	defense response to nematode	biological_process
evm.model.NODE_3653_length_33370_cov_17.292693.2	GO:0005524	ATP binding	molecular_function
evm.model.NODE_9416_length_12596_cov_9.847943.2	GO:0002215	defense response to nematode	biological_process
evm.model.NODE_1042_length_63353_cov_16.970471.2	GO:0005515	protein binding	molecular_function
evm.model.NODE_21504_length_1138_cov_1.389713.2	GO:0006796	phosphate-containing compound metabolic process	biological_process
evm.model.NODE_3533_length_34089_cov_16.995819.1	GO:0005515	protein binding	molecular_function
evm.model.NODE_5249_length_25241_cov_18.112806.3	GO:0005886	plasma membrane	cellular_component
evm.model.NODE_6286_length_21278_cov_16.603518.1	GO:0071949	FAD binding	molecular_function
evm.model.NODE_7757_length_16678_cov_14.390550.1	GO:0046872	metal ion binding	molecular_function
evm.model.NODE_2001_length_47473_cov_16.828412.1	GO:0005515	protein binding	molecular_function
evm.model.NODE_1434_length_54938_cov_16.359508.3	GO:0006633	fatty acid biosynthetic process	biological_process
evm.model.NODE_11973_length_7944_cov_18.642574.1	GO:0005634	nucleus	cellular_component
evm.model.NODE_3024_length_37719_cov_17.870159.1	GO:0005794	Golgi apparatus	cellular_component
evm.model.NODE_35762_length_451_cov_0.348765.1	GO:0015078	proton transmembrane transporter activity	molecular_function
evm.model.NODE_6747_length_19781_cov_14.715478.1	GO:0055085	transmembrane transport	biological_process
evm.model.NODE_10484_length_10450_cov_11.578901.2	GO:0005515	protein binding	molecular_function
evm.model.NODE_17372_length_2514_cov_3.165899.2	GO:0005886	plasma membrane	cellular_component
evm.model.NODE_1845_length_49344_cov_15.308125.2	GO:0016788	hydrolase activity, acting on ester bonds	molecular_function
evm.model.NODE_76_length_130512_cov_16.801572.14	GO:0005730	nucleolus	cellular_component
evm.model.NODE_6649_length_20098_cov_18.621451.1	GO:0051287	NAD binding	molecular_function
evm.model.NODE_1782_length_50009_cov_16.487430.2	GO:0046961	proton-transporting ATPase activity, rotational mechanism	molecular_function
evm.model.NODE_1527_length_53527_cov_18.146592.4	GO:0005783	endoplasmic reticulum	cellular_component
evm.model.NODE_3953_length_31496_cov_15.262775.5	GO:0005634	nucleus	cellular_component
evm.model.NODE_1140_length_60889_cov_533.244725.10	GO:0048038	quinone binding	molecular_function
evm.model.NODE_3117_length_37024_cov_16.747026.3	GO:0050826	response to freezing	biological_process
evm.model.NODE_1130_length_61077_cov_16.398097.4	GO:0080156	mitochondrial mRNA modification	biological_process
evm.model.NODE_4559_length_28348_cov_17.639063.2	GO:0016787	hydrolase activity	molecular_function
evm.model.NODE_16530_length_3042_cov_2.437393.3	GO:0032264	IMP salvage	biological_process
evm.model.NODE_1039_length_63409_cov_19.018710.4	GO:0004857	enzyme inhibitor activity	molecular_function
evm.model.NODE_1612_length_52381_cov_18.376258.6	GO:0016301	kinase activity	molecular_function
evm.model.NODE_2159_length_45363_cov_15.250044.1	GO:0016706	2-oxoglutarate-dependent dioxygenase activity	molecular_function
evm.model.NODE_2607_length_41078_cov_16.292008.1	GO:0000062	fatty-acyl-CoA binding	molecular_function
evm.model.NODE_1026_length_63632_cov_16.658405.3	GO:0003729	mRNA binding	molecular_function
evm.model.NODE_2212_length_44827_cov_16.456174.1	GO:0005634	nucleus	cellular_component
evm.model.NODE_3652_length_33377_cov_17.180090.4	GO:0002215	defense response to nematode	biological_process
evm.model.NODE_1619_length_52182_cov_15.029911.2	GO:0005509	calcium ion binding	molecular_function
evm.model.NODE_768_length_71781_cov_24.163648.4	GO:0000166	nucleotide binding	molecular_function
evm.model.NODE_2055_length_46734_cov_17.081962.5	GO:0003924	GTPase activity	molecular_function
evm.model.NODE_1193_length_59856_cov_16.594033.4	GO:0015297	antiporter activity	molecular_function
evm.model.NODE_17917_length_2239_cov_3.195549.4	GO:0016021	integral component of membrane	cellular_component
evm.model.NODE_548_length_80254_cov_16.933793.4	GO:0005886	plasma membrane	cellular_component
evm.model.NODE_2338_length_43593_cov_15.422905.4	GO:0005840	ribosome	cellular_component
evm.model.NODE_8468_length_14774_cov_16.893630.2	GO:0010492	maintenance of shoot apical meristem identity	biological_process
evm.model.NODE_14621_length_4606_cov_31.088413.1	GO:0018024	histone-lysine N-methyltransferase activity	molecular_function
evm.model.NODE_796_length_70580_cov_17.069507.5	GO:0005524	ATP binding	molecular_function
evm.model.NODE_2294_length_43975_cov_16.098226.3	GO:0010043	response to zinc ion	biological_process
evm.model.NODE_884_length_67838_cov_17.943288.3	GO:0005516	calmodulin binding	molecular_function
evm.model.NODE_108_length_123130_cov_16.330569.9	GO:0048226	Casparian strip	cellular_component
evm.model.NODE_1276_length_58021_cov_16.631050.5	GO:0030139	endocytic vesicle	cellular_component
evm.model.NODE_7144_length_18502_cov_14.326912.1	GO:0003723	RNA binding	molecular_function
evm.model.NODE_6155_length_21676_cov_16.441598.1	GO:0005730	nucleolus	cellular_component
evm.model.NODE_9446_length_12537_cov_16.281467.1	GO:0005739	mitochondrion	cellular_component
evm.model.NODE_2495_length_42101_cov_18.064183.2	GO:0006468	protein phosphorylation	biological_process
evm.model.NODE_1116_length_61527_cov_17.782524.1	GO:0045177	apical part of cell	cellular_component
evm.model.NODE_6690_length_19978_cov_17.818599.1	GO:0003677	DNA binding	molecular_function
evm.model.NODE_4000_length_31262_cov_16.074514.2	GO:0071805	potassium ion transmembrane transport	biological_process
evm.model.NODE_8445_length_14816_cov_17.673565.1	GO:0005730	nucleolus	cellular_component
evm.model.NODE_1103_length_61808_cov_16.238858.5	GO:0006302	double-strand break repair	biological_process
evm.model.NODE_5212_length_25370_cov_14.501486.2	GO:0097602	cullin family protein binding	molecular_function
evm.model.NODE_6978_length_19025_cov_17.234681.1	GO:0045324	late endosome to vacuole transport	biological_process
evm.model.NODE_435_length_86637_cov_18.200497.1	GO:0005730	nucleolus	cellular_component
evm.model.NODE_5408_length_24580_cov_17.797039.1	GO:0016020	membrane	cellular_component
evm.model.NODE_187_length_108228_cov_17.004625.7	GO:0019904	protein domain specific binding	molecular_function
evm.model.NODE_9890_length_11596_cov_17.119452.1	GO:0006468	protein phosphorylation	biological_process
evm.model.NODE_3310_length_35536_cov_14.789432.2	GO:0004499	N,N-dimethylaniline monooxygenase activity	molecular_function
evm.model.NODE_5478_length_24307_cov_15.709760.2	GO:0080092	regulation of pollen tube growth	biological_process
evm.model.NODE_4132_length_30520_cov_17.979173.1	GO:0004842	ubiquitin-protein transferase activity	molecular_function
evm.model.NODE_3110_length_37098_cov_20.379460.1	GO:0043565	sequence-specific DNA binding	molecular_function
evm.model.NODE_2224_length_44699_cov_15.951247.2	GO:0005515	protein binding	molecular_function
evm.model.NODE_7153_length_18465_cov_17.789999.1	GO:0019005	SCF ubiquitin ligase complex	cellular_component
evm.model.NODE_47_length_142606_cov_17.765355.10	GO:0005634	nucleus	cellular_component
evm.model.NODE_462_length_85169_cov_16.211343.3	GO:0006457	protein folding	biological_process
evm.model.NODE_18398_length_2005_cov_28.554313.1	GO:0048226	Casparian strip	cellular_component
evm.model.NODE_2421_length_42830_cov_16.751985.2	GO:0005515	protein binding	molecular_function
evm.model.NODE_17372_length_2514_cov_3.165899.3	GO:0005975	carbohydrate metabolic process	biological_process
evm.model.NODE_8659_length_14266_cov_14.347620.1	GO:0005634	nucleus	cellular_component
evm.model.NODE_270_length_98253_cov_17.426258.9	GO:0016757	transferase activity, transferring glycosyl groups	molecular_function
evm.model.NODE_576_length_79021_cov_17.519976.4	GO:0016567	protein ubiquitination	biological_process
evm.model.NODE_26252_length_683_cov_1.814748.1	GO:0006412	translation	biological_process
evm.model.NODE_2736_length_40038_cov_16.924031.2	GO:0016491	oxidoreductase activity	molecular_function
evm.model.NODE_209_length_105266_cov_16.713560.3	GO:0005694	chromosome	cellular_component
evm.model.NODE_539_length_80546_cov_16.997749.7	GO:0016765	transferase activity, transferring alkyl or aryl (other than methyl) groups	molecular_function
evm.model.NODE_2961_length_38209_cov_16.776929.3	GO:0045324	late endosome to vacuole transport	biological_process
evm.model.NODE_2267_length_44280_cov_16.853124.2	GO:0005634	nucleus	cellular_component
evm.model.NODE_7970_length_16103_cov_15.250814.1	GO:0047429	nucleoside-triphosphate diphosphatase activity	molecular_function
evm.model.NODE_72_length_132222_cov_16.292994.2	GO:0009819	drought recovery	biological_process
evm.model.NODE_856_length_68694_cov_17.687649.2	GO:0015276	ligand-gated ion channel activity	molecular_function
evm.model.NODE_10951_length_9613_cov_17.948661.1	GO:0005515	protein binding	molecular_function
evm.model.NODE_14070_length_5196_cov_16.515289.1	GO:0005515	protein binding	molecular_function
evm.model.NODE_7061_length_18792_cov_13.217734.2	GO:0003677	DNA binding	molecular_function
evm.model.NODE_4273_length_29790_cov_15.064323.1	GO:0004553	hydrolase activity, hydrolyzing O-glycosyl compounds	molecular_function
evm.model.NODE_9594_length_12205_cov_4.160954.7	GO:0005774	vacuolar membrane	cellular_component
evm.model.NODE_682_length_74861_cov_76.233294.2	GO:0045177	apical part of cell	cellular_component
evm.model.NODE_281_length_97564_cov_15.841539.1	GO:0004861	cyclin-dependent protein serine/threonine kinase inhibitor activity	molecular_function
evm.model.NODE_1069_length_62656_cov_16.898335.3	GO:0055085	transmembrane transport	biological_process
evm.model.NODE_302_length_95114_cov_17.872867.11	GO:0005886	plasma membrane	cellular_component
evm.model.NODE_5799_length_23044_cov_16.207226.4	GO:0016020	membrane	cellular_component
evm.model.NODE_1271_length_58083_cov_16.667041.6	GO:0005886	plasma membrane	cellular_component
evm.model.NODE_448_length_85793_cov_16.961782.2	GO:0009228	thiamine biosynthetic process	biological_process
evm.model.NODE_4674_length_27779_cov_16.938160.1	GO:0009793	embryo development ending in seed dormancy	biological_process
evm.model.NODE_2567_length_41428_cov_16.076487.1	GO:0009793	embryo development ending in seed dormancy	biological_process
evm.model.NODE_4514_length_28589_cov_19.127609.4	GO:0016021	integral component of membrane	cellular_component
evm.model.NODE_5368_length_24735_cov_17.579039.1	GO:0005525	GTP binding	molecular_function
evm.model.NODE_158_length_111865_cov_17.838721.11	GO:0007018	microtubule-based movement	biological_process
evm.model.NODE_79_length_129987_cov_16.608555.3	GO:0006032	chitin catabolic process	biological_process
evm.model.NODE_186_length_108268_cov_17.000259.7	GO:0044183	protein folding chaperone	molecular_function
evm.model.NODE_3370_length_35116_cov_18.430964.2	GO:0009507	plastid	cellular_component
evm.model.NODE_11488_length_8734_cov_15.863483.1	GO:0009793	embryo development ending in seed dormancy	biological_process
evm.model.NODE_1391_length_55676_cov_15.761832.1	GO:0003677	DNA binding	molecular_function
evm.model.NODE_109_length_122659_cov_18.251657.8	GO:0009506	plasmodesma	cellular_component
evm.model.NODE_4747_length_27434_cov_17.585601.1	GO:0007018	microtubule-based movement	biological_process
evm.model.NODE_6537_length_20425_cov_16.704355.2	GO:0005730	nucleolus	cellular_component
evm.model.NODE_1934_length_48245_cov_17.109481.5	GO:0005634	nucleus	cellular_component
evm.model.NODE_190_length_107896_cov_16.846988.3	GO:0009507	plastid	cellular_component
evm.model.NODE_14070_length_5196_cov_16.515289.1	GO:0019762	glucosinolate catabolic process	biological_process
evm.model.NODE_37314_length_419_cov_0.458904.1	GO:0055085	transmembrane transport	biological_process
evm.model.NODE_9879_length_11624_cov_18.011568.1	GO:0005669	transcription factor TFIID complex	cellular_component
evm.model.NODE_610_length_77641_cov_16.986286.4	GO:0005524	ATP binding	molecular_function
evm.model.NODE_1371_length_56115_cov_15.106094.3	GO:0006979	response to oxidative stress	biological_process
evm.model.NODE_2450_length_42576_cov_18.355509.3	GO:0030139	endocytic vesicle	cellular_component
evm.model.NODE_16497_length_3065_cov_0.318924.1	GO:0006313	transposition, DNA-mediated	biological_process
evm.model.NODE_172_length_109923_cov_18.227240.2	GO:0033014	tetrapyrrole biosynthetic process	biological_process
evm.model.NODE_827_length_69661_cov_18.656772.5	GO:0045177	apical part of cell	cellular_component
evm.model.NODE_3970_length_31451_cov_17.685640.4	GO:0043621	protein self-association	molecular_function
evm.model.NODE_6537_length_20425_cov_16.704355.2	GO:0006468	protein phosphorylation	biological_process
evm.model.NODE_2552_length_41567_cov_17.017978.1	GO:0016554	cytidine to uridine editing	biological_process
evm.model.NODE_286_length_96841_cov_17.209783.8	GO:0005515	protein binding	molecular_function
evm.model.NODE_118_length_119658_cov_18.997691.9	GO:0010026	trichome differentiation	biological_process
evm.model.NODE_2772_length_39753_cov_18.647277.6	GO:0006418	tRNA aminoacylation for protein translation	biological_process
evm.model.NODE_6286_length_21278_cov_16.603518.1	GO:0005515	protein binding	molecular_function
evm.model.NODE_9368_length_12701_cov_18.716081.1	GO:0003924	GTPase activity	molecular_function
evm.model.NODE_598_length_78156_cov_16.557152.5	GO:0003729	mRNA binding	molecular_function
evm.model.NODE_11685_length_8404_cov_18.873626.1	GO:0005634	nucleus	cellular_component
evm.model.NODE_538_length_80550_cov_16.047287.9	GO:0022626	cytosolic ribosome	cellular_component
evm.model.NODE_78_length_130081_cov_17.074988.7	GO:0004722	protein serine/threonine phosphatase activity	molecular_function
evm.model.NODE_16270_length_3222_cov_2.244265.1	GO:0005739	mitochondrion	cellular_component
evm.model.NODE_1076_length_62406_cov_16.634628.2	GO:0003676	nucleic acid binding	molecular_function
evm.model.NODE_2735_length_40041_cov_16.725836.5	GO:0009705	plant-type vacuole membrane	cellular_component
evm.model.NODE_2868_length_38922_cov_16.658255.2	GO:0008146	sulfotransferase activity	molecular_function
evm.model.NODE_33921_length_500_cov_1.715818.1	GO:0005524	ATP binding	molecular_function
evm.model.NODE_2324_length_43756_cov_14.673497.3	GO:0005506	iron ion binding	molecular_function
evm.model.NODE_3099_length_37217_cov_17.380291.2	GO:0009507	plastid	cellular_component
evm.model.NODE_12155_length_7675_cov_16.966746.1	GO:0046872	metal ion binding	molecular_function
evm.model.NODE_4751_length_27419_cov_18.441448.1	GO:0015183	L-aspartate transmembrane transporter activity	molecular_function
evm.model.NODE_2832_length_39202_cov_17.420755.3	GO:0014065	phosphatidylinositol 3-kinase signaling	biological_process
evm.model.NODE_1849_length_49278_cov_17.845761.3	GO:0016788	hydrolase activity, acting on ester bonds	molecular_function
evm.model.NODE_4018_length_31186_cov_525.532116.3	GO:0008137	NADH dehydrogenase (ubiquinone) activity	molecular_function
evm.model.NODE_1207_length_59561_cov_18.142494.7	GO:0010026	trichome differentiation	biological_process
evm.model.NODE_158_length_111865_cov_17.838721.5	GO:0005737	cytoplasm	cellular_component
evm.model.NODE_10295_length_10809_cov_15.552050.1	GO:0005730	nucleolus	cellular_component
evm.model.NODE_6560_length_20361_cov_14.970446.1	GO:0003735	structural constituent of ribosome	molecular_function
evm.model.NODE_230_length_101907_cov_16.874779.6	GO:0005694	chromosome	cellular_component
evm.model.NODE_1129_length_61093_cov_18.620477.7	GO:0003727	single-stranded RNA binding	molecular_function
evm.model.NODE_10784_length_9885_cov_17.459828.1	GO:0020037	heme binding	molecular_function
evm.model.NODE_743_length_72611_cov_15.619116.3	GO:0008408	3-5 exonuclease activity	molecular_function
evm.model.NODE_5479_length_24302_cov_18.804716.3	GO:0080054	low-affinity nitrate transmembrane transporter activity	molecular_function
evm.model.NODE_9531_length_12349_cov_13.290460.1	GO:0005515	protein binding	molecular_function
evm.model.NODE_5876_length_22717_cov_17.769588.4	GO:0005886	plasma membrane	cellular_component
evm.model.NODE_7453_length_17508_cov_16.807951.1	GO:0048193	Golgi vesicle transport	biological_process
evm.model.NODE_876_length_68107_cov_17.301280.2	GO:0030170	pyridoxal phosphate binding	molecular_function
evm.model.NODE_11049_length_9435_cov_11.235926.1	GO:0015108	chloride transmembrane transporter activity	molecular_function
evm.model.NODE_2419_length_42845_cov_17.701671.3	GO:0016788	hydrolase activity, acting on ester bonds	molecular_function
evm.model.NODE_9385_length_12662_cov_16.912246.1	GO:0002215	defense response to nematode	biological_process
evm.model.NODE_628_length_76640_cov_15.872531.3	GO:0008964	phosphoenolpyruvate carboxylase activity	molecular_function
evm.model.NODE_413_length_87883_cov_17.394492.6	GO:0016887	ATPase activity	molecular_function
evm.model.NODE_333_length_93354_cov_16.670836.8	GO:0006468	protein phosphorylation	biological_process
evm.model.NODE_720_length_73635_cov_16.857730.1	GO:0004672	protein kinase activity	molecular_function
evm.model.NODE_672_length_75166_cov_18.389278.9	GO:0003727	single-stranded RNA binding	molecular_function
evm.model.NODE_1442_length_54848_cov_15.592295.1	GO:0004663	Rab geranylgeranyltransferase activity	molecular_function
evm.model.NODE_385_length_89620_cov_15.703552.3	GO:0003899	DNA-directed 5-3 RNA polymerase activity	molecular_function
evm.model.NODE_2913_length_38526_cov_17.252663.1	GO:0006810	transport	biological_process
evm.model.NODE_6785_length_19625_cov_17.780542.1	GO:0016301	kinase activity	molecular_function
evm.model.NODE_2188_length_45106_cov_16.024300.1	GO:0005739	mitochondrion	cellular_component
evm.model.NODE_15465_length_3829_cov_17.684225.1	GO:0016301	kinase activity	molecular_function
evm.model.NODE_78_length_130081_cov_17.074988.2	GO:0048226	Casparian strip	cellular_component
evm.model.NODE_5092_length_25885_cov_16.116119.2	GO:0005524	ATP binding	molecular_function
evm.model.NODE_94_length_127280_cov_16.836048.6	GO:0005634	nucleus	cellular_component
evm.model.NODE_2417_length_42856_cov_16.510145.2	GO:0005525	GTP binding	molecular_function
evm.model.NODE_16314_length_3183_cov_2.539594.2	GO:0070208	protein heterotrimerization	biological_process
evm.model.NODE_1755_length_50303_cov_17.009825.2	GO:0005516	calmodulin binding	molecular_function
evm.model.NODE_4541_length_28469_cov_16.562593.2	GO:0005515	protein binding	molecular_function
evm.model.NODE_924_length_66626_cov_17.641032.5	GO:0016021	integral component of membrane	cellular_component
evm.model.NODE_2201_length_45011_cov_18.806991.3	GO:0004663	Rab geranylgeranyltransferase activity	molecular_function
evm.model.NODE_6311_length_21220_cov_16.193619.1	GO:0003723	RNA binding	molecular_function
evm.model.NODE_2091_length_46323_cov_15.850831.1	GO:0042545	cell wall modification	biological_process
evm.model.NODE_814_length_70107_cov_16.089454.6	GO:0030246	carbohydrate binding	molecular_function
evm.model.NODE_1368_length_56159_cov_16.421134.2	GO:0004425	indole-3-glycerol-phosphate synthase activity	molecular_function
evm.model.NODE_456_length_85625_cov_17.723058.1	GO:0002215	defense response to nematode	biological_process
evm.model.NODE_7301_length_17974_cov_17.303412.1	GO:0016307	phosphatidylinositol phosphate kinase activity	molecular_function
evm.model.NODE_505_length_82281_cov_17.661429.3	GO:0048497	maintenance of floral organ identity	biological_process
evm.model.NODE_2250_length_44444_cov_17.767809.1	GO:0009793	embryo development ending in seed dormancy	biological_process
evm.model.NODE_134_length_115803_cov_17.940904.4	GO:0006511	ubiquitin-dependent protein catabolic process	biological_process
evm.model.NODE_948_length_65839_cov_17.626248.1	GO:0010445	nuclear dicing body	cellular_component
evm.model.NODE_10016_length_11368_cov_15.002580.1	GO:0016567	protein ubiquitination	biological_process
evm.model.NODE_1989_length_47628_cov_15.932296.3	GO:0051603	proteolysis involved in cellular protein catabolic process	biological_process
evm.model.NODE_1406_length_55412_cov_17.052636.2	GO:0006355	regulation of transcription, DNA-templated	biological_process
evm.model.NODE_2457_length_42468_cov_18.124182.2	GO:0030126	COPI vesicle coat	cellular_component
evm.model.NODE_3551_length_33998_cov_16.886452.3	GO:0055085	transmembrane transport	biological_process
evm.model.NODE_1303_length_57329_cov_16.007884.3	GO:0051571	positive regulation of histone H3-K4 methylation	biological_process
evm.model.NODE_11976_length_7937_cov_9.390269.1	GO:0005773	vacuole	cellular_component
evm.model.NODE_1326_length_56820_cov_17.414848.1	GO:0003682	chromatin binding	molecular_function
evm.model.NODE_2715_length_40147_cov_17.362644.3	GO:0005544	calcium-dependent phospholipid binding	molecular_function
evm.model.NODE_9423_length_12579_cov_18.393913.1	GO:0005794	Golgi apparatus	cellular_component
evm.model.NODE_2567_length_41428_cov_16.076487.1	GO:0003735	structural constituent of ribosome	molecular_function
evm.model.NODE_2085_length_46362_cov_16.723478.2	GO:0003735	structural constituent of ribosome	molecular_function
evm.model.NODE_9162_length_13154_cov_18.319490.1	GO:0005730	nucleolus	cellular_component
evm.model.NODE_423_length_87293_cov_18.474853.1	GO:0004857	enzyme inhibitor activity	molecular_function
evm.model.NODE_8383_length_14937_cov_15.691560.3	GO:0009055	electron transfer activity	molecular_function
evm.model.NODE_41_length_149715_cov_16.795030.11	GO:0051082	unfolded protein binding	molecular_function
evm.model.NODE_6128_length_21741_cov_15.846396.1	GO:0002215	defense response to nematode	biological_process
evm.model.NODE_13761_length_5533_cov_17.668147.1	GO:0019005	SCF ubiquitin ligase complex	cellular_component
evm.model.NODE_7189_length_18333_cov_16.391409.2	GO:0005515	protein binding	molecular_function
evm.model.NODE_5481_length_24287_cov_19.175538.1	GO:0009736	cytokinin-activated signaling pathway	biological_process
evm.model.NODE_10789_length_9876_cov_15.634219.1	GO:0010262	somatic embryogenesis	biological_process
evm.model.NODE_16979_length_2747_cov_2.762595.3	GO:0003697	single-stranded DNA binding	molecular_function
evm.model.NODE_6072_length_21924_cov_17.852227.1	GO:0016020	membrane	cellular_component
evm.model.NODE_9242_length_12979_cov_17.945300.1	GO:0016021	integral component of membrane	cellular_component
evm.model.NODE_3781_length_32544_cov_17.369837.1	GO:0031262	Ndc80 complex	cellular_component
evm.model.NODE_1713_length_50945_cov_16.201425.2	GO:0005783	endoplasmic reticulum	cellular_component
evm.model.NODE_3531_length_34093_cov_16.449008.2	GO:0043531	ADP binding	molecular_function
evm.model.NODE_2329_length_43704_cov_15.671983.3	GO:0005634	nucleus	cellular_component
evm.model.NODE_8881_length_13755_cov_13.708321.2	GO:0009736	cytokinin-activated signaling pathway	biological_process
evm.model.NODE_957_length_65691_cov_17.394683.6	GO:0006468	protein phosphorylation	biological_process
evm.model.NODE_3874_length_31968_cov_16.721083.2	GO:0004325	ferrochelatase activity	molecular_function
evm.model.NODE_9105_length_13284_cov_37.121456.1	GO:0003677	DNA binding	molecular_function
evm.model.NODE_28_length_157650_cov_16.533008.5	GO:0005886	plasma membrane	cellular_component
evm.model.NODE_4521_length_28567_cov_16.805556.1	GO:0016554	cytidine to uridine editing	biological_process
evm.model.NODE_946_length_65913_cov_17.739489.1	GO:0014065	phosphatidylinositol 3-kinase signaling	biological_process
evm.model.NODE_18707_length_1890_cov_2.032331.1	GO:0009507	plastid	cellular_component
evm.model.NODE_4096_length_30683_cov_18.077333.1	GO:0005515	protein binding	molecular_function
evm.model.NODE_6153_length_21680_cov_17.039113.1	GO:1901527	abscisic acid-activated signaling pathway involved in stomatal movement	biological_process
evm.model.NODE_2264_length_44305_cov_16.610213.3	GO:0006508	proteolysis	biological_process
evm.model.NODE_2946_length_38301_cov_16.462723.1	GO:0048226	Casparian strip	cellular_component
evm.model.NODE_700_length_74304_cov_15.120145.4	GO:0052667	phosphomethylethanolamine N-methyltransferase activity	molecular_function
evm.model.NODE_1468_length_54485_cov_17.111078.4	GO:0005829	cytosol	cellular_component
evm.model.NODE_1483_length_54245_cov_16.423242.2	GO:0000373	Group II intron splicing	biological_process
evm.model.NODE_377_length_90102_cov_19.176260.2	GO:0009507	plastid	cellular_component
evm.model.NODE_2115_length_46020_cov_16.861874.4	GO:0016757	transferase activity, transferring glycosyl groups	molecular_function
evm.model.NODE_997_length_64518_cov_16.560932.3	GO:0005515	protein binding	molecular_function
evm.model.NODE_1043_length_63349_cov_17.317579.4	GO:0005524	ATP binding	molecular_function
evm.model.NODE_975_length_65144_cov_17.277635.5	GO:0009414	response to water deprivation	biological_process
evm.model.NODE_1021_length_63750_cov_15.619037.3	GO:0042802	identical protein binding	molecular_function
evm.model.NODE_23504_length_890_cov_37.094364.1	GO:0016757	transferase activity, transferring glycosyl groups	molecular_function
evm.model.NODE_130_length_116561_cov_17.349881.13	GO:0050826	response to freezing	biological_process
evm.model.NODE_6323_length_21182_cov_19.171883.2	GO:0048226	Casparian strip	cellular_component
evm.model.NODE_3260_length_35904_cov_15.466613.5	GO:0071456	cellular response to hypoxia	biological_process
evm.model.NODE_1485_length_54231_cov_15.713810.3	GO:0005730	nucleolus	cellular_component
evm.model.NODE_177_length_109219_cov_17.277711.2	GO:0048226	Casparian strip	cellular_component
evm.model.NODE_11341_length_8968_cov_17.422916.1	GO:0002215	defense response to nematode	biological_process
evm.model.NODE_1166_length_60386_cov_17.494150.2	GO:0005525	GTP binding	molecular_function
evm.model.NODE_10447_length_10521_cov_15.666442.1	GO:0005634	nucleus	cellular_component
evm.model.NODE_349_length_92110_cov_18.156192.4	GO:0000272	polysaccharide catabolic process	biological_process
evm.model.NODE_1399_length_55512_cov_16.850754.5	GO:0016021	integral component of membrane	cellular_component
evm.model.NODE_2674_length_40493_cov_18.172298.1	GO:0005829	cytosol	cellular_component
evm.model.NODE_1742_length_50492_cov_16.590231.3	GO:0009507	plastid	cellular_component
evm.model.NODE_23470_length_894_cov_0.870926.1	GO:0007165	signal transduction	biological_process
evm.model.NODE_844_length_69086_cov_15.845647.3	GO:0003677	DNA binding	molecular_function
evm.model.NODE_4706_length_27616_cov_18.835316.5	GO:0009735	response to cytokinin	biological_process
evm.model.NODE_3505_length_34295_cov_15.803559.1	GO:0048046	apoplast	cellular_component
evm.model.NODE_3935_length_31621_cov_18.106274.4	GO:0002215	defense response to nematode	biological_process
evm.model.NODE_158_length_111865_cov_17.838721.9	GO:0005829	cytosol	cellular_component
evm.model.NODE_956_length_65692_cov_17.625013.3	GO:0005739	mitochondrion	cellular_component
evm.model.NODE_893_length_67554_cov_14.620567.4	GO:0016021	integral component of membrane	cellular_component
evm.model.NODE_478_length_84698_cov_18.982949.5	GO:0003924	GTPase activity	molecular_function
evm.model.NODE_2486_length_42160_cov_15.392311.6	GO:0005694	chromosome	cellular_component
evm.model.NODE_1004_length_64393_cov_17.378645.6	GO:0101031	chaperone complex	cellular_component
evm.model.NODE_661_length_75376_cov_17.645975.1	GO:0000148	1,3-beta-D-glucan synthase complex	cellular_component
evm.model.NODE_2242_length_44499_cov_16.463558.5	GO:0080156	mitochondrial mRNA modification	biological_process
evm.model.NODE_874_length_68125_cov_16.666902.1	GO:0005789	endoplasmic reticulum membrane	cellular_component
evm.model.NODE_1057_length_62830_cov_16.712055.5	GO:0045177	apical part of cell	cellular_component
evm.model.NODE_638_length_76359_cov_16.464188.4	GO:0005730	nucleolus	cellular_component
evm.model.NODE_6799_length_19576_cov_17.325312.1	GO:0010026	trichome differentiation	biological_process
evm.model.NODE_42_length_148659_cov_17.877885.3	GO:0010445	nuclear dicing body	cellular_component
evm.model.NODE_12390_length_7309_cov_9.108326.1	GO:0005886	plasma membrane	cellular_component
evm.model.NODE_5739_length_23280_cov_16.591500.3	GO:0016746	transferase activity, transferring acyl groups	molecular_function
evm.model.NODE_11148_length_9292_cov_11.544244.1	GO:0002215	defense response to nematode	biological_process
evm.model.NODE_4318_length_29564_cov_17.721881.3	GO:0006355	regulation of transcription, DNA-templated	biological_process
evm.model.NODE_2846_length_39098_cov_17.786585.3	GO:0048226	Casparian strip	cellular_component
evm.model.NODE_3256_length_35925_cov_16.518185.4	GO:0004612	phosphoenolpyruvate carboxykinase (ATP) activity	molecular_function
evm.model.NODE_2333_length_43652_cov_17.287536.1	GO:0005886	plasma membrane	cellular_component
evm.model.NODE_13311_length_6091_cov_17.690812.2	GO:0016853	isomerase activity	molecular_function
evm.model.NODE_901_length_67276_cov_17.952241.6	GO:0005524	ATP binding	molecular_function
evm.model.NODE_19394_length_1635_cov_3.615385.1	GO:0051536	iron-sulfur cluster binding	molecular_function
evm.model.NODE_946_length_65913_cov_17.739489.7	GO:0006526	arginine biosynthetic process	biological_process
evm.model.NODE_27_length_157651_cov_17.101153.5	GO:0005634	nucleus	cellular_component
evm.model.NODE_7710_length_16788_cov_19.728888.2	GO:0016706	2-oxoglutarate-dependent dioxygenase activity	molecular_function
evm.model.NODE_40_length_150325_cov_16.917935.14	GO:0010043	response to zinc ion	biological_process
evm.model.NODE_11919_length_8031_cov_20.019357.1	GO:0009737	response to abscisic acid	biological_process
evm.model.NODE_10238_length_10925_cov_17.824597.1	GO:0016301	kinase activity	molecular_function
evm.model.NODE_2321_length_43772_cov_14.998465.3	GO:0005524	ATP binding	molecular_function
evm.model.NODE_5235_length_25287_cov_15.835374.3	GO:0016554	cytidine to uridine editing	biological_process
evm.model.NODE_900_length_67282_cov_17.142298.5	GO:0005730	nucleolus	cellular_component
evm.model.NODE_1241_length_58869_cov_16.011133.1	GO:0005777	peroxisome	cellular_component
[truncated: 55,939 more rows]
