# Supplementary material for: First De Novo genome assembly and characterization of Gaultheria prostrata
Source: Front Plant Sci. 2024 Oct 29;15:1456102. doi: 10.3389/fpls.2024.1456102 (PMC11554542; doi:10.3389/fpls.2024.1456102)
Supplement: Supplementary file 12 [file Table9.xlsx]

## Sheet: Table S9 Results of GO enrichme
#ID	function	gene number	p-value
GO:0016627	oxidoreductase activity, acting on the CH-CH group of donors	27	0.00321684
GO:0016740	transferase activity	64	1.36164e-14
GO:0016491	oxidoreductase activity	400	0.00225476
GO:0016747	transferase activity, transferring acyl groups other than amino-acyl groups	41	0.0213498
#
GO:0004185	serine-type carboxypeptidase activity	49	0.0247795
GO:0008236	serine-type peptidase activity	85	1.29892e-16
GO:0016787	hydrolase activity	228	0.000406787
#
GO:0016887	ATPase activity	230	8.6285e-15
GO:0003924	GTPase activity	199	7.3166e-43
GO:0016787	hydrolase activity	228	0.000406787
#
GO:0022857	transmembrane transporter activity	303	5.054e-43
GO:0046961	proton-transporting ATPase activity, rotational mechanism	24	0.000885656
#
GO:0016614	oxidoreductase activity, acting on CH-OH group of donors	28	2.37286e-05
GO:0010333	terpene synthase activity	39	0.00486534
GO:0003843	1,3-beta-D-glucan synthase activity	24	0.000885656
GO:0004553	hydrolase activity, hydrolyzing O-glycosyl compounds	222	2.95099e-05
GO:0004601	peroxidase activity	91	0.00054161
GO:0003989	acetyl-CoA carboxylase activity	31	5.77973e-09
GO:0004499	N,N-dimethylaniline monooxygenase activity	27	0.0301751
GO:0016702	oxidoreductase activity, acting on single donors with incorporation of molecular oxygen, incorporation of two atoms of oxygen	34	4.3946e-06
GO:0016747	transferase activity, transferring acyl groups other than amino-acyl groups	41	0.0213498
GO:0003854	3-beta-hydroxy-delta5-steroid dehydrogenase activity	73	2.28349e-15
GO:0016740	transferase activity	64	1.36164e-14
GO:0004185	serine-type carboxypeptidase activity	49	0.0247795
GO:0004523	RNA-DNA hybrid ribonuclease activity	43	0.00600407
GO:0004497	monooxygenase activity	331	8.44159e-129
GO:0016765	transferase activity, transferring alkyl or aryl (other than methyl) groups	24	0.000885656
GO:0008080	N-acetyltransferase activity	46	0.000504768
GO:0016301	kinase activity	846	1.93968e-260
GO:0016853	isomerase activity	26	0.0252125
GO:0008146	sulfotransferase activity	28	0.000427612
GO:0008168	methyltransferase activity	172	5.33586e-05
GO:0008865	fructokinase activity	21	1.09049e-08
GO:0004672	protein kinase activity	794	3.45376e-11
GO:0016760	cellulose synthase (UDP-forming) activity	37	0.000557839
GO:0016757	transferase activity, transferring glycosyl groups	188	0.035787
GO:0008194	UDP-glycosyltransferase activity	48	7.31606e-19
GO:0004222	metalloendopeptidase activity	49	0.00852858
GO:0061630	ubiquitin protein ligase activity	36	0.000475057
GO:0016705	oxidoreductase activity, acting on paired donors, with incorporation or reduction of molecular oxygen	321	3.69718e-20
GO:0016491	oxidoreductase activity	400	0.00225476
GO:0016706	2-oxoglutarate-dependent dioxygenase activity	156	1.82895e-60
GO:0004722	protein serine/threonine phosphatase activity	83	0.000153714
GO:0052861	glucan endo-1,3-beta-glucanase activity, C-3 substituted reducing group	64	1.4529e-25
GO:0004812	aminoacyl-tRNA ligase activity	76	2.71019e-09
GO:0016627	oxidoreductase activity, acting on the CH-CH group of donors	27	0.00321684
GO:0016788	hydrolase activity, acting on ester bonds	235	1.24686e-22
GO:0008236	serine-type peptidase activity	85	1.29892e-16
GO:0016787	hydrolase activity	228	0.000406787
GO:0004386	helicase activity	44	0.004377
GO:0003924	GTPase activity	199	7.3166e-43
GO:0016887	ATPase activity	230	8.6285e-15
GO:0003899	DNA-directed 5-3 RNA polymerase activity	52	0.0114398
GO:0003755	peptidyl-prolyl cis-trans isomerase activity	60	1.39525e-07
GO:0016616	oxidoreductase activity, acting on the CH-OH group of donors, NAD or NADP as acceptor	118	3.98467e-14
GO:0008234	cysteine-type peptidase activity	63	0.000149278
GO:0016758	transferase activity, transferring hexosyl groups	32	7.20161e-06
GO:0000155	phosphorelay sensor kinase activity	29	1.26811e-05
#
GO:0016301	kinase activity	846	1.93968e-260
GO:0008865	fructokinase activity	21	1.09049e-08
GO:0016740	transferase activity	64	1.36164e-14
GO:0000155	phosphorelay sensor kinase activity	29	1.26811e-05
GO:0004672	protein kinase activity	794	3.45376e-11
#
GO:0004601	peroxidase activity	91	0.00054161
GO:0016209	antioxidant activity	26	0.00113786
#
GO:0050661	NADP binding	51	0.000166042
GO:0000166	nucleotide binding	89	0.00404697
#
GO:0004553	hydrolase activity, hydrolyzing O-glycosyl compounds	222	2.95099e-05
GO:0016787	hydrolase activity	228	0.000406787
GO:0052861	glucan endo-1,3-beta-glucanase activity, C-3 substituted reducing group	64	1.4529e-25
#
GO:0016740	transferase activity	64	1.36164e-14
GO:0016757	transferase activity, transferring glycosyl groups	188	0.035787
GO:0008194	UDP-glycosyltransferase activity	48	7.31606e-19
#
GO:0008865	fructokinase activity	21	1.09049e-08
GO:0016301	kinase activity	846	1.93968e-260
GO:0016740	transferase activity	64	1.36164e-14
#
GO:0046872	metal ion binding	345	2.20415e-23
GO:0005509	calcium ion binding	213	7.6395e-14
#
GO:0016740	transferase activity	64	1.36164e-14
GO:0016765	transferase activity, transferring alkyl or aryl (other than methyl) groups	24	0.000885656
#
GO:0003989	acetyl-CoA carboxylase activity	31	5.77973e-09
GO:0004499	N,N-dimethylaniline monooxygenase activity	27	0.0301751
GO:0005507	copper ion binding	78	0.00598043
GO:0004185	serine-type carboxypeptidase activity	49	0.0247795
GO:0004497	monooxygenase activity	331	8.44159e-129
GO:0050661	NADP binding	51	0.000166042
GO:0097602	cullin family protein binding	26	2.46309e-08
GO:0016301	kinase activity	846	1.93968e-260
GO:0030247	polysaccharide binding	52	0.000113909
GO:0016853	isomerase activity	26	0.0252125
GO:0008865	fructokinase activity	21	1.09049e-08
GO:0061630	ubiquitin protein ligase activity	36	0.000475057
GO:0003677	DNA binding	762	0.00520323
GO:0050660	flavin adenine dinucleotide binding	98	0.0001397
GO:0051536	iron-sulfur cluster binding	45	0.0443397
GO:0005515	protein binding	3068	3.81401e-58
GO:0046961	proton-transporting ATPase activity, rotational mechanism	24	0.000885656
GO:0003755	peptidyl-prolyl cis-trans isomerase activity	60	1.39525e-07
GO:0042802	identical protein binding	152	5.67216e-33
GO:0030170	pyridoxal phosphate binding	77	0.00296332
GO:0016491	oxidoreductase activity	400	0.00225476
GO:0010333	terpene synthase activity	39	0.00486534
GO:0016209	antioxidant activity	26	0.00113786
GO:0015267	channel activity	34	3.91156e-14
GO:0004553	hydrolase activity, hydrolyzing O-glycosyl compounds	222	2.95099e-05
GO:0003854	3-beta-hydroxy-delta5-steroid dehydrogenase activity	73	2.28349e-15
GO:0008080	N-acetyltransferase activity	46	0.000504768
GO:0008146	sulfotransferase activity	28	0.000427612
GO:0008194	UDP-glycosyltransferase activity	48	7.31606e-19
GO:0005509	calcium ion binding	213	7.6395e-14
GO:0051287	NAD binding	65	4.61899e-05
GO:0046873	metal ion transmembrane transporter activity	39	0.000158701
GO:0003727	single-stranded RNA binding	522	8.74194e-213
GO:0016627	oxidoreductase activity, acting on the CH-CH group of donors	27	0.00321684
GO:0016887	ATPase activity	230	8.6285e-15
GO:0003746	translation elongation factor activity	23	0.00143976
GO:0019001	guanyl nucleotide binding	26	2.46309e-08
GO:0003899	DNA-directed 5-3 RNA polymerase activity	52	0.0114398
GO:0022857	transmembrane transporter activity	303	5.054e-43
GO:0003723	RNA binding	527	2.74254e-27
GO:0005516	calmodulin binding	170	4.45136e-37
GO:0005525	GTP binding	289	1.45345e-20
GO:0003735	structural constituent of ribosome	917	3.54937e-138
GO:0016614	oxidoreductase activity, acting on CH-OH group of donors	28	2.37286e-05
GO:0003843	1,3-beta-D-glucan synthase activity	24	0.000885656
GO:0004601	peroxidase activity	91	0.00054161
GO:0016702	oxidoreductase activity, acting on single donors with incorporation of molecular oxygen, incorporation of two atoms of oxygen	34	4.3946e-06
GO:0016740	transferase activity	64	1.36164e-14
GO:0000166	nucleotide binding	89	0.00404697
GO:0005524	ATP binding	1674	3.30129e-97
GO:0003700	DNA-binding transcription factor activity	250	1.46888e-40
GO:0003743	translation initiation factor activity	47	0.0139341
GO:0008168	methyltransferase activity	172	5.33586e-05
GO:0004672	protein kinase activity	794	3.45376e-11
GO:0004222	metalloendopeptidase activity	49	0.00852858
GO:0016706	2-oxoglutarate-dependent dioxygenase activity	156	1.82895e-60
GO:0004722	protein serine/threonine phosphatase activity	83	0.000153714
GO:0004812	aminoacyl-tRNA ligase activity	76	2.71019e-09
GO:0052861	glucan endo-1,3-beta-glucanase activity, C-3 substituted reducing group	64	1.4529e-25
GO:0019904	protein domain specific binding	255	4.61701e-89
GO:0003924	GTPase activity	199	7.3166e-43
GO:0008234	cysteine-type peptidase activity	63	0.000149278
GO:0046872	metal ion binding	345	2.20415e-23
GO:0043565	sequence-specific DNA binding	148	6.95401e-06
GO:0016747	transferase activity, transferring acyl groups other than amino-acyl groups	41	0.0213498
GO:0004523	RNA-DNA hybrid ribonuclease activity	43	0.00600407
GO:0015183	L-aspartate transmembrane transporter activity	70	1.87954e-29
GO:0016765	transferase activity, transferring alkyl or aryl (other than methyl) groups	24	0.000885656
GO:0016760	cellulose synthase (UDP-forming) activity	37	0.000557839
GO:0016757	transferase activity, transferring glycosyl groups	188	0.035787
GO:0020037	heme binding	430	1.35627e-22
GO:0071949	FAD binding	34	7.93269e-05
GO:0031683	G-protein beta/gamma-subunit complex binding	26	2.46309e-08
GO:0005216	ion channel activity	30	0.00671723
GO:0016705	oxidoreductase activity, acting on paired donors, with incorporation or reduction of molecular oxygen	321	3.69718e-20
GO:0003690	double-stranded DNA binding	56	0.000484285
GO:0016788	hydrolase activity, acting on ester bonds	235	1.24686e-22
GO:0008236	serine-type peptidase activity	85	1.29892e-16
GO:0004386	helicase activity	44	0.004377
GO:0016787	hydrolase activity	228	0.000406787
GO:0015079	potassium ion transmembrane transporter activity	24	0.00114468
GO:0003729	mRNA binding	283	1.29423e-13
GO:0016616	oxidoreductase activity, acting on the CH-OH group of donors, NAD or NADP as acceptor	118	3.98467e-14
GO:0016758	transferase activity, transferring hexosyl groups	32	7.20161e-06
GO:0005506	iron ion binding	354	2.10863e-20
GO:0000155	phosphorelay sensor kinase activity	29	1.26811e-05
#
GO:0016788	hydrolase activity, acting on ester bonds	235	1.24686e-22
GO:0016787	hydrolase activity	228	0.000406787
#
GO:0016760	cellulose synthase (UDP-forming) activity	37	0.000557839
GO:0016740	transferase activity	64	1.36164e-14
GO:0016757	transferase activity, transferring glycosyl groups	188	0.035787
GO:0016758	transferase activity, transferring hexosyl groups	32	7.20161e-06
#
GO:0003899	DNA-directed 5-3 RNA polymerase activity	52	0.0114398
GO:0016740	transferase activity	64	1.36164e-14
#
GO:0016614	oxidoreductase activity, acting on CH-OH group of donors	28	2.37286e-05
GO:0016616	oxidoreductase activity, acting on the CH-OH group of donors, NAD or NADP as acceptor	118	3.98467e-14
GO:0016491	oxidoreductase activity	400	0.00225476
GO:0003854	3-beta-hydroxy-delta5-steroid dehydrogenase activity	73	2.28349e-15
#
GO:0003924	GTPase activity	199	7.3166e-43
GO:0016787	hydrolase activity	228	0.000406787
#
GO:0016740	transferase activity	64	1.36164e-14
GO:0000155	phosphorelay sensor kinase activity	29	1.26811e-05
#
GO:0016301	kinase activity	846	1.93968e-260
GO:0003899	DNA-directed 5-3 RNA polymerase activity	52	0.0114398
GO:0008865	fructokinase activity	21	1.09049e-08
GO:0016740	transferase activity	64	1.36164e-14
GO:0000155	phosphorelay sensor kinase activity	29	1.26811e-05
GO:0004672	protein kinase activity	794	3.45376e-11
#
GO:0022857	transmembrane transporter activity	303	5.054e-43
GO:0046873	metal ion transmembrane transporter activity	39	0.000158701
#
GO:0015079	potassium ion transmembrane transporter activity	24	0.00114468
GO:0015267	channel activity	34	3.91156e-14
GO:0005216	ion channel activity	30	0.00671723
GO:0022857	transmembrane transporter activity	303	5.054e-43
GO:0046873	metal ion transmembrane transporter activity	39	0.000158701
#
GO:0016627	oxidoreductase activity, acting on the CH-CH group of donors	27	0.00321684
GO:0016491	oxidoreductase activity	400	0.00225476
#
GO:0000166	nucleotide binding	89	0.00404697
GO:0050660	flavin adenine dinucleotide binding	98	0.0001397
#
GO:0005525	GTP binding	289	1.45345e-20
GO:0000166	nucleotide binding	89	0.00404697
GO:0019001	guanyl nucleotide binding	26	2.46309e-08
#
GO:0046872	metal ion binding	345	2.20415e-23
GO:0005507	copper ion binding	78	0.00598043
#
GO:0061630	ubiquitin protein ligase activity	36	0.000475057
GO:0016740	transferase activity	64	1.36164e-14
#
GO:0008865	fructokinase activity	21	1.09049e-08
GO:0016740	transferase activity	64	1.36164e-14
GO:0000155	phosphorelay sensor kinase activity	29	1.26811e-05
GO:0004672	protein kinase activity	794	3.45376e-11
#
GO:0005525	GTP binding	289	1.45345e-20
GO:0005524	ATP binding	1674	3.30129e-97
#
GO:0016760	cellulose synthase (UDP-forming) activity	37	0.000557839
GO:0016757	transferase activity, transferring glycosyl groups	188	0.035787
GO:0003843	1,3-beta-D-glucan synthase activity	24	0.000885656
GO:0016758	transferase activity, transferring hexosyl groups	32	7.20161e-06
GO:0016740	transferase activity	64	1.36164e-14
#
GO:0015183	L-aspartate transmembrane transporter activity	70	1.87954e-29
GO:0015079	potassium ion transmembrane transporter activity	24	0.00114468
GO:0015267	channel activity	34	3.91156e-14
GO:0046961	proton-transporting ATPase activity, rotational mechanism	24	0.000885656
GO:0005216	ion channel activity	30	0.00671723
GO:0022857	transmembrane transporter activity	303	5.054e-43
GO:0046873	metal ion transmembrane transporter activity	39	0.000158701
#
GO:0003723	RNA binding	527	2.74254e-27
GO:0003727	single-stranded RNA binding	522	8.74194e-213
#
GO:0005506	iron ion binding	354	2.10863e-20
GO:0043565	sequence-specific DNA binding	148	6.95401e-06
GO:0000166	nucleotide binding	89	0.00404697
GO:0005507	copper ion binding	78	0.00598043
GO:0005524	ATP binding	1674	3.30129e-97
GO:0050661	NADP binding	51	0.000166042
GO:0097602	cullin family protein binding	26	2.46309e-08
GO:0003743	translation initiation factor activity	47	0.0139341
GO:0030247	polysaccharide binding	52	0.000113909
GO:0005516	calmodulin binding	170	4.45136e-37
GO:0020037	heme binding	430	1.35627e-22
GO:0071949	FAD binding	34	7.93269e-05
GO:0031683	G-protein beta/gamma-subunit complex binding	26	2.46309e-08
GO:0005509	calcium ion binding	213	7.6395e-14
GO:0051287	NAD binding	65	4.61899e-05
GO:0003677	DNA binding	762	0.00520323
GO:0050660	flavin adenine dinucleotide binding	98	0.0001397
GO:0003727	single-stranded RNA binding	522	8.74194e-213
GO:0003690	double-stranded DNA binding	56	0.000484285
GO:0019904	protein domain specific binding	255	4.61701e-89
GO:0051536	iron-sulfur cluster binding	45	0.0443397
GO:0005515	protein binding	3068	3.81401e-58
GO:0003729	mRNA binding	283	1.29423e-13
GO:0003746	translation elongation factor activity	23	0.00143976
GO:0019001	guanyl nucleotide binding	26	2.46309e-08
GO:0042802	identical protein binding	152	5.67216e-33
GO:0003723	RNA binding	527	2.74254e-27
GO:0046872	metal ion binding	345	2.20415e-23
GO:0030170	pyridoxal phosphate binding	77	0.00296332
GO:0005525	GTP binding	289	1.45345e-20
#
GO:0016705	oxidoreductase activity, acting on paired donors, with incorporation or reduction of molecular oxygen	321	3.69718e-20
GO:0004497	monooxygenase activity	331	8.44159e-129
GO:0016491	oxidoreductase activity	400	0.00225476
#
GO:0016788	hydrolase activity, acting on ester bonds	235	1.24686e-22
GO:0016787	hydrolase activity	228	0.000406787
GO:0004722	protein serine/threonine phosphatase activity	83	0.000153714
#
GO:0004601	peroxidase activity	91	0.00054161
GO:0016491	oxidoreductase activity	400	0.00225476
#
GO:0022857	transmembrane transporter activity	303	5.054e-43
GO:0016491	oxidoreductase activity	400	0.00225476
#
GO:0004497	monooxygenase activity	331	8.44159e-129
GO:0016491	oxidoreductase activity	400	0.00225476
#
GO:0016491	oxidoreductase activity	400	0.00225476
GO:0016702	oxidoreductase activity, acting on single donors with incorporation of molecular oxygen, incorporation of two atoms of oxygen	34	4.3946e-06
#
GO:0016757	transferase activity, transferring glycosyl groups	188	0.035787
GO:0008194	UDP-glycosyltransferase activity	48	7.31606e-19
GO:0003843	1,3-beta-D-glucan synthase activity	24	0.000885656
GO:0016758	transferase activity, transferring hexosyl groups	32	7.20161e-06
GO:0016740	transferase activity	64	1.36164e-14
#
GO:0050661	NADP binding	51	0.000166042
GO:0071949	FAD binding	34	7.93269e-05
GO:0051287	NAD binding	65	4.61899e-05
GO:0019001	guanyl nucleotide binding	26	2.46309e-08
GO:0050660	flavin adenine dinucleotide binding	98	0.0001397
GO:0030170	pyridoxal phosphate binding	77	0.00296332
GO:0005525	GTP binding	289	1.45345e-20
GO:0000166	nucleotide binding	89	0.00404697
GO:0005524	ATP binding	1674	3.30129e-97
#
GO:0015183	L-aspartate transmembrane transporter activity	70	1.87954e-29
GO:0015079	potassium ion transmembrane transporter activity	24	0.00114468
GO:0046961	proton-transporting ATPase activity, rotational mechanism	24	0.000885656
GO:0005216	ion channel activity	30	0.00671723
GO:0022857	transmembrane transporter activity	303	5.054e-43
GO:0046873	metal ion transmembrane transporter activity	39	0.000158701
#
GO:0016614	oxidoreductase activity, acting on CH-OH group of donors	28	2.37286e-05
GO:0004497	monooxygenase activity	331	8.44159e-129
GO:0016491	oxidoreductase activity	400	0.00225476
#
GO:0016740	transferase activity	64	1.36164e-14
GO:0016757	transferase activity, transferring glycosyl groups	188	0.035787
#
GO:0016760	cellulose synthase (UDP-forming) activity	37	0.000557839
GO:0016757	transferase activity, transferring glycosyl groups	188	0.035787
GO:0008194	UDP-glycosyltransferase activity	48	7.31606e-19
GO:0016758	transferase activity, transferring hexosyl groups	32	7.20161e-06
GO:0016740	transferase activity	64	1.36164e-14
#
GO:0016614	oxidoreductase activity, acting on CH-OH group of donors	28	2.37286e-05
GO:0004497	monooxygenase activity	331	8.44159e-129
GO:0004601	peroxidase activity	91	0.00054161
GO:0016702	oxidoreductase activity, acting on single donors with incorporation of molecular oxygen, incorporation of two atoms of oxygen	34	4.3946e-06
GO:0016705	oxidoreductase activity, acting on paired donors, with incorporation or reduction of molecular oxygen	321	3.69718e-20
GO:0016706	2-oxoglutarate-dependent dioxygenase activity	156	1.82895e-60
GO:0016616	oxidoreductase activity, acting on the CH-OH group of donors, NAD or NADP as acceptor	118	3.98467e-14
GO:0004499	N,N-dimethylaniline monooxygenase activity	27	0.0301751
GO:0003854	3-beta-hydroxy-delta5-steroid dehydrogenase activity	73	2.28349e-15
GO:0016627	oxidoreductase activity, acting on the CH-CH group of donors	27	0.00321684
GO:0016491	oxidoreductase activity	400	0.00225476
#
GO:0000166	nucleotide binding	89	0.00404697
GO:0051287	NAD binding	65	4.61899e-05
#
GO:0003677	DNA binding	762	0.00520323
GO:0043565	sequence-specific DNA binding	148	6.95401e-06
#
GO:0004601	peroxidase activity	91	0.00054161
GO:0016491	oxidoreductase activity	400	0.00225476
GO:0016209	antioxidant activity	26	0.00113786
#
GO:0050661	NADP binding	51	0.000166042
GO:0020037	heme binding	430	1.35627e-22
GO:0003727	single-stranded RNA binding	522	8.74194e-213
GO:0043565	sequence-specific DNA binding	148	6.95401e-06
GO:0071949	FAD binding	34	7.93269e-05
GO:0003729	mRNA binding	283	1.29423e-13
GO:0003746	translation elongation factor activity	23	0.00143976
GO:0051287	NAD binding	65	4.61899e-05
GO:0003743	translation initiation factor activity	47	0.0139341
GO:0003677	DNA binding	762	0.00520323
GO:0003723	RNA binding	527	2.74254e-27
GO:0019001	guanyl nucleotide binding	26	2.46309e-08
GO:0050660	flavin adenine dinucleotide binding	98	0.0001397
GO:0003690	double-stranded DNA binding	56	0.000484285
GO:0030170	pyridoxal phosphate binding	77	0.00296332
GO:0005525	GTP binding	289	1.45345e-20
GO:0000166	nucleotide binding	89	0.00404697
GO:0005524	ATP binding	1674	3.30129e-97
#
GO:0015267	channel activity	34	3.91156e-14
GO:0022857	transmembrane transporter activity	303	5.054e-43
GO:0046873	metal ion transmembrane transporter activity	39	0.000158701
GO:0005216	ion channel activity	30	0.00671723
#
GO:0016740	transferase activity	64	1.36164e-14
GO:0008080	N-acetyltransferase activity	46	0.000504768
GO:0016747	transferase activity, transferring acyl groups other than amino-acyl groups	41	0.0213498
#
GO:0016301	kinase activity	846	1.93968e-260
GO:0016740	transferase activity	64	1.36164e-14
#
GO:0004185	serine-type carboxypeptidase activity	49	0.0247795
GO:0004523	RNA-DNA hybrid ribonuclease activity	43	0.00600407
GO:0003924	GTPase activity	199	7.3166e-43
GO:0004222	metalloendopeptidase activity	49	0.00852858
GO:0016788	hydrolase activity, acting on ester bonds	235	1.24686e-22
GO:0004553	hydrolase activity, hydrolyzing O-glycosyl compounds	222	2.95099e-05
GO:0016887	ATPase activity	230	8.6285e-15
GO:0004722	protein serine/threonine phosphatase activity	83	0.000153714
GO:0052861	glucan endo-1,3-beta-glucanase activity, C-3 substituted reducing group	64	1.4529e-25
GO:0008234	cysteine-type peptidase activity	63	0.000149278
GO:0008236	serine-type peptidase activity	85	1.29892e-16
GO:0016787	hydrolase activity	228	0.000406787
#
GO:0016740	transferase activity	64	1.36164e-14
GO:0008146	sulfotransferase activity	28	0.000427612
#
GO:0004553	hydrolase activity, hydrolyzing O-glycosyl compounds	222	2.95099e-05
GO:0016787	hydrolase activity	228	0.000406787
#
GO:0004523	RNA-DNA hybrid ribonuclease activity	43	0.00600407
GO:0016788	hydrolase activity, acting on ester bonds	235	1.24686e-22
GO:0016787	hydrolase activity	228	0.000406787
#
GO:0016787	hydrolase activity	228	0.000406787
GO:0008234	cysteine-type peptidase activity	63	0.000149278
#
GO:0016853	isomerase activity	26	0.0252125
GO:0016787	hydrolase activity	228	0.000406787
#
GO:0016614	oxidoreductase activity, acting on CH-OH group of donors	28	2.37286e-05
GO:0016491	oxidoreductase activity	400	0.00225476
#
GO:0016787	hydrolase activity	228	0.000406787
GO:0004222	metalloendopeptidase activity	49	0.00852858
#
GO:0022857	transmembrane transporter activity	303	5.054e-43
GO:0046961	proton-transporting ATPase activity, rotational mechanism	24	0.000885656
GO:0046873	metal ion transmembrane transporter activity	39	0.000158701
GO:0015079	potassium ion transmembrane transporter activity	24	0.00114468
#
GO:0016301	kinase activity	846	1.93968e-260
GO:0016740	transferase activity	64	1.36164e-14
GO:0016491	oxidoreductase activity	400	0.00225476
#
GO:0042802	identical protein binding	152	5.67216e-33
GO:0005515	protein binding	3068	3.81401e-58
#
GO:0005516	calmodulin binding	170	4.45136e-37
GO:0005515	protein binding	3068	3.81401e-58
#
GO:0016740	transferase activity	64	1.36164e-14
GO:0016853	isomerase activity	26	0.0252125
GO:0016757	transferase activity, transferring glycosyl groups	188	0.035787
#
GO:0016705	oxidoreductase activity, acting on paired donors, with incorporation or reduction of molecular oxygen	321	3.69718e-20
GO:0016706	2-oxoglutarate-dependent dioxygenase activity	156	1.82895e-60
GO:0016491	oxidoreductase activity	400	0.00225476
GO:0004499	N,N-dimethylaniline monooxygenase activity	27	0.0301751
#
GO:0015267	channel activity	34	3.91156e-14
GO:0022857	transmembrane transporter activity	303	5.054e-43
GO:0005216	ion channel activity	30	0.00671723
#
GO:0016491	oxidoreductase activity	400	0.00225476
GO:0003854	3-beta-hydroxy-delta5-steroid dehydrogenase activity	73	2.28349e-15
#
GO:0016740	transferase activity	64	1.36164e-14
GO:0016747	transferase activity, transferring acyl groups other than amino-acyl groups	41	0.0213498
#
GO:0016740	transferase activity	64	1.36164e-14
GO:0016788	hydrolase activity, acting on ester bonds	235	1.24686e-22
GO:0016787	hydrolase activity	228	0.000406787
GO:0016747	transferase activity, transferring acyl groups other than amino-acyl groups	41	0.0213498
#
GO:0016740	transferase activity	64	1.36164e-14
GO:0016757	transferase activity, transferring glycosyl groups	188	0.035787
GO:0016758	transferase activity, transferring hexosyl groups	32	7.20161e-06
#
GO:0043565	sequence-specific DNA binding	148	6.95401e-06
GO:0003729	mRNA binding	283	1.29423e-13
GO:0003746	translation elongation factor activity	23	0.00143976
GO:0003743	translation initiation factor activity	47	0.0139341
GO:0003677	DNA binding	762	0.00520323
GO:0003690	double-stranded DNA binding	56	0.000484285
GO:0003723	RNA binding	527	2.74254e-27
GO:0003727	single-stranded RNA binding	522	8.74194e-213
#
GO:0016491	oxidoreductase activity	400	0.00225476
GO:0016209	antioxidant activity	26	0.00113786
#
GO:0016614	oxidoreductase activity, acting on CH-OH group of donors	28	2.37286e-05
GO:0016627	oxidoreductase activity, acting on the CH-CH group of donors	27	0.00321684
GO:0016491	oxidoreductase activity	400	0.00225476
#
GO:0000166	nucleotide binding	89	0.00404697
GO:0071949	FAD binding	34	7.93269e-05
GO:0050660	flavin adenine dinucleotide binding	98	0.0001397
#
GO:0016301	kinase activity	846	1.93968e-260
GO:0016740	transferase activity	64	1.36164e-14
GO:0000155	phosphorelay sensor kinase activity	29	1.26811e-05
GO:0004672	protein kinase activity	794	3.45376e-11
#
GO:0016614	oxidoreductase activity, acting on CH-OH group of donors	28	2.37286e-05
GO:0016616	oxidoreductase activity, acting on the CH-OH group of donors, NAD or NADP as acceptor	118	3.98467e-14
GO:0016747	transferase activity, transferring acyl groups other than amino-acyl groups	41	0.0213498
GO:0016740	transferase activity	64	1.36164e-14
GO:0016491	oxidoreductase activity	400	0.00225476
#
GO:0022857	transmembrane transporter activity	303	5.054e-43
GO:0015183	L-aspartate transmembrane transporter activity	70	1.87954e-29
#
GO:0016705	oxidoreductase activity, acting on paired donors, with incorporation or reduction of molecular oxygen	321	3.69718e-20
GO:0016491	oxidoreductase activity	400	0.00225476
#
GO:0097602	cullin family protein binding	26	2.46309e-08
GO:0005515	protein binding	3068	3.81401e-58
#
GO:0003723	RNA binding	527	2.74254e-27
GO:0003729	mRNA binding	283	1.29423e-13
GO:0003727	single-stranded RNA binding	522	8.74194e-213
#
GO:0046872	metal ion binding	345	2.20415e-23
GO:0005506	iron ion binding	354	2.10863e-20
#
GO:0097602	cullin family protein binding	26	2.46309e-08
GO:0042802	identical protein binding	152	5.67216e-33
GO:0005516	calmodulin binding	170	4.45136e-37
GO:0019904	protein domain specific binding	255	4.61701e-89
GO:0005515	protein binding	3068	3.81401e-58
#
GO:0003723	RNA binding	527	2.74254e-27
GO:0003729	mRNA binding	283	1.29423e-13
#
GO:0022857	transmembrane transporter activity	303	5.054e-43
GO:0046873	metal ion transmembrane transporter activity	39	0.000158701
GO:0015079	potassium ion transmembrane transporter activity	24	0.00114468
#
GO:0022857	transmembrane transporter activity	303	5.054e-43
GO:0016740	transferase activity	64	1.36164e-14
#
GO:0004185	serine-type carboxypeptidase activity	49	0.0247795
GO:0004222	metalloendopeptidase activity	49	0.00852858
GO:0008234	cysteine-type peptidase activity	63	0.000149278
GO:0008236	serine-type peptidase activity	85	1.29892e-16
GO:0016787	hydrolase activity	228	0.000406787
#
GO:0016760	cellulose synthase (UDP-forming) activity	37	0.000557839
GO:0016757	transferase activity, transferring glycosyl groups	188	0.035787
GO:0008194	UDP-glycosyltransferase activity	48	7.31606e-19
GO:0003843	1,3-beta-D-glucan synthase activity	24	0.000885656
GO:0016740	transferase activity	64	1.36164e-14
#
GO:0003899	DNA-directed 5-3 RNA polymerase activity	52	0.0114398
GO:0004523	RNA-DNA hybrid ribonuclease activity	43	0.00600407
GO:0004812	aminoacyl-tRNA ligase activity	76	2.71019e-09
#
GO:0015079	potassium ion transmembrane transporter activity	24	0.00114468
GO:0046961	proton-transporting ATPase activity, rotational mechanism	24	0.000885656
GO:0005216	ion channel activity	30	0.00671723
GO:0022857	transmembrane transporter activity	303	5.054e-43
GO:0046873	metal ion transmembrane transporter activity	39	0.000158701
#
GO:0000166	nucleotide binding	89	0.00404697
GO:0019001	guanyl nucleotide binding	26	2.46309e-08
#
GO:0003677	DNA binding	762	0.00520323
GO:0043565	sequence-specific DNA binding	148	6.95401e-06
GO:0003690	double-stranded DNA binding	56	0.000484285
#
GO:0005525	GTP binding	289	1.45345e-20
GO:0000166	nucleotide binding	89	0.00404697
GO:0005524	ATP binding	1674	3.30129e-97
#
GO:0071949	FAD binding	34	7.93269e-05
GO:0050660	flavin adenine dinucleotide binding	98	0.0001397
GO:0030170	pyridoxal phosphate binding	77	0.00296332
GO:0005525	GTP binding	289	1.45345e-20
GO:0005524	ATP binding	1674	3.30129e-97
#
GO:0004523	RNA-DNA hybrid ribonuclease activity	43	0.00600407
GO:0016788	hydrolase activity, acting on ester bonds	235	1.24686e-22
GO:0016787	hydrolase activity	228	0.000406787
GO:0004722	protein serine/threonine phosphatase activity	83	0.000153714
#
GO:0004497	monooxygenase activity	331	8.44159e-129
GO:0016491	oxidoreductase activity	400	0.00225476
GO:0004499	N,N-dimethylaniline monooxygenase activity	27	0.0301751
#
GO:0003677	DNA binding	762	0.00520323
GO:0003690	double-stranded DNA binding	56	0.000484285
#
GO:0016760	cellulose synthase (UDP-forming) activity	37	0.000557839
GO:0016757	transferase activity, transferring glycosyl groups	188	0.035787
GO:0008194	UDP-glycosyltransferase activity	48	7.31606e-19
GO:0003843	1,3-beta-D-glucan synthase activity	24	0.000885656
GO:0008080	N-acetyltransferase activity	46	0.000504768
GO:0016765	transferase activity, transferring alkyl or aryl (other than methyl) groups	24	0.000885656
GO:0016301	kinase activity	846	1.93968e-260
GO:0008865	fructokinase activity	21	1.09049e-08
GO:0061630	ubiquitin protein ligase activity	36	0.000475057
GO:0003899	DNA-directed 5-3 RNA polymerase activity	52	0.0114398
GO:0016747	transferase activity, transferring acyl groups other than amino-acyl groups	41	0.0213498
GO:0008146	sulfotransferase activity	28	0.000427612
GO:0016758	transferase activity, transferring hexosyl groups	32	7.20161e-06
GO:0008168	methyltransferase activity	172	5.33586e-05
GO:0016740	transferase activity	64	1.36164e-14
GO:0000155	phosphorelay sensor kinase activity	29	1.26811e-05
GO:0004672	protein kinase activity	794	3.45376e-11
#
GO:0016705	oxidoreductase activity, acting on paired donors, with incorporation or reduction of molecular oxygen	321	3.69718e-20
GO:0016706	2-oxoglutarate-dependent dioxygenase activity	156	1.82895e-60
GO:0016491	oxidoreductase activity	400	0.00225476
#
GO:0004812	aminoacyl-tRNA ligase activity	76	2.71019e-09
GO:0003989	acetyl-CoA carboxylase activity	31	5.77973e-09
#
GO:0005525	GTP binding	289	1.45345e-20
GO:0000166	nucleotide binding	89	0.00404697
GO:0019001	guanyl nucleotide binding	26	2.46309e-08
GO:0005524	ATP binding	1674	3.30129e-97
#
GO:0022857	transmembrane transporter activity	303	5.054e-43
GO:0015267	channel activity	34	3.91156e-14
#
GO:0003746	translation elongation factor activity	23	0.00143976
GO:0003743	translation initiation factor activity	47	0.0139341
#
GO:0005506	iron ion binding	354	2.10863e-20
GO:0071949	FAD binding	34	7.93269e-05
GO:0005509	calcium ion binding	213	7.6395e-14
GO:0005524	ATP binding	1674	3.30129e-97
GO:0050660	flavin adenine dinucleotide binding	98	0.0001397
GO:0046872	metal ion binding	345	2.20415e-23
GO:0030170	pyridoxal phosphate binding	77	0.00296332
GO:0005525	GTP binding	289	1.45345e-20
GO:0005507	copper ion binding	78	0.00598043
#
GO:0019904	protein domain specific binding	255	4.61701e-89
GO:0005515	protein binding	3068	3.81401e-58
#
GO:0003677	DNA binding	762	0.00520323
GO:0043565	sequence-specific DNA binding	148	6.95401e-06
GO:0000166	nucleotide binding	89	0.00404697
#
GO:0016614	oxidoreductase activity, acting on CH-OH group of donors	28	2.37286e-05
GO:0016616	oxidoreductase activity, acting on the CH-OH group of donors, NAD or NADP as acceptor	118	3.98467e-14
GO:0016491	oxidoreductase activity	400	0.00225476
#
GO:0016740	transferase activity	64	1.36164e-14
GO:0016757	transferase activity, transferring glycosyl groups	188	0.035787
GO:0008194	UDP-glycosyltransferase activity	48	7.31606e-19
GO:0016758	transferase activity, transferring hexosyl groups	32	7.20161e-06
#
GO:0016705	oxidoreductase activity, acting on paired donors, with incorporation or reduction of molecular oxygen	321	3.69718e-20
GO:0004497	monooxygenase activity	331	8.44159e-129
GO:0016491	oxidoreductase activity	400	0.00225476
GO:0004499	N,N-dimethylaniline monooxygenase activity	27	0.0301751
#
GO:0016706	2-oxoglutarate-dependent dioxygenase activity	156	1.82895e-60
GO:0016491	oxidoreductase activity	400	0.00225476
GO:0016702	oxidoreductase activity, acting on single donors with incorporation of molecular oxygen, incorporation of two atoms of oxygen	34	4.3946e-06
#
GO:0003755	peptidyl-prolyl cis-trans isomerase activity	60	1.39525e-07
GO:0016853	isomerase activity	26	0.0252125
#
GO:0016887	ATPase activity	230	8.6285e-15
GO:0016787	hydrolase activity	228	0.000406787
#
GO:0000166	nucleotide binding	89	0.00404697
GO:0005524	ATP binding	1674	3.30129e-97
#
GO:0004185	serine-type carboxypeptidase activity	49	0.0247795
GO:0016787	hydrolase activity	228	0.000406787
#
GO:0046872	metal ion binding	345	2.20415e-23
GO:0005506	iron ion binding	354	2.10863e-20
GO:0005509	calcium ion binding	213	7.6395e-14
GO:0005507	copper ion binding	78	0.00598043
#
GO:0008236	serine-type peptidase activity	85	1.29892e-16
GO:0016787	hydrolase activity	228	0.000406787
#
GO:0016760	cellulose synthase (UDP-forming) activity	37	0.000557839
GO:0016757	transferase activity, transferring glycosyl groups	188	0.035787
GO:0008194	UDP-glycosyltransferase activity	48	7.31606e-19
GO:0003843	1,3-beta-D-glucan synthase activity	24	0.000885656
GO:0016758	transferase activity, transferring hexosyl groups	32	7.20161e-06
GO:0016740	transferase activity	64	1.36164e-14
#
GO:0004185	serine-type carboxypeptidase activity	49	0.0247795
GO:0004222	metalloendopeptidase activity	49	0.00852858
GO:0061630	ubiquitin protein ligase activity	36	0.000475057
GO:0003755	peptidyl-prolyl cis-trans isomerase activity	60	1.39525e-07
GO:0004722	protein serine/threonine phosphatase activity	83	0.000153714
GO:0008234	cysteine-type peptidase activity	63	0.000149278
GO:0008236	serine-type peptidase activity	85	1.29892e-16
GO:0000155	phosphorelay sensor kinase activity	29	1.26811e-05
GO:0004672	protein kinase activity	794	3.45376e-11
#
GO:0008168	methyltransferase activity	172	5.33586e-05
GO:0016740	transferase activity	64	1.36164e-14
#
GO:0050661	NADP binding	51	0.000166042
GO:0071949	FAD binding	34	7.93269e-05
GO:0051287	NAD binding	65	4.61899e-05
GO:0019001	guanyl nucleotide binding	26	2.46309e-08
GO:0050660	flavin adenine dinucleotide binding	98	0.0001397
GO:0005525	GTP binding	289	1.45345e-20
GO:0000166	nucleotide binding	89	0.00404697
GO:0005524	ATP binding	1674	3.30129e-97
#
GO:0016301	kinase activity	846	1.93968e-260
GO:0016740	transferase activity	64	1.36164e-14
GO:0004672	protein kinase activity	794	3.45376e-11
#
GO:0046872	metal ion binding	345	2.20415e-23
GO:0005506	iron ion binding	354	2.10863e-20
GO:0005507	copper ion binding	78	0.00598043
#
