# Supplementary material for: First De Novo genome assembly and characterization of Gaultheria prostrata
Source: Front Plant Sci. 2024 Oct 29;15:1456102. doi: 10.3389/fpls.2024.1456102 (PMC11554542; doi:10.3389/fpls.2024.1456102)
Supplement: Supplementary file 13 [file Table10.xlsx]

## Sheet: Table S10 Functional annotation
gene_id	KEGG_id	KEGG_id	function
evm.model.NODE_47_length_142606_cov_17.765355.9	K00001	K00001	alcohol dehydrogenase
evm.model.NODE_779_length_71202_cov_17.562659.5	K00001	K00001	alcohol dehydrogenase
evm.model.NODE_3798_length_32480_cov_14.641857.1	K00001	K00001	alcohol dehydrogenase
evm.model.NODE_5099_length_25825_cov_15.471593.1	K00001	K00001	alcohol dehydrogenase
evm.model.NODE_412_length_87943_cov_17.204758.7	K00001	K00001	alcohol dehydrogenase
evm.model.NODE_412_length_87943_cov_17.204758.6	K00001	K00001	alcohol dehydrogenase
evm.model.NODE_412_length_87943_cov_17.204758.4	K00001	K00001	alcohol dehydrogenase
evm.model.NODE_137_length_115269_cov_16.839676.9	K00001	K00001	alcohol dehydrogenase
evm.model.NODE_16523_length_3048_cov_2.400890.3	K00001	K00001	alcohol dehydrogenase
evm.model.NODE_2808_length_39439_cov_15.808455.2	K00001	K00001	alcohol dehydrogenase
evm.model.NODE_6495_length_20545_cov_17.931335.2	K00001	K00001	alcohol dehydrogenase
evm.model.NODE_8935_length_13650_cov_15.244620.1	K00001	K00001	alcohol dehydrogenase
evm.model.NODE_412_length_87943_cov_17.204758.3	K00001	K00001	alcohol dehydrogenase
evm.model.NODE_1288_length_57836_cov_17.976641.4	K00001	K00001	alcohol dehydrogenase
evm.model.NODE_412_length_87943_cov_17.204758.8	K00001	K00001	alcohol dehydrogenase
evm.model.NODE_3798_length_32480_cov_14.641857.2	K00001	K00001	alcohol dehydrogenase
evm.model.NODE_12130_length_7709_cov_3.071089.2	K00001	K00001	alcohol dehydrogenase
evm.model.NODE_16703_length_2919_cov_2.051934.1	K00001	K00001	alcohol dehydrogenase
evm.model.NODE_1049_length_63050_cov_16.966372.7	K00001	K00001	alcohol dehydrogenase
evm.model.NODE_344_length_92435_cov_17.167320.1	K00001	K00001	alcohol dehydrogenase
evm.model.NODE_344_length_92435_cov_17.167320.2	K00001	K00001	alcohol dehydrogenase
evm.model.NODE_2717_length_40133_cov_17.933985.1	K00001	K00001	alcohol dehydrogenase
evm.model.NODE_8463_length_14785_cov_14.535817.1	K00001	K00001	alcohol dehydrogenase
evm.model.NODE_11122_length_9328_cov_3.374307.3	K00001	K00001	alcohol dehydrogenase
evm.model.NODE_17306_length_2551_cov_2.471122.1	K00001	K00001	alcohol dehydrogenase
evm.model.NODE_15083_length_4159_cov_18.081349.1	K00001	K00001	alcohol dehydrogenase
evm.model.NODE_2991_length_38011_cov_15.929179.4	K00001	K00001	alcohol dehydrogenase
evm.model.NODE_10681_length_10070_cov_15.356130.1	K00001	K00001	alcohol dehydrogenase
evm.model.NODE_17537_length_2424_cov_1.214628.1	K00001	K00001	alcohol dehydrogenase
evm.model.NODE_2140_length_45640_cov_16.735988.2	K00001	K00001	alcohol dehydrogenase
evm.model.NODE_1049_length_63050_cov_16.966372.6	K00001	K00001	alcohol dehydrogenase
evm.model.NODE_5898_length_22629_cov_16.832282.1	K00001	K00001	alcohol dehydrogenase
evm.model.NODE_2140_length_45640_cov_16.735988.3	K00001	K00001	alcohol dehydrogenase
evm.model.NODE_1231_length_59089_cov_16.953173.3	K00001	K00001	alcohol dehydrogenase
evm.model.NODE_3508_length_34278_cov_19.067934.1	K00001	K00001	alcohol dehydrogenase
evm.model.NODE_757_length_72141_cov_15.720388.1	K00001	K00001	alcohol dehydrogenase
evm.model.NODE_852_length_68741_cov_17.646180.5	K00001	K00001	alcohol dehydrogenase
evm.model.NODE_5898_length_22629_cov_16.832282.2	K00001	K00001	alcohol dehydrogenase
evm.model.NODE_757_length_72141_cov_15.720388.2	K00001	K00001	alcohol dehydrogenase
evm.model.NODE_1238_length_58984_cov_18.265253.5	K00001	K00001	alcohol dehydrogenase
evm.model.NODE_1247_length_58665_cov_17.669531.5	K00001	K00001	alcohol dehydrogenase
evm.model.NODE_8786_length_13968_cov_18.221949.1	K00001	K00001	alcohol dehydrogenase
evm.model.NODE_7345_length_17874_cov_16.915028.1	K00001	K00001	alcohol dehydrogenase
evm.model.NODE_10_length_179518_cov_16.812265.7	K00001	K00001	alcohol dehydrogenase
evm.model.NODE_122_length_118734_cov_19.309712.8	K00001	K00001	alcohol dehydrogenase
evm.model.NODE_8394_length_14923_cov_16.076237.1	K00001	K00001	alcohol dehydrogenase
evm.model.NODE_1373_length_56087_cov_15.261991.3	K00001	K00001	alcohol dehydrogenase
evm.model.NODE_14726_length_4500_cov_18.779556.1	K00001	K00001	alcohol dehydrogenase
evm.model.NODE_936_length_66306_cov_17.641261.4	K00001	K00001	alcohol dehydrogenase
evm.model.NODE_235_length_101418_cov_16.753088.2	K00001	K00001	alcohol dehydrogenase
evm.model.NODE_3508_length_34278_cov_19.067934.2	K00001	K00001	alcohol dehydrogenase
evm.model.NODE_16523_length_3048_cov_2.400890.1	K00001	K00001	alcohol dehydrogenase
evm.model.NODE_1652_length_51677_cov_15.952512.6	K00001	K00001	alcohol dehydrogenase
evm.model.NODE_1822_length_49572_cov_15.837820.1	K00001	K00001	alcohol dehydrogenase
evm.model.NODE_4126_length_30540_cov_16.314898.1	K00001	K00001	alcohol dehydrogenase
evm.model.NODE_19820_length_1518_cov_1.577283.2	K00001	K00001	alcohol dehydrogenase
evm.model.NODE_2706_length_40176_cov_15.389897.3	K00001	K00001	alcohol dehydrogenase
evm.model.NODE_1238_length_58984_cov_18.265253.6	K00001	K00001	alcohol dehydrogenase
evm.model.NODE_9539_length_12340_cov_17.585851.2	K00001	K00001	alcohol dehydrogenase
evm.model.NODE_10034_length_11337_cov_15.883764.1	K00001	K00001	alcohol dehydrogenase
evm.model.NODE_3673_length_33220_cov_15.879884.1	K00001	K00001	alcohol dehydrogenase
evm.model.NODE_761_length_72042_cov_17.577821.1	K00001	K00001	alcohol dehydrogenase
evm.model.NODE_8274_length_15240_cov_15.354397.1	K00001	K00001	alcohol dehydrogenase
evm.model.NODE_684_length_74805_cov_16.920459.2	K00002	K00002	alcohol dehydrogenase (NADP+)
evm.model.NODE_11457_length_8787_cov_16.284642.1	K00002	K00002	alcohol dehydrogenase (NADP+)
evm.model.NODE_3211_length_36241_cov_16.723542.1	K00002	K00002	alcohol dehydrogenase (NADP+)
evm.model.NODE_6849_length_19402_cov_14.332296.1	K00002	K00002	alcohol dehydrogenase (NADP+)
evm.model.NODE_123_length_118703_cov_16.590415.12	K00002	K00002	alcohol dehydrogenase (NADP+)
evm.model.NODE_2075_length_46496_cov_14.961957.3	K00002	K00002	alcohol dehydrogenase (NADP+)
evm.model.NODE_1447_length_54808_cov_17.913955.4	K00002	K00002	alcohol dehydrogenase (NADP+)
evm.model.NODE_8041_length_15883_cov_15.864623.2	K00002	K00002	alcohol dehydrogenase (NADP+)
evm.model.NODE_1742_length_50492_cov_16.590231.1	K00002	K00002	alcohol dehydrogenase (NADP+)
evm.model.NODE_366_length_90456_cov_17.029990.2	K00002	K00002	alcohol dehydrogenase (NADP+)
evm.model.NODE_123_length_118703_cov_16.590415.11	K00002	K00002	alcohol dehydrogenase (NADP+)
evm.model.NODE_2942_length_38333_cov_15.384442.1	K00002	K00002	alcohol dehydrogenase (NADP+)
evm.model.NODE_17834_length_2270_cov_2.071862.2	K00002	K00002	alcohol dehydrogenase (NADP+)
evm.model.NODE_10441_length_10534_cov_14.946767.1	K00002	K00002	alcohol dehydrogenase (NADP+)
evm.model.NODE_15810_length_3561_cov_2.873326.3	K00002	K00002	alcohol dehydrogenase (NADP+)
evm.model.NODE_1324_length_56859_cov_15.630984.3	K00002	K00002	alcohol dehydrogenase (NADP+)
evm.model.NODE_19212_length_1697_cov_1.705732.2	K00002	K00002	alcohol dehydrogenase (NADP+)
evm.model.NODE_16847_length_2825_cov_1.999629.1	K00002	K00002	alcohol dehydrogenase (NADP+)
evm.model.NODE_4227_length_30033_cov_15.657493.2	K00002	K00002	alcohol dehydrogenase (NADP+)
evm.model.NODE_366_length_90456_cov_17.029990.4	K00002	K00002	alcohol dehydrogenase (NADP+)
evm.model.NODE_294_length_95891_cov_17.780251.3	K00002	K00002	alcohol dehydrogenase (NADP+)
evm.model.NODE_11750_length_8301_cov_17.452410.1	K00002	K00002	alcohol dehydrogenase (NADP+)
evm.model.NODE_684_length_74805_cov_16.920459.3	K00002	K00002	alcohol dehydrogenase (NADP+)
evm.model.NODE_31371_length_545_cov_1.133971.1	K00002	K00002	alcohol dehydrogenase (NADP+)
evm.model.NODE_625_length_76764_cov_16.584430.4	K00002	K00002	alcohol dehydrogenase (NADP+)
evm.model.NODE_14018_length_5259_cov_12.546765.2	K00002	K00002	alcohol dehydrogenase (NADP+)
evm.model.NODE_66_length_133805_cov_18.089147.2	K00002	K00002	alcohol dehydrogenase (NADP+)
evm.model.NODE_2181_length_45157_cov_18.249989.4	K00002	K00002	alcohol dehydrogenase (NADP+)
evm.model.NODE_5104_length_25805_cov_14.263883.1	K00002	K00002	alcohol dehydrogenase (NADP+)
evm.model.NODE_5104_length_25805_cov_14.263883.3	K00002	K00002	alcohol dehydrogenase (NADP+)
evm.model.NODE_354_length_91504_cov_16.705626.7	K00002	K00002	alcohol dehydrogenase (NADP+)
evm.model.NODE_12323_length_7414_cov_15.154247.1	K00002	K00002	alcohol dehydrogenase (NADP+)
evm.model.NODE_1431_length_54978_cov_16.994567.6	K00002	K00002	alcohol dehydrogenase (NADP+)
evm.model.NODE_1478_length_54272_cov_15.372925.2	K00002	K00002	alcohol dehydrogenase (NADP+)
evm.model.NODE_684_length_74805_cov_16.920459.5	K00002	K00002	alcohol dehydrogenase (NADP+)
evm.model.NODE_26305_length_680_cov_38.520796.1	K00002	K00002	alcohol dehydrogenase (NADP+)
evm.model.NODE_5104_length_25805_cov_14.263883.2	K00002	K00002	alcohol dehydrogenase (NADP+)
evm.model.NODE_30063_length_571_cov_9.993243.1	K00002	K00002	alcohol dehydrogenase (NADP+)
evm.model.NODE_353_length_91581_cov_17.925788.6	K00002	K00002	alcohol dehydrogenase (NADP+)
evm.model.NODE_2708_length_40170_cov_15.997528.3	K00002	K00002	alcohol dehydrogenase (NADP+)
evm.model.NODE_425_length_87223_cov_18.094712.8	K00002	K00002	alcohol dehydrogenase (NADP+)
evm.model.NODE_31_length_155230_cov_16.725963.1	K00003	K00003	homoserine dehydrogenase
evm.model.NODE_1335_length_56672_cov_17.380600.4	K00003	K00003	homoserine dehydrogenase
evm.model.NODE_8766_length_14031_cov_16.756689.1	K00003	K00003	homoserine dehydrogenase
evm.model.NODE_204_length_105511_cov_17.409863.7	K00003	K00003	homoserine dehydrogenase
evm.model.NODE_408_length_88152_cov_17.381414.1	K00003	K00003	homoserine dehydrogenase
evm.model.NODE_344_length_92435_cov_17.167320.1	K00004	K00004	(R,R)-butanediol dehydrogenase/meso-butanediol dehydrogenase/diacetyl reductase
evm.model.NODE_1049_length_63050_cov_16.966372.7	K00004	K00004	(R,R)-butanediol dehydrogenase/meso-butanediol dehydrogenase/diacetyl reductase
evm.model.NODE_2717_length_40133_cov_17.933985.1	K00004	K00004	(R,R)-butanediol dehydrogenase/meso-butanediol dehydrogenase/diacetyl reductase
evm.model.NODE_8463_length_14785_cov_14.535817.1	K00004	K00004	(R,R)-butanediol dehydrogenase/meso-butanediol dehydrogenase/diacetyl reductase
evm.model.NODE_344_length_92435_cov_17.167320.2	K00004	K00004	(R,R)-butanediol dehydrogenase/meso-butanediol dehydrogenase/diacetyl reductase
evm.model.NODE_47_length_142606_cov_17.765355.9	K00004	K00004	(R,R)-butanediol dehydrogenase/meso-butanediol dehydrogenase/diacetyl reductase
evm.model.NODE_2808_length_39439_cov_15.808455.2	K00004	K00004	(R,R)-butanediol dehydrogenase/meso-butanediol dehydrogenase/diacetyl reductase
evm.model.NODE_17537_length_2424_cov_1.214628.1	K00004	K00004	(R,R)-butanediol dehydrogenase/meso-butanediol dehydrogenase/diacetyl reductase
evm.model.NODE_1049_length_63050_cov_16.966372.6	K00004	K00004	(R,R)-butanediol dehydrogenase/meso-butanediol dehydrogenase/diacetyl reductase
evm.model.NODE_12130_length_7709_cov_3.071089.2	K00004	K00004	(R,R)-butanediol dehydrogenase/meso-butanediol dehydrogenase/diacetyl reductase
evm.model.NODE_16703_length_2919_cov_2.051934.1	K00004	K00004	(R,R)-butanediol dehydrogenase/meso-butanediol dehydrogenase/diacetyl reductase
evm.model.NODE_11122_length_9328_cov_3.374307.3	K00004	K00004	(R,R)-butanediol dehydrogenase/meso-butanediol dehydrogenase/diacetyl reductase
evm.model.NODE_412_length_87943_cov_17.204758.6	K00004	K00004	(R,R)-butanediol dehydrogenase/meso-butanediol dehydrogenase/diacetyl reductase
evm.model.NODE_412_length_87943_cov_17.204758.7	K00004	K00004	(R,R)-butanediol dehydrogenase/meso-butanediol dehydrogenase/diacetyl reductase
evm.model.NODE_412_length_87943_cov_17.204758.4	K00004	K00004	(R,R)-butanediol dehydrogenase/meso-butanediol dehydrogenase/diacetyl reductase
evm.model.NODE_3798_length_32480_cov_14.641857.1	K00004	K00004	(R,R)-butanediol dehydrogenase/meso-butanediol dehydrogenase/diacetyl reductase
evm.model.NODE_5099_length_25825_cov_15.471593.1	K00004	K00004	(R,R)-butanediol dehydrogenase/meso-butanediol dehydrogenase/diacetyl reductase
evm.model.NODE_16523_length_3048_cov_2.400890.3	K00004	K00004	(R,R)-butanediol dehydrogenase/meso-butanediol dehydrogenase/diacetyl reductase
evm.model.NODE_779_length_71202_cov_17.562659.5	K00004	K00004	(R,R)-butanediol dehydrogenase/meso-butanediol dehydrogenase/diacetyl reductase
evm.model.NODE_6495_length_20545_cov_17.931335.2	K00004	K00004	(R,R)-butanediol dehydrogenase/meso-butanediol dehydrogenase/diacetyl reductase
evm.model.NODE_1288_length_57836_cov_17.976641.4	K00004	K00004	(R,R)-butanediol dehydrogenase/meso-butanediol dehydrogenase/diacetyl reductase
evm.model.NODE_412_length_87943_cov_17.204758.3	K00004	K00004	(R,R)-butanediol dehydrogenase/meso-butanediol dehydrogenase/diacetyl reductase
evm.model.NODE_10681_length_10070_cov_15.356130.1	K00004	K00004	(R,R)-butanediol dehydrogenase/meso-butanediol dehydrogenase/diacetyl reductase
evm.model.NODE_1231_length_59089_cov_16.953173.3	K00004	K00004	(R,R)-butanediol dehydrogenase/meso-butanediol dehydrogenase/diacetyl reductase
evm.model.NODE_17306_length_2551_cov_2.471122.1	K00004	K00004	(R,R)-butanediol dehydrogenase/meso-butanediol dehydrogenase/diacetyl reductase
evm.model.NODE_137_length_115269_cov_16.839676.9	K00004	K00004	(R,R)-butanediol dehydrogenase/meso-butanediol dehydrogenase/diacetyl reductase
evm.model.NODE_412_length_87943_cov_17.204758.8	K00004	K00004	(R,R)-butanediol dehydrogenase/meso-butanediol dehydrogenase/diacetyl reductase
evm.model.NODE_8935_length_13650_cov_15.244620.1	K00004	K00004	(R,R)-butanediol dehydrogenase/meso-butanediol dehydrogenase/diacetyl reductase
evm.model.NODE_3798_length_32480_cov_14.641857.2	K00004	K00004	(R,R)-butanediol dehydrogenase/meso-butanediol dehydrogenase/diacetyl reductase
evm.model.NODE_2140_length_45640_cov_16.735988.3	K00004	K00004	(R,R)-butanediol dehydrogenase/meso-butanediol dehydrogenase/diacetyl reductase
evm.model.NODE_15083_length_4159_cov_18.081349.1	K00004	K00004	(R,R)-butanediol dehydrogenase/meso-butanediol dehydrogenase/diacetyl reductase
evm.model.NODE_2140_length_45640_cov_16.735988.2	K00004	K00004	(R,R)-butanediol dehydrogenase/meso-butanediol dehydrogenase/diacetyl reductase
evm.model.NODE_2991_length_38011_cov_15.929179.4	K00004	K00004	(R,R)-butanediol dehydrogenase/meso-butanediol dehydrogenase/diacetyl reductase
evm.model.NODE_5898_length_22629_cov_16.832282.1	K00004	K00004	(R,R)-butanediol dehydrogenase/meso-butanediol dehydrogenase/diacetyl reductase
evm.model.NODE_5898_length_22629_cov_16.832282.2	K00004	K00004	(R,R)-butanediol dehydrogenase/meso-butanediol dehydrogenase/diacetyl reductase
evm.model.NODE_757_length_72141_cov_15.720388.1	K00004	K00004	(R,R)-butanediol dehydrogenase/meso-butanediol dehydrogenase/diacetyl reductase
evm.model.NODE_757_length_72141_cov_15.720388.2	K00004	K00004	(R,R)-butanediol dehydrogenase/meso-butanediol dehydrogenase/diacetyl reductase
evm.model.NODE_936_length_66306_cov_17.641261.4	K00004	K00004	(R,R)-butanediol dehydrogenase/meso-butanediol dehydrogenase/diacetyl reductase
evm.model.NODE_1247_length_58665_cov_17.669531.5	K00004	K00004	(R,R)-butanediol dehydrogenase/meso-butanediol dehydrogenase/diacetyl reductase
evm.model.NODE_3508_length_34278_cov_19.067934.1	K00004	K00004	(R,R)-butanediol dehydrogenase/meso-butanediol dehydrogenase/diacetyl reductase
evm.model.NODE_1238_length_58984_cov_18.265253.5	K00004	K00004	(R,R)-butanediol dehydrogenase/meso-butanediol dehydrogenase/diacetyl reductase
evm.model.NODE_8394_length_14923_cov_16.076237.1	K00004	K00004	(R,R)-butanediol dehydrogenase/meso-butanediol dehydrogenase/diacetyl reductase
evm.model.NODE_14726_length_4500_cov_18.779556.1	K00004	K00004	(R,R)-butanediol dehydrogenase/meso-butanediol dehydrogenase/diacetyl reductase
evm.model.NODE_1822_length_49572_cov_15.837820.1	K00004	K00004	(R,R)-butanediol dehydrogenase/meso-butanediol dehydrogenase/diacetyl reductase
evm.model.NODE_235_length_101418_cov_16.753088.2	K00004	K00004	(R,R)-butanediol dehydrogenase/meso-butanediol dehydrogenase/diacetyl reductase
evm.model.NODE_10_length_179518_cov_16.812265.7	K00004	K00004	(R,R)-butanediol dehydrogenase/meso-butanediol dehydrogenase/diacetyl reductase
evm.model.NODE_1373_length_56087_cov_15.261991.3	K00004	K00004	(R,R)-butanediol dehydrogenase/meso-butanediol dehydrogenase/diacetyl reductase
evm.model.NODE_7345_length_17874_cov_16.915028.1	K00004	K00004	(R,R)-butanediol dehydrogenase/meso-butanediol dehydrogenase/diacetyl reductase
evm.model.NODE_852_length_68741_cov_17.646180.5	K00004	K00004	(R,R)-butanediol dehydrogenase/meso-butanediol dehydrogenase/diacetyl reductase
evm.model.NODE_8786_length_13968_cov_18.221949.1	K00004	K00004	(R,R)-butanediol dehydrogenase/meso-butanediol dehydrogenase/diacetyl reductase
evm.model.NODE_1652_length_51677_cov_15.952512.6	K00004	K00004	(R,R)-butanediol dehydrogenase/meso-butanediol dehydrogenase/diacetyl reductase
evm.model.NODE_16523_length_3048_cov_2.400890.1	K00004	K00004	(R,R)-butanediol dehydrogenase/meso-butanediol dehydrogenase/diacetyl reductase
evm.model.NODE_3508_length_34278_cov_19.067934.2	K00004	K00004	(R,R)-butanediol dehydrogenase/meso-butanediol dehydrogenase/diacetyl reductase
evm.model.NODE_19820_length_1518_cov_1.577283.2	K00004	K00004	(R,R)-butanediol dehydrogenase/meso-butanediol dehydrogenase/diacetyl reductase
evm.model.NODE_122_length_118734_cov_19.309712.8	K00004	K00004	(R,R)-butanediol dehydrogenase/meso-butanediol dehydrogenase/diacetyl reductase
evm.model.NODE_2706_length_40176_cov_15.389897.3	K00004	K00004	(R,R)-butanediol dehydrogenase/meso-butanediol dehydrogenase/diacetyl reductase
evm.model.NODE_9539_length_12340_cov_17.585851.2	K00004	K00004	(R,R)-butanediol dehydrogenase/meso-butanediol dehydrogenase/diacetyl reductase
evm.model.NODE_1238_length_58984_cov_18.265253.6	K00004	K00004	(R,R)-butanediol dehydrogenase/meso-butanediol dehydrogenase/diacetyl reductase
evm.model.NODE_761_length_72042_cov_17.577821.1	K00004	K00004	(R,R)-butanediol dehydrogenase/meso-butanediol dehydrogenase/diacetyl reductase
evm.model.NODE_2962_length_38204_cov_16.368543.2	K00004	K00004	(R,R)-butanediol dehydrogenase/meso-butanediol dehydrogenase/diacetyl reductase
evm.model.NODE_5801_length_23031_cov_16.714460.2	K00004	K00004	(R,R)-butanediol dehydrogenase/meso-butanediol dehydrogenase/diacetyl reductase
evm.model.NODE_8274_length_15240_cov_15.354397.1	K00004	K00004	(R,R)-butanediol dehydrogenase/meso-butanediol dehydrogenase/diacetyl reductase
evm.model.NODE_3673_length_33220_cov_15.879884.1	K00004	K00004	(R,R)-butanediol dehydrogenase/meso-butanediol dehydrogenase/diacetyl reductase
evm.model.NODE_13851_length_5428_cov_16.008489.1	K00004	K00004	(R,R)-butanediol dehydrogenase/meso-butanediol dehydrogenase/diacetyl reductase
evm.model.NODE_8334_length_15075_cov_16.182834.2	K00004	K00004	(R,R)-butanediol dehydrogenase/meso-butanediol dehydrogenase/diacetyl reductase
evm.model.NODE_2752_length_39950_cov_17.762323.2	K00005	K00005	glycerol dehydrogenase
evm.model.NODE_3956_length_31489_cov_17.782507.2	K00005	K00005	glycerol dehydrogenase
evm.model.NODE_336_length_93254_cov_16.564756.2	K00006	K00006	glycerol-3-phosphate dehydrogenase (NAD+)
evm.model.NODE_554_length_79989_cov_17.603792.6	K00006	K00006	glycerol-3-phosphate dehydrogenase (NAD+)
evm.model.NODE_4996_length_26349_cov_18.060140.3	K00006	K00006	glycerol-3-phosphate dehydrogenase (NAD+)
evm.model.NODE_4885_length_26822_cov_16.604383.3	K00006	K00006	glycerol-3-phosphate dehydrogenase (NAD+)
evm.model.NODE_554_length_79989_cov_17.603792.8	K00006	K00006	glycerol-3-phosphate dehydrogenase (NAD+)
evm.model.NODE_9034_length_13443_cov_16.269375.2	K00006	K00006	glycerol-3-phosphate dehydrogenase (NAD+)
evm.model.NODE_344_length_92435_cov_17.167320.1	K00008	K00008	L-iditol 2-dehydrogenase
evm.model.NODE_1049_length_63050_cov_16.966372.7	K00008	K00008	L-iditol 2-dehydrogenase
evm.model.NODE_2717_length_40133_cov_17.933985.1	K00008	K00008	L-iditol 2-dehydrogenase
evm.model.NODE_8463_length_14785_cov_14.535817.1	K00008	K00008	L-iditol 2-dehydrogenase
evm.model.NODE_344_length_92435_cov_17.167320.2	K00008	K00008	L-iditol 2-dehydrogenase
evm.model.NODE_1049_length_63050_cov_16.966372.6	K00008	K00008	L-iditol 2-dehydrogenase
evm.model.NODE_47_length_142606_cov_17.765355.9	K00008	K00008	L-iditol 2-dehydrogenase
evm.model.NODE_17537_length_2424_cov_1.214628.1	K00008	K00008	L-iditol 2-dehydrogenase
evm.model.NODE_2808_length_39439_cov_15.808455.2	K00008	K00008	L-iditol 2-dehydrogenase
evm.model.NODE_12130_length_7709_cov_3.071089.2	K00008	K00008	L-iditol 2-dehydrogenase
evm.model.NODE_16523_length_3048_cov_2.400890.3	K00008	K00008	L-iditol 2-dehydrogenase
evm.model.NODE_16703_length_2919_cov_2.051934.1	K00008	K00008	L-iditol 2-dehydrogenase
evm.model.NODE_412_length_87943_cov_17.204758.6	K00008	K00008	L-iditol 2-dehydrogenase
evm.model.NODE_11122_length_9328_cov_3.374307.3	K00008	K00008	L-iditol 2-dehydrogenase
evm.model.NODE_412_length_87943_cov_17.204758.7	K00008	K00008	L-iditol 2-dehydrogenase
evm.model.NODE_3798_length_32480_cov_14.641857.1	K00008	K00008	L-iditol 2-dehydrogenase
evm.model.NODE_412_length_87943_cov_17.204758.4	K00008	K00008	L-iditol 2-dehydrogenase
evm.model.NODE_5099_length_25825_cov_15.471593.1	K00008	K00008	L-iditol 2-dehydrogenase
evm.model.NODE_779_length_71202_cov_17.562659.5	K00008	K00008	L-iditol 2-dehydrogenase
evm.model.NODE_6495_length_20545_cov_17.931335.2	K00008	K00008	L-iditol 2-dehydrogenase
evm.model.NODE_1288_length_57836_cov_17.976641.4	K00008	K00008	L-iditol 2-dehydrogenase
evm.model.NODE_412_length_87943_cov_17.204758.3	K00008	K00008	L-iditol 2-dehydrogenase
evm.model.NODE_17306_length_2551_cov_2.471122.1	K00008	K00008	L-iditol 2-dehydrogenase
evm.model.NODE_8935_length_13650_cov_15.244620.1	K00008	K00008	L-iditol 2-dehydrogenase
evm.model.NODE_137_length_115269_cov_16.839676.9	K00008	K00008	L-iditol 2-dehydrogenase
evm.model.NODE_10681_length_10070_cov_15.356130.1	K00008	K00008	L-iditol 2-dehydrogenase
evm.model.NODE_1231_length_59089_cov_16.953173.3	K00008	K00008	L-iditol 2-dehydrogenase
evm.model.NODE_412_length_87943_cov_17.204758.8	K00008	K00008	L-iditol 2-dehydrogenase
evm.model.NODE_2991_length_38011_cov_15.929179.4	K00008	K00008	L-iditol 2-dehydrogenase
evm.model.NODE_5898_length_22629_cov_16.832282.1	K00008	K00008	L-iditol 2-dehydrogenase
evm.model.NODE_2140_length_45640_cov_16.735988.3	K00008	K00008	L-iditol 2-dehydrogenase
evm.model.NODE_2140_length_45640_cov_16.735988.2	K00008	K00008	L-iditol 2-dehydrogenase
evm.model.NODE_15083_length_4159_cov_18.081349.1	K00008	K00008	L-iditol 2-dehydrogenase
evm.model.NODE_5898_length_22629_cov_16.832282.2	K00008	K00008	L-iditol 2-dehydrogenase
evm.model.NODE_3798_length_32480_cov_14.641857.2	K00008	K00008	L-iditol 2-dehydrogenase
evm.model.NODE_757_length_72141_cov_15.720388.1	K00008	K00008	L-iditol 2-dehydrogenase
evm.model.NODE_1247_length_58665_cov_17.669531.5	K00008	K00008	L-iditol 2-dehydrogenase
evm.model.NODE_3508_length_34278_cov_19.067934.1	K00008	K00008	L-iditol 2-dehydrogenase
evm.model.NODE_757_length_72141_cov_15.720388.2	K00008	K00008	L-iditol 2-dehydrogenase
evm.model.NODE_1373_length_56087_cov_15.261991.3	K00008	K00008	L-iditol 2-dehydrogenase
evm.model.NODE_10_length_179518_cov_16.812265.7	K00008	K00008	L-iditol 2-dehydrogenase
evm.model.NODE_936_length_66306_cov_17.641261.4	K00008	K00008	L-iditol 2-dehydrogenase
evm.model.NODE_852_length_68741_cov_17.646180.5	K00008	K00008	L-iditol 2-dehydrogenase
evm.model.NODE_14726_length_4500_cov_18.779556.1	K00008	K00008	L-iditol 2-dehydrogenase
evm.model.NODE_1238_length_58984_cov_18.265253.5	K00008	K00008	L-iditol 2-dehydrogenase
evm.model.NODE_8394_length_14923_cov_16.076237.1	K00008	K00008	L-iditol 2-dehydrogenase
evm.model.NODE_8786_length_13968_cov_18.221949.1	K00008	K00008	L-iditol 2-dehydrogenase
evm.model.NODE_1822_length_49572_cov_15.837820.1	K00008	K00008	L-iditol 2-dehydrogenase
evm.model.NODE_1652_length_51677_cov_15.952512.6	K00008	K00008	L-iditol 2-dehydrogenase
evm.model.NODE_7345_length_17874_cov_16.915028.1	K00008	K00008	L-iditol 2-dehydrogenase
evm.model.NODE_3508_length_34278_cov_19.067934.2	K00008	K00008	L-iditol 2-dehydrogenase
evm.model.NODE_16523_length_3048_cov_2.400890.1	K00008	K00008	L-iditol 2-dehydrogenase
evm.model.NODE_235_length_101418_cov_16.753088.2	K00008	K00008	L-iditol 2-dehydrogenase
evm.model.NODE_9539_length_12340_cov_17.585851.2	K00008	K00008	L-iditol 2-dehydrogenase
evm.model.NODE_122_length_118734_cov_19.309712.8	K00008	K00008	L-iditol 2-dehydrogenase
evm.model.NODE_19820_length_1518_cov_1.577283.2	K00008	K00008	L-iditol 2-dehydrogenase
evm.model.NODE_4126_length_30540_cov_16.314898.1	K00008	K00008	L-iditol 2-dehydrogenase
evm.model.NODE_2706_length_40176_cov_15.389897.3	K00008	K00008	L-iditol 2-dehydrogenase
evm.model.NODE_1238_length_58984_cov_18.265253.6	K00008	K00008	L-iditol 2-dehydrogenase
evm.model.NODE_3673_length_33220_cov_15.879884.1	K00008	K00008	L-iditol 2-dehydrogenase
evm.model.NODE_8274_length_15240_cov_15.354397.1	K00008	K00008	L-iditol 2-dehydrogenase
evm.model.NODE_5801_length_23031_cov_16.714460.2	K00008	K00008	L-iditol 2-dehydrogenase
evm.model.NODE_8334_length_15075_cov_16.182834.2	K00008	K00008	L-iditol 2-dehydrogenase
evm.model.NODE_7572_length_17219_cov_16.719752.2	K00010	K00010	myo-inositol 2-dehydrogenase/D-chiro-inositol 1-dehydrogenase
evm.model.NODE_4099_length_30675_cov_17.307942.2	K00010	K00010	myo-inositol 2-dehydrogenase/D-chiro-inositol 1-dehydrogenase
evm.model.NODE_57_length_137583_cov_16.974465.5	K00010	K00010	myo-inositol 2-dehydrogenase/D-chiro-inositol 1-dehydrogenase
evm.model.NODE_921_length_66780_cov_17.167314.3	K00010	K00010	myo-inositol 2-dehydrogenase/D-chiro-inositol 1-dehydrogenase
evm.model.NODE_57_length_137583_cov_16.974465.4	K00010	K00010	myo-inositol 2-dehydrogenase/D-chiro-inositol 1-dehydrogenase
evm.model.NODE_7503_length_17398_cov_15.984541.2	K00010	K00010	myo-inositol 2-dehydrogenase/D-chiro-inositol 1-dehydrogenase
evm.model.NODE_7503_length_17398_cov_15.984541.1	K00010	K00010	myo-inositol 2-dehydrogenase/D-chiro-inositol 1-dehydrogenase
evm.model.NODE_4290_length_29711_cov_15.652549.2	K00010	K00010	myo-inositol 2-dehydrogenase/D-chiro-inositol 1-dehydrogenase
evm.model.NODE_7144_length_18502_cov_14.326912.2	K00010	K00010	myo-inositol 2-dehydrogenase/D-chiro-inositol 1-dehydrogenase
evm.model.NODE_6340_length_21147_cov_17.323501.1	K00010	K00010	myo-inositol 2-dehydrogenase/D-chiro-inositol 1-dehydrogenase
evm.model.NODE_768_length_71781_cov_24.163648.4	K00010	K00010	myo-inositol 2-dehydrogenase/D-chiro-inositol 1-dehydrogenase
evm.model.NODE_8780_length_13979_cov_20.767398.2	K00010	K00010	myo-inositol 2-dehydrogenase/D-chiro-inositol 1-dehydrogenase
evm.model.NODE_684_length_74805_cov_16.920459.2	K00011	K00011	aldehyde reductase
evm.model.NODE_11457_length_8787_cov_16.284642.1	K00011	K00011	aldehyde reductase
evm.model.NODE_123_length_118703_cov_16.590415.12	K00011	K00011	aldehyde reductase
evm.model.NODE_6849_length_19402_cov_14.332296.1	K00011	K00011	aldehyde reductase
evm.model.NODE_3211_length_36241_cov_16.723542.1	K00011	K00011	aldehyde reductase
evm.model.NODE_2075_length_46496_cov_14.961957.3	K00011	K00011	aldehyde reductase
evm.model.NODE_1447_length_54808_cov_17.913955.4	K00011	K00011	aldehyde reductase
evm.model.NODE_366_length_90456_cov_17.029990.2	K00011	K00011	aldehyde reductase
evm.model.NODE_123_length_118703_cov_16.590415.11	K00011	K00011	aldehyde reductase
evm.model.NODE_1742_length_50492_cov_16.590231.1	K00011	K00011	aldehyde reductase
evm.model.NODE_8041_length_15883_cov_15.864623.2	K00011	K00011	aldehyde reductase
evm.model.NODE_17834_length_2270_cov_2.071862.2	K00011	K00011	aldehyde reductase
evm.model.NODE_2942_length_38333_cov_15.384442.1	K00011	K00011	aldehyde reductase
evm.model.NODE_10441_length_10534_cov_14.946767.1	K00011	K00011	aldehyde reductase
evm.model.NODE_366_length_90456_cov_17.029990.4	K00011	K00011	aldehyde reductase
evm.model.NODE_15810_length_3561_cov_2.873326.3	K00011	K00011	aldehyde reductase
evm.model.NODE_1324_length_56859_cov_15.630984.3	K00011	K00011	aldehyde reductase
evm.model.NODE_4227_length_30033_cov_15.657493.2	K00011	K00011	aldehyde reductase
evm.model.NODE_684_length_74805_cov_16.920459.3	K00011	K00011	aldehyde reductase
evm.model.NODE_31371_length_545_cov_1.133971.1	K00011	K00011	aldehyde reductase
evm.model.NODE_19212_length_1697_cov_1.705732.2	K00011	K00011	aldehyde reductase
evm.model.NODE_11750_length_8301_cov_17.452410.1	K00011	K00011	aldehyde reductase
evm.model.NODE_294_length_95891_cov_17.780251.3	K00011	K00011	aldehyde reductase
evm.model.NODE_16847_length_2825_cov_1.999629.1	K00011	K00011	aldehyde reductase
evm.model.NODE_66_length_133805_cov_18.089147.2	K00011	K00011	aldehyde reductase
evm.model.NODE_625_length_76764_cov_16.584430.4	K00011	K00011	aldehyde reductase
evm.model.NODE_2181_length_45157_cov_18.249989.4	K00011	K00011	aldehyde reductase
evm.model.NODE_14018_length_5259_cov_12.546765.2	K00011	K00011	aldehyde reductase
evm.model.NODE_354_length_91504_cov_16.705626.7	K00011	K00011	aldehyde reductase
evm.model.NODE_5104_length_25805_cov_14.263883.3	K00011	K00011	aldehyde reductase
evm.model.NODE_2708_length_40170_cov_15.997528.3	K00011	K00011	aldehyde reductase
evm.model.NODE_5104_length_25805_cov_14.263883.1	K00011	K00011	aldehyde reductase
evm.model.NODE_684_length_74805_cov_16.920459.5	K00011	K00011	aldehyde reductase
evm.model.NODE_12323_length_7414_cov_15.154247.1	K00011	K00011	aldehyde reductase
evm.model.NODE_1478_length_54272_cov_15.372925.2	K00011	K00011	aldehyde reductase
evm.model.NODE_27_length_157651_cov_17.101153.3	K00012	K00012	UDPglucose 6-dehydrogenase
evm.model.NODE_199_length_106421_cov_17.366342.1	K00012	K00012	UDPglucose 6-dehydrogenase
evm.model.NODE_142_length_114033_cov_27.551499.3	K00012	K00012	UDPglucose 6-dehydrogenase
evm.model.NODE_9930_length_11524_cov_17.844608.1	K00012	K00012	UDPglucose 6-dehydrogenase
evm.model.NODE_31651_length_540_cov_1.593220.1	K00012	K00012	UDPglucose 6-dehydrogenase
evm.model.NODE_61_length_135536_cov_16.348965.11	K00014	K00014	shikimate dehydrogenase
evm.model.NODE_4807_length_27206_cov_15.592747.1	K00014	K00014	shikimate dehydrogenase
evm.model.NODE_14524_length_4701_cov_18.679930.1	K00014	K00014	shikimate dehydrogenase
evm.model.NODE_10636_length_10175_cov_17.347432.1	K00014	K00014	shikimate dehydrogenase
evm.model.NODE_36738_length_430_cov_0.613861.1	K00014	K00014	shikimate dehydrogenase
evm.model.NODE_3551_length_33998_cov_16.886452.1	K00014	K00014	shikimate dehydrogenase
evm.model.NODE_2739_length_40026_cov_17.169102.3	K00014	K00014	shikimate dehydrogenase
evm.model.NODE_8347_length_15036_cov_17.169495.1	K00014	K00014	shikimate dehydrogenase
evm.model.NODE_1192_length_59859_cov_18.805464.8	K00015	K00015	glyoxylate reductase
evm.model.NODE_3666_length_33281_cov_16.533752.2	K00015	K00015	glyoxylate reductase
evm.model.NODE_1192_length_59859_cov_18.805464.9	K00015	K00015	glyoxylate reductase
evm.model.NODE_9830_length_11715_cov_16.349413.1	K00015	K00015	glyoxylate reductase
evm.model.NODE_4356_length_29369_cov_17.388551.2	K00015	K00015	glyoxylate reductase
evm.model.NODE_1762_length_50199_cov_15.677225.2	K00015	K00015	glyoxylate reductase
evm.model.NODE_4282_length_29760_cov_17.527689.2	K00015	K00015	glyoxylate reductase
evm.model.NODE_4593_length_28108_cov_16.820664.3	K00015	K00015	glyoxylate reductase
evm.model.NODE_7656_length_16970_cov_14.902690.1	K00015	K00015	glyoxylate reductase
evm.model.NODE_9714_length_11953_cov_17.961103.2	K00015	K00015	glyoxylate reductase
evm.model.NODE_3652_length_33377_cov_17.180090.1	K00015	K00015	glyoxylate reductase
evm.model.NODE_476_length_84712_cov_16.440113.5	K00015	K00015	glyoxylate reductase
evm.model.NODE_264_length_98723_cov_15.924541.7	K00015	K00015	glyoxylate reductase
evm.model.NODE_1840_length_49407_cov_17.345657.6	K00015	K00015	glyoxylate reductase
evm.model.NODE_4593_length_28108_cov_16.820664.4	K00015	K00015	glyoxylate reductase
evm.model.NODE_4593_length_28108_cov_16.820664.2	K00015	K00015	glyoxylate reductase
evm.model.NODE_1904_length_48601_cov_18.530284.1	K00015	K00015	glyoxylate reductase
evm.model.NODE_382_length_89802_cov_20.470689.6	K00015	K00015	glyoxylate reductase
evm.model.NODE_680_length_74952_cov_15.970398.3	K00016	K00016	L-lactate dehydrogenase
evm.model.NODE_8041_length_15883_cov_15.864623.1	K00016	K00016	L-lactate dehydrogenase
evm.model.NODE_2520_length_41902_cov_16.280311.4	K00016	K00016	L-lactate dehydrogenase
evm.model.NODE_1431_length_54978_cov_16.994567.4	K00016	K00016	L-lactate dehydrogenase
evm.model.NODE_2260_length_44353_cov_16.217496.2	K00016	K00016	L-lactate dehydrogenase
evm.model.NODE_37_length_152127_cov_17.804197.3	K00016	K00016	L-lactate dehydrogenase
evm.model.NODE_25209_length_745_cov_1.254045.1	K00016	K00016	L-lactate dehydrogenase
evm.model.NODE_555_length_79841_cov_16.877035.4	K00016	K00016	L-lactate dehydrogenase
evm.model.NODE_2528_length_41824_cov_17.274336.4	K00016	K00016	L-lactate dehydrogenase
evm.model.NODE_4135_length_30506_cov_17.088581.2	K00016	K00016	L-lactate dehydrogenase
evm.model.NODE_294_length_95891_cov_17.780251.6	K00016	K00016	L-lactate dehydrogenase
evm.model.NODE_9830_length_11715_cov_16.349413.1	K00018	K00018	glycerate dehydrogenase
evm.model.NODE_4356_length_29369_cov_17.388551.2	K00018	K00018	glycerate dehydrogenase
evm.model.NODE_1762_length_50199_cov_15.677225.2	K00018	K00018	glycerate dehydrogenase
evm.model.NODE_1192_length_59859_cov_18.805464.8	K00018	K00018	glycerate dehydrogenase
evm.model.NODE_1192_length_59859_cov_18.805464.9	K00018	K00018	glycerate dehydrogenase
evm.model.NODE_4282_length_29760_cov_17.527689.2	K00018	K00018	glycerate dehydrogenase
evm.model.NODE_4593_length_28108_cov_16.820664.3	K00018	K00018	glycerate dehydrogenase
evm.model.NODE_9714_length_11953_cov_17.961103.2	K00018	K00018	glycerate dehydrogenase
evm.model.NODE_3666_length_33281_cov_16.533752.2	K00018	K00018	glycerate dehydrogenase
evm.model.NODE_3652_length_33377_cov_17.180090.1	K00018	K00018	glycerate dehydrogenase
evm.model.NODE_7656_length_16970_cov_14.902690.1	K00018	K00018	glycerate dehydrogenase
evm.model.NODE_1840_length_49407_cov_17.345657.6	K00018	K00018	glycerate dehydrogenase
evm.model.NODE_476_length_84712_cov_16.440113.5	K00018	K00018	glycerate dehydrogenase
evm.model.NODE_264_length_98723_cov_15.924541.7	K00018	K00018	glycerate dehydrogenase
evm.model.NODE_4593_length_28108_cov_16.820664.4	K00018	K00018	glycerate dehydrogenase
evm.model.NODE_4593_length_28108_cov_16.820664.2	K00018	K00018	glycerate dehydrogenase
evm.model.NODE_1904_length_48601_cov_18.530284.1	K00018	K00018	glycerate dehydrogenase
evm.model.NODE_382_length_89802_cov_20.470689.6	K00018	K00018	glycerate dehydrogenase
evm.model.NODE_9500_length_12412_cov_16.126740.1	K00018	K00018	glycerate dehydrogenase
evm.model.NODE_14726_length_4500_cov_18.779556.1	K00018	K00018	glycerate dehydrogenase
evm.model.NODE_1231_length_59089_cov_16.953173.3	K00018	K00018	glycerate dehydrogenase
evm.model.NODE_24977_length_762_cov_2.173228.1	K00019	K00019	3-hydroxybutyrate dehydrogenase
evm.model.NODE_3910_length_31791_cov_16.381569.3	K00019	K00019	3-hydroxybutyrate dehydrogenase
evm.model.NODE_3665_length_33284_cov_16.764333.2	K00019	K00019	3-hydroxybutyrate dehydrogenase
evm.model.NODE_5356_length_24826_cov_17.127859.2	K00019	K00019	3-hydroxybutyrate dehydrogenase
evm.model.NODE_1511_length_53844_cov_16.583447.2	K00019	K00019	3-hydroxybutyrate dehydrogenase
evm.model.NODE_2133_length_45758_cov_16.712651.6	K00019	K00019	3-hydroxybutyrate dehydrogenase
evm.model.NODE_1215_length_59415_cov_16.936412.3	K00019	K00019	3-hydroxybutyrate dehydrogenase
evm.model.NODE_842_length_69147_cov_17.846595.4	K00019	K00019	3-hydroxybutyrate dehydrogenase
evm.model.NODE_7174_length_18392_cov_16.107692.1	K00019	K00019	3-hydroxybutyrate dehydrogenase
evm.model.NODE_6221_length_21475_cov_16.058741.2	K00019	K00019	3-hydroxybutyrate dehydrogenase
evm.model.NODE_5383_length_24661_cov_18.262085.4	K00019	K00019	3-hydroxybutyrate dehydrogenase
evm.model.NODE_1219_length_59382_cov_17.284027.2	K00019	K00019	3-hydroxybutyrate dehydrogenase
evm.model.NODE_1540_length_53362_cov_15.800639.3	K00019	K00019	3-hydroxybutyrate dehydrogenase
evm.model.NODE_21693_length_1107_cov_0.910204.1	K00019	K00019	3-hydroxybutyrate dehydrogenase
evm.model.NODE_763_length_72030_cov_16.742695.10	K00019	K00019	3-hydroxybutyrate dehydrogenase
evm.model.NODE_5664_length_23596_cov_15.874387.4	K00019	K00019	3-hydroxybutyrate dehydrogenase
evm.model.NODE_1647_length_51738_cov_17.132065.3	K00019	K00019	3-hydroxybutyrate dehydrogenase
evm.model.NODE_5722_length_23389_cov_16.561517.1	K00019	K00019	3-hydroxybutyrate dehydrogenase
evm.model.NODE_1360_length_56277_cov_17.062992.6	K00019	K00019	3-hydroxybutyrate dehydrogenase
evm.model.NODE_1360_length_56277_cov_17.062992.7	K00019	K00019	3-hydroxybutyrate dehydrogenase
evm.model.NODE_21413_length_1155_cov_2.397860.1	K00019	K00019	3-hydroxybutyrate dehydrogenase
evm.model.NODE_19462_length_1614_cov_2.189644.3	K00019	K00019	3-hydroxybutyrate dehydrogenase
evm.model.NODE_763_length_72030_cov_16.742695.11	K00019	K00019	3-hydroxybutyrate dehydrogenase
evm.model.NODE_4434_length_28972_cov_16.539678.3	K00019	K00019	3-hydroxybutyrate dehydrogenase
evm.model.NODE_735_length_73020_cov_18.306271.8	K00019	K00019	3-hydroxybutyrate dehydrogenase
evm.model.NODE_537_length_80589_cov_17.543387.3	K00019	K00019	3-hydroxybutyrate dehydrogenase
evm.model.NODE_22182_length_1040_cov_0.718510.1	K00019	K00019	3-hydroxybutyrate dehydrogenase
evm.model.NODE_1862_length_49178_cov_16.399421.1	K00019	K00019	3-hydroxybutyrate dehydrogenase
evm.model.NODE_1040_length_63386_cov_17.092920.3	K00019	K00019	3-hydroxybutyrate dehydrogenase
evm.model.NODE_10098_length_11198_cov_18.508897.2	K00019	K00019	3-hydroxybutyrate dehydrogenase
evm.model.NODE_7199_length_18319_cov_15.653309.1	K00019	K00019	3-hydroxybutyrate dehydrogenase
evm.model.NODE_1822_length_49572_cov_15.837820.1	K00019	K00019	3-hydroxybutyrate dehydrogenase
evm.model.NODE_5428_length_24477_cov_16.772074.1	K00019	K00019	3-hydroxybutyrate dehydrogenase
evm.model.NODE_21453_length_1147_cov_1.206863.2	K00019	K00019	3-hydroxybutyrate dehydrogenase
evm.model.NODE_6490_length_20561_cov_15.211951.4	K00019	K00019	3-hydroxybutyrate dehydrogenase
evm.model.NODE_25227_length_744_cov_2.003241.1	K00019	K00019	3-hydroxybutyrate dehydrogenase
evm.model.NODE_4736_length_27464_cov_16.832023.2	K00019	K00019	3-hydroxybutyrate dehydrogenase
evm.model.NODE_1862_length_49178_cov_16.399421.3	K00019	K00019	3-hydroxybutyrate dehydrogenase
evm.model.NODE_1760_length_50222_cov_17.534784.9	K00019	K00019	3-hydroxybutyrate dehydrogenase
evm.model.NODE_1574_length_52891_cov_19.092847.2	K00019	K00019	3-hydroxybutyrate dehydrogenase
evm.model.NODE_937_length_66254_cov_18.209703.4	K00019	K00019	3-hydroxybutyrate dehydrogenase
evm.model.NODE_96_length_126571_cov_18.113695.6	K00019	K00019	3-hydroxybutyrate dehydrogenase
evm.model.NODE_7621_length_17083_cov_18.174982.1	K00019	K00019	3-hydroxybutyrate dehydrogenase
evm.model.NODE_22567_length_993_cov_0.383372.1	K00019	K00019	3-hydroxybutyrate dehydrogenase
evm.model.NODE_555_length_79841_cov_16.877035.7	K00019	K00019	3-hydroxybutyrate dehydrogenase
evm.model.NODE_7011_length_18925_cov_15.846633.1	K00019	K00019	3-hydroxybutyrate dehydrogenase
evm.model.NODE_310_length_94315_cov_15.914511.2	K00019	K00019	3-hydroxybutyrate dehydrogenase
evm.model.NODE_1003_length_64412_cov_18.201307.3	K00019	K00019	3-hydroxybutyrate dehydrogenase
evm.model.NODE_1390_length_55704_cov_17.603037.5	K00019	K00019	3-hydroxybutyrate dehydrogenase
evm.model.NODE_359_length_91018_cov_17.487133.3	K00019	K00019	3-hydroxybutyrate dehydrogenase
evm.model.NODE_1120_length_61399_cov_17.307628.4	K00019	K00019	3-hydroxybutyrate dehydrogenase
evm.model.NODE_233_length_101601_cov_17.971894.2	K00019	K00019	3-hydroxybutyrate dehydrogenase
evm.model.NODE_48_length_142341_cov_18.223072.7	K00019	K00019	3-hydroxybutyrate dehydrogenase
evm.model.NODE_653_length_75735_cov_15.876838.1	K00019	K00019	3-hydroxybutyrate dehydrogenase
evm.model.NODE_9861_length_11648_cov_15.647426.1	K00019	K00019	3-hydroxybutyrate dehydrogenase
evm.model.NODE_2417_length_42856_cov_16.510145.1	K00019	K00019	3-hydroxybutyrate dehydrogenase
evm.model.NODE_1003_length_64412_cov_18.201307.6	K00019	K00019	3-hydroxybutyrate dehydrogenase
evm.model.NODE_3665_length_33284_cov_16.764333.1	K00019	K00019	3-hydroxybutyrate dehydrogenase
evm.model.NODE_1003_length_64412_cov_18.201307.5	K00019	K00019	3-hydroxybutyrate dehydrogenase
evm.model.NODE_1040_length_63386_cov_17.092920.4	K00019	K00019	3-hydroxybutyrate dehydrogenase
evm.model.NODE_72_length_132222_cov_16.292994.1	K00019	K00019	3-hydroxybutyrate dehydrogenase
evm.model.NODE_2463_length_42387_cov_14.740487.1	K00019	K00019	3-hydroxybutyrate dehydrogenase
evm.model.NODE_582_length_78658_cov_17.968382.3	K00019	K00019	3-hydroxybutyrate dehydrogenase
evm.model.NODE_35060_length_469_cov_1.549708.1	K00019	K00019	3-hydroxybutyrate dehydrogenase
evm.model.NODE_2122_length_45885_cov_16.183378.3	K00019	K00019	3-hydroxybutyrate dehydrogenase
evm.model.NODE_4205_length_30110_cov_17.165594.1	K00019	K00019	3-hydroxybutyrate dehydrogenase
evm.model.NODE_372_length_90183_cov_17.104413.8	K00019	K00019	3-hydroxybutyrate dehydrogenase
evm.model.NODE_1540_length_53362_cov_15.800639.4	K00019	K00019	3-hydroxybutyrate dehydrogenase
evm.model.NODE_7476_length_17461_cov_16.172955.3	K00019	K00019	3-hydroxybutyrate dehydrogenase
evm.model.NODE_8084_length_15785_cov_15.438434.1	K00019	K00019	3-hydroxybutyrate dehydrogenase
evm.model.NODE_372_length_90183_cov_17.104413.3	K00019	K00019	3-hydroxybutyrate dehydrogenase
evm.model.NODE_13947_length_5337_cov_13.559885.1	K00019	K00019	3-hydroxybutyrate dehydrogenase
evm.model.NODE_1538_length_53394_cov_18.204367.3	K00019	K00019	3-hydroxybutyrate dehydrogenase
evm.model.NODE_3665_length_33284_cov_16.764333.5	K00019	K00019	3-hydroxybutyrate dehydrogenase
evm.model.NODE_741_length_72703_cov_16.892706.6	K00019	K00019	3-hydroxybutyrate dehydrogenase
evm.model.NODE_9524_length_12363_cov_14.388199.1	K00019	K00019	3-hydroxybutyrate dehydrogenase
evm.model.NODE_310_length_94315_cov_15.914511.1	K00019	K00019	3-hydroxybutyrate dehydrogenase
evm.model.NODE_3665_length_33284_cov_16.764333.3	K00019	K00019	3-hydroxybutyrate dehydrogenase
evm.model.NODE_9854_length_11676_cov_16.474327.2	K00019	K00019	3-hydroxybutyrate dehydrogenase
evm.model.NODE_1796_length_49847_cov_18.311364.7	K00019	K00019	3-hydroxybutyrate dehydrogenase
evm.model.NODE_1733_length_50653_cov_16.086569.2	K00019	K00019	3-hydroxybutyrate dehydrogenase
evm.model.NODE_1379_length_55954_cov_16.260268.2	K00019	K00019	3-hydroxybutyrate dehydrogenase
evm.model.NODE_1003_length_64412_cov_18.201307.7	K00019	K00019	3-hydroxybutyrate dehydrogenase
evm.model.NODE_14245_length_5000_cov_13.891032.1	K00019	K00019	3-hydroxybutyrate dehydrogenase
evm.model.NODE_16898_length_2792_cov_17.195497.1	K00019	K00019	3-hydroxybutyrate dehydrogenase
evm.model.NODE_5664_length_23596_cov_15.874387.5	K00019	K00019	3-hydroxybutyrate dehydrogenase
evm.model.NODE_5664_length_23596_cov_15.874387.2	K00019	K00019	3-hydroxybutyrate dehydrogenase
evm.model.NODE_1654_length_51636_cov_17.079171.6	K00019	K00019	3-hydroxybutyrate dehydrogenase
evm.model.NODE_2728_length_40067_cov_16.584477.1	K00019	K00019	3-hydroxybutyrate dehydrogenase
evm.model.NODE_37030_length_424_cov_0.464646.1	K00019	K00019	3-hydroxybutyrate dehydrogenase
evm.model.NODE_11122_length_9328_cov_3.374307.7	K00019	K00019	3-hydroxybutyrate dehydrogenase
evm.model.NODE_11233_length_9160_cov_16.164176.1	K00019	K00019	3-hydroxybutyrate dehydrogenase
evm.model.NODE_5664_length_23596_cov_15.874387.3	K00019	K00019	3-hydroxybutyrate dehydrogenase
evm.model.NODE_4608_length_28066_cov_17.444039.1	K00019	K00019	3-hydroxybutyrate dehydrogenase
evm.model.NODE_1574_length_52891_cov_19.092847.1	K00019	K00019	3-hydroxybutyrate dehydrogenase
evm.model.NODE_1276_length_58021_cov_16.631050.3	K00019	K00019	3-hydroxybutyrate dehydrogenase
evm.model.NODE_1862_length_49178_cov_16.399421.2	K00019	K00019	3-hydroxybutyrate dehydrogenase
evm.model.NODE_11122_length_9328_cov_3.374307.5	K00019	K00019	3-hydroxybutyrate dehydrogenase
evm.model.NODE_1362_length_56264_cov_17.007856.2	K00019	K00019	3-hydroxybutyrate dehydrogenase
evm.model.NODE_3665_length_33284_cov_16.764333.4	K00019	K00019	3-hydroxybutyrate dehydrogenase
evm.model.NODE_3296_length_35653_cov_18.028177.3	K00019	K00019	3-hydroxybutyrate dehydrogenase
evm.model.NODE_1003_length_64412_cov_18.201307.4	K00019	K00019	3-hydroxybutyrate dehydrogenase
evm.model.NODE_41462_length_361_cov_0.294872.1	K00019	K00019	3-hydroxybutyrate dehydrogenase
evm.model.NODE_5383_length_24661_cov_18.262085.2	K00019	K00019	3-hydroxybutyrate dehydrogenase
evm.model.NODE_18_length_169847_cov_16.071282.7	K00019	K00019	3-hydroxybutyrate dehydrogenase
evm.model.NODE_372_length_90183_cov_17.104413.4	K00019	K00019	3-hydroxybutyrate dehydrogenase
evm.model.NODE_9868_length_11640_cov_17.114566.2	K00019	K00019	3-hydroxybutyrate dehydrogenase
evm.model.NODE_6163_length_21626_cov_16.871575.4	K00019	K00019	3-hydroxybutyrate dehydrogenase
evm.model.NODE_4736_length_27464_cov_16.832023.3	K00019	K00019	3-hydroxybutyrate dehydrogenase
evm.model.NODE_1540_length_53362_cov_15.800639.2	K00019	K00019	3-hydroxybutyrate dehydrogenase
evm.model.NODE_266_length_98658_cov_17.485847.14	K00020	K00020	3-hydroxyisobutyrate dehydrogenase
evm.model.NODE_1061_length_62741_cov_17.479877.2	K00020	K00020	3-hydroxyisobutyrate dehydrogenase
evm.model.NODE_1779_length_50028_cov_15.606160.4	K00020	K00020	3-hydroxyisobutyrate dehydrogenase
evm.model.NODE_1568_length_52938_cov_16.847608.2	K00020	K00020	3-hydroxyisobutyrate dehydrogenase
evm.model.NODE_4091_length_30712_cov_18.704528.2	K00020	K00020	3-hydroxyisobutyrate dehydrogenase
evm.model.NODE_5803_length_23022_cov_18.221009.1	K00020	K00020	3-hydroxyisobutyrate dehydrogenase
evm.model.NODE_20677_length_1309_cov_1.182741.2	K00020	K00020	3-hydroxyisobutyrate dehydrogenase
evm.model.NODE_4531_length_28522_cov_15.627399.3	K00020	K00020	3-hydroxyisobutyrate dehydrogenase
evm.model.NODE_3970_length_31451_cov_17.685640.4	K00020	K00020	3-hydroxyisobutyrate dehydrogenase
evm.model.NODE_256_length_99323_cov_17.626053.4	K00020	K00020	3-hydroxyisobutyrate dehydrogenase
evm.model.NODE_2673_length_40499_cov_17.156916.1	K00020	K00020	3-hydroxyisobutyrate dehydrogenase
evm.model.NODE_49914_length_298_cov_0.403509.1	K00020	K00020	3-hydroxyisobutyrate dehydrogenase
evm.model.NODE_266_length_98658_cov_17.485847.15	K00020	K00020	3-hydroxyisobutyrate dehydrogenase
evm.model.NODE_8780_length_13979_cov_20.767398.2	K00020	K00020	3-hydroxyisobutyrate dehydrogenase
evm.model.NODE_3186_length_36454_cov_18.116442.4	K00020	K00020	3-hydroxyisobutyrate dehydrogenase
evm.model.NODE_20014_length_1465_cov_1.626308.1	K00020	K00020	3-hydroxyisobutyrate dehydrogenase
evm.model.NODE_3551_length_33998_cov_16.886452.1	K00020	K00020	3-hydroxyisobutyrate dehydrogenase
evm.model.NODE_8347_length_15036_cov_17.169495.1	K00020	K00020	3-hydroxyisobutyrate dehydrogenase
evm.model.NODE_6622_length_20187_cov_15.451196.1	K00021	K00021	hydroxymethylglutaryl-CoA reductase (NADPH)
evm.model.NODE_2564_length_41465_cov_17.910131.1	K00021	K00021	hydroxymethylglutaryl-CoA reductase (NADPH)
evm.model.NODE_2881_length_38802_cov_17.524008.1	K00021	K00021	hydroxymethylglutaryl-CoA reductase (NADPH)
evm.model.NODE_511_length_82027_cov_16.675812.1	K00021	K00021	hydroxymethylglutaryl-CoA reductase (NADPH)
evm.model.NODE_13530_length_5805_cov_13.593167.1	K00021	K00021	hydroxymethylglutaryl-CoA reductase (NADPH)
evm.model.NODE_8393_length_14924_cov_14.508684.1	K00021	K00021	hydroxymethylglutaryl-CoA reductase (NADPH)
evm.model.NODE_1455_length_54736_cov_17.584922.1	K00021	K00021	hydroxymethylglutaryl-CoA reductase (NADPH)
evm.model.NODE_144_length_113582_cov_17.836984.4	K00021	K00021	hydroxymethylglutaryl-CoA reductase (NADPH)
evm.model.NODE_1936_length_48222_cov_17.462356.4	K00022	K00022	3-hydroxyacyl-CoA dehydrogenase
evm.model.NODE_16966_length_2753_cov_1.750952.1	K00022	K00022	3-hydroxyacyl-CoA dehydrogenase
evm.model.NODE_24521_length_798_cov_1.539493.1	K00022	K00022	3-hydroxyacyl-CoA dehydrogenase
evm.model.NODE_2966_length_38180_cov_15.610964.1	K00022	K00022	3-hydroxyacyl-CoA dehydrogenase
evm.model.NODE_2148_length_45541_cov_15.208306.1	K00022	K00022	3-hydroxyacyl-CoA dehydrogenase
evm.model.NODE_10612_length_10214_cov_18.434123.1	K00022	K00022	3-hydroxyacyl-CoA dehydrogenase
evm.model.NODE_2900_length_38636_cov_17.172194.2	K00022	K00022	3-hydroxyacyl-CoA dehydrogenase
evm.model.NODE_2406_length_42952_cov_16.654968.1	K00022	K00022	3-hydroxyacyl-CoA dehydrogenase
evm.model.NODE_1936_length_48222_cov_17.462356.6	K00022	K00022	3-hydroxyacyl-CoA dehydrogenase
evm.model.NODE_1477_length_54299_cov_16.284926.1	K00022	K00022	3-hydroxyacyl-CoA dehydrogenase
evm.model.NODE_867_length_68393_cov_17.706193.1	K00022	K00022	3-hydroxyacyl-CoA dehydrogenase
evm.model.NODE_5356_length_24826_cov_17.127859.2	K00023	K00023	acetoacetyl-CoA reductase
evm.model.NODE_842_length_69147_cov_17.846595.4	K00023	K00023	acetoacetyl-CoA reductase
evm.model.NODE_1511_length_53844_cov_16.583447.2	K00023	K00023	acetoacetyl-CoA reductase
evm.model.NODE_19462_length_1614_cov_2.189644.3	K00023	K00023	acetoacetyl-CoA reductase
evm.model.NODE_3910_length_31791_cov_16.381569.3	K00023	K00023	acetoacetyl-CoA reductase
evm.model.NODE_21413_length_1155_cov_2.397860.1	K00023	K00023	acetoacetyl-CoA reductase
evm.model.NODE_3665_length_33284_cov_16.764333.2	K00023	K00023	acetoacetyl-CoA reductase
evm.model.NODE_735_length_73020_cov_18.306271.8	K00023	K00023	acetoacetyl-CoA reductase
evm.model.NODE_21693_length_1107_cov_0.910204.1	K00023	K00023	acetoacetyl-CoA reductase
evm.model.NODE_24977_length_762_cov_2.173228.1	K00023	K00023	acetoacetyl-CoA reductase
evm.model.NODE_5428_length_24477_cov_16.772074.1	K00023	K00023	acetoacetyl-CoA reductase
evm.model.NODE_22182_length_1040_cov_0.718510.1	K00023	K00023	acetoacetyl-CoA reductase
evm.model.NODE_7199_length_18319_cov_15.653309.1	K00023	K00023	acetoacetyl-CoA reductase
evm.model.NODE_4736_length_27464_cov_16.832023.2	K00023	K00023	acetoacetyl-CoA reductase
evm.model.NODE_5664_length_23596_cov_15.874387.4	K00023	K00023	acetoacetyl-CoA reductase
evm.model.NODE_1215_length_59415_cov_16.936412.3	K00023	K00023	acetoacetyl-CoA reductase
evm.model.NODE_1219_length_59382_cov_17.284027.2	K00023	K00023	acetoacetyl-CoA reductase
evm.model.NODE_1647_length_51738_cov_17.132065.3	K00023	K00023	acetoacetyl-CoA reductase
evm.model.NODE_2133_length_45758_cov_16.712651.6	K00023	K00023	acetoacetyl-CoA reductase
evm.model.NODE_21453_length_1147_cov_1.206863.2	K00023	K00023	acetoacetyl-CoA reductase
evm.model.NODE_96_length_126571_cov_18.113695.6	K00023	K00023	acetoacetyl-CoA reductase
evm.model.NODE_1540_length_53362_cov_15.800639.3	K00023	K00023	acetoacetyl-CoA reductase
evm.model.NODE_555_length_79841_cov_16.877035.7	K00023	K00023	acetoacetyl-CoA reductase
evm.model.NODE_5383_length_24661_cov_18.262085.4	K00023	K00023	acetoacetyl-CoA reductase
evm.model.NODE_763_length_72030_cov_16.742695.10	K00023	K00023	acetoacetyl-CoA reductase
evm.model.NODE_5722_length_23389_cov_16.561517.1	K00023	K00023	acetoacetyl-CoA reductase
evm.model.NODE_1360_length_56277_cov_17.062992.6	K00023	K00023	acetoacetyl-CoA reductase
evm.model.NODE_233_length_101601_cov_17.971894.2	K00023	K00023	acetoacetyl-CoA reductase
evm.model.NODE_763_length_72030_cov_16.742695.11	K00023	K00023	acetoacetyl-CoA reductase
evm.model.NODE_1040_length_63386_cov_17.092920.3	K00023	K00023	acetoacetyl-CoA reductase
evm.model.NODE_6490_length_20561_cov_15.211951.4	K00023	K00023	acetoacetyl-CoA reductase
evm.model.NODE_22567_length_993_cov_0.383372.1	K00023	K00023	acetoacetyl-CoA reductase
evm.model.NODE_537_length_80589_cov_17.543387.3	K00023	K00023	acetoacetyl-CoA reductase
evm.model.NODE_4434_length_28972_cov_16.539678.3	K00023	K00023	acetoacetyl-CoA reductase
evm.model.NODE_6221_length_21475_cov_16.058741.2	K00023	K00023	acetoacetyl-CoA reductase
evm.model.NODE_35060_length_469_cov_1.549708.1	K00023	K00023	acetoacetyl-CoA reductase
evm.model.NODE_1360_length_56277_cov_17.062992.7	K00023	K00023	acetoacetyl-CoA reductase
evm.model.NODE_10098_length_11198_cov_18.508897.2	K00023	K00023	acetoacetyl-CoA reductase
evm.model.NODE_7174_length_18392_cov_16.107692.1	K00023	K00023	acetoacetyl-CoA reductase
evm.model.NODE_1822_length_49572_cov_15.837820.1	K00023	K00023	acetoacetyl-CoA reductase
evm.model.NODE_310_length_94315_cov_15.914511.2	K00023	K00023	acetoacetyl-CoA reductase
evm.model.NODE_48_length_142341_cov_18.223072.7	K00023	K00023	acetoacetyl-CoA reductase
evm.model.NODE_25227_length_744_cov_2.003241.1	K00023	K00023	acetoacetyl-CoA reductase
evm.model.NODE_1862_length_49178_cov_16.399421.1	K00023	K00023	acetoacetyl-CoA reductase
evm.model.NODE_1862_length_49178_cov_16.399421.3	K00023	K00023	acetoacetyl-CoA reductase
evm.model.NODE_1040_length_63386_cov_17.092920.4	K00023	K00023	acetoacetyl-CoA reductase
evm.model.NODE_1390_length_55704_cov_17.603037.5	K00023	K00023	acetoacetyl-CoA reductase
evm.model.NODE_1120_length_61399_cov_17.307628.4	K00023	K00023	acetoacetyl-CoA reductase
evm.model.NODE_1574_length_52891_cov_19.092847.2	K00023	K00023	acetoacetyl-CoA reductase
evm.model.NODE_9524_length_12363_cov_14.388199.1	K00023	K00023	acetoacetyl-CoA reductase
evm.model.NODE_2417_length_42856_cov_16.510145.1	K00023	K00023	acetoacetyl-CoA reductase
evm.model.NODE_2122_length_45885_cov_16.183378.3	K00023	K00023	acetoacetyl-CoA reductase
evm.model.NODE_937_length_66254_cov_18.209703.4	K00023	K00023	acetoacetyl-CoA reductase
evm.model.NODE_1003_length_64412_cov_18.201307.3	K00023	K00023	acetoacetyl-CoA reductase
evm.model.NODE_7621_length_17083_cov_18.174982.1	K00023	K00023	acetoacetyl-CoA reductase
evm.model.NODE_653_length_75735_cov_15.876838.1	K00023	K00023	acetoacetyl-CoA reductase
evm.model.NODE_1003_length_64412_cov_18.201307.6	K00023	K00023	acetoacetyl-CoA reductase
evm.model.NODE_2463_length_42387_cov_14.740487.1	K00023	K00023	acetoacetyl-CoA reductase
evm.model.NODE_1760_length_50222_cov_17.534784.9	K00023	K00023	acetoacetyl-CoA reductase
evm.model.NODE_1003_length_64412_cov_18.201307.5	K00023	K00023	acetoacetyl-CoA reductase
evm.model.NODE_1654_length_51636_cov_17.079171.6	K00023	K00023	acetoacetyl-CoA reductase
evm.model.NODE_5664_length_23596_cov_15.874387.5	K00023	K00023	acetoacetyl-CoA reductase
evm.model.NODE_72_length_132222_cov_16.292994.1	K00023	K00023	acetoacetyl-CoA reductase
evm.model.NODE_3665_length_33284_cov_16.764333.1	K00023	K00023	acetoacetyl-CoA reductase
evm.model.NODE_359_length_91018_cov_17.487133.3	K00023	K00023	acetoacetyl-CoA reductase
evm.model.NODE_1540_length_53362_cov_15.800639.4	K00023	K00023	acetoacetyl-CoA reductase
evm.model.NODE_9861_length_11648_cov_15.647426.1	K00023	K00023	acetoacetyl-CoA reductase
evm.model.NODE_7011_length_18925_cov_15.846633.1	K00023	K00023	acetoacetyl-CoA reductase
evm.model.NODE_13947_length_5337_cov_13.559885.1	K00023	K00023	acetoacetyl-CoA reductase
evm.model.NODE_582_length_78658_cov_17.968382.3	K00023	K00023	acetoacetyl-CoA reductase
evm.model.NODE_5664_length_23596_cov_15.874387.3	K00023	K00023	acetoacetyl-CoA reductase
evm.model.NODE_4205_length_30110_cov_17.165594.1	K00023	K00023	acetoacetyl-CoA reductase
evm.model.NODE_8084_length_15785_cov_15.438434.1	K00023	K00023	acetoacetyl-CoA reductase
evm.model.NODE_372_length_90183_cov_17.104413.8	K00023	K00023	acetoacetyl-CoA reductase
evm.model.NODE_372_length_90183_cov_17.104413.3	K00023	K00023	acetoacetyl-CoA reductase
evm.model.NODE_9854_length_11676_cov_16.474327.2	K00023	K00023	acetoacetyl-CoA reductase
evm.model.NODE_3665_length_33284_cov_16.764333.5	K00023	K00023	acetoacetyl-CoA reductase
evm.model.NODE_7476_length_17461_cov_16.172955.3	K00023	K00023	acetoacetyl-CoA reductase
evm.model.NODE_3665_length_33284_cov_16.764333.3	K00023	K00023	acetoacetyl-CoA reductase
evm.model.NODE_1538_length_53394_cov_18.204367.3	K00023	K00023	acetoacetyl-CoA reductase
evm.model.NODE_741_length_72703_cov_16.892706.6	K00023	K00023	acetoacetyl-CoA reductase
evm.model.NODE_11233_length_9160_cov_16.164176.1	K00023	K00023	acetoacetyl-CoA reductase
evm.model.NODE_1796_length_49847_cov_18.311364.7	K00023	K00023	acetoacetyl-CoA reductase
evm.model.NODE_1003_length_64412_cov_18.201307.7	K00023	K00023	acetoacetyl-CoA reductase
evm.model.NODE_1379_length_55954_cov_16.260268.2	K00023	K00023	acetoacetyl-CoA reductase
evm.model.NODE_20778_length_1288_cov_1.918174.1	K00023	K00023	acetoacetyl-CoA reductase
evm.model.NODE_4608_length_28066_cov_17.444039.1	K00023	K00023	acetoacetyl-CoA reductase
evm.model.NODE_2728_length_40067_cov_16.584477.1	K00023	K00023	acetoacetyl-CoA reductase
evm.model.NODE_11122_length_9328_cov_3.374307.7	K00023	K00023	acetoacetyl-CoA reductase
evm.model.NODE_310_length_94315_cov_15.914511.1	K00023	K00023	acetoacetyl-CoA reductase
evm.model.NODE_14245_length_5000_cov_13.891032.1	K00023	K00023	acetoacetyl-CoA reductase
evm.model.NODE_1733_length_50653_cov_16.086569.2	K00023	K00023	acetoacetyl-CoA reductase
evm.model.NODE_372_length_90183_cov_17.104413.4	K00023	K00023	acetoacetyl-CoA reductase
evm.model.NODE_1276_length_58021_cov_16.631050.3	K00023	K00023	acetoacetyl-CoA reductase
evm.model.NODE_1862_length_49178_cov_16.399421.2	K00023	K00023	acetoacetyl-CoA reductase
evm.model.NODE_1362_length_56264_cov_17.007856.2	K00023	K00023	acetoacetyl-CoA reductase
evm.model.NODE_1003_length_64412_cov_18.201307.4	K00023	K00023	acetoacetyl-CoA reductase
evm.model.NODE_5664_length_23596_cov_15.874387.2	K00023	K00023	acetoacetyl-CoA reductase
evm.model.NODE_4736_length_27464_cov_16.832023.3	K00023	K00023	acetoacetyl-CoA reductase
evm.model.NODE_3665_length_33284_cov_16.764333.4	K00023	K00023	acetoacetyl-CoA reductase
evm.model.NODE_37030_length_424_cov_0.464646.1	K00023	K00023	acetoacetyl-CoA reductase
evm.model.NODE_5664_length_23596_cov_15.874387.1	K00023	K00023	acetoacetyl-CoA reductase
evm.model.NODE_3296_length_35653_cov_18.028177.3	K00023	K00023	acetoacetyl-CoA reductase
evm.model.NODE_16898_length_2792_cov_17.195497.1	K00023	K00023	acetoacetyl-CoA reductase
evm.model.NODE_1574_length_52891_cov_19.092847.1	K00023	K00023	acetoacetyl-CoA reductase
evm.model.NODE_11122_length_9328_cov_3.374307.5	K00023	K00023	acetoacetyl-CoA reductase
evm.model.NODE_41462_length_361_cov_0.294872.1	K00023	K00023	acetoacetyl-CoA reductase
evm.model.NODE_37_length_152127_cov_17.804197.3	K00024	K00024	malate dehydrogenase
evm.model.NODE_2528_length_41824_cov_17.274336.4	K00024	K00024	malate dehydrogenase
evm.model.NODE_4135_length_30506_cov_17.088581.2	K00024	K00024	malate dehydrogenase
evm.model.NODE_2520_length_41902_cov_16.280311.4	K00024	K00024	malate dehydrogenase
evm.model.NODE_8041_length_15883_cov_15.864623.1	K00024	K00024	malate dehydrogenase
evm.model.NODE_294_length_95891_cov_17.780251.6	K00024	K00024	malate dehydrogenase
evm.model.NODE_1431_length_54978_cov_16.994567.4	K00024	K00024	malate dehydrogenase
evm.model.NODE_555_length_79841_cov_16.877035.4	K00024	K00024	malate dehydrogenase
evm.model.NODE_2260_length_44353_cov_16.217496.2	K00024	K00024	malate dehydrogenase
evm.model.NODE_6662_length_20046_cov_16.584467.3	K00024	K00024	malate dehydrogenase
evm.model.NODE_680_length_74952_cov_15.970398.3	K00024	K00024	malate dehydrogenase
evm.model.NODE_25209_length_745_cov_1.254045.1	K00024	K00024	malate dehydrogenase
evm.model.NODE_2896_length_38667_cov_16.817125.2	K00024	K00024	malate dehydrogenase
evm.model.NODE_37_length_152127_cov_17.804197.3	K00025	K00025	malate dehydrogenase
evm.model.NODE_2528_length_41824_cov_17.274336.4	K00025	K00025	malate dehydrogenase
evm.model.NODE_294_length_95891_cov_17.780251.6	K00025	K00025	malate dehydrogenase
evm.model.NODE_4135_length_30506_cov_17.088581.2	K00025	K00025	malate dehydrogenase
evm.model.NODE_6662_length_20046_cov_16.584467.3	K00025	K00025	malate dehydrogenase
evm.model.NODE_8041_length_15883_cov_15.864623.1	K00025	K00025	malate dehydrogenase
evm.model.NODE_2520_length_41902_cov_16.280311.4	K00025	K00025	malate dehydrogenase
evm.model.NODE_1431_length_54978_cov_16.994567.4	K00025	K00025	malate dehydrogenase
evm.model.NODE_2260_length_44353_cov_16.217496.2	K00025	K00025	malate dehydrogenase
evm.model.NODE_555_length_79841_cov_16.877035.4	K00025	K00025	malate dehydrogenase
evm.model.NODE_6662_length_20046_cov_16.584467.2	K00025	K00025	malate dehydrogenase
evm.model.NODE_2520_length_41902_cov_16.280311.4	K00026	K00026	malate dehydrogenase
evm.model.NODE_8041_length_15883_cov_15.864623.1	K00026	K00026	malate dehydrogenase
evm.model.NODE_1431_length_54978_cov_16.994567.4	K00026	K00026	malate dehydrogenase
evm.model.NODE_555_length_79841_cov_16.877035.4	K00026	K00026	malate dehydrogenase
evm.model.NODE_2260_length_44353_cov_16.217496.2	K00026	K00026	malate dehydrogenase
evm.model.NODE_2896_length_38667_cov_16.817125.2	K00026	K00026	malate dehydrogenase
evm.model.NODE_37_length_152127_cov_17.804197.3	K00026	K00026	malate dehydrogenase
evm.model.NODE_2528_length_41824_cov_17.274336.4	K00026	K00026	malate dehydrogenase
evm.model.NODE_294_length_95891_cov_17.780251.6	K00026	K00026	malate dehydrogenase
evm.model.NODE_5100_length_25822_cov_17.061996.3	K00026	K00026	malate dehydrogenase
evm.model.NODE_4135_length_30506_cov_17.088581.2	K00026	K00026	malate dehydrogenase
evm.model.NODE_6662_length_20046_cov_16.584467.3	K00026	K00026	malate dehydrogenase
evm.model.NODE_8530_length_14645_cov_15.105318.1	K00027	K00027	malate dehydrogenase (oxaloacetate-decarboxylating)
evm.model.NODE_487_length_83823_cov_17.199771.3	K00027	K00027	malate dehydrogenase (oxaloacetate-decarboxylating)
evm.model.NODE_266_length_98658_cov_17.485847.4	K00027	K00027	malate dehydrogenase (oxaloacetate-decarboxylating)
evm.model.NODE_6649_length_20098_cov_18.621451.1	K00027	K00027	malate dehydrogenase (oxaloacetate-decarboxylating)
evm.model.NODE_1362_length_56264_cov_17.007856.3	K00027	K00027	malate dehydrogenase (oxaloacetate-decarboxylating)
evm.model.NODE_22099_length_1052_cov_1.830270.1	K00027	K00027	malate dehydrogenase (oxaloacetate-decarboxylating)
evm.model.NODE_578_length_79004_cov_17.642114.5	K00027	K00027	malate dehydrogenase (oxaloacetate-decarboxylating)
evm.model.NODE_567_length_79457_cov_16.692474.5	K00027	K00027	malate dehydrogenase (oxaloacetate-decarboxylating)
evm.model.NODE_15441_length_3848_cov_13.158560.1	K00027	K00027	malate dehydrogenase (oxaloacetate-decarboxylating)
evm.model.NODE_49900_length_298_cov_0.403509.1	K00027	K00027	malate dehydrogenase (oxaloacetate-decarboxylating)
evm.model.NODE_18844_length_1838_cov_2.728229.2	K00027	K00027	malate dehydrogenase (oxaloacetate-decarboxylating)
evm.model.NODE_578_length_79004_cov_17.642114.3	K00027	K00027	malate dehydrogenase (oxaloacetate-decarboxylating)
evm.model.NODE_6649_length_20098_cov_18.621451.1	K00028	K00028	malate dehydrogenase (decarboxylating)
evm.model.NODE_1362_length_56264_cov_17.007856.3	K00028	K00028	malate dehydrogenase (decarboxylating)
evm.model.NODE_487_length_83823_cov_17.199771.3	K00028	K00028	malate dehydrogenase (decarboxylating)
evm.model.NODE_8530_length_14645_cov_15.105318.1	K00028	K00028	malate dehydrogenase (decarboxylating)
evm.model.NODE_266_length_98658_cov_17.485847.4	K00028	K00028	malate dehydrogenase (decarboxylating)
evm.model.NODE_567_length_79457_cov_16.692474.5	K00028	K00028	malate dehydrogenase (decarboxylating)
evm.model.NODE_15441_length_3848_cov_13.158560.1	K00028	K00028	malate dehydrogenase (decarboxylating)
evm.model.NODE_22099_length_1052_cov_1.830270.1	K00028	K00028	malate dehydrogenase (decarboxylating)
evm.model.NODE_487_length_83823_cov_17.199771.3	K00029	K00029	malate dehydrogenase (oxaloacetate-decarboxylating)(NADP+)
evm.model.NODE_8530_length_14645_cov_15.105318.1	K00029	K00029	malate dehydrogenase (oxaloacetate-decarboxylating)(NADP+)
evm.model.NODE_266_length_98658_cov_17.485847.4	K00029	K00029	malate dehydrogenase (oxaloacetate-decarboxylating)(NADP+)
evm.model.NODE_6649_length_20098_cov_18.621451.1	K00029	K00029	malate dehydrogenase (oxaloacetate-decarboxylating)(NADP+)
evm.model.NODE_1362_length_56264_cov_17.007856.3	K00029	K00029	malate dehydrogenase (oxaloacetate-decarboxylating)(NADP+)
evm.model.NODE_567_length_79457_cov_16.692474.5	K00029	K00029	malate dehydrogenase (oxaloacetate-decarboxylating)(NADP+)
evm.model.NODE_15441_length_3848_cov_13.158560.1	K00029	K00029	malate dehydrogenase (oxaloacetate-decarboxylating)(NADP+)
evm.model.NODE_22099_length_1052_cov_1.830270.1	K00029	K00029	malate dehydrogenase (oxaloacetate-decarboxylating)(NADP+)
evm.model.NODE_49900_length_298_cov_0.403509.1	K00029	K00029	malate dehydrogenase (oxaloacetate-decarboxylating)(NADP+)
evm.model.NODE_670_length_75210_cov_17.385294.4	K00030	K00030	isocitrate dehydrogenase (NAD+)
evm.model.NODE_8155_length_15585_cov_16.667033.2	K00030	K00030	isocitrate dehydrogenase (NAD+)
evm.model.NODE_1059_length_62779_cov_15.726489.6	K00030	K00030	isocitrate dehydrogenase (NAD+)
evm.model.NODE_217_length_103880_cov_16.465452.2	K00030	K00030	isocitrate dehydrogenase (NAD+)
evm.model.NODE_6346_length_21132_cov_17.400238.4	K00030	K00030	isocitrate dehydrogenase (NAD+)
evm.model.NODE_3864_length_32009_cov_17.698106.3	K00030	K00030	isocitrate dehydrogenase (NAD+)
evm.model.NODE_1860_length_49187_cov_17.553017.2	K00030	K00030	isocitrate dehydrogenase (NAD+)
evm.model.NODE_4004_length_31241_cov_17.957125.2	K00030	K00030	isocitrate dehydrogenase (NAD+)
evm.model.NODE_460_length_85389_cov_25.207689.4	K00030	K00030	isocitrate dehydrogenase (NAD+)
evm.model.NODE_298_length_95525_cov_17.165349.9	K00030	K00030	isocitrate dehydrogenase (NAD+)
evm.model.NODE_30524_length_562_cov_1.710345.1	K00030	K00030	isocitrate dehydrogenase (NAD+)
evm.model.NODE_6884_length_19295_cov_14.681657.2	K00030	K00030	isocitrate dehydrogenase (NAD+)
evm.model.NODE_838_length_69306_cov_17.017794.6	K00030	K00030	isocitrate dehydrogenase (NAD+)
evm.model.NODE_1240_length_58873_cov_17.400606.1	K00030	K00030	isocitrate dehydrogenase (NAD+)
evm.model.NODE_16616_length_2975_cov_15.780899.2	K00030	K00030	isocitrate dehydrogenase (NAD+)
evm.model.NODE_247_length_99908_cov_17.812109.8	K00030	K00030	isocitrate dehydrogenase (NAD+)
evm.model.NODE_2678_length_40486_cov_18.528655.2	K00030	K00030	isocitrate dehydrogenase (NAD+)
evm.model.NODE_5571_length_23950_cov_17.637535.2	K00030	K00030	isocitrate dehydrogenase (NAD+)
evm.model.NODE_586_length_78513_cov_17.231011.3	K00030	K00030	isocitrate dehydrogenase (NAD+)
evm.model.NODE_7831_length_16466_cov_14.597466.1	K00030	K00030	isocitrate dehydrogenase (NAD+)
evm.model.NODE_21532_length_1133_cov_36.923459.1	K00030	K00030	isocitrate dehydrogenase (NAD+)
evm.model.NODE_14590_length_4643_cov_11.211249.1	K00030	K00030	isocitrate dehydrogenase (NAD+)
evm.model.NODE_2149_length_45529_cov_17.882208.1	K00030	K00030	isocitrate dehydrogenase (NAD+)
evm.model.NODE_586_length_78513_cov_17.231011.3	K00031	K00031	isocitrate dehydrogenase
evm.model.NODE_5571_length_23950_cov_17.637535.2	K00031	K00031	isocitrate dehydrogenase
evm.model.NODE_2149_length_45529_cov_17.882208.1	K00031	K00031	isocitrate dehydrogenase
evm.model.NODE_8155_length_15585_cov_16.667033.2	K00031	K00031	isocitrate dehydrogenase
evm.model.NODE_670_length_75210_cov_17.385294.4	K00031	K00031	isocitrate dehydrogenase
evm.model.NODE_427_length_86995_cov_17.416943.6	K00031	K00031	isocitrate dehydrogenase
evm.model.NODE_4234_length_29982_cov_19.095763.2	K00031	K00031	isocitrate dehydrogenase
evm.model.NODE_1059_length_62779_cov_15.726489.6	K00031	K00031	isocitrate dehydrogenase
evm.model.NODE_217_length_103880_cov_16.465452.2	K00031	K00031	isocitrate dehydrogenase
evm.model.NODE_4004_length_31241_cov_17.957125.2	K00031	K00031	isocitrate dehydrogenase
evm.model.NODE_1860_length_49187_cov_17.553017.2	K00031	K00031	isocitrate dehydrogenase
evm.model.NODE_846_length_68986_cov_16.816785.2	K00031	K00031	isocitrate dehydrogenase
evm.model.NODE_6346_length_21132_cov_17.400238.4	K00031	K00031	isocitrate dehydrogenase
evm.model.NODE_298_length_95525_cov_17.165349.9	K00031	K00031	isocitrate dehydrogenase
evm.model.NODE_3864_length_32009_cov_17.698106.3	K00031	K00031	isocitrate dehydrogenase
evm.model.NODE_30524_length_562_cov_1.710345.1	K00031	K00031	isocitrate dehydrogenase
evm.model.NODE_460_length_85389_cov_25.207689.4	K00031	K00031	isocitrate dehydrogenase
evm.model.NODE_1192_length_59859_cov_18.805464.8	K00032	K00032	phosphogluconate 2-dehydrogenase
evm.model.NODE_3666_length_33281_cov_16.533752.2	K00032	K00032	phosphogluconate 2-dehydrogenase
evm.model.NODE_9830_length_11715_cov_16.349413.1	K00032	K00032	phosphogluconate 2-dehydrogenase
evm.model.NODE_1192_length_59859_cov_18.805464.9	K00032	K00032	phosphogluconate 2-dehydrogenase
evm.model.NODE_4356_length_29369_cov_17.388551.2	K00032	K00032	phosphogluconate 2-dehydrogenase
evm.model.NODE_1762_length_50199_cov_15.677225.2	K00032	K00032	phosphogluconate 2-dehydrogenase
evm.model.NODE_4282_length_29760_cov_17.527689.2	K00032	K00032	phosphogluconate 2-dehydrogenase
evm.model.NODE_7656_length_16970_cov_14.902690.1	K00032	K00032	phosphogluconate 2-dehydrogenase
evm.model.NODE_4593_length_28108_cov_16.820664.3	K00032	K00032	phosphogluconate 2-dehydrogenase
evm.model.NODE_9714_length_11953_cov_17.961103.2	K00032	K00032	phosphogluconate 2-dehydrogenase
evm.model.NODE_3652_length_33377_cov_17.180090.1	K00032	K00032	phosphogluconate 2-dehydrogenase
evm.model.NODE_1840_length_49407_cov_17.345657.6	K00032	K00032	phosphogluconate 2-dehydrogenase
evm.model.NODE_264_length_98723_cov_15.924541.7	K00032	K00032	phosphogluconate 2-dehydrogenase
evm.model.NODE_476_length_84712_cov_16.440113.5	K00032	K00032	phosphogluconate 2-dehydrogenase
evm.model.NODE_4593_length_28108_cov_16.820664.4	K00032	K00032	phosphogluconate 2-dehydrogenase
evm.model.NODE_4593_length_28108_cov_16.820664.2	K00032	K00032	phosphogluconate 2-dehydrogenase
evm.model.NODE_1904_length_48601_cov_18.530284.1	K00032	K00032	phosphogluconate 2-dehydrogenase
evm.model.NODE_382_length_89802_cov_20.470689.6	K00032	K00032	phosphogluconate 2-dehydrogenase
evm.model.NODE_256_length_99323_cov_17.626053.4	K00033	K00033	6-phosphogluconate dehydrogenase
evm.model.NODE_2673_length_40499_cov_17.156916.1	K00033	K00033	6-phosphogluconate dehydrogenase
evm.model.NODE_15422_length_3866_cov_10.354908.1	K00033	K00033	6-phosphogluconate dehydrogenase
evm.model.NODE_1061_length_62741_cov_17.479877.2	K00033	K00033	6-phosphogluconate dehydrogenase
evm.model.NODE_1568_length_52938_cov_16.847608.2	K00033	K00033	6-phosphogluconate dehydrogenase
evm.model.NODE_266_length_98658_cov_17.485847.14	K00033	K00033	6-phosphogluconate dehydrogenase
evm.model.NODE_1779_length_50028_cov_15.606160.4	K00033	K00033	6-phosphogluconate dehydrogenase
evm.model.NODE_4091_length_30712_cov_18.704528.2	K00033	K00033	6-phosphogluconate dehydrogenase
evm.model.NODE_3910_length_31791_cov_16.381569.3	K00034	K00034	glucose 1-dehydrogenase
evm.model.NODE_5356_length_24826_cov_17.127859.2	K00034	K00034	glucose 1-dehydrogenase
evm.model.NODE_21413_length_1155_cov_2.397860.1	K00034	K00034	glucose 1-dehydrogenase
evm.model.NODE_842_length_69147_cov_17.846595.4	K00034	K00034	glucose 1-dehydrogenase
evm.model.NODE_1511_length_53844_cov_16.583447.2	K00034	K00034	glucose 1-dehydrogenase
evm.model.NODE_735_length_73020_cov_18.306271.8	K00034	K00034	glucose 1-dehydrogenase
evm.model.NODE_22182_length_1040_cov_0.718510.1	K00034	K00034	glucose 1-dehydrogenase
evm.model.NODE_1219_length_59382_cov_17.284027.2	K00034	K00034	glucose 1-dehydrogenase
evm.model.NODE_1540_length_53362_cov_15.800639.3	K00034	K00034	glucose 1-dehydrogenase
evm.model.NODE_4736_length_27464_cov_16.832023.2	K00034	K00034	glucose 1-dehydrogenase
evm.model.NODE_1215_length_59415_cov_16.936412.3	K00034	K00034	glucose 1-dehydrogenase
evm.model.NODE_5664_length_23596_cov_15.874387.4	K00034	K00034	glucose 1-dehydrogenase
evm.model.NODE_5722_length_23389_cov_16.561517.1	K00034	K00034	glucose 1-dehydrogenase
evm.model.NODE_763_length_72030_cov_16.742695.10	K00034	K00034	glucose 1-dehydrogenase
evm.model.NODE_1360_length_56277_cov_17.062992.6	K00034	K00034	glucose 1-dehydrogenase
evm.model.NODE_5383_length_24661_cov_18.262085.4	K00034	K00034	glucose 1-dehydrogenase
evm.model.NODE_3665_length_33284_cov_16.764333.2	K00034	K00034	glucose 1-dehydrogenase
evm.model.NODE_21693_length_1107_cov_0.910204.1	K00034	K00034	glucose 1-dehydrogenase
evm.model.NODE_1647_length_51738_cov_17.132065.3	K00034	K00034	glucose 1-dehydrogenase
evm.model.NODE_763_length_72030_cov_16.742695.11	K00034	K00034	glucose 1-dehydrogenase
evm.model.NODE_19462_length_1614_cov_2.189644.3	K00034	K00034	glucose 1-dehydrogenase
evm.model.NODE_2133_length_45758_cov_16.712651.6	K00034	K00034	glucose 1-dehydrogenase
evm.model.NODE_555_length_79841_cov_16.877035.7	K00034	K00034	glucose 1-dehydrogenase
evm.model.NODE_96_length_126571_cov_18.113695.6	K00034	K00034	glucose 1-dehydrogenase
evm.model.NODE_1360_length_56277_cov_17.062992.7	K00034	K00034	glucose 1-dehydrogenase
evm.model.NODE_5428_length_24477_cov_16.772074.1	K00034	K00034	glucose 1-dehydrogenase
evm.model.NODE_24977_length_762_cov_2.173228.1	K00034	K00034	glucose 1-dehydrogenase
evm.model.NODE_22567_length_993_cov_0.383372.1	K00034	K00034	glucose 1-dehydrogenase
evm.model.NODE_21453_length_1147_cov_1.206863.2	K00034	K00034	glucose 1-dehydrogenase
evm.model.NODE_7199_length_18319_cov_15.653309.1	K00034	K00034	glucose 1-dehydrogenase
evm.model.NODE_537_length_80589_cov_17.543387.3	K00034	K00034	glucose 1-dehydrogenase
evm.model.NODE_233_length_101601_cov_17.971894.2	K00034	K00034	glucose 1-dehydrogenase
evm.model.NODE_6490_length_20561_cov_15.211951.4	K00034	K00034	glucose 1-dehydrogenase
evm.model.NODE_310_length_94315_cov_15.914511.2	K00034	K00034	glucose 1-dehydrogenase
evm.model.NODE_1862_length_49178_cov_16.399421.1	K00034	K00034	glucose 1-dehydrogenase
evm.model.NODE_6221_length_21475_cov_16.058741.2	K00034	K00034	glucose 1-dehydrogenase
evm.model.NODE_7174_length_18392_cov_16.107692.1	K00034	K00034	glucose 1-dehydrogenase
evm.model.NODE_4434_length_28972_cov_16.539678.3	K00034	K00034	glucose 1-dehydrogenase
evm.model.NODE_2122_length_45885_cov_16.183378.3	K00034	K00034	glucose 1-dehydrogenase
evm.model.NODE_1862_length_49178_cov_16.399421.3	K00034	K00034	glucose 1-dehydrogenase
evm.model.NODE_1822_length_49572_cov_15.837820.1	K00034	K00034	glucose 1-dehydrogenase
evm.model.NODE_1760_length_50222_cov_17.534784.9	K00034	K00034	glucose 1-dehydrogenase
evm.model.NODE_1040_length_63386_cov_17.092920.3	K00034	K00034	glucose 1-dehydrogenase
evm.model.NODE_10098_length_11198_cov_18.508897.2	K00034	K00034	glucose 1-dehydrogenase
evm.model.NODE_7011_length_18925_cov_15.846633.1	K00034	K00034	glucose 1-dehydrogenase
evm.model.NODE_359_length_91018_cov_17.487133.3	K00034	K00034	glucose 1-dehydrogenase
evm.model.NODE_1540_length_53362_cov_15.800639.4	K00034	K00034	glucose 1-dehydrogenase
evm.model.NODE_7621_length_17083_cov_18.174982.1	K00034	K00034	glucose 1-dehydrogenase
evm.model.NODE_1003_length_64412_cov_18.201307.3	K00034	K00034	glucose 1-dehydrogenase
evm.model.NODE_9524_length_12363_cov_14.388199.1	K00034	K00034	glucose 1-dehydrogenase
evm.model.NODE_1390_length_55704_cov_17.603037.5	K00034	K00034	glucose 1-dehydrogenase
evm.model.NODE_653_length_75735_cov_15.876838.1	K00034	K00034	glucose 1-dehydrogenase
evm.model.NODE_1574_length_52891_cov_19.092847.2	K00034	K00034	glucose 1-dehydrogenase
evm.model.NODE_48_length_142341_cov_18.223072.7	K00034	K00034	glucose 1-dehydrogenase
evm.model.NODE_1003_length_64412_cov_18.201307.6	K00034	K00034	glucose 1-dehydrogenase
evm.model.NODE_1003_length_64412_cov_18.201307.5	K00034	K00034	glucose 1-dehydrogenase
evm.model.NODE_1120_length_61399_cov_17.307628.4	K00034	K00034	glucose 1-dehydrogenase
evm.model.NODE_1040_length_63386_cov_17.092920.4	K00034	K00034	glucose 1-dehydrogenase
evm.model.NODE_35060_length_469_cov_1.549708.1	K00034	K00034	glucose 1-dehydrogenase
evm.model.NODE_582_length_78658_cov_17.968382.3	K00034	K00034	glucose 1-dehydrogenase
evm.model.NODE_25227_length_744_cov_2.003241.1	K00034	K00034	glucose 1-dehydrogenase
evm.model.NODE_372_length_90183_cov_17.104413.8	K00034	K00034	glucose 1-dehydrogenase
evm.model.NODE_72_length_132222_cov_16.292994.1	K00034	K00034	glucose 1-dehydrogenase
evm.model.NODE_4205_length_30110_cov_17.165594.1	K00034	K00034	glucose 1-dehydrogenase
evm.model.NODE_5664_length_23596_cov_15.874387.3	K00034	K00034	glucose 1-dehydrogenase
evm.model.NODE_8084_length_15785_cov_15.438434.1	K00034	K00034	glucose 1-dehydrogenase
evm.model.NODE_937_length_66254_cov_18.209703.4	K00034	K00034	glucose 1-dehydrogenase
evm.model.NODE_2417_length_42856_cov_16.510145.1	K00034	K00034	glucose 1-dehydrogenase
evm.model.NODE_372_length_90183_cov_17.104413.3	K00034	K00034	glucose 1-dehydrogenase
evm.model.NODE_5664_length_23596_cov_15.874387.5	K00034	K00034	glucose 1-dehydrogenase
evm.model.NODE_13947_length_5337_cov_13.559885.1	K00034	K00034	glucose 1-dehydrogenase
evm.model.NODE_741_length_72703_cov_16.892706.6	K00034	K00034	glucose 1-dehydrogenase
evm.model.NODE_3665_length_33284_cov_16.764333.1	K00034	K00034	glucose 1-dehydrogenase
evm.model.NODE_14245_length_5000_cov_13.891032.1	K00034	K00034	glucose 1-dehydrogenase
evm.model.NODE_2463_length_42387_cov_14.740487.1	K00034	K00034	glucose 1-dehydrogenase
evm.model.NODE_11233_length_9160_cov_16.164176.1	K00034	K00034	glucose 1-dehydrogenase
evm.model.NODE_7476_length_17461_cov_16.172955.3	K00034	K00034	glucose 1-dehydrogenase
evm.model.NODE_1796_length_49847_cov_18.311364.7	K00034	K00034	glucose 1-dehydrogenase
evm.model.NODE_9861_length_11648_cov_15.647426.1	K00034	K00034	glucose 1-dehydrogenase
evm.model.NODE_1379_length_55954_cov_16.260268.2	K00034	K00034	glucose 1-dehydrogenase
evm.model.NODE_3665_length_33284_cov_16.764333.5	K00034	K00034	glucose 1-dehydrogenase
evm.model.NODE_310_length_94315_cov_15.914511.1	K00034	K00034	glucose 1-dehydrogenase
evm.model.NODE_3665_length_33284_cov_16.764333.3	K00034	K00034	glucose 1-dehydrogenase
evm.model.NODE_1862_length_49178_cov_16.399421.2	K00034	K00034	glucose 1-dehydrogenase
evm.model.NODE_1538_length_53394_cov_18.204367.3	K00034	K00034	glucose 1-dehydrogenase
evm.model.NODE_9854_length_11676_cov_16.474327.2	K00034	K00034	glucose 1-dehydrogenase
evm.model.NODE_5664_length_23596_cov_15.874387.2	K00034	K00034	glucose 1-dehydrogenase
evm.model.NODE_1654_length_51636_cov_17.079171.6	K00034	K00034	glucose 1-dehydrogenase
evm.model.NODE_1733_length_50653_cov_16.086569.2	K00034	K00034	glucose 1-dehydrogenase
evm.model.NODE_1276_length_58021_cov_16.631050.3	K00034	K00034	glucose 1-dehydrogenase
evm.model.NODE_16898_length_2792_cov_17.195497.1	K00034	K00034	glucose 1-dehydrogenase
evm.model.NODE_18_length_169847_cov_16.071282.7	K00034	K00034	glucose 1-dehydrogenase
evm.model.NODE_1003_length_64412_cov_18.201307.4	K00034	K00034	glucose 1-dehydrogenase
evm.model.NODE_1003_length_64412_cov_18.201307.7	K00034	K00034	glucose 1-dehydrogenase
evm.model.NODE_2728_length_40067_cov_16.584477.1	K00034	K00034	glucose 1-dehydrogenase
evm.model.NODE_5383_length_24661_cov_18.262085.2	K00034	K00034	glucose 1-dehydrogenase
evm.model.NODE_4608_length_28066_cov_17.444039.1	K00034	K00034	glucose 1-dehydrogenase
evm.model.NODE_372_length_90183_cov_17.104413.4	K00034	K00034	glucose 1-dehydrogenase
evm.model.NODE_5664_length_23596_cov_15.874387.1	K00034	K00034	glucose 1-dehydrogenase
evm.model.NODE_4736_length_27464_cov_16.832023.3	K00034	K00034	glucose 1-dehydrogenase
evm.model.NODE_20778_length_1288_cov_1.918174.1	K00034	K00034	glucose 1-dehydrogenase
evm.model.NODE_11122_length_9328_cov_3.374307.7	K00034	K00034	glucose 1-dehydrogenase
evm.model.NODE_20585_length_1328_cov_1.816819.2	K00034	K00034	glucose 1-dehydrogenase
evm.model.NODE_5383_length_24661_cov_18.262085.1	K00034	K00034	glucose 1-dehydrogenase
evm.model.NODE_1362_length_56264_cov_17.007856.2	K00034	K00034	glucose 1-dehydrogenase
evm.model.NODE_37030_length_424_cov_0.464646.1	K00034	K00034	glucose 1-dehydrogenase
evm.model.NODE_1574_length_52891_cov_19.092847.1	K00034	K00034	glucose 1-dehydrogenase
evm.model.NODE_11122_length_9328_cov_3.374307.5	K00034	K00034	glucose 1-dehydrogenase
evm.model.NODE_4269_length_29815_cov_15.672123.1	K00034	K00034	glucose 1-dehydrogenase
evm.model.NODE_3296_length_35653_cov_18.028177.3	K00034	K00034	glucose 1-dehydrogenase
evm.model.NODE_9868_length_11640_cov_17.114566.2	K00034	K00034	glucose 1-dehydrogenase
evm.model.NODE_3665_length_33284_cov_16.764333.4	K00034	K00034	glucose 1-dehydrogenase
evm.model.NODE_6163_length_21626_cov_16.871575.4	K00034	K00034	glucose 1-dehydrogenase
evm.model.NODE_41462_length_361_cov_0.294872.1	K00034	K00034	glucose 1-dehydrogenase
evm.model.NODE_167_length_110120_cov_16.121690.2	K00034	K00034	glucose 1-dehydrogenase
evm.model.NODE_1540_length_53362_cov_15.800639.2	K00034	K00034	glucose 1-dehydrogenase
evm.model.NODE_7267_length_18085_cov_17.023388.1	K00034	K00034	glucose 1-dehydrogenase
evm.model.NODE_10235_length_10930_cov_15.651023.1	K00034	K00034	glucose 1-dehydrogenase
evm.model.NODE_4206_length_30101_cov_18.129345.1	K00034	K00034	glucose 1-dehydrogenase
evm.model.NODE_943_length_65933_cov_16.500790.1	K00034	K00034	glucose 1-dehydrogenase
evm.model.NODE_7503_length_17398_cov_15.984541.1	K00035	K00035	D-galactose 1-dehydrogenase
evm.model.NODE_57_length_137583_cov_16.974465.5	K00035	K00035	D-galactose 1-dehydrogenase
evm.model.NODE_57_length_137583_cov_16.974465.4	K00035	K00035	D-galactose 1-dehydrogenase
evm.model.NODE_7503_length_17398_cov_15.984541.2	K00035	K00035	D-galactose 1-dehydrogenase
evm.model.NODE_7572_length_17219_cov_16.719752.2	K00035	K00035	D-galactose 1-dehydrogenase
evm.model.NODE_7144_length_18502_cov_14.326912.2	K00035	K00035	D-galactose 1-dehydrogenase
evm.model.NODE_763_length_72030_cov_16.742695.8	K00036	K00036	glucose-6-phosphate 1-dehydrogenase
evm.model.NODE_911_length_67057_cov_18.635574.1	K00036	K00036	glucose-6-phosphate 1-dehydrogenase
evm.model.NODE_1500_length_54002_cov_17.460733.5	K00036	K00036	glucose-6-phosphate 1-dehydrogenase
evm.model.NODE_19288_length_1670_cov_1.365522.1	K00036	K00036	glucose-6-phosphate 1-dehydrogenase
evm.model.NODE_4731_length_27499_cov_15.170612.3	K00036	K00036	glucose-6-phosphate 1-dehydrogenase
evm.model.NODE_3121_length_36970_cov_18.454659.1	K00036	K00036	glucose-6-phosphate 1-dehydrogenase
evm.model.NODE_684_length_74805_cov_16.920459.2	K00037	K00037	3alpha-hydroxysteroid 3-dehydrogenase/chlordecone reductase
evm.model.NODE_11457_length_8787_cov_16.284642.1	K00037	K00037	3alpha-hydroxysteroid 3-dehydrogenase/chlordecone reductase
evm.model.NODE_123_length_118703_cov_16.590415.12	K00037	K00037	3alpha-hydroxysteroid 3-dehydrogenase/chlordecone reductase
evm.model.NODE_6849_length_19402_cov_14.332296.1	K00037	K00037	3alpha-hydroxysteroid 3-dehydrogenase/chlordecone reductase
evm.model.NODE_2075_length_46496_cov_14.961957.3	K00037	K00037	3alpha-hydroxysteroid 3-dehydrogenase/chlordecone reductase
evm.model.NODE_1447_length_54808_cov_17.913955.4	K00037	K00037	3alpha-hydroxysteroid 3-dehydrogenase/chlordecone reductase
evm.model.NODE_3211_length_36241_cov_16.723542.1	K00037	K00037	3alpha-hydroxysteroid 3-dehydrogenase/chlordecone reductase
evm.model.NODE_123_length_118703_cov_16.590415.11	K00037	K00037	3alpha-hydroxysteroid 3-dehydrogenase/chlordecone reductase
evm.model.NODE_1742_length_50492_cov_16.590231.1	K00037	K00037	3alpha-hydroxysteroid 3-dehydrogenase/chlordecone reductase
evm.model.NODE_366_length_90456_cov_17.029990.2	K00037	K00037	3alpha-hydroxysteroid 3-dehydrogenase/chlordecone reductase
evm.model.NODE_8041_length_15883_cov_15.864623.2	K00037	K00037	3alpha-hydroxysteroid 3-dehydrogenase/chlordecone reductase
evm.model.NODE_17834_length_2270_cov_2.071862.2	K00037	K00037	3alpha-hydroxysteroid 3-dehydrogenase/chlordecone reductase
evm.model.NODE_2942_length_38333_cov_15.384442.1	K00037	K00037	3alpha-hydroxysteroid 3-dehydrogenase/chlordecone reductase
evm.model.NODE_10441_length_10534_cov_14.946767.1	K00037	K00037	3alpha-hydroxysteroid 3-dehydrogenase/chlordecone reductase
evm.model.NODE_15810_length_3561_cov_2.873326.3	K00037	K00037	3alpha-hydroxysteroid 3-dehydrogenase/chlordecone reductase
evm.model.NODE_684_length_74805_cov_16.920459.3	K00037	K00037	3alpha-hydroxysteroid 3-dehydrogenase/chlordecone reductase
evm.model.NODE_366_length_90456_cov_17.029990.4	K00037	K00037	3alpha-hydroxysteroid 3-dehydrogenase/chlordecone reductase
evm.model.NODE_4227_length_30033_cov_15.657493.2	K00037	K00037	3alpha-hydroxysteroid 3-dehydrogenase/chlordecone reductase
evm.model.NODE_66_length_133805_cov_18.089147.2	K00037	K00037	3alpha-hydroxysteroid 3-dehydrogenase/chlordecone reductase
evm.model.NODE_16847_length_2825_cov_1.999629.1	K00037	K00037	3alpha-hydroxysteroid 3-dehydrogenase/chlordecone reductase
evm.model.NODE_14018_length_5259_cov_12.546765.2	K00037	K00037	3alpha-hydroxysteroid 3-dehydrogenase/chlordecone reductase
evm.model.NODE_11750_length_8301_cov_17.452410.1	K00037	K00037	3alpha-hydroxysteroid 3-dehydrogenase/chlordecone reductase
evm.model.NODE_19212_length_1697_cov_1.705732.2	K00037	K00037	3alpha-hydroxysteroid 3-dehydrogenase/chlordecone reductase
evm.model.NODE_31371_length_545_cov_1.133971.1	K00037	K00037	3alpha-hydroxysteroid 3-dehydrogenase/chlordecone reductase
evm.model.NODE_625_length_76764_cov_16.584430.4	K00037	K00037	3alpha-hydroxysteroid 3-dehydrogenase/chlordecone reductase
evm.model.NODE_3910_length_31791_cov_16.381569.3	K00038	K00038	3alpha(or 20beta)-hydroxysteroid dehydrogenase
evm.model.NODE_1215_length_59415_cov_16.936412.3	K00038	K00038	3alpha(or 20beta)-hydroxysteroid dehydrogenase
evm.model.NODE_2133_length_45758_cov_16.712651.6	K00038	K00038	3alpha(or 20beta)-hydroxysteroid dehydrogenase
evm.model.NODE_5383_length_24661_cov_18.262085.4	K00038	K00038	3alpha(or 20beta)-hydroxysteroid dehydrogenase
evm.model.NODE_1647_length_51738_cov_17.132065.3	K00038	K00038	3alpha(or 20beta)-hydroxysteroid dehydrogenase
evm.model.NODE_5722_length_23389_cov_16.561517.1	K00038	K00038	3alpha(or 20beta)-hydroxysteroid dehydrogenase
evm.model.NODE_1540_length_53362_cov_15.800639.3	K00038	K00038	3alpha(or 20beta)-hydroxysteroid dehydrogenase
evm.model.NODE_5356_length_24826_cov_17.127859.2	K00038	K00038	3alpha(or 20beta)-hydroxysteroid dehydrogenase
evm.model.NODE_1360_length_56277_cov_17.062992.6	K00038	K00038	3alpha(or 20beta)-hydroxysteroid dehydrogenase
evm.model.NODE_763_length_72030_cov_16.742695.10	K00038	K00038	3alpha(or 20beta)-hydroxysteroid dehydrogenase
evm.model.NODE_21413_length_1155_cov_2.397860.1	K00038	K00038	3alpha(or 20beta)-hydroxysteroid dehydrogenase
evm.model.NODE_1511_length_53844_cov_16.583447.2	K00038	K00038	3alpha(or 20beta)-hydroxysteroid dehydrogenase
evm.model.NODE_6490_length_20561_cov_15.211951.4	K00038	K00038	3alpha(or 20beta)-hydroxysteroid dehydrogenase
evm.model.NODE_763_length_72030_cov_16.742695.11	K00038	K00038	3alpha(or 20beta)-hydroxysteroid dehydrogenase
evm.model.NODE_842_length_69147_cov_17.846595.4	K00038	K00038	3alpha(or 20beta)-hydroxysteroid dehydrogenase
evm.model.NODE_5664_length_23596_cov_15.874387.4	K00038	K00038	3alpha(or 20beta)-hydroxysteroid dehydrogenase
evm.model.NODE_1219_length_59382_cov_17.284027.2	K00038	K00038	3alpha(or 20beta)-hydroxysteroid dehydrogenase
evm.model.NODE_1360_length_56277_cov_17.062992.7	K00038	K00038	3alpha(or 20beta)-hydroxysteroid dehydrogenase
evm.model.NODE_3665_length_33284_cov_16.764333.2	K00038	K00038	3alpha(or 20beta)-hydroxysteroid dehydrogenase
evm.model.NODE_21693_length_1107_cov_0.910204.1	K00038	K00038	3alpha(or 20beta)-hydroxysteroid dehydrogenase
evm.model.NODE_537_length_80589_cov_17.543387.3	K00038	K00038	3alpha(or 20beta)-hydroxysteroid dehydrogenase
evm.model.NODE_24977_length_762_cov_2.173228.1	K00038	K00038	3alpha(or 20beta)-hydroxysteroid dehydrogenase
evm.model.NODE_4736_length_27464_cov_16.832023.2	K00038	K00038	3alpha(or 20beta)-hydroxysteroid dehydrogenase
evm.model.NODE_735_length_73020_cov_18.306271.8	K00038	K00038	3alpha(or 20beta)-hydroxysteroid dehydrogenase
evm.model.NODE_19462_length_1614_cov_2.189644.3	K00038	K00038	3alpha(or 20beta)-hydroxysteroid dehydrogenase
evm.model.NODE_22182_length_1040_cov_0.718510.1	K00038	K00038	3alpha(or 20beta)-hydroxysteroid dehydrogenase
evm.model.NODE_5428_length_24477_cov_16.772074.1	K00038	K00038	3alpha(or 20beta)-hydroxysteroid dehydrogenase
evm.model.NODE_96_length_126571_cov_18.113695.6	K00038	K00038	3alpha(or 20beta)-hydroxysteroid dehydrogenase
evm.model.NODE_555_length_79841_cov_16.877035.7	K00038	K00038	3alpha(or 20beta)-hydroxysteroid dehydrogenase
evm.model.NODE_21453_length_1147_cov_1.206863.2	K00038	K00038	3alpha(or 20beta)-hydroxysteroid dehydrogenase
evm.model.NODE_7199_length_18319_cov_15.653309.1	K00038	K00038	3alpha(or 20beta)-hydroxysteroid dehydrogenase
evm.model.NODE_22567_length_993_cov_0.383372.1	K00038	K00038	3alpha(or 20beta)-hydroxysteroid dehydrogenase
evm.model.NODE_6221_length_21475_cov_16.058741.2	K00038	K00038	3alpha(or 20beta)-hydroxysteroid dehydrogenase
evm.model.NODE_310_length_94315_cov_15.914511.2	K00038	K00038	3alpha(or 20beta)-hydroxysteroid dehydrogenase
evm.model.NODE_233_length_101601_cov_17.971894.2	K00038	K00038	3alpha(or 20beta)-hydroxysteroid dehydrogenase
evm.model.NODE_7174_length_18392_cov_16.107692.1	K00038	K00038	3alpha(or 20beta)-hydroxysteroid dehydrogenase
evm.model.NODE_4434_length_28972_cov_16.539678.3	K00038	K00038	3alpha(or 20beta)-hydroxysteroid dehydrogenase
evm.model.NODE_1040_length_63386_cov_17.092920.3	K00038	K00038	3alpha(or 20beta)-hydroxysteroid dehydrogenase
evm.model.NODE_1862_length_49178_cov_16.399421.1	K00038	K00038	3alpha(or 20beta)-hydroxysteroid dehydrogenase
evm.model.NODE_10098_length_11198_cov_18.508897.2	K00038	K00038	3alpha(or 20beta)-hydroxysteroid dehydrogenase
evm.model.NODE_1540_length_53362_cov_15.800639.4	K00038	K00038	3alpha(or 20beta)-hydroxysteroid dehydrogenase
evm.model.NODE_1822_length_49572_cov_15.837820.1	K00038	K00038	3alpha(or 20beta)-hydroxysteroid dehydrogenase
evm.model.NODE_2122_length_45885_cov_16.183378.3	K00038	K00038	3alpha(or 20beta)-hydroxysteroid dehydrogenase
evm.model.NODE_1862_length_49178_cov_16.399421.3	K00038	K00038	3alpha(or 20beta)-hydroxysteroid dehydrogenase
evm.model.NODE_1574_length_52891_cov_19.092847.2	K00038	K00038	3alpha(or 20beta)-hydroxysteroid dehydrogenase
evm.model.NODE_653_length_75735_cov_15.876838.1	K00038	K00038	3alpha(or 20beta)-hydroxysteroid dehydrogenase
evm.model.NODE_1390_length_55704_cov_17.603037.5	K00038	K00038	3alpha(or 20beta)-hydroxysteroid dehydrogenase
evm.model.NODE_25227_length_744_cov_2.003241.1	K00038	K00038	3alpha(or 20beta)-hydroxysteroid dehydrogenase
evm.model.NODE_1760_length_50222_cov_17.534784.9	K00038	K00038	3alpha(or 20beta)-hydroxysteroid dehydrogenase
evm.model.NODE_7621_length_17083_cov_18.174982.1	K00038	K00038	3alpha(or 20beta)-hydroxysteroid dehydrogenase
evm.model.NODE_1003_length_64412_cov_18.201307.3	K00038	K00038	3alpha(or 20beta)-hydroxysteroid dehydrogenase
evm.model.NODE_9524_length_12363_cov_14.388199.1	K00038	K00038	3alpha(or 20beta)-hydroxysteroid dehydrogenase
evm.model.NODE_5664_length_23596_cov_15.874387.5	K00038	K00038	3alpha(or 20beta)-hydroxysteroid dehydrogenase
evm.model.NODE_582_length_78658_cov_17.968382.3	K00038	K00038	3alpha(or 20beta)-hydroxysteroid dehydrogenase
evm.model.NODE_7011_length_18925_cov_15.846633.1	K00038	K00038	3alpha(or 20beta)-hydroxysteroid dehydrogenase
evm.model.NODE_5664_length_23596_cov_15.874387.3	K00038	K00038	3alpha(or 20beta)-hydroxysteroid dehydrogenase
evm.model.NODE_1040_length_63386_cov_17.092920.4	K00038	K00038	3alpha(or 20beta)-hydroxysteroid dehydrogenase
evm.model.NODE_14245_length_5000_cov_13.891032.1	K00038	K00038	3alpha(or 20beta)-hydroxysteroid dehydrogenase
evm.model.NODE_2417_length_42856_cov_16.510145.1	K00038	K00038	3alpha(or 20beta)-hydroxysteroid dehydrogenase
evm.model.NODE_48_length_142341_cov_18.223072.7	K00038	K00038	3alpha(or 20beta)-hydroxysteroid dehydrogenase
evm.model.NODE_1120_length_61399_cov_17.307628.4	K00038	K00038	3alpha(or 20beta)-hydroxysteroid dehydrogenase
evm.model.NODE_1003_length_64412_cov_18.201307.6	K00038	K00038	3alpha(or 20beta)-hydroxysteroid dehydrogenase
evm.model.NODE_7476_length_17461_cov_16.172955.3	K00038	K00038	3alpha(or 20beta)-hydroxysteroid dehydrogenase
evm.model.NODE_3665_length_33284_cov_16.764333.1	K00038	K00038	3alpha(or 20beta)-hydroxysteroid dehydrogenase
evm.model.NODE_72_length_132222_cov_16.292994.1	K00038	K00038	3alpha(or 20beta)-hydroxysteroid dehydrogenase
evm.model.NODE_4205_length_30110_cov_17.165594.1	K00038	K00038	3alpha(or 20beta)-hydroxysteroid dehydrogenase
evm.model.NODE_35060_length_469_cov_1.549708.1	K00038	K00038	3alpha(or 20beta)-hydroxysteroid dehydrogenase
evm.model.NODE_937_length_66254_cov_18.209703.4	K00038	K00038	3alpha(or 20beta)-hydroxysteroid dehydrogenase
evm.model.NODE_359_length_91018_cov_17.487133.3	K00038	K00038	3alpha(or 20beta)-hydroxysteroid dehydrogenase
evm.model.NODE_372_length_90183_cov_17.104413.8	K00038	K00038	3alpha(or 20beta)-hydroxysteroid dehydrogenase
evm.model.NODE_8084_length_15785_cov_15.438434.1	K00038	K00038	3alpha(or 20beta)-hydroxysteroid dehydrogenase
evm.model.NODE_1003_length_64412_cov_18.201307.5	K00038	K00038	3alpha(or 20beta)-hydroxysteroid dehydrogenase
evm.model.NODE_11233_length_9160_cov_16.164176.1	K00038	K00038	3alpha(or 20beta)-hydroxysteroid dehydrogenase
evm.model.NODE_9861_length_11648_cov_15.647426.1	K00038	K00038	3alpha(or 20beta)-hydroxysteroid dehydrogenase
evm.model.NODE_372_length_90183_cov_17.104413.3	K00038	K00038	3alpha(or 20beta)-hydroxysteroid dehydrogenase
evm.model.NODE_13947_length_5337_cov_13.559885.1	K00038	K00038	3alpha(or 20beta)-hydroxysteroid dehydrogenase
evm.model.NODE_741_length_72703_cov_16.892706.6	K00038	K00038	3alpha(or 20beta)-hydroxysteroid dehydrogenase
evm.model.NODE_3665_length_33284_cov_16.764333.5	K00038	K00038	3alpha(or 20beta)-hydroxysteroid dehydrogenase
evm.model.NODE_2463_length_42387_cov_14.740487.1	K00038	K00038	3alpha(or 20beta)-hydroxysteroid dehydrogenase
evm.model.NODE_1796_length_49847_cov_18.311364.7	K00038	K00038	3alpha(or 20beta)-hydroxysteroid dehydrogenase
evm.model.NODE_1538_length_53394_cov_18.204367.3	K00038	K00038	3alpha(or 20beta)-hydroxysteroid dehydrogenase
evm.model.NODE_1379_length_55954_cov_16.260268.2	K00038	K00038	3alpha(or 20beta)-hydroxysteroid dehydrogenase
evm.model.NODE_3665_length_33284_cov_16.764333.3	K00038	K00038	3alpha(or 20beta)-hydroxysteroid dehydrogenase
evm.model.NODE_9854_length_11676_cov_16.474327.2	K00038	K00038	3alpha(or 20beta)-hydroxysteroid dehydrogenase
evm.model.NODE_310_length_94315_cov_15.914511.1	K00038	K00038	3alpha(or 20beta)-hydroxysteroid dehydrogenase
evm.model.NODE_1003_length_64412_cov_18.201307.7	K00038	K00038	3alpha(or 20beta)-hydroxysteroid dehydrogenase
evm.model.NODE_5383_length_24661_cov_18.262085.2	K00038	K00038	3alpha(or 20beta)-hydroxysteroid dehydrogenase
evm.model.NODE_16898_length_2792_cov_17.195497.1	K00038	K00038	3alpha(or 20beta)-hydroxysteroid dehydrogenase
evm.model.NODE_1733_length_50653_cov_16.086569.2	K00038	K00038	3alpha(or 20beta)-hydroxysteroid dehydrogenase
evm.model.NODE_1654_length_51636_cov_17.079171.6	K00038	K00038	3alpha(or 20beta)-hydroxysteroid dehydrogenase
evm.model.NODE_1276_length_58021_cov_16.631050.3	K00038	K00038	3alpha(or 20beta)-hydroxysteroid dehydrogenase
evm.model.NODE_5664_length_23596_cov_15.874387.2	K00038	K00038	3alpha(or 20beta)-hydroxysteroid dehydrogenase
evm.model.NODE_2728_length_40067_cov_16.584477.1	K00038	K00038	3alpha(or 20beta)-hydroxysteroid dehydrogenase
evm.model.NODE_1362_length_56264_cov_17.007856.2	K00038	K00038	3alpha(or 20beta)-hydroxysteroid dehydrogenase
evm.model.NODE_20778_length_1288_cov_1.918174.1	K00038	K00038	3alpha(or 20beta)-hydroxysteroid dehydrogenase
evm.model.NODE_372_length_90183_cov_17.104413.4	K00038	K00038	3alpha(or 20beta)-hydroxysteroid dehydrogenase
evm.model.NODE_18_length_169847_cov_16.071282.7	K00038	K00038	3alpha(or 20beta)-hydroxysteroid dehydrogenase
evm.model.NODE_4736_length_27464_cov_16.832023.3	K00038	K00038	3alpha(or 20beta)-hydroxysteroid dehydrogenase
evm.model.NODE_5383_length_24661_cov_18.262085.1	K00038	K00038	3alpha(or 20beta)-hydroxysteroid dehydrogenase
evm.model.NODE_5664_length_23596_cov_15.874387.1	K00038	K00038	3alpha(or 20beta)-hydroxysteroid dehydrogenase
evm.model.NODE_11122_length_9328_cov_3.374307.5	K00038	K00038	3alpha(or 20beta)-hydroxysteroid dehydrogenase
evm.model.NODE_1862_length_49178_cov_16.399421.2	K00038	K00038	3alpha(or 20beta)-hydroxysteroid dehydrogenase
evm.model.NODE_4608_length_28066_cov_17.444039.1	K00038	K00038	3alpha(or 20beta)-hydroxysteroid dehydrogenase
evm.model.NODE_1574_length_52891_cov_19.092847.1	K00038	K00038	3alpha(or 20beta)-hydroxysteroid dehydrogenase
evm.model.NODE_1003_length_64412_cov_18.201307.4	K00038	K00038	3alpha(or 20beta)-hydroxysteroid dehydrogenase
evm.model.NODE_37030_length_424_cov_0.464646.1	K00038	K00038	3alpha(or 20beta)-hydroxysteroid dehydrogenase
evm.model.NODE_20585_length_1328_cov_1.816819.2	K00038	K00038	3alpha(or 20beta)-hydroxysteroid dehydrogenase
evm.model.NODE_3665_length_33284_cov_16.764333.4	K00038	K00038	3alpha(or 20beta)-hydroxysteroid dehydrogenase
evm.model.NODE_3296_length_35653_cov_18.028177.3	K00038	K00038	3alpha(or 20beta)-hydroxysteroid dehydrogenase
evm.model.NODE_11122_length_9328_cov_3.374307.7	K00038	K00038	3alpha(or 20beta)-hydroxysteroid dehydrogenase
evm.model.NODE_1540_length_53362_cov_15.800639.2	K00038	K00038	3alpha(or 20beta)-hydroxysteroid dehydrogenase
evm.model.NODE_41462_length_361_cov_0.294872.1	K00038	K00038	3alpha(or 20beta)-hydroxysteroid dehydrogenase
evm.model.NODE_9868_length_11640_cov_17.114566.2	K00038	K00038	3alpha(or 20beta)-hydroxysteroid dehydrogenase
evm.model.NODE_6163_length_21626_cov_16.871575.4	K00038	K00038	3alpha(or 20beta)-hydroxysteroid dehydrogenase
evm.model.NODE_3910_length_31791_cov_16.381569.3	K00039	K00039	ribitol 2-dehydrogenase
evm.model.NODE_1540_length_53362_cov_15.800639.3	K00039	K00039	ribitol 2-dehydrogenase
evm.model.NODE_1647_length_51738_cov_17.132065.3	K00039	K00039	ribitol 2-dehydrogenase
evm.model.NODE_6221_length_21475_cov_16.058741.2	K00039	K00039	ribitol 2-dehydrogenase
evm.model.NODE_763_length_72030_cov_16.742695.10	K00039	K00039	ribitol 2-dehydrogenase
evm.model.NODE_2133_length_45758_cov_16.712651.6	K00039	K00039	ribitol 2-dehydrogenase
evm.model.NODE_5722_length_23389_cov_16.561517.1	K00039	K00039	ribitol 2-dehydrogenase
evm.model.NODE_1360_length_56277_cov_17.062992.6	K00039	K00039	ribitol 2-dehydrogenase
evm.model.NODE_7174_length_18392_cov_16.107692.1	K00039	K00039	ribitol 2-dehydrogenase
evm.model.NODE_5356_length_24826_cov_17.127859.2	K00039	K00039	ribitol 2-dehydrogenase
evm.model.NODE_21413_length_1155_cov_2.397860.1	K00039	K00039	ribitol 2-dehydrogenase
evm.model.NODE_1360_length_56277_cov_17.062992.7	K00039	K00039	ribitol 2-dehydrogenase
evm.model.NODE_763_length_72030_cov_16.742695.11	K00039	K00039	ribitol 2-dehydrogenase
evm.model.NODE_1215_length_59415_cov_16.936412.3	K00039	K00039	ribitol 2-dehydrogenase
evm.model.NODE_3665_length_33284_cov_16.764333.2	K00039	K00039	ribitol 2-dehydrogenase
evm.model.NODE_5383_length_24661_cov_18.262085.4	K00039	K00039	ribitol 2-dehydrogenase
evm.model.NODE_4434_length_28972_cov_16.539678.3	K00039	K00039	ribitol 2-dehydrogenase
evm.model.NODE_21693_length_1107_cov_0.910204.1	K00039	K00039	ribitol 2-dehydrogenase
evm.model.NODE_7199_length_18319_cov_15.653309.1	K00039	K00039	ribitol 2-dehydrogenase
evm.model.NODE_842_length_69147_cov_17.846595.4	K00039	K00039	ribitol 2-dehydrogenase
evm.model.NODE_22182_length_1040_cov_0.718510.1	K00039	K00039	ribitol 2-dehydrogenase
evm.model.NODE_5664_length_23596_cov_15.874387.4	K00039	K00039	ribitol 2-dehydrogenase
evm.model.NODE_4736_length_27464_cov_16.832023.2	K00039	K00039	ribitol 2-dehydrogenase
evm.model.NODE_1511_length_53844_cov_16.583447.2	K00039	K00039	ribitol 2-dehydrogenase
evm.model.NODE_1862_length_49178_cov_16.399421.1	K00039	K00039	ribitol 2-dehydrogenase
evm.model.NODE_19462_length_1614_cov_2.189644.3	K00039	K00039	ribitol 2-dehydrogenase
evm.model.NODE_6490_length_20561_cov_15.211951.4	K00039	K00039	ribitol 2-dehydrogenase
evm.model.NODE_537_length_80589_cov_17.543387.3	K00039	K00039	ribitol 2-dehydrogenase
evm.model.NODE_735_length_73020_cov_18.306271.8	K00039	K00039	ribitol 2-dehydrogenase
evm.model.NODE_5428_length_24477_cov_16.772074.1	K00039	K00039	ribitol 2-dehydrogenase
evm.model.NODE_1862_length_49178_cov_16.399421.3	K00039	K00039	ribitol 2-dehydrogenase
evm.model.NODE_1822_length_49572_cov_15.837820.1	K00039	K00039	ribitol 2-dehydrogenase
evm.model.NODE_24977_length_762_cov_2.173228.1	K00039	K00039	ribitol 2-dehydrogenase
evm.model.NODE_1219_length_59382_cov_17.284027.2	K00039	K00039	ribitol 2-dehydrogenase
evm.model.NODE_10098_length_11198_cov_18.508897.2	K00039	K00039	ribitol 2-dehydrogenase
evm.model.NODE_21453_length_1147_cov_1.206863.2	K00039	K00039	ribitol 2-dehydrogenase
evm.model.NODE_7621_length_17083_cov_18.174982.1	K00039	K00039	ribitol 2-dehydrogenase
evm.model.NODE_359_length_91018_cov_17.487133.3	K00039	K00039	ribitol 2-dehydrogenase
evm.model.NODE_96_length_126571_cov_18.113695.6	K00039	K00039	ribitol 2-dehydrogenase
evm.model.NODE_555_length_79841_cov_16.877035.7	K00039	K00039	ribitol 2-dehydrogenase
evm.model.NODE_233_length_101601_cov_17.971894.2	K00039	K00039	ribitol 2-dehydrogenase
evm.model.NODE_25227_length_744_cov_2.003241.1	K00039	K00039	ribitol 2-dehydrogenase
evm.model.NODE_1003_length_64412_cov_18.201307.3	K00039	K00039	ribitol 2-dehydrogenase
evm.model.NODE_1040_length_63386_cov_17.092920.3	K00039	K00039	ribitol 2-dehydrogenase
evm.model.NODE_653_length_75735_cov_15.876838.1	K00039	K00039	ribitol 2-dehydrogenase
evm.model.NODE_1003_length_64412_cov_18.201307.6	K00039	K00039	ribitol 2-dehydrogenase
evm.model.NODE_1760_length_50222_cov_17.534784.9	K00039	K00039	ribitol 2-dehydrogenase
evm.model.NODE_1120_length_61399_cov_17.307628.4	K00039	K00039	ribitol 2-dehydrogenase
evm.model.NODE_48_length_142341_cov_18.223072.7	K00039	K00039	ribitol 2-dehydrogenase
evm.model.NODE_14245_length_5000_cov_13.891032.1	K00039	K00039	ribitol 2-dehydrogenase
evm.model.NODE_1540_length_53362_cov_15.800639.4	K00039	K00039	ribitol 2-dehydrogenase
evm.model.NODE_1574_length_52891_cov_19.092847.2	K00039	K00039	ribitol 2-dehydrogenase
evm.model.NODE_1040_length_63386_cov_17.092920.4	K00039	K00039	ribitol 2-dehydrogenase
evm.model.NODE_7011_length_18925_cov_15.846633.1	K00039	K00039	ribitol 2-dehydrogenase
evm.model.NODE_1003_length_64412_cov_18.201307.5	K00039	K00039	ribitol 2-dehydrogenase
evm.model.NODE_1390_length_55704_cov_17.603037.5	K00039	K00039	ribitol 2-dehydrogenase
evm.model.NODE_937_length_66254_cov_18.209703.4	K00039	K00039	ribitol 2-dehydrogenase
evm.model.NODE_310_length_94315_cov_15.914511.2	K00039	K00039	ribitol 2-dehydrogenase
evm.model.NODE_2463_length_42387_cov_14.740487.1	K00039	K00039	ribitol 2-dehydrogenase
evm.model.NODE_11122_length_9328_cov_3.374307.5	K00039	K00039	ribitol 2-dehydrogenase
evm.model.NODE_72_length_132222_cov_16.292994.1	K00039	K00039	ribitol 2-dehydrogenase
evm.model.NODE_2417_length_42856_cov_16.510145.1	K00039	K00039	ribitol 2-dehydrogenase
evm.model.NODE_22567_length_993_cov_0.383372.1	K00039	K00039	ribitol 2-dehydrogenase
evm.model.NODE_582_length_78658_cov_17.968382.3	K00039	K00039	ribitol 2-dehydrogenase
evm.model.NODE_9861_length_11648_cov_15.647426.1	K00039	K00039	ribitol 2-dehydrogenase
evm.model.NODE_13947_length_5337_cov_13.559885.1	K00039	K00039	ribitol 2-dehydrogenase
evm.model.NODE_35060_length_469_cov_1.549708.1	K00039	K00039	ribitol 2-dehydrogenase
evm.model.NODE_2122_length_45885_cov_16.183378.3	K00039	K00039	ribitol 2-dehydrogenase
evm.model.NODE_3665_length_33284_cov_16.764333.5	K00039	K00039	ribitol 2-dehydrogenase
evm.model.NODE_1796_length_49847_cov_18.311364.7	K00039	K00039	ribitol 2-dehydrogenase
evm.model.NODE_37030_length_424_cov_0.464646.1	K00039	K00039	ribitol 2-dehydrogenase
evm.model.NODE_310_length_94315_cov_15.914511.1	K00039	K00039	ribitol 2-dehydrogenase
evm.model.NODE_11122_length_9328_cov_3.374307.7	K00039	K00039	ribitol 2-dehydrogenase
evm.model.NODE_1379_length_55954_cov_16.260268.2	K00039	K00039	ribitol 2-dehydrogenase
evm.model.NODE_3665_length_33284_cov_16.764333.3	K00039	K00039	ribitol 2-dehydrogenase
evm.model.NODE_4205_length_30110_cov_17.165594.1	K00039	K00039	ribitol 2-dehydrogenase
evm.model.NODE_372_length_90183_cov_17.104413.3	K00039	K00039	ribitol 2-dehydrogenase
evm.model.NODE_5664_length_23596_cov_15.874387.2	K00039	K00039	ribitol 2-dehydrogenase
evm.model.NODE_9854_length_11676_cov_16.474327.2	K00039	K00039	ribitol 2-dehydrogenase
evm.model.NODE_9524_length_12363_cov_14.388199.1	K00039	K00039	ribitol 2-dehydrogenase
evm.model.NODE_1276_length_58021_cov_16.631050.3	K00039	K00039	ribitol 2-dehydrogenase
evm.model.NODE_7476_length_17461_cov_16.172955.3	K00039	K00039	ribitol 2-dehydrogenase
evm.model.NODE_16898_length_2792_cov_17.195497.1	K00039	K00039	ribitol 2-dehydrogenase
evm.model.NODE_1862_length_49178_cov_16.399421.2	K00039	K00039	ribitol 2-dehydrogenase
evm.model.NODE_8084_length_15785_cov_15.438434.1	K00039	K00039	ribitol 2-dehydrogenase
evm.model.NODE_741_length_72703_cov_16.892706.6	K00039	K00039	ribitol 2-dehydrogenase
evm.model.NODE_372_length_90183_cov_17.104413.8	K00039	K00039	ribitol 2-dehydrogenase
evm.model.NODE_1733_length_50653_cov_16.086569.2	K00039	K00039	ribitol 2-dehydrogenase
evm.model.NODE_1003_length_64412_cov_18.201307.4	K00039	K00039	ribitol 2-dehydrogenase
evm.model.NODE_1003_length_64412_cov_18.201307.7	K00039	K00039	ribitol 2-dehydrogenase
evm.model.NODE_3665_length_33284_cov_16.764333.1	K00039	K00039	ribitol 2-dehydrogenase
evm.model.NODE_1538_length_53394_cov_18.204367.3	K00039	K00039	ribitol 2-dehydrogenase
evm.model.NODE_372_length_90183_cov_17.104413.4	K00039	K00039	ribitol 2-dehydrogenase
evm.model.NODE_266_length_98658_cov_17.485847.14	K00042	K00042	2-hydroxy-3-oxopropionate reductase
evm.model.NODE_1568_length_52938_cov_16.847608.2	K00042	K00042	2-hydroxy-3-oxopropionate reductase
evm.model.NODE_1779_length_50028_cov_15.606160.4	K00042	K00042	2-hydroxy-3-oxopropionate reductase
evm.model.NODE_1061_length_62741_cov_17.479877.2	K00042	K00042	2-hydroxy-3-oxopropionate reductase
evm.model.NODE_4091_length_30712_cov_18.704528.2	K00042	K00042	2-hydroxy-3-oxopropionate reductase
evm.model.NODE_5803_length_23022_cov_18.221009.1	K00042	K00042	2-hydroxy-3-oxopropionate reductase
evm.model.NODE_256_length_99323_cov_17.626053.4	K00042	K00042	2-hydroxy-3-oxopropionate reductase
evm.model.NODE_49914_length_298_cov_0.403509.1	K00042	K00042	2-hydroxy-3-oxopropionate reductase
evm.model.NODE_2673_length_40499_cov_17.156916.1	K00042	K00042	2-hydroxy-3-oxopropionate reductase
evm.model.NODE_20677_length_1309_cov_1.182741.2	K00042	K00042	2-hydroxy-3-oxopropionate reductase
evm.model.NODE_3970_length_31451_cov_17.685640.4	K00042	K00042	2-hydroxy-3-oxopropionate reductase
evm.model.NODE_266_length_98658_cov_17.485847.15	K00042	K00042	2-hydroxy-3-oxopropionate reductase
evm.model.NODE_8780_length_13979_cov_20.767398.2	K00042	K00042	2-hydroxy-3-oxopropionate reductase
evm.model.NODE_4593_length_28108_cov_16.820664.3	K00042	K00042	2-hydroxy-3-oxopropionate reductase
evm.model.NODE_3551_length_33998_cov_16.886452.1	K00042	K00042	2-hydroxy-3-oxopropionate reductase
evm.model.NODE_25227_length_744_cov_2.003241.1	K00044	K00044	17beta-estradiol 17-dehydrogenase
evm.model.NODE_6221_length_21475_cov_16.058741.2	K00044	K00044	17beta-estradiol 17-dehydrogenase
evm.model.NODE_7174_length_18392_cov_16.107692.1	K00044	K00044	17beta-estradiol 17-dehydrogenase
evm.model.NODE_4434_length_28972_cov_16.539678.3	K00044	K00044	17beta-estradiol 17-dehydrogenase
evm.model.NODE_3665_length_33284_cov_16.764333.2	K00044	K00044	17beta-estradiol 17-dehydrogenase
evm.model.NODE_21413_length_1155_cov_2.397860.1	K00044	K00044	17beta-estradiol 17-dehydrogenase
evm.model.NODE_7621_length_17083_cov_18.174982.1	K00044	K00044	17beta-estradiol 17-dehydrogenase
evm.model.NODE_10098_length_11198_cov_18.508897.2	K00044	K00044	17beta-estradiol 17-dehydrogenase
evm.model.NODE_1511_length_53844_cov_16.583447.2	K00044	K00044	17beta-estradiol 17-dehydrogenase
evm.model.NODE_5356_length_24826_cov_17.127859.2	K00044	K00044	17beta-estradiol 17-dehydrogenase
evm.model.NODE_5664_length_23596_cov_15.874387.4	K00044	K00044	17beta-estradiol 17-dehydrogenase
evm.model.NODE_19462_length_1614_cov_2.189644.3	K00044	K00044	17beta-estradiol 17-dehydrogenase
evm.model.NODE_24977_length_762_cov_2.173228.1	K00044	K00044	17beta-estradiol 17-dehydrogenase
evm.model.NODE_1647_length_51738_cov_17.132065.3	K00044	K00044	17beta-estradiol 17-dehydrogenase
evm.model.NODE_3910_length_31791_cov_16.381569.3	K00044	K00044	17beta-estradiol 17-dehydrogenase
evm.model.NODE_1862_length_49178_cov_16.399421.1	K00044	K00044	17beta-estradiol 17-dehydrogenase
evm.model.NODE_842_length_69147_cov_17.846595.4	K00044	K00044	17beta-estradiol 17-dehydrogenase
evm.model.NODE_1003_length_64412_cov_18.201307.6	K00044	K00044	17beta-estradiol 17-dehydrogenase
evm.model.NODE_5383_length_24661_cov_18.262085.4	K00044	K00044	17beta-estradiol 17-dehydrogenase
evm.model.NODE_1040_length_63386_cov_17.092920.3	K00044	K00044	17beta-estradiol 17-dehydrogenase
evm.model.NODE_1574_length_52891_cov_19.092847.2	K00044	K00044	17beta-estradiol 17-dehydrogenase
evm.model.NODE_35060_length_469_cov_1.549708.1	K00044	K00044	17beta-estradiol 17-dehydrogenase
evm.model.NODE_2133_length_45758_cov_16.712651.6	K00044	K00044	17beta-estradiol 17-dehydrogenase
evm.model.NODE_1862_length_49178_cov_16.399421.3	K00044	K00044	17beta-estradiol 17-dehydrogenase
evm.model.NODE_5722_length_23389_cov_16.561517.1	K00044	K00044	17beta-estradiol 17-dehydrogenase
evm.model.NODE_1003_length_64412_cov_18.201307.7	K00044	K00044	17beta-estradiol 17-dehydrogenase
evm.model.NODE_359_length_91018_cov_17.487133.3	K00044	K00044	17beta-estradiol 17-dehydrogenase
evm.model.NODE_537_length_80589_cov_17.543387.3	K00044	K00044	17beta-estradiol 17-dehydrogenase
evm.model.NODE_1540_length_53362_cov_15.800639.3	K00044	K00044	17beta-estradiol 17-dehydrogenase
evm.model.NODE_1796_length_49847_cov_18.311364.7	K00044	K00044	17beta-estradiol 17-dehydrogenase
evm.model.NODE_11122_length_9328_cov_3.374307.7	K00044	K00044	17beta-estradiol 17-dehydrogenase
evm.model.NODE_1003_length_64412_cov_18.201307.3	K00044	K00044	17beta-estradiol 17-dehydrogenase
evm.model.NODE_37030_length_424_cov_0.464646.1	K00044	K00044	17beta-estradiol 17-dehydrogenase
evm.model.NODE_372_length_90183_cov_17.104413.3	K00044	K00044	17beta-estradiol 17-dehydrogenase
evm.model.NODE_1360_length_56277_cov_17.062992.6	K00044	K00044	17beta-estradiol 17-dehydrogenase
evm.model.NODE_1390_length_55704_cov_17.603037.5	K00044	K00044	17beta-estradiol 17-dehydrogenase
evm.model.NODE_1003_length_64412_cov_18.201307.5	K00044	K00044	17beta-estradiol 17-dehydrogenase
evm.model.NODE_1040_length_63386_cov_17.092920.4	K00044	K00044	17beta-estradiol 17-dehydrogenase
evm.model.NODE_1379_length_55954_cov_16.260268.2	K00044	K00044	17beta-estradiol 17-dehydrogenase
evm.model.NODE_1276_length_58021_cov_16.631050.3	K00044	K00044	17beta-estradiol 17-dehydrogenase
evm.model.NODE_1360_length_56277_cov_17.062992.7	K00044	K00044	17beta-estradiol 17-dehydrogenase
evm.model.NODE_2463_length_42387_cov_14.740487.1	K00044	K00044	17beta-estradiol 17-dehydrogenase
evm.model.NODE_7199_length_18319_cov_15.653309.1	K00044	K00044	17beta-estradiol 17-dehydrogenase
evm.model.NODE_2417_length_42856_cov_16.510145.1	K00044	K00044	17beta-estradiol 17-dehydrogenase
evm.model.NODE_372_length_90183_cov_17.104413.8	K00044	K00044	17beta-estradiol 17-dehydrogenase
evm.model.NODE_21693_length_1107_cov_0.910204.1	K00044	K00044	17beta-estradiol 17-dehydrogenase
evm.model.NODE_1215_length_59415_cov_16.936412.3	K00044	K00044	17beta-estradiol 17-dehydrogenase
evm.model.NODE_72_length_132222_cov_16.292994.1	K00044	K00044	17beta-estradiol 17-dehydrogenase
evm.model.NODE_7476_length_17461_cov_16.172955.3	K00044	K00044	17beta-estradiol 17-dehydrogenase
evm.model.NODE_763_length_72030_cov_16.742695.10	K00044	K00044	17beta-estradiol 17-dehydrogenase
evm.model.NODE_555_length_79841_cov_16.877035.7	K00044	K00044	17beta-estradiol 17-dehydrogenase
evm.model.NODE_3665_length_33284_cov_16.764333.1	K00044	K00044	17beta-estradiol 17-dehydrogenase
evm.model.NODE_3665_length_33284_cov_16.764333.3	K00044	K00044	17beta-estradiol 17-dehydrogenase
evm.model.NODE_653_length_75735_cov_15.876838.1	K00044	K00044	17beta-estradiol 17-dehydrogenase
evm.model.NODE_21453_length_1147_cov_1.206863.2	K00044	K00044	17beta-estradiol 17-dehydrogenase
evm.model.NODE_3910_length_31791_cov_16.381569.3	K00046	K00046	gluconate 5-dehydrogenase
evm.model.NODE_21413_length_1155_cov_2.397860.1	K00046	K00046	gluconate 5-dehydrogenase
evm.model.NODE_5356_length_24826_cov_17.127859.2	K00046	K00046	gluconate 5-dehydrogenase
evm.model.NODE_842_length_69147_cov_17.846595.4	K00046	K00046	gluconate 5-dehydrogenase
evm.model.NODE_1511_length_53844_cov_16.583447.2	K00046	K00046	gluconate 5-dehydrogenase
evm.model.NODE_7199_length_18319_cov_15.653309.1	K00046	K00046	gluconate 5-dehydrogenase
evm.model.NODE_5428_length_24477_cov_16.772074.1	K00046	K00046	gluconate 5-dehydrogenase
evm.model.NODE_5722_length_23389_cov_16.561517.1	K00046	K00046	gluconate 5-dehydrogenase
evm.model.NODE_5664_length_23596_cov_15.874387.4	K00046	K00046	gluconate 5-dehydrogenase
evm.model.NODE_1215_length_59415_cov_16.936412.3	K00046	K00046	gluconate 5-dehydrogenase
evm.model.NODE_4736_length_27464_cov_16.832023.2	K00046	K00046	gluconate 5-dehydrogenase
evm.model.NODE_1360_length_56277_cov_17.062992.6	K00046	K00046	gluconate 5-dehydrogenase
evm.model.NODE_555_length_79841_cov_16.877035.7	K00046	K00046	gluconate 5-dehydrogenase
evm.model.NODE_19462_length_1614_cov_2.189644.3	K00046	K00046	gluconate 5-dehydrogenase
evm.model.NODE_763_length_72030_cov_16.742695.10	K00046	K00046	gluconate 5-dehydrogenase
evm.model.NODE_2133_length_45758_cov_16.712651.6	K00046	K00046	gluconate 5-dehydrogenase
evm.model.NODE_1647_length_51738_cov_17.132065.3	K00046	K00046	gluconate 5-dehydrogenase
evm.model.NODE_21693_length_1107_cov_0.910204.1	K00046	K00046	gluconate 5-dehydrogenase
evm.model.NODE_1540_length_53362_cov_15.800639.3	K00046	K00046	gluconate 5-dehydrogenase
evm.model.NODE_24977_length_762_cov_2.173228.1	K00046	K00046	gluconate 5-dehydrogenase
evm.model.NODE_735_length_73020_cov_18.306271.8	K00046	K00046	gluconate 5-dehydrogenase
evm.model.NODE_96_length_126571_cov_18.113695.6	K00046	K00046	gluconate 5-dehydrogenase
evm.model.NODE_763_length_72030_cov_16.742695.11	K00046	K00046	gluconate 5-dehydrogenase
evm.model.NODE_5383_length_24661_cov_18.262085.4	K00046	K00046	gluconate 5-dehydrogenase
evm.model.NODE_22182_length_1040_cov_0.718510.1	K00046	K00046	gluconate 5-dehydrogenase
evm.model.NODE_3665_length_33284_cov_16.764333.2	K00046	K00046	gluconate 5-dehydrogenase
evm.model.NODE_6490_length_20561_cov_15.211951.4	K00046	K00046	gluconate 5-dehydrogenase
evm.model.NODE_1219_length_59382_cov_17.284027.2	K00046	K00046	gluconate 5-dehydrogenase
evm.model.NODE_21453_length_1147_cov_1.206863.2	K00046	K00046	gluconate 5-dehydrogenase
evm.model.NODE_537_length_80589_cov_17.543387.3	K00046	K00046	gluconate 5-dehydrogenase
evm.model.NODE_1360_length_56277_cov_17.062992.7	K00046	K00046	gluconate 5-dehydrogenase
evm.model.NODE_310_length_94315_cov_15.914511.2	K00046	K00046	gluconate 5-dehydrogenase
evm.model.NODE_22567_length_993_cov_0.383372.1	K00046	K00046	gluconate 5-dehydrogenase
evm.model.NODE_1040_length_63386_cov_17.092920.3	K00046	K00046	gluconate 5-dehydrogenase
evm.model.NODE_233_length_101601_cov_17.971894.2	K00046	K00046	gluconate 5-dehydrogenase
evm.model.NODE_6221_length_21475_cov_16.058741.2	K00046	K00046	gluconate 5-dehydrogenase
evm.model.NODE_10098_length_11198_cov_18.508897.2	K00046	K00046	gluconate 5-dehydrogenase
evm.model.NODE_4434_length_28972_cov_16.539678.3	K00046	K00046	gluconate 5-dehydrogenase
evm.model.NODE_2122_length_45885_cov_16.183378.3	K00046	K00046	gluconate 5-dehydrogenase
evm.model.NODE_1862_length_49178_cov_16.399421.1	K00046	K00046	gluconate 5-dehydrogenase
evm.model.NODE_7174_length_18392_cov_16.107692.1	K00046	K00046	gluconate 5-dehydrogenase
evm.model.NODE_1822_length_49572_cov_15.837820.1	K00046	K00046	gluconate 5-dehydrogenase
evm.model.NODE_1003_length_64412_cov_18.201307.3	K00046	K00046	gluconate 5-dehydrogenase
evm.model.NODE_1003_length_64412_cov_18.201307.6	K00046	K00046	gluconate 5-dehydrogenase
evm.model.NODE_48_length_142341_cov_18.223072.7	K00046	K00046	gluconate 5-dehydrogenase
evm.model.NODE_7011_length_18925_cov_15.846633.1	K00046	K00046	gluconate 5-dehydrogenase
evm.model.NODE_1862_length_49178_cov_16.399421.3	K00046	K00046	gluconate 5-dehydrogenase
evm.model.NODE_1120_length_61399_cov_17.307628.4	K00046	K00046	gluconate 5-dehydrogenase
evm.model.NODE_1003_length_64412_cov_18.201307.5	K00046	K00046	gluconate 5-dehydrogenase
evm.model.NODE_1760_length_50222_cov_17.534784.9	K00046	K00046	gluconate 5-dehydrogenase
evm.model.NODE_1390_length_55704_cov_17.603037.5	K00046	K00046	gluconate 5-dehydrogenase
evm.model.NODE_1040_length_63386_cov_17.092920.4	K00046	K00046	gluconate 5-dehydrogenase
evm.model.NODE_1540_length_53362_cov_15.800639.4	K00046	K00046	gluconate 5-dehydrogenase
evm.model.NODE_25227_length_744_cov_2.003241.1	K00046	K00046	gluconate 5-dehydrogenase
evm.model.NODE_937_length_66254_cov_18.209703.4	K00046	K00046	gluconate 5-dehydrogenase
evm.model.NODE_1574_length_52891_cov_19.092847.2	K00046	K00046	gluconate 5-dehydrogenase
evm.model.NODE_2463_length_42387_cov_14.740487.1	K00046	K00046	gluconate 5-dehydrogenase
evm.model.NODE_7621_length_17083_cov_18.174982.1	K00046	K00046	gluconate 5-dehydrogenase
evm.model.NODE_5664_length_23596_cov_15.874387.5	K00046	K00046	gluconate 5-dehydrogenase
evm.model.NODE_5664_length_23596_cov_15.874387.3	K00046	K00046	gluconate 5-dehydrogenase
evm.model.NODE_2417_length_42856_cov_16.510145.1	K00046	K00046	gluconate 5-dehydrogenase
evm.model.NODE_653_length_75735_cov_15.876838.1	K00046	K00046	gluconate 5-dehydrogenase
evm.model.NODE_9524_length_12363_cov_14.388199.1	K00046	K00046	gluconate 5-dehydrogenase
evm.model.NODE_359_length_91018_cov_17.487133.3	K00046	K00046	gluconate 5-dehydrogenase
evm.model.NODE_35060_length_469_cov_1.549708.1	K00046	K00046	gluconate 5-dehydrogenase
evm.model.NODE_582_length_78658_cov_17.968382.3	K00046	K00046	gluconate 5-dehydrogenase
evm.model.NODE_11233_length_9160_cov_16.164176.1	K00046	K00046	gluconate 5-dehydrogenase
evm.model.NODE_72_length_132222_cov_16.292994.1	K00046	K00046	gluconate 5-dehydrogenase
evm.model.NODE_9861_length_11648_cov_15.647426.1	K00046	K00046	gluconate 5-dehydrogenase
evm.model.NODE_13947_length_5337_cov_13.559885.1	K00046	K00046	gluconate 5-dehydrogenase
evm.model.NODE_4205_length_30110_cov_17.165594.1	K00046	K00046	gluconate 5-dehydrogenase
evm.model.NODE_8084_length_15785_cov_15.438434.1	K00046	K00046	gluconate 5-dehydrogenase
evm.model.NODE_372_length_90183_cov_17.104413.8	K00046	K00046	gluconate 5-dehydrogenase
evm.model.NODE_372_length_90183_cov_17.104413.3	K00046	K00046	gluconate 5-dehydrogenase
evm.model.NODE_3665_length_33284_cov_16.764333.1	K00046	K00046	gluconate 5-dehydrogenase
evm.model.NODE_741_length_72703_cov_16.892706.6	K00046	K00046	gluconate 5-dehydrogenase
evm.model.NODE_14245_length_5000_cov_13.891032.1	K00046	K00046	gluconate 5-dehydrogenase
evm.model.NODE_310_length_94315_cov_15.914511.1	K00046	K00046	gluconate 5-dehydrogenase
evm.model.NODE_7476_length_17461_cov_16.172955.3	K00046	K00046	gluconate 5-dehydrogenase
evm.model.NODE_3665_length_33284_cov_16.764333.5	K00046	K00046	gluconate 5-dehydrogenase
evm.model.NODE_1796_length_49847_cov_18.311364.7	K00046	K00046	gluconate 5-dehydrogenase
evm.model.NODE_1003_length_64412_cov_18.201307.7	K00046	K00046	gluconate 5-dehydrogenase
evm.model.NODE_1379_length_55954_cov_16.260268.2	K00046	K00046	gluconate 5-dehydrogenase
evm.model.NODE_9854_length_11676_cov_16.474327.2	K00046	K00046	gluconate 5-dehydrogenase
evm.model.NODE_3665_length_33284_cov_16.764333.3	K00046	K00046	gluconate 5-dehydrogenase
evm.model.NODE_1003_length_64412_cov_18.201307.4	K00046	K00046	gluconate 5-dehydrogenase
evm.model.NODE_1538_length_53394_cov_18.204367.3	K00046	K00046	gluconate 5-dehydrogenase
evm.model.NODE_5664_length_23596_cov_15.874387.1	K00046	K00046	gluconate 5-dehydrogenase
evm.model.NODE_18_length_169847_cov_16.071282.7	K00046	K00046	gluconate 5-dehydrogenase
evm.model.NODE_1654_length_51636_cov_17.079171.6	K00046	K00046	gluconate 5-dehydrogenase
evm.model.NODE_2728_length_40067_cov_16.584477.1	K00046	K00046	gluconate 5-dehydrogenase
evm.model.NODE_5664_length_23596_cov_15.874387.2	K00046	K00046	gluconate 5-dehydrogenase
evm.model.NODE_16898_length_2792_cov_17.195497.1	K00046	K00046	gluconate 5-dehydrogenase
evm.model.NODE_1733_length_50653_cov_16.086569.2	K00046	K00046	gluconate 5-dehydrogenase
evm.model.NODE_1862_length_49178_cov_16.399421.2	K00046	K00046	gluconate 5-dehydrogenase
evm.model.NODE_1276_length_58021_cov_16.631050.3	K00046	K00046	gluconate 5-dehydrogenase
evm.model.NODE_372_length_90183_cov_17.104413.4	K00046	K00046	gluconate 5-dehydrogenase
evm.model.NODE_4608_length_28066_cov_17.444039.1	K00046	K00046	gluconate 5-dehydrogenase
evm.model.NODE_1362_length_56264_cov_17.007856.2	K00046	K00046	gluconate 5-dehydrogenase
evm.model.NODE_5383_length_24661_cov_18.262085.1	K00046	K00046	gluconate 5-dehydrogenase
evm.model.NODE_20585_length_1328_cov_1.816819.2	K00046	K00046	gluconate 5-dehydrogenase
evm.model.NODE_4736_length_27464_cov_16.832023.3	K00046	K00046	gluconate 5-dehydrogenase
evm.model.NODE_20778_length_1288_cov_1.918174.1	K00046	K00046	gluconate 5-dehydrogenase
evm.model.NODE_11122_length_9328_cov_3.374307.7	K00046	K00046	gluconate 5-dehydrogenase
evm.model.NODE_5383_length_24661_cov_18.262085.2	K00046	K00046	gluconate 5-dehydrogenase
evm.model.NODE_37030_length_424_cov_0.464646.1	K00046	K00046	gluconate 5-dehydrogenase
evm.model.NODE_1574_length_52891_cov_19.092847.1	K00046	K00046	gluconate 5-dehydrogenase
evm.model.NODE_11122_length_9328_cov_3.374307.5	K00046	K00046	gluconate 5-dehydrogenase
evm.model.NODE_1192_length_59859_cov_18.805464.8	K00049	K00049	glyoxylate/hydroxypyruvate reductase
evm.model.NODE_9830_length_11715_cov_16.349413.1	K00049	K00049	glyoxylate/hydroxypyruvate reductase
evm.model.NODE_3666_length_33281_cov_16.533752.2	K00049	K00049	glyoxylate/hydroxypyruvate reductase
evm.model.NODE_1192_length_59859_cov_18.805464.9	K00049	K00049	glyoxylate/hydroxypyruvate reductase
evm.model.NODE_4356_length_29369_cov_17.388551.2	K00049	K00049	glyoxylate/hydroxypyruvate reductase
evm.model.NODE_1762_length_50199_cov_15.677225.2	K00049	K00049	glyoxylate/hydroxypyruvate reductase
evm.model.NODE_4282_length_29760_cov_17.527689.2	K00049	K00049	glyoxylate/hydroxypyruvate reductase
evm.model.NODE_4593_length_28108_cov_16.820664.3	K00049	K00049	glyoxylate/hydroxypyruvate reductase
evm.model.NODE_7656_length_16970_cov_14.902690.1	K00049	K00049	glyoxylate/hydroxypyruvate reductase
evm.model.NODE_9714_length_11953_cov_17.961103.2	K00049	K00049	glyoxylate/hydroxypyruvate reductase
evm.model.NODE_3652_length_33377_cov_17.180090.1	K00049	K00049	glyoxylate/hydroxypyruvate reductase
evm.model.NODE_264_length_98723_cov_15.924541.7	K00049	K00049	glyoxylate/hydroxypyruvate reductase
evm.model.NODE_476_length_84712_cov_16.440113.5	K00049	K00049	glyoxylate/hydroxypyruvate reductase
evm.model.NODE_1840_length_49407_cov_17.345657.6	K00049	K00049	glyoxylate/hydroxypyruvate reductase
evm.model.NODE_4593_length_28108_cov_16.820664.4	K00049	K00049	glyoxylate/hydroxypyruvate reductase
evm.model.NODE_4593_length_28108_cov_16.820664.2	K00049	K00049	glyoxylate/hydroxypyruvate reductase
evm.model.NODE_382_length_89802_cov_20.470689.6	K00049	K00049	glyoxylate/hydroxypyruvate reductase
evm.model.NODE_1904_length_48601_cov_18.530284.1	K00049	K00049	glyoxylate/hydroxypyruvate reductase
evm.model.NODE_4135_length_30506_cov_17.088581.2	K00051	K00051	malate dehydrogenase (NADP+)
evm.model.NODE_37_length_152127_cov_17.804197.3	K00051	K00051	malate dehydrogenase (NADP+)
evm.model.NODE_2528_length_41824_cov_17.274336.4	K00051	K00051	malate dehydrogenase (NADP+)
evm.model.NODE_294_length_95891_cov_17.780251.6	K00051	K00051	malate dehydrogenase (NADP+)
evm.model.NODE_6662_length_20046_cov_16.584467.3	K00051	K00051	malate dehydrogenase (NADP+)
evm.model.NODE_2520_length_41902_cov_16.280311.4	K00051	K00051	malate dehydrogenase (NADP+)
evm.model.NODE_8041_length_15883_cov_15.864623.1	K00051	K00051	malate dehydrogenase (NADP+)
evm.model.NODE_1860_length_49187_cov_17.553017.2	K00052	K00052	3-isopropylmalate dehydrogenase
evm.model.NODE_4004_length_31241_cov_17.957125.2	K00052	K00052	3-isopropylmalate dehydrogenase
evm.model.NODE_670_length_75210_cov_17.385294.4	K00052	K00052	3-isopropylmalate dehydrogenase
evm.model.NODE_8155_length_15585_cov_16.667033.2	K00052	K00052	3-isopropylmalate dehydrogenase
evm.model.NODE_30524_length_562_cov_1.710345.1	K00052	K00052	3-isopropylmalate dehydrogenase
evm.model.NODE_1059_length_62779_cov_15.726489.6	K00052	K00052	3-isopropylmalate dehydrogenase
evm.model.NODE_217_length_103880_cov_16.465452.2	K00052	K00052	3-isopropylmalate dehydrogenase
evm.model.NODE_6346_length_21132_cov_17.400238.4	K00052	K00052	3-isopropylmalate dehydrogenase
evm.model.NODE_1240_length_58873_cov_17.400606.1	K00052	K00052	3-isopropylmalate dehydrogenase
evm.model.NODE_3864_length_32009_cov_17.698106.3	K00052	K00052	3-isopropylmalate dehydrogenase
evm.model.NODE_298_length_95525_cov_17.165349.9	K00052	K00052	3-isopropylmalate dehydrogenase
evm.model.NODE_460_length_85389_cov_25.207689.4	K00052	K00052	3-isopropylmalate dehydrogenase
evm.model.NODE_21532_length_1133_cov_36.923459.1	K00052	K00052	3-isopropylmalate dehydrogenase
evm.model.NODE_4355_length_29372_cov_18.843871.4	K00052	K00052	3-isopropylmalate dehydrogenase
evm.model.NODE_14590_length_4643_cov_11.211249.1	K00052	K00052	3-isopropylmalate dehydrogenase
evm.model.NODE_838_length_69306_cov_17.017794.6	K00052	K00052	3-isopropylmalate dehydrogenase
evm.model.NODE_5571_length_23950_cov_17.637535.2	K00052	K00052	3-isopropylmalate dehydrogenase
evm.model.NODE_586_length_78513_cov_17.231011.3	K00052	K00052	3-isopropylmalate dehydrogenase
evm.model.NODE_2678_length_40486_cov_18.528655.2	K00052	K00052	3-isopropylmalate dehydrogenase
evm.model.NODE_1_length_245261_cov_16.631259.14	K00053	K00053	ketol-acid reductoisomerase
evm.model.NODE_6531_length_20433_cov_15.163449.2	K00053	K00053	ketol-acid reductoisomerase
evm.model.NODE_21333_length_1170_cov_1.279003.2	K00053	K00053	ketol-acid reductoisomerase
evm.model.NODE_18507_length_1962_cov_3.283379.3	K00053	K00053	ketol-acid reductoisomerase
evm.model.NODE_907_length_67117_cov_17.531647.3	K00053	K00053	ketol-acid reductoisomerase
evm.model.NODE_190_length_107896_cov_16.846988.4	K00054	K00054	hydroxymethylglutaryl-CoA reductase
evm.model.NODE_7271_length_18076_cov_18.799265.2	K00054	K00054	hydroxymethylglutaryl-CoA reductase
evm.model.NODE_2011_length_47336_cov_16.692432.1	K00054	K00054	hydroxymethylglutaryl-CoA reductase
evm.model.NODE_6182_length_21595_cov_16.193590.1	K00054	K00054	hydroxymethylglutaryl-CoA reductase
evm.model.NODE_625_length_76764_cov_16.584430.2	K00054	K00054	hydroxymethylglutaryl-CoA reductase
evm.model.NODE_1380_length_55915_cov_17.606600.4	K00054	K00054	hydroxymethylglutaryl-CoA reductase
evm.model.NODE_2564_length_41465_cov_17.910131.1	K00054	K00054	hydroxymethylglutaryl-CoA reductase
evm.model.NODE_6622_length_20187_cov_15.451196.1	K00054	K00054	hydroxymethylglutaryl-CoA reductase
evm.model.NODE_2881_length_38802_cov_17.524008.1	K00054	K00054	hydroxymethylglutaryl-CoA reductase
evm.model.NODE_511_length_82027_cov_16.675812.1	K00054	K00054	hydroxymethylglutaryl-CoA reductase
evm.model.NODE_27370_length_640_cov_0.690058.1	K00054	K00054	hydroxymethylglutaryl-CoA reductase
evm.model.NODE_1211_length_59466_cov_16.951482.4	K00054	K00054	hydroxymethylglutaryl-CoA reductase
evm.model.NODE_32566_length_525_cov_0.879397.1	K00054	K00054	hydroxymethylglutaryl-CoA reductase
evm.model.NODE_47_length_142606_cov_17.765355.9	K00055	K00055	aryl-alcohol dehydrogenase
evm.model.NODE_16523_length_3048_cov_2.400890.3	K00055	K00055	aryl-alcohol dehydrogenase
evm.model.NODE_3798_length_32480_cov_14.641857.1	K00055	K00055	aryl-alcohol dehydrogenase
evm.model.NODE_412_length_87943_cov_17.204758.7	K00055	K00055	aryl-alcohol dehydrogenase
evm.model.NODE_412_length_87943_cov_17.204758.6	K00055	K00055	aryl-alcohol dehydrogenase
evm.model.NODE_5099_length_25825_cov_15.471593.1	K00055	K00055	aryl-alcohol dehydrogenase
evm.model.NODE_412_length_87943_cov_17.204758.4	K00055	K00055	aryl-alcohol dehydrogenase
evm.model.NODE_779_length_71202_cov_17.562659.5	K00055	K00055	aryl-alcohol dehydrogenase
evm.model.NODE_2808_length_39439_cov_15.808455.2	K00055	K00055	aryl-alcohol dehydrogenase
evm.model.NODE_6495_length_20545_cov_17.931335.2	K00055	K00055	aryl-alcohol dehydrogenase
evm.model.NODE_1288_length_57836_cov_17.976641.4	K00055	K00055	aryl-alcohol dehydrogenase
evm.model.NODE_8935_length_13650_cov_15.244620.1	K00055	K00055	aryl-alcohol dehydrogenase
evm.model.NODE_412_length_87943_cov_17.204758.3	K00055	K00055	aryl-alcohol dehydrogenase
evm.model.NODE_137_length_115269_cov_16.839676.9	K00055	K00055	aryl-alcohol dehydrogenase
evm.model.NODE_3798_length_32480_cov_14.641857.2	K00055	K00055	aryl-alcohol dehydrogenase
evm.model.NODE_412_length_87943_cov_17.204758.8	K00055	K00055	aryl-alcohol dehydrogenase
evm.model.NODE_15083_length_4159_cov_18.081349.1	K00055	K00055	aryl-alcohol dehydrogenase
evm.model.NODE_2717_length_40133_cov_17.933985.1	K00055	K00055	aryl-alcohol dehydrogenase
evm.model.NODE_344_length_92435_cov_17.167320.1	K00055	K00055	aryl-alcohol dehydrogenase
evm.model.NODE_1049_length_63050_cov_16.966372.7	K00055	K00055	aryl-alcohol dehydrogenase
evm.model.NODE_8463_length_14785_cov_14.535817.1	K00055	K00055	aryl-alcohol dehydrogenase
evm.model.NODE_344_length_92435_cov_17.167320.2	K00055	K00055	aryl-alcohol dehydrogenase
evm.model.NODE_3508_length_34278_cov_19.067934.1	K00055	K00055	aryl-alcohol dehydrogenase
evm.model.NODE_17306_length_2551_cov_2.471122.1	K00055	K00055	aryl-alcohol dehydrogenase
evm.model.NODE_16703_length_2919_cov_2.051934.1	K00055	K00055	aryl-alcohol dehydrogenase
evm.model.NODE_1049_length_63050_cov_16.966372.6	K00055	K00055	aryl-alcohol dehydrogenase
evm.model.NODE_12130_length_7709_cov_3.071089.2	K00055	K00055	aryl-alcohol dehydrogenase
evm.model.NODE_10681_length_10070_cov_15.356130.1	K00055	K00055	aryl-alcohol dehydrogenase
evm.model.NODE_11122_length_9328_cov_3.374307.3	K00055	K00055	aryl-alcohol dehydrogenase
evm.model.NODE_1231_length_59089_cov_16.953173.3	K00055	K00055	aryl-alcohol dehydrogenase
evm.model.NODE_17537_length_2424_cov_1.214628.1	K00055	K00055	aryl-alcohol dehydrogenase
evm.model.NODE_757_length_72141_cov_15.720388.1	K00055	K00055	aryl-alcohol dehydrogenase
evm.model.NODE_2140_length_45640_cov_16.735988.2	K00055	K00055	aryl-alcohol dehydrogenase
evm.model.NODE_5898_length_22629_cov_16.832282.1	K00055	K00055	aryl-alcohol dehydrogenase
evm.model.NODE_1238_length_58984_cov_18.265253.5	K00055	K00055	aryl-alcohol dehydrogenase
evm.model.NODE_2140_length_45640_cov_16.735988.3	K00055	K00055	aryl-alcohol dehydrogenase
evm.model.NODE_122_length_118734_cov_19.309712.8	K00055	K00055	aryl-alcohol dehydrogenase
evm.model.NODE_5898_length_22629_cov_16.832282.2	K00055	K00055	aryl-alcohol dehydrogenase
evm.model.NODE_936_length_66306_cov_17.641261.4	K00055	K00055	aryl-alcohol dehydrogenase
evm.model.NODE_757_length_72141_cov_15.720388.2	K00055	K00055	aryl-alcohol dehydrogenase
evm.model.NODE_235_length_101418_cov_16.753088.2	K00055	K00055	aryl-alcohol dehydrogenase
evm.model.NODE_7345_length_17874_cov_16.915028.1	K00055	K00055	aryl-alcohol dehydrogenase
evm.model.NODE_1373_length_56087_cov_15.261991.3	K00055	K00055	aryl-alcohol dehydrogenase
evm.model.NODE_8394_length_14923_cov_16.076237.1	K00055	K00055	aryl-alcohol dehydrogenase
evm.model.NODE_14726_length_4500_cov_18.779556.1	K00055	K00055	aryl-alcohol dehydrogenase
evm.model.NODE_10_length_179518_cov_16.812265.7	K00055	K00055	aryl-alcohol dehydrogenase
evm.model.NODE_1238_length_58984_cov_18.265253.6	K00055	K00055	aryl-alcohol dehydrogenase
evm.model.NODE_1247_length_58665_cov_17.669531.5	K00055	K00055	aryl-alcohol dehydrogenase
evm.model.NODE_3508_length_34278_cov_19.067934.2	K00055	K00055	aryl-alcohol dehydrogenase
evm.model.NODE_16523_length_3048_cov_2.400890.1	K00055	K00055	aryl-alcohol dehydrogenase
evm.model.NODE_2991_length_38011_cov_15.929179.4	K00055	K00055	aryl-alcohol dehydrogenase
evm.model.NODE_8786_length_13968_cov_18.221949.1	K00055	K00055	aryl-alcohol dehydrogenase
evm.model.NODE_852_length_68741_cov_17.646180.5	K00055	K00055	aryl-alcohol dehydrogenase
evm.model.NODE_1822_length_49572_cov_15.837820.1	K00055	K00055	aryl-alcohol dehydrogenase
evm.model.NODE_1652_length_51677_cov_15.952512.6	K00055	K00055	aryl-alcohol dehydrogenase
evm.model.NODE_5801_length_23031_cov_16.714460.2	K00055	K00055	aryl-alcohol dehydrogenase
evm.model.NODE_19820_length_1518_cov_1.577283.2	K00055	K00055	aryl-alcohol dehydrogenase
evm.model.NODE_554_length_79989_cov_17.603792.6	K00057	K00057	glycerol-3-phosphate dehydrogenase (NAD(P)+)
evm.model.NODE_336_length_93254_cov_16.564756.2	K00057	K00057	glycerol-3-phosphate dehydrogenase (NAD(P)+)
evm.model.NODE_4996_length_26349_cov_18.060140.3	K00057	K00057	glycerol-3-phosphate dehydrogenase (NAD(P)+)
evm.model.NODE_554_length_79989_cov_17.603792.8	K00057	K00057	glycerol-3-phosphate dehydrogenase (NAD(P)+)
evm.model.NODE_4885_length_26822_cov_16.604383.3	K00057	K00057	glycerol-3-phosphate dehydrogenase (NAD(P)+)
evm.model.NODE_422_length_87305_cov_17.859368.6	K00057	K00057	glycerol-3-phosphate dehydrogenase (NAD(P)+)
evm.model.NODE_4356_length_29369_cov_17.388551.2	K00058	K00058	D-3-phosphoglycerate dehydrogenase/2-oxoglutarate reductase
evm.model.NODE_9830_length_11715_cov_16.349413.1	K00058	K00058	D-3-phosphoglycerate dehydrogenase/2-oxoglutarate reductase
evm.model.NODE_1762_length_50199_cov_15.677225.2	K00058	K00058	D-3-phosphoglycerate dehydrogenase/2-oxoglutarate reductase
evm.model.NODE_1192_length_59859_cov_18.805464.8	K00058	K00058	D-3-phosphoglycerate dehydrogenase/2-oxoglutarate reductase
evm.model.NODE_9714_length_11953_cov_17.961103.2	K00058	K00058	D-3-phosphoglycerate dehydrogenase/2-oxoglutarate reductase
evm.model.NODE_3652_length_33377_cov_17.180090.1	K00058	K00058	D-3-phosphoglycerate dehydrogenase/2-oxoglutarate reductase
evm.model.NODE_1192_length_59859_cov_18.805464.9	K00058	K00058	D-3-phosphoglycerate dehydrogenase/2-oxoglutarate reductase
evm.model.NODE_3666_length_33281_cov_16.533752.2	K00058	K00058	D-3-phosphoglycerate dehydrogenase/2-oxoglutarate reductase
evm.model.NODE_4593_length_28108_cov_16.820664.3	K00058	K00058	D-3-phosphoglycerate dehydrogenase/2-oxoglutarate reductase
evm.model.NODE_7656_length_16970_cov_14.902690.1	K00058	K00058	D-3-phosphoglycerate dehydrogenase/2-oxoglutarate reductase
evm.model.NODE_4282_length_29760_cov_17.527689.2	K00058	K00058	D-3-phosphoglycerate dehydrogenase/2-oxoglutarate reductase
evm.model.NODE_1840_length_49407_cov_17.345657.6	K00058	K00058	D-3-phosphoglycerate dehydrogenase/2-oxoglutarate reductase
evm.model.NODE_264_length_98723_cov_15.924541.7	K00058	K00058	D-3-phosphoglycerate dehydrogenase/2-oxoglutarate reductase
evm.model.NODE_476_length_84712_cov_16.440113.5	K00058	K00058	D-3-phosphoglycerate dehydrogenase/2-oxoglutarate reductase
evm.model.NODE_4593_length_28108_cov_16.820664.4	K00058	K00058	D-3-phosphoglycerate dehydrogenase/2-oxoglutarate reductase
evm.model.NODE_4593_length_28108_cov_16.820664.2	K00058	K00058	D-3-phosphoglycerate dehydrogenase/2-oxoglutarate reductase
evm.model.NODE_1904_length_48601_cov_18.530284.1	K00058	K00058	D-3-phosphoglycerate dehydrogenase/2-oxoglutarate reductase
evm.model.NODE_32209_length_531_cov_1.099010.1	K00058	K00058	D-3-phosphoglycerate dehydrogenase/2-oxoglutarate reductase
evm.model.NODE_382_length_89802_cov_20.470689.6	K00058	K00058	D-3-phosphoglycerate dehydrogenase/2-oxoglutarate reductase
evm.model.NODE_9500_length_12412_cov_16.126740.1	K00058	K00058	D-3-phosphoglycerate dehydrogenase/2-oxoglutarate reductase
evm.model.NODE_5356_length_24826_cov_17.127859.2	K00059	K00059	3-oxoacyl-[acyl-carrier protein] reductase
evm.model.NODE_842_length_69147_cov_17.846595.4	K00059	K00059	3-oxoacyl-[acyl-carrier protein] reductase
evm.model.NODE_1511_length_53844_cov_16.583447.2	K00059	K00059	3-oxoacyl-[acyl-carrier protein] reductase
evm.model.NODE_3910_length_31791_cov_16.381569.3	K00059	K00059	3-oxoacyl-[acyl-carrier protein] reductase
evm.model.NODE_735_length_73020_cov_18.306271.8	K00059	K00059	3-oxoacyl-[acyl-carrier protein] reductase
evm.model.NODE_21413_length_1155_cov_2.397860.1	K00059	K00059	3-oxoacyl-[acyl-carrier protein] reductase
evm.model.NODE_1219_length_59382_cov_17.284027.2	K00059	K00059	3-oxoacyl-[acyl-carrier protein] reductase
evm.model.NODE_19462_length_1614_cov_2.189644.3	K00059	K00059	3-oxoacyl-[acyl-carrier protein] reductase
evm.model.NODE_3665_length_33284_cov_16.764333.2	K00059	K00059	3-oxoacyl-[acyl-carrier protein] reductase
evm.model.NODE_22182_length_1040_cov_0.718510.1	K00059	K00059	3-oxoacyl-[acyl-carrier protein] reductase
evm.model.NODE_21693_length_1107_cov_0.910204.1	K00059	K00059	3-oxoacyl-[acyl-carrier protein] reductase
evm.model.NODE_5664_length_23596_cov_15.874387.4	K00059	K00059	3-oxoacyl-[acyl-carrier protein] reductase
evm.model.NODE_4736_length_27464_cov_16.832023.2	K00059	K00059	3-oxoacyl-[acyl-carrier protein] reductase
evm.model.NODE_1215_length_59415_cov_16.936412.3	K00059	K00059	3-oxoacyl-[acyl-carrier protein] reductase
evm.model.NODE_2133_length_45758_cov_16.712651.6	K00059	K00059	3-oxoacyl-[acyl-carrier protein] reductase
evm.model.NODE_1647_length_51738_cov_17.132065.3	K00059	K00059	3-oxoacyl-[acyl-carrier protein] reductase
evm.model.NODE_5383_length_24661_cov_18.262085.4	K00059	K00059	3-oxoacyl-[acyl-carrier protein] reductase
evm.model.NODE_1540_length_53362_cov_15.800639.3	K00059	K00059	3-oxoacyl-[acyl-carrier protein] reductase
evm.model.NODE_763_length_72030_cov_16.742695.10	K00059	K00059	3-oxoacyl-[acyl-carrier protein] reductase
evm.model.NODE_5722_length_23389_cov_16.561517.1	K00059	K00059	3-oxoacyl-[acyl-carrier protein] reductase
evm.model.NODE_1360_length_56277_cov_17.062992.6	K00059	K00059	3-oxoacyl-[acyl-carrier protein] reductase
evm.model.NODE_96_length_126571_cov_18.113695.6	K00059	K00059	3-oxoacyl-[acyl-carrier protein] reductase
evm.model.NODE_763_length_72030_cov_16.742695.11	K00059	K00059	3-oxoacyl-[acyl-carrier protein] reductase
evm.model.NODE_555_length_79841_cov_16.877035.7	K00059	K00059	3-oxoacyl-[acyl-carrier protein] reductase
evm.model.NODE_1360_length_56277_cov_17.062992.7	K00059	K00059	3-oxoacyl-[acyl-carrier protein] reductase
evm.model.NODE_5428_length_24477_cov_16.772074.1	K00059	K00059	3-oxoacyl-[acyl-carrier protein] reductase
evm.model.NODE_22567_length_993_cov_0.383372.1	K00059	K00059	3-oxoacyl-[acyl-carrier protein] reductase
evm.model.NODE_24977_length_762_cov_2.173228.1	K00059	K00059	3-oxoacyl-[acyl-carrier protein] reductase
evm.model.NODE_21453_length_1147_cov_1.206863.2	K00059	K00059	3-oxoacyl-[acyl-carrier protein] reductase
evm.model.NODE_7199_length_18319_cov_15.653309.1	K00059	K00059	3-oxoacyl-[acyl-carrier protein] reductase
evm.model.NODE_6490_length_20561_cov_15.211951.4	K00059	K00059	3-oxoacyl-[acyl-carrier protein] reductase
evm.model.NODE_233_length_101601_cov_17.971894.2	K00059	K00059	3-oxoacyl-[acyl-carrier protein] reductase
evm.model.NODE_537_length_80589_cov_17.543387.3	K00059	K00059	3-oxoacyl-[acyl-carrier protein] reductase
evm.model.NODE_1040_length_63386_cov_17.092920.3	K00059	K00059	3-oxoacyl-[acyl-carrier protein] reductase
evm.model.NODE_6221_length_21475_cov_16.058741.2	K00059	K00059	3-oxoacyl-[acyl-carrier protein] reductase
evm.model.NODE_310_length_94315_cov_15.914511.2	K00059	K00059	3-oxoacyl-[acyl-carrier protein] reductase
evm.model.NODE_7174_length_18392_cov_16.107692.1	K00059	K00059	3-oxoacyl-[acyl-carrier protein] reductase
evm.model.NODE_1862_length_49178_cov_16.399421.1	K00059	K00059	3-oxoacyl-[acyl-carrier protein] reductase
evm.model.NODE_4434_length_28972_cov_16.539678.3	K00059	K00059	3-oxoacyl-[acyl-carrier protein] reductase
evm.model.NODE_10098_length_11198_cov_18.508897.2	K00059	K00059	3-oxoacyl-[acyl-carrier protein] reductase
evm.model.NODE_9524_length_12363_cov_14.388199.1	K00059	K00059	3-oxoacyl-[acyl-carrier protein] reductase
evm.model.NODE_1862_length_49178_cov_16.399421.3	K00059	K00059	3-oxoacyl-[acyl-carrier protein] reductase
evm.model.NODE_1822_length_49572_cov_15.837820.1	K00059	K00059	3-oxoacyl-[acyl-carrier protein] reductase
evm.model.NODE_1760_length_50222_cov_17.534784.9	K00059	K00059	3-oxoacyl-[acyl-carrier protein] reductase
evm.model.NODE_2122_length_45885_cov_16.183378.3	K00059	K00059	3-oxoacyl-[acyl-carrier protein] reductase
evm.model.NODE_1390_length_55704_cov_17.603037.5	K00059	K00059	3-oxoacyl-[acyl-carrier protein] reductase
evm.model.NODE_1574_length_52891_cov_19.092847.2	K00059	K00059	3-oxoacyl-[acyl-carrier protein] reductase
evm.model.NODE_3665_length_33284_cov_16.764333.1	K00059	K00059	3-oxoacyl-[acyl-carrier protein] reductase
evm.model.NODE_7621_length_17083_cov_18.174982.1	K00059	K00059	3-oxoacyl-[acyl-carrier protein] reductase
evm.model.NODE_1003_length_64412_cov_18.201307.3	K00059	K00059	3-oxoacyl-[acyl-carrier protein] reductase
evm.model.NODE_48_length_142341_cov_18.223072.7	K00059	K00059	3-oxoacyl-[acyl-carrier protein] reductase
evm.model.NODE_7011_length_18925_cov_15.846633.1	K00059	K00059	3-oxoacyl-[acyl-carrier protein] reductase
evm.model.NODE_653_length_75735_cov_15.876838.1	K00059	K00059	3-oxoacyl-[acyl-carrier protein] reductase
evm.model.NODE_25227_length_744_cov_2.003241.1	K00059	K00059	3-oxoacyl-[acyl-carrier protein] reductase
evm.model.NODE_1120_length_61399_cov_17.307628.4	K00059	K00059	3-oxoacyl-[acyl-carrier protein] reductase
evm.model.NODE_35060_length_469_cov_1.549708.1	K00059	K00059	3-oxoacyl-[acyl-carrier protein] reductase
evm.model.NODE_1040_length_63386_cov_17.092920.4	K00059	K00059	3-oxoacyl-[acyl-carrier protein] reductase
evm.model.NODE_1003_length_64412_cov_18.201307.6	K00059	K00059	3-oxoacyl-[acyl-carrier protein] reductase
evm.model.NODE_937_length_66254_cov_18.209703.4	K00059	K00059	3-oxoacyl-[acyl-carrier protein] reductase
evm.model.NODE_72_length_132222_cov_16.292994.1	K00059	K00059	3-oxoacyl-[acyl-carrier protein] reductase
evm.model.NODE_2417_length_42856_cov_16.510145.1	K00059	K00059	3-oxoacyl-[acyl-carrier protein] reductase
evm.model.NODE_1003_length_64412_cov_18.201307.5	K00059	K00059	3-oxoacyl-[acyl-carrier protein] reductase
evm.model.NODE_11233_length_9160_cov_16.164176.1	K00059	K00059	3-oxoacyl-[acyl-carrier protein] reductase
evm.model.NODE_582_length_78658_cov_17.968382.3	K00059	K00059	3-oxoacyl-[acyl-carrier protein] reductase
evm.model.NODE_359_length_91018_cov_17.487133.3	K00059	K00059	3-oxoacyl-[acyl-carrier protein] reductase
evm.model.NODE_1540_length_53362_cov_15.800639.4	K00059	K00059	3-oxoacyl-[acyl-carrier protein] reductase
evm.model.NODE_741_length_72703_cov_16.892706.6	K00059	K00059	3-oxoacyl-[acyl-carrier protein] reductase
evm.model.NODE_4205_length_30110_cov_17.165594.1	K00059	K00059	3-oxoacyl-[acyl-carrier protein] reductase
evm.model.NODE_8084_length_15785_cov_15.438434.1	K00059	K00059	3-oxoacyl-[acyl-carrier protein] reductase
evm.model.NODE_13947_length_5337_cov_13.559885.1	K00059	K00059	3-oxoacyl-[acyl-carrier protein] reductase
evm.model.NODE_372_length_90183_cov_17.104413.8	K00059	K00059	3-oxoacyl-[acyl-carrier protein] reductase
evm.model.NODE_372_length_90183_cov_17.104413.3	K00059	K00059	3-oxoacyl-[acyl-carrier protein] reductase
evm.model.NODE_2463_length_42387_cov_14.740487.1	K00059	K00059	3-oxoacyl-[acyl-carrier protein] reductase
evm.model.NODE_9861_length_11648_cov_15.647426.1	K00059	K00059	3-oxoacyl-[acyl-carrier protein] reductase
evm.model.NODE_1538_length_53394_cov_18.204367.3	K00059	K00059	3-oxoacyl-[acyl-carrier protein] reductase
evm.model.NODE_7476_length_17461_cov_16.172955.3	K00059	K00059	3-oxoacyl-[acyl-carrier protein] reductase
evm.model.NODE_5664_length_23596_cov_15.874387.5	K00059	K00059	3-oxoacyl-[acyl-carrier protein] reductase
evm.model.NODE_1654_length_51636_cov_17.079171.6	K00059	K00059	3-oxoacyl-[acyl-carrier protein] reductase
evm.model.NODE_5664_length_23596_cov_15.874387.3	K00059	K00059	3-oxoacyl-[acyl-carrier protein] reductase
evm.model.NODE_18_length_169847_cov_16.071282.7	K00059	K00059	3-oxoacyl-[acyl-carrier protein] reductase
evm.model.NODE_14245_length_5000_cov_13.891032.1	K00059	K00059	3-oxoacyl-[acyl-carrier protein] reductase
evm.model.NODE_310_length_94315_cov_15.914511.1	K00059	K00059	3-oxoacyl-[acyl-carrier protein] reductase
evm.model.NODE_1796_length_49847_cov_18.311364.7	K00059	K00059	3-oxoacyl-[acyl-carrier protein] reductase
evm.model.NODE_1379_length_55954_cov_16.260268.2	K00059	K00059	3-oxoacyl-[acyl-carrier protein] reductase
evm.model.NODE_1733_length_50653_cov_16.086569.2	K00059	K00059	3-oxoacyl-[acyl-carrier protein] reductase
evm.model.NODE_3665_length_33284_cov_16.764333.5	K00059	K00059	3-oxoacyl-[acyl-carrier protein] reductase
evm.model.NODE_3665_length_33284_cov_16.764333.3	K00059	K00059	3-oxoacyl-[acyl-carrier protein] reductase
evm.model.NODE_5664_length_23596_cov_15.874387.2	K00059	K00059	3-oxoacyl-[acyl-carrier protein] reductase
evm.model.NODE_1003_length_64412_cov_18.201307.7	K00059	K00059	3-oxoacyl-[acyl-carrier protein] reductase
evm.model.NODE_1862_length_49178_cov_16.399421.2	K00059	K00059	3-oxoacyl-[acyl-carrier protein] reductase
evm.model.NODE_9854_length_11676_cov_16.474327.2	K00059	K00059	3-oxoacyl-[acyl-carrier protein] reductase
evm.model.NODE_2728_length_40067_cov_16.584477.1	K00059	K00059	3-oxoacyl-[acyl-carrier protein] reductase
evm.model.NODE_16898_length_2792_cov_17.195497.1	K00059	K00059	3-oxoacyl-[acyl-carrier protein] reductase
evm.model.NODE_1362_length_56264_cov_17.007856.2	K00059	K00059	3-oxoacyl-[acyl-carrier protein] reductase
evm.model.NODE_4736_length_27464_cov_16.832023.3	K00059	K00059	3-oxoacyl-[acyl-carrier protein] reductase
evm.model.NODE_1276_length_58021_cov_16.631050.3	K00059	K00059	3-oxoacyl-[acyl-carrier protein] reductase
evm.model.NODE_4608_length_28066_cov_17.444039.1	K00059	K00059	3-oxoacyl-[acyl-carrier protein] reductase
evm.model.NODE_11122_length_9328_cov_3.374307.7	K00059	K00059	3-oxoacyl-[acyl-carrier protein] reductase
evm.model.NODE_1003_length_64412_cov_18.201307.4	K00059	K00059	3-oxoacyl-[acyl-carrier protein] reductase
evm.model.NODE_11122_length_9328_cov_3.374307.5	K00059	K00059	3-oxoacyl-[acyl-carrier protein] reductase
evm.model.NODE_1574_length_52891_cov_19.092847.1	K00059	K00059	3-oxoacyl-[acyl-carrier protein] reductase
evm.model.NODE_20778_length_1288_cov_1.918174.1	K00059	K00059	3-oxoacyl-[acyl-carrier protein] reductase
evm.model.NODE_3665_length_33284_cov_16.764333.4	K00059	K00059	3-oxoacyl-[acyl-carrier protein] reductase
evm.model.NODE_37030_length_424_cov_0.464646.1	K00059	K00059	3-oxoacyl-[acyl-carrier protein] reductase
evm.model.NODE_372_length_90183_cov_17.104413.4	K00059	K00059	3-oxoacyl-[acyl-carrier protein] reductase
evm.model.NODE_20585_length_1328_cov_1.816819.2	K00059	K00059	3-oxoacyl-[acyl-carrier protein] reductase
evm.model.NODE_5664_length_23596_cov_15.874387.1	K00059	K00059	3-oxoacyl-[acyl-carrier protein] reductase
evm.model.NODE_6163_length_21626_cov_16.871575.4	K00059	K00059	3-oxoacyl-[acyl-carrier protein] reductase
evm.model.NODE_9868_length_11640_cov_17.114566.2	K00059	K00059	3-oxoacyl-[acyl-carrier protein] reductase
evm.model.NODE_5383_length_24661_cov_18.262085.2	K00059	K00059	3-oxoacyl-[acyl-carrier protein] reductase
evm.model.NODE_41462_length_361_cov_0.294872.1	K00059	K00059	3-oxoacyl-[acyl-carrier protein] reductase
evm.model.NODE_4269_length_29815_cov_15.672123.1	K00059	K00059	3-oxoacyl-[acyl-carrier protein] reductase
evm.model.NODE_3296_length_35653_cov_18.028177.3	K00059	K00059	3-oxoacyl-[acyl-carrier protein] reductase
evm.model.NODE_5383_length_24661_cov_18.262085.1	K00059	K00059	3-oxoacyl-[acyl-carrier protein] reductase
evm.model.NODE_759_length_72120_cov_17.689914.4	K00059	K00059	3-oxoacyl-[acyl-carrier protein] reductase
evm.model.NODE_1540_length_53362_cov_15.800639.2	K00059	K00059	3-oxoacyl-[acyl-carrier protein] reductase
evm.model.NODE_7267_length_18085_cov_17.023388.1	K00059	K00059	3-oxoacyl-[acyl-carrier protein] reductase
evm.model.NODE_943_length_65933_cov_16.500790.1	K00059	K00059	3-oxoacyl-[acyl-carrier protein] reductase
evm.model.NODE_4206_length_30101_cov_18.129345.1	K00059	K00059	3-oxoacyl-[acyl-carrier protein] reductase
evm.model.NODE_10235_length_10930_cov_15.651023.1	K00059	K00059	3-oxoacyl-[acyl-carrier protein] reductase
evm.model.NODE_16026_length_3406_cov_2.379079.2	K00059	K00059	3-oxoacyl-[acyl-carrier protein] reductase
evm.model.NODE_167_length_110120_cov_16.121690.2	K00059	K00059	3-oxoacyl-[acyl-carrier protein] reductase
evm.model.NODE_14524_length_4701_cov_18.679930.1	K00059	K00059	3-oxoacyl-[acyl-carrier protein] reductase
evm.model.NODE_1781_length_50016_cov_14.254064.1	K00059	K00059	3-oxoacyl-[acyl-carrier protein] reductase
evm.model.NODE_3237_length_36008_cov_17.200385.2	K00059	K00059	3-oxoacyl-[acyl-carrier protein] reductase
evm.model.NODE_4581_length_28158_cov_17.476758.1	K00059	K00059	3-oxoacyl-[acyl-carrier protein] reductase
evm.model.NODE_17537_length_2424_cov_1.214628.1	K00060	K00060	threonine 3-dehydrogenase
evm.model.NODE_344_length_92435_cov_17.167320.1	K00060	K00060	threonine 3-dehydrogenase
evm.model.NODE_2717_length_40133_cov_17.933985.1	K00060	K00060	threonine 3-dehydrogenase
evm.model.NODE_1049_length_63050_cov_16.966372.7	K00060	K00060	threonine 3-dehydrogenase
evm.model.NODE_8463_length_14785_cov_14.535817.1	K00060	K00060	threonine 3-dehydrogenase
evm.model.NODE_344_length_92435_cov_17.167320.2	K00060	K00060	threonine 3-dehydrogenase
evm.model.NODE_47_length_142606_cov_17.765355.9	K00060	K00060	threonine 3-dehydrogenase
evm.model.NODE_2808_length_39439_cov_15.808455.2	K00060	K00060	threonine 3-dehydrogenase
evm.model.NODE_1049_length_63050_cov_16.966372.6	K00060	K00060	threonine 3-dehydrogenase
evm.model.NODE_412_length_87943_cov_17.204758.7	K00060	K00060	threonine 3-dehydrogenase
evm.model.NODE_12130_length_7709_cov_3.071089.2	K00060	K00060	threonine 3-dehydrogenase
evm.model.NODE_5099_length_25825_cov_15.471593.1	K00060	K00060	threonine 3-dehydrogenase
evm.model.NODE_412_length_87943_cov_17.204758.6	K00060	K00060	threonine 3-dehydrogenase
evm.model.NODE_3798_length_32480_cov_14.641857.1	K00060	K00060	threonine 3-dehydrogenase
evm.model.NODE_412_length_87943_cov_17.204758.4	K00060	K00060	threonine 3-dehydrogenase
evm.model.NODE_16523_length_3048_cov_2.400890.3	K00060	K00060	threonine 3-dehydrogenase
evm.model.NODE_11122_length_9328_cov_3.374307.3	K00060	K00060	threonine 3-dehydrogenase
evm.model.NODE_16703_length_2919_cov_2.051934.1	K00060	K00060	threonine 3-dehydrogenase
evm.model.NODE_779_length_71202_cov_17.562659.5	K00060	K00060	threonine 3-dehydrogenase
evm.model.NODE_6495_length_20545_cov_17.931335.2	K00060	K00060	threonine 3-dehydrogenase
evm.model.NODE_412_length_87943_cov_17.204758.3	K00060	K00060	threonine 3-dehydrogenase
evm.model.NODE_1288_length_57836_cov_17.976641.4	K00060	K00060	threonine 3-dehydrogenase
evm.model.NODE_17306_length_2551_cov_2.471122.1	K00060	K00060	threonine 3-dehydrogenase
evm.model.NODE_412_length_87943_cov_17.204758.8	K00060	K00060	threonine 3-dehydrogenase
evm.model.NODE_2140_length_45640_cov_16.735988.3	K00060	K00060	threonine 3-dehydrogenase
evm.model.NODE_8935_length_13650_cov_15.244620.1	K00060	K00060	threonine 3-dehydrogenase
evm.model.NODE_10681_length_10070_cov_15.356130.1	K00060	K00060	threonine 3-dehydrogenase
evm.model.NODE_1231_length_59089_cov_16.953173.3	K00060	K00060	threonine 3-dehydrogenase
evm.model.NODE_2140_length_45640_cov_16.735988.2	K00060	K00060	threonine 3-dehydrogenase
evm.model.NODE_137_length_115269_cov_16.839676.9	K00060	K00060	threonine 3-dehydrogenase
evm.model.NODE_15083_length_4159_cov_18.081349.1	K00060	K00060	threonine 3-dehydrogenase
evm.model.NODE_2991_length_38011_cov_15.929179.4	K00060	K00060	threonine 3-dehydrogenase
evm.model.NODE_3798_length_32480_cov_14.641857.2	K00060	K00060	threonine 3-dehydrogenase
evm.model.NODE_3508_length_34278_cov_19.067934.1	K00060	K00060	threonine 3-dehydrogenase
evm.model.NODE_757_length_72141_cov_15.720388.1	K00060	K00060	threonine 3-dehydrogenase
evm.model.NODE_5898_length_22629_cov_16.832282.1	K00060	K00060	threonine 3-dehydrogenase
evm.model.NODE_1247_length_58665_cov_17.669531.5	K00060	K00060	threonine 3-dehydrogenase
evm.model.NODE_5898_length_22629_cov_16.832282.2	K00060	K00060	threonine 3-dehydrogenase
evm.model.NODE_757_length_72141_cov_15.720388.2	K00060	K00060	threonine 3-dehydrogenase
evm.model.NODE_14726_length_4500_cov_18.779556.1	K00060	K00060	threonine 3-dehydrogenase
evm.model.NODE_1238_length_58984_cov_18.265253.5	K00060	K00060	threonine 3-dehydrogenase
evm.model.NODE_7345_length_17874_cov_16.915028.1	K00060	K00060	threonine 3-dehydrogenase
evm.model.NODE_8394_length_14923_cov_16.076237.1	K00060	K00060	threonine 3-dehydrogenase
evm.model.NODE_936_length_66306_cov_17.641261.4	K00060	K00060	threonine 3-dehydrogenase
evm.model.NODE_852_length_68741_cov_17.646180.5	K00060	K00060	threonine 3-dehydrogenase
evm.model.NODE_16523_length_3048_cov_2.400890.1	K00060	K00060	threonine 3-dehydrogenase
evm.model.NODE_10_length_179518_cov_16.812265.7	K00060	K00060	threonine 3-dehydrogenase
evm.model.NODE_8786_length_13968_cov_18.221949.1	K00060	K00060	threonine 3-dehydrogenase
evm.model.NODE_1373_length_56087_cov_15.261991.3	K00060	K00060	threonine 3-dehydrogenase
evm.model.NODE_3508_length_34278_cov_19.067934.2	K00060	K00060	threonine 3-dehydrogenase
evm.model.NODE_1822_length_49572_cov_15.837820.1	K00060	K00060	threonine 3-dehydrogenase
evm.model.NODE_1652_length_51677_cov_15.952512.6	K00060	K00060	threonine 3-dehydrogenase
evm.model.NODE_235_length_101418_cov_16.753088.2	K00060	K00060	threonine 3-dehydrogenase
evm.model.NODE_4126_length_30540_cov_16.314898.1	K00060	K00060	threonine 3-dehydrogenase
evm.model.NODE_9539_length_12340_cov_17.585851.2	K00060	K00060	threonine 3-dehydrogenase
evm.model.NODE_19820_length_1518_cov_1.577283.2	K00060	K00060	threonine 3-dehydrogenase
evm.model.NODE_122_length_118734_cov_19.309712.8	K00060	K00060	threonine 3-dehydrogenase
evm.model.NODE_5801_length_23031_cov_16.714460.2	K00060	K00060	threonine 3-dehydrogenase
evm.model.NODE_8334_length_15075_cov_16.182834.2	K00060	K00060	threonine 3-dehydrogenase
evm.model.NODE_1238_length_58984_cov_18.265253.6	K00060	K00060	threonine 3-dehydrogenase
evm.model.NODE_25227_length_744_cov_2.003241.1	K00061	K00061	11-cis-retinol dehydrogenase
evm.model.NODE_3665_length_33284_cov_16.764333.2	K00061	K00061	11-cis-retinol dehydrogenase
evm.model.NODE_6221_length_21475_cov_16.058741.2	K00061	K00061	11-cis-retinol dehydrogenase
evm.model.NODE_7174_length_18392_cov_16.107692.1	K00061	K00061	11-cis-retinol dehydrogenase
evm.model.NODE_1040_length_63386_cov_17.092920.3	K00061	K00061	11-cis-retinol dehydrogenase
evm.model.NODE_19462_length_1614_cov_2.189644.3	K00061	K00061	11-cis-retinol dehydrogenase
evm.model.NODE_1862_length_49178_cov_16.399421.1	K00061	K00061	11-cis-retinol dehydrogenase
evm.model.NODE_842_length_69147_cov_17.846595.4	K00061	K00061	11-cis-retinol dehydrogenase
evm.model.NODE_7621_length_17083_cov_18.174982.1	K00061	K00061	11-cis-retinol dehydrogenase
evm.model.NODE_5356_length_24826_cov_17.127859.2	K00061	K00061	11-cis-retinol dehydrogenase
evm.model.NODE_10098_length_11198_cov_18.508897.2	K00061	K00061	11-cis-retinol dehydrogenase
evm.model.NODE_1862_length_49178_cov_16.399421.3	K00061	K00061	11-cis-retinol dehydrogenase
evm.model.NODE_1219_length_59382_cov_17.284027.2	K00061	K00061	11-cis-retinol dehydrogenase
evm.model.NODE_937_length_66254_cov_18.209703.4	K00061	K00061	11-cis-retinol dehydrogenase
evm.model.NODE_5664_length_23596_cov_15.874387.4	K00061	K00061	11-cis-retinol dehydrogenase
evm.model.NODE_24977_length_762_cov_2.173228.1	K00061	K00061	11-cis-retinol dehydrogenase
evm.model.NODE_9861_length_11648_cov_15.647426.1	K00061	K00061	11-cis-retinol dehydrogenase
evm.model.NODE_3910_length_31791_cov_16.381569.3	K00061	K00061	11-cis-retinol dehydrogenase
evm.model.NODE_1511_length_53844_cov_16.583447.2	K00061	K00061	11-cis-retinol dehydrogenase
evm.model.NODE_21693_length_1107_cov_0.910204.1	K00061	K00061	11-cis-retinol dehydrogenase
evm.model.NODE_1390_length_55704_cov_17.603037.5	K00061	K00061	11-cis-retinol dehydrogenase
evm.model.NODE_1120_length_61399_cov_17.307628.4	K00061	K00061	11-cis-retinol dehydrogenase
evm.model.NODE_4434_length_28972_cov_16.539678.3	K00061	K00061	11-cis-retinol dehydrogenase
evm.model.NODE_1574_length_52891_cov_19.092847.2	K00061	K00061	11-cis-retinol dehydrogenase
evm.model.NODE_1647_length_51738_cov_17.132065.3	K00061	K00061	11-cis-retinol dehydrogenase
evm.model.NODE_48_length_142341_cov_18.223072.7	K00061	K00061	11-cis-retinol dehydrogenase
evm.model.NODE_5383_length_24661_cov_18.262085.4	K00061	K00061	11-cis-retinol dehydrogenase
evm.model.NODE_1215_length_59415_cov_16.936412.3	K00061	K00061	11-cis-retinol dehydrogenase
evm.model.NODE_1360_length_56277_cov_17.062992.6	K00061	K00061	11-cis-retinol dehydrogenase
evm.model.NODE_1003_length_64412_cov_18.201307.6	K00061	K00061	11-cis-retinol dehydrogenase
evm.model.NODE_653_length_75735_cov_15.876838.1	K00061	K00061	11-cis-retinol dehydrogenase
evm.model.NODE_1540_length_53362_cov_15.800639.3	K00061	K00061	11-cis-retinol dehydrogenase
evm.model.NODE_1003_length_64412_cov_18.201307.3	K00061	K00061	11-cis-retinol dehydrogenase
evm.model.NODE_2417_length_42856_cov_16.510145.1	K00061	K00061	11-cis-retinol dehydrogenase
evm.model.NODE_763_length_72030_cov_16.742695.10	K00061	K00061	11-cis-retinol dehydrogenase
evm.model.NODE_2463_length_42387_cov_14.740487.1	K00061	K00061	11-cis-retinol dehydrogenase
evm.model.NODE_359_length_91018_cov_17.487133.3	K00061	K00061	11-cis-retinol dehydrogenase
evm.model.NODE_22182_length_1040_cov_0.718510.1	K00061	K00061	11-cis-retinol dehydrogenase
evm.model.NODE_5722_length_23389_cov_16.561517.1	K00061	K00061	11-cis-retinol dehydrogenase
evm.model.NODE_21413_length_1155_cov_2.397860.1	K00061	K00061	11-cis-retinol dehydrogenase
evm.model.NODE_735_length_73020_cov_18.306271.8	K00061	K00061	11-cis-retinol dehydrogenase
evm.model.NODE_1360_length_56277_cov_17.062992.7	K00061	K00061	11-cis-retinol dehydrogenase
evm.model.NODE_3665_length_33284_cov_16.764333.1	K00061	K00061	11-cis-retinol dehydrogenase
evm.model.NODE_1003_length_64412_cov_18.201307.5	K00061	K00061	11-cis-retinol dehydrogenase
evm.model.NODE_1822_length_49572_cov_15.837820.1	K00061	K00061	11-cis-retinol dehydrogenase
evm.model.NODE_2133_length_45758_cov_16.712651.6	K00061	K00061	11-cis-retinol dehydrogenase
evm.model.NODE_7476_length_17461_cov_16.172955.3	K00061	K00061	11-cis-retinol dehydrogenase
evm.model.NODE_11122_length_9328_cov_3.374307.7	K00061	K00061	11-cis-retinol dehydrogenase
evm.model.NODE_1796_length_49847_cov_18.311364.7	K00061	K00061	11-cis-retinol dehydrogenase
evm.model.NODE_9854_length_11676_cov_16.474327.2	K00061	K00061	11-cis-retinol dehydrogenase
evm.model.NODE_1003_length_64412_cov_18.201307.7	K00061	K00061	11-cis-retinol dehydrogenase
evm.model.NODE_72_length_132222_cov_16.292994.1	K00061	K00061	11-cis-retinol dehydrogenase
evm.model.NODE_13947_length_5337_cov_13.559885.1	K00061	K00061	11-cis-retinol dehydrogenase
evm.model.NODE_372_length_90183_cov_17.104413.3	K00061	K00061	11-cis-retinol dehydrogenase
evm.model.NODE_37030_length_424_cov_0.464646.1	K00061	K00061	11-cis-retinol dehydrogenase
evm.model.NODE_1760_length_50222_cov_17.534784.9	K00061	K00061	11-cis-retinol dehydrogenase
evm.model.NODE_1379_length_55954_cov_16.260268.2	K00061	K00061	11-cis-retinol dehydrogenase
evm.model.NODE_1040_length_63386_cov_17.092920.4	K00061	K00061	11-cis-retinol dehydrogenase
evm.model.NODE_16898_length_2792_cov_17.195497.1	K00061	K00061	11-cis-retinol dehydrogenase
evm.model.NODE_8084_length_15785_cov_15.438434.1	K00061	K00061	11-cis-retinol dehydrogenase
evm.model.NODE_4205_length_30110_cov_17.165594.1	K00061	K00061	11-cis-retinol dehydrogenase
evm.model.NODE_372_length_90183_cov_17.104413.8	K00061	K00061	11-cis-retinol dehydrogenase
evm.model.NODE_763_length_72030_cov_16.742695.11	K00061	K00061	11-cis-retinol dehydrogenase
evm.model.NODE_3296_length_35653_cov_18.028177.3	K00061	K00061	11-cis-retinol dehydrogenase
evm.model.NODE_11122_length_9328_cov_3.374307.5	K00061	K00061	11-cis-retinol dehydrogenase
evm.model.NODE_35060_length_469_cov_1.549708.1	K00061	K00061	11-cis-retinol dehydrogenase
evm.model.NODE_1362_length_56264_cov_17.007856.2	K00061	K00061	11-cis-retinol dehydrogenase
evm.model.NODE_1540_length_53362_cov_15.800639.4	K00061	K00061	11-cis-retinol dehydrogenase
evm.model.NODE_7011_length_18925_cov_15.846633.1	K00061	K00061	11-cis-retinol dehydrogenase
evm.model.NODE_3665_length_33284_cov_16.764333.4	K00061	K00061	11-cis-retinol dehydrogenase
evm.model.NODE_4608_length_28066_cov_17.444039.1	K00061	K00061	11-cis-retinol dehydrogenase
evm.model.NODE_22567_length_993_cov_0.383372.1	K00061	K00061	11-cis-retinol dehydrogenase
evm.model.NODE_3665_length_33284_cov_16.764333.3	K00061	K00061	11-cis-retinol dehydrogenase
evm.model.NODE_1538_length_53394_cov_18.204367.3	K00061	K00061	11-cis-retinol dehydrogenase
evm.model.NODE_1431_length_54978_cov_16.994567.6	K00062	K00062	D-arabinose 1-dehydrogenase
evm.model.NODE_294_length_95891_cov_17.780251.3	K00062	K00062	D-arabinose 1-dehydrogenase
evm.model.NODE_16847_length_2825_cov_1.999629.1	K00062	K00062	D-arabinose 1-dehydrogenase
evm.model.NODE_19212_length_1697_cov_1.705732.2	K00062	K00062	D-arabinose 1-dehydrogenase
evm.model.NODE_4227_length_30033_cov_15.657493.2	K00062	K00062	D-arabinose 1-dehydrogenase
evm.model.NODE_625_length_76764_cov_16.584430.4	K00062	K00062	D-arabinose 1-dehydrogenase
evm.model.NODE_2942_length_38333_cov_15.384442.1	K00062	K00062	D-arabinose 1-dehydrogenase
evm.model.NODE_3343_length_35272_cov_18.264988.2	K00062	K00062	D-arabinose 1-dehydrogenase
evm.model.NODE_294_length_95891_cov_17.780251.4	K00062	K00062	D-arabinose 1-dehydrogenase
evm.model.NODE_66_length_133805_cov_18.089147.2	K00062	K00062	D-arabinose 1-dehydrogenase
evm.model.NODE_354_length_91504_cov_16.705626.7	K00062	K00062	D-arabinose 1-dehydrogenase
evm.model.NODE_684_length_74805_cov_16.920459.2	K00062	K00062	D-arabinose 1-dehydrogenase
evm.model.NODE_11457_length_8787_cov_16.284642.1	K00062	K00062	D-arabinose 1-dehydrogenase
evm.model.NODE_123_length_118703_cov_16.590415.12	K00062	K00062	D-arabinose 1-dehydrogenase
evm.model.NODE_123_length_118703_cov_16.590415.11	K00062	K00062	D-arabinose 1-dehydrogenase
evm.model.NODE_5104_length_25805_cov_14.263883.1	K00062	K00062	D-arabinose 1-dehydrogenase
evm.model.NODE_15810_length_3561_cov_2.873326.3	K00062	K00062	D-arabinose 1-dehydrogenase
evm.model.NODE_2075_length_46496_cov_14.961957.3	K00062	K00062	D-arabinose 1-dehydrogenase
evm.model.NODE_353_length_91581_cov_17.925788.6	K00062	K00062	D-arabinose 1-dehydrogenase
evm.model.NODE_684_length_74805_cov_16.920459.2	K00063	K00063	D-arabinose 1-dehydrogenase
evm.model.NODE_11457_length_8787_cov_16.284642.1	K00063	K00063	D-arabinose 1-dehydrogenase
evm.model.NODE_123_length_118703_cov_16.590415.12	K00063	K00063	D-arabinose 1-dehydrogenase
evm.model.NODE_1742_length_50492_cov_16.590231.1	K00063	K00063	D-arabinose 1-dehydrogenase
evm.model.NODE_3211_length_36241_cov_16.723542.1	K00063	K00063	D-arabinose 1-dehydrogenase
evm.model.NODE_123_length_118703_cov_16.590415.11	K00063	K00063	D-arabinose 1-dehydrogenase
evm.model.NODE_6849_length_19402_cov_14.332296.1	K00063	K00063	D-arabinose 1-dehydrogenase
evm.model.NODE_2075_length_46496_cov_14.961957.3	K00063	K00063	D-arabinose 1-dehydrogenase
evm.model.NODE_1447_length_54808_cov_17.913955.4	K00063	K00063	D-arabinose 1-dehydrogenase
evm.model.NODE_366_length_90456_cov_17.029990.2	K00063	K00063	D-arabinose 1-dehydrogenase
evm.model.NODE_2942_length_38333_cov_15.384442.1	K00063	K00063	D-arabinose 1-dehydrogenase
evm.model.NODE_8041_length_15883_cov_15.864623.2	K00063	K00063	D-arabinose 1-dehydrogenase
evm.model.NODE_17834_length_2270_cov_2.071862.2	K00063	K00063	D-arabinose 1-dehydrogenase
evm.model.NODE_10441_length_10534_cov_14.946767.1	K00063	K00063	D-arabinose 1-dehydrogenase
evm.model.NODE_15810_length_3561_cov_2.873326.3	K00063	K00063	D-arabinose 1-dehydrogenase
evm.model.NODE_684_length_74805_cov_16.920459.3	K00063	K00063	D-arabinose 1-dehydrogenase
evm.model.NODE_366_length_90456_cov_17.029990.4	K00063	K00063	D-arabinose 1-dehydrogenase
evm.model.NODE_4227_length_30033_cov_15.657493.2	K00063	K00063	D-arabinose 1-dehydrogenase
evm.model.NODE_1324_length_56859_cov_15.630984.3	K00063	K00063	D-arabinose 1-dehydrogenase
evm.model.NODE_31371_length_545_cov_1.133971.1	K00063	K00063	D-arabinose 1-dehydrogenase
evm.model.NODE_294_length_95891_cov_17.780251.3	K00063	K00063	D-arabinose 1-dehydrogenase
evm.model.NODE_16847_length_2825_cov_1.999629.1	K00063	K00063	D-arabinose 1-dehydrogenase
evm.model.NODE_625_length_76764_cov_16.584430.4	K00063	K00063	D-arabinose 1-dehydrogenase
evm.model.NODE_1431_length_54978_cov_16.994567.6	K00063	K00063	D-arabinose 1-dehydrogenase
evm.model.NODE_66_length_133805_cov_18.089147.2	K00063	K00063	D-arabinose 1-dehydrogenase
evm.model.NODE_1431_length_54978_cov_16.994567.6	K00064	K00064	D-threo-aldose 1-dehydrogenase
evm.model.NODE_19212_length_1697_cov_1.705732.2	K00064	K00064	D-threo-aldose 1-dehydrogenase
evm.model.NODE_625_length_76764_cov_16.584430.4	K00064	K00064	D-threo-aldose 1-dehydrogenase
evm.model.NODE_294_length_95891_cov_17.780251.3	K00064	K00064	D-threo-aldose 1-dehydrogenase
evm.model.NODE_16847_length_2825_cov_1.999629.1	K00064	K00064	D-threo-aldose 1-dehydrogenase
evm.model.NODE_66_length_133805_cov_18.089147.2	K00064	K00064	D-threo-aldose 1-dehydrogenase
evm.model.NODE_15810_length_3561_cov_2.873326.3	K00064	K00064	D-threo-aldose 1-dehydrogenase
evm.model.NODE_31371_length_545_cov_1.133971.1	K00064	K00064	D-threo-aldose 1-dehydrogenase
evm.model.NODE_1324_length_56859_cov_15.630984.3	K00064	K00064	D-threo-aldose 1-dehydrogenase
evm.model.NODE_354_length_91504_cov_16.705626.7	K00064	K00064	D-threo-aldose 1-dehydrogenase
evm.model.NODE_294_length_95891_cov_17.780251.4	K00064	K00064	D-threo-aldose 1-dehydrogenase
evm.model.NODE_4227_length_30033_cov_15.657493.2	K00064	K00064	D-threo-aldose 1-dehydrogenase
evm.model.NODE_123_length_118703_cov_16.590415.12	K00064	K00064	D-threo-aldose 1-dehydrogenase
evm.model.NODE_684_length_74805_cov_16.920459.2	K00064	K00064	D-threo-aldose 1-dehydrogenase
evm.model.NODE_353_length_91581_cov_17.925788.6	K00064	K00064	D-threo-aldose 1-dehydrogenase
evm.model.NODE_123_length_118703_cov_16.590415.11	K00064	K00064	D-threo-aldose 1-dehydrogenase
evm.model.NODE_11457_length_8787_cov_16.284642.1	K00064	K00064	D-threo-aldose 1-dehydrogenase
evm.model.NODE_5104_length_25805_cov_14.263883.3	K00064	K00064	D-threo-aldose 1-dehydrogenase
evm.model.NODE_2942_length_38333_cov_15.384442.1	K00064	K00064	D-threo-aldose 1-dehydrogenase
evm.model.NODE_5104_length_25805_cov_14.263883.1	K00064	K00064	D-threo-aldose 1-dehydrogenase
evm.model.NODE_1447_length_54808_cov_17.913955.4	K00064	K00064	D-threo-aldose 1-dehydrogenase
evm.model.NODE_7795_length_16561_cov_15.631313.1	K00064	K00064	D-threo-aldose 1-dehydrogenase
evm.model.NODE_5660_length_23604_cov_16.485028.1	K00064	K00064	D-threo-aldose 1-dehydrogenase
evm.model.NODE_17834_length_2270_cov_2.071862.2	K00064	K00064	D-threo-aldose 1-dehydrogenase
evm.model.NODE_1742_length_50492_cov_16.590231.1	K00064	K00064	D-threo-aldose 1-dehydrogenase
evm.model.NODE_5660_length_23604_cov_16.485028.2	K00064	K00064	D-threo-aldose 1-dehydrogenase
evm.model.NODE_425_length_87223_cov_18.094712.8	K00064	K00064	D-threo-aldose 1-dehydrogenase
evm.model.NODE_13405_length_5952_cov_13.598798.1	K00064	K00064	D-threo-aldose 1-dehydrogenase
evm.model.NODE_13973_length_5307_cov_18.860618.1	K00064	K00064	D-threo-aldose 1-dehydrogenase
evm.model.NODE_3211_length_36241_cov_16.723542.1	K00064	K00064	D-threo-aldose 1-dehydrogenase
evm.model.NODE_16362_length_3149_cov_34.554931.1	K00064	K00064	D-threo-aldose 1-dehydrogenase
evm.model.NODE_9067_length_13365_cov_12.354661.1	K00064	K00064	D-threo-aldose 1-dehydrogenase
evm.model.NODE_2181_length_45157_cov_18.249989.4	K00064	K00064	D-threo-aldose 1-dehydrogenase
evm.model.NODE_8041_length_15883_cov_15.864623.2	K00064	K00064	D-threo-aldose 1-dehydrogenase
evm.model.NODE_9065_length_13367_cov_14.901133.1	K00064	K00064	D-threo-aldose 1-dehydrogenase
evm.model.NODE_2075_length_46496_cov_14.961957.3	K00064	K00064	D-threo-aldose 1-dehydrogenase
evm.model.NODE_30791_length_557_cov_1.016279.1	K00064	K00064	D-threo-aldose 1-dehydrogenase
evm.model.NODE_6849_length_19402_cov_14.332296.1	K00064	K00064	D-threo-aldose 1-dehydrogenase
evm.model.NODE_5660_length_23604_cov_16.485028.3	K00064	K00064	D-threo-aldose 1-dehydrogenase
evm.model.NODE_5356_length_24826_cov_17.127859.2	K00065	K00065	2-dehydro-3-deoxy-D-gluconate 5-dehydrogenase
evm.model.NODE_3910_length_31791_cov_16.381569.3	K00065	K00065	2-dehydro-3-deoxy-D-gluconate 5-dehydrogenase
evm.model.NODE_1511_length_53844_cov_16.583447.2	K00065	K00065	2-dehydro-3-deoxy-D-gluconate 5-dehydrogenase
evm.model.NODE_21413_length_1155_cov_2.397860.1	K00065	K00065	2-dehydro-3-deoxy-D-gluconate 5-dehydrogenase
evm.model.NODE_842_length_69147_cov_17.846595.4	K00065	K00065	2-dehydro-3-deoxy-D-gluconate 5-dehydrogenase
evm.model.NODE_19462_length_1614_cov_2.189644.3	K00065	K00065	2-dehydro-3-deoxy-D-gluconate 5-dehydrogenase
evm.model.NODE_1215_length_59415_cov_16.936412.3	K00065	K00065	2-dehydro-3-deoxy-D-gluconate 5-dehydrogenase
evm.model.NODE_735_length_73020_cov_18.306271.8	K00065	K00065	2-dehydro-3-deoxy-D-gluconate 5-dehydrogenase
evm.model.NODE_7199_length_18319_cov_15.653309.1	K00065	K00065	2-dehydro-3-deoxy-D-gluconate 5-dehydrogenase
evm.model.NODE_5428_length_24477_cov_16.772074.1	K00065	K00065	2-dehydro-3-deoxy-D-gluconate 5-dehydrogenase
evm.model.NODE_22182_length_1040_cov_0.718510.1	K00065	K00065	2-dehydro-3-deoxy-D-gluconate 5-dehydrogenase
evm.model.NODE_2133_length_45758_cov_16.712651.6	K00065	K00065	2-dehydro-3-deoxy-D-gluconate 5-dehydrogenase
evm.model.NODE_5664_length_23596_cov_15.874387.4	K00065	K00065	2-dehydro-3-deoxy-D-gluconate 5-dehydrogenase
evm.model.NODE_555_length_79841_cov_16.877035.7	K00065	K00065	2-dehydro-3-deoxy-D-gluconate 5-dehydrogenase
evm.model.NODE_763_length_72030_cov_16.742695.10	K00065	K00065	2-dehydro-3-deoxy-D-gluconate 5-dehydrogenase
evm.model.NODE_4736_length_27464_cov_16.832023.2	K00065	K00065	2-dehydro-3-deoxy-D-gluconate 5-dehydrogenase
evm.model.NODE_5722_length_23389_cov_16.561517.1	K00065	K00065	2-dehydro-3-deoxy-D-gluconate 5-dehydrogenase
evm.model.NODE_24977_length_762_cov_2.173228.1	K00065	K00065	2-dehydro-3-deoxy-D-gluconate 5-dehydrogenase
evm.model.NODE_1647_length_51738_cov_17.132065.3	K00065	K00065	2-dehydro-3-deoxy-D-gluconate 5-dehydrogenase
evm.model.NODE_763_length_72030_cov_16.742695.11	K00065	K00065	2-dehydro-3-deoxy-D-gluconate 5-dehydrogenase
evm.model.NODE_5383_length_24661_cov_18.262085.4	K00065	K00065	2-dehydro-3-deoxy-D-gluconate 5-dehydrogenase
evm.model.NODE_1540_length_53362_cov_15.800639.3	K00065	K00065	2-dehydro-3-deoxy-D-gluconate 5-dehydrogenase
evm.model.NODE_96_length_126571_cov_18.113695.6	K00065	K00065	2-dehydro-3-deoxy-D-gluconate 5-dehydrogenase
evm.model.NODE_21693_length_1107_cov_0.910204.1	K00065	K00065	2-dehydro-3-deoxy-D-gluconate 5-dehydrogenase
evm.model.NODE_3665_length_33284_cov_16.764333.2	K00065	K00065	2-dehydro-3-deoxy-D-gluconate 5-dehydrogenase
evm.model.NODE_1360_length_56277_cov_17.062992.6	K00065	K00065	2-dehydro-3-deoxy-D-gluconate 5-dehydrogenase
evm.model.NODE_6490_length_20561_cov_15.211951.4	K00065	K00065	2-dehydro-3-deoxy-D-gluconate 5-dehydrogenase
evm.model.NODE_1219_length_59382_cov_17.284027.2	K00065	K00065	2-dehydro-3-deoxy-D-gluconate 5-dehydrogenase
evm.model.NODE_21453_length_1147_cov_1.206863.2	K00065	K00065	2-dehydro-3-deoxy-D-gluconate 5-dehydrogenase
evm.model.NODE_1360_length_56277_cov_17.062992.7	K00065	K00065	2-dehydro-3-deoxy-D-gluconate 5-dehydrogenase
evm.model.NODE_537_length_80589_cov_17.543387.3	K00065	K00065	2-dehydro-3-deoxy-D-gluconate 5-dehydrogenase
evm.model.NODE_310_length_94315_cov_15.914511.2	K00065	K00065	2-dehydro-3-deoxy-D-gluconate 5-dehydrogenase
evm.model.NODE_22567_length_993_cov_0.383372.1	K00065	K00065	2-dehydro-3-deoxy-D-gluconate 5-dehydrogenase
evm.model.NODE_233_length_101601_cov_17.971894.2	K00065	K00065	2-dehydro-3-deoxy-D-gluconate 5-dehydrogenase
evm.model.NODE_6221_length_21475_cov_16.058741.2	K00065	K00065	2-dehydro-3-deoxy-D-gluconate 5-dehydrogenase
evm.model.NODE_1822_length_49572_cov_15.837820.1	K00065	K00065	2-dehydro-3-deoxy-D-gluconate 5-dehydrogenase
evm.model.NODE_10098_length_11198_cov_18.508897.2	K00065	K00065	2-dehydro-3-deoxy-D-gluconate 5-dehydrogenase
evm.model.NODE_7174_length_18392_cov_16.107692.1	K00065	K00065	2-dehydro-3-deoxy-D-gluconate 5-dehydrogenase
evm.model.NODE_2122_length_45885_cov_16.183378.3	K00065	K00065	2-dehydro-3-deoxy-D-gluconate 5-dehydrogenase
evm.model.NODE_1040_length_63386_cov_17.092920.3	K00065	K00065	2-dehydro-3-deoxy-D-gluconate 5-dehydrogenase
evm.model.NODE_1862_length_49178_cov_16.399421.1	K00065	K00065	2-dehydro-3-deoxy-D-gluconate 5-dehydrogenase
evm.model.NODE_4434_length_28972_cov_16.539678.3	K00065	K00065	2-dehydro-3-deoxy-D-gluconate 5-dehydrogenase
evm.model.NODE_1862_length_49178_cov_16.399421.3	K00065	K00065	2-dehydro-3-deoxy-D-gluconate 5-dehydrogenase
evm.model.NODE_1003_length_64412_cov_18.201307.3	K00065	K00065	2-dehydro-3-deoxy-D-gluconate 5-dehydrogenase
evm.model.NODE_1120_length_61399_cov_17.307628.4	K00065	K00065	2-dehydro-3-deoxy-D-gluconate 5-dehydrogenase
evm.model.NODE_48_length_142341_cov_18.223072.7	K00065	K00065	2-dehydro-3-deoxy-D-gluconate 5-dehydrogenase
evm.model.NODE_1760_length_50222_cov_17.534784.9	K00065	K00065	2-dehydro-3-deoxy-D-gluconate 5-dehydrogenase
evm.model.NODE_7011_length_18925_cov_15.846633.1	K00065	K00065	2-dehydro-3-deoxy-D-gluconate 5-dehydrogenase
evm.model.NODE_1003_length_64412_cov_18.201307.6	K00065	K00065	2-dehydro-3-deoxy-D-gluconate 5-dehydrogenase
evm.model.NODE_1390_length_55704_cov_17.603037.5	K00065	K00065	2-dehydro-3-deoxy-D-gluconate 5-dehydrogenase
evm.model.NODE_2417_length_42856_cov_16.510145.1	K00065	K00065	2-dehydro-3-deoxy-D-gluconate 5-dehydrogenase
evm.model.NODE_1540_length_53362_cov_15.800639.4	K00065	K00065	2-dehydro-3-deoxy-D-gluconate 5-dehydrogenase
evm.model.NODE_1040_length_63386_cov_17.092920.4	K00065	K00065	2-dehydro-3-deoxy-D-gluconate 5-dehydrogenase
evm.model.NODE_937_length_66254_cov_18.209703.4	K00065	K00065	2-dehydro-3-deoxy-D-gluconate 5-dehydrogenase
evm.model.NODE_1574_length_52891_cov_19.092847.2	K00065	K00065	2-dehydro-3-deoxy-D-gluconate 5-dehydrogenase
evm.model.NODE_1003_length_64412_cov_18.201307.5	K00065	K00065	2-dehydro-3-deoxy-D-gluconate 5-dehydrogenase
evm.model.NODE_359_length_91018_cov_17.487133.3	K00065	K00065	2-dehydro-3-deoxy-D-gluconate 5-dehydrogenase
evm.model.NODE_9861_length_11648_cov_15.647426.1	K00065	K00065	2-dehydro-3-deoxy-D-gluconate 5-dehydrogenase
evm.model.NODE_653_length_75735_cov_15.876838.1	K00065	K00065	2-dehydro-3-deoxy-D-gluconate 5-dehydrogenase
evm.model.NODE_9524_length_12363_cov_14.388199.1	K00065	K00065	2-dehydro-3-deoxy-D-gluconate 5-dehydrogenase
evm.model.NODE_5664_length_23596_cov_15.874387.5	K00065	K00065	2-dehydro-3-deoxy-D-gluconate 5-dehydrogenase
evm.model.NODE_2463_length_42387_cov_14.740487.1	K00065	K00065	2-dehydro-3-deoxy-D-gluconate 5-dehydrogenase
evm.model.NODE_72_length_132222_cov_16.292994.1	K00065	K00065	2-dehydro-3-deoxy-D-gluconate 5-dehydrogenase
evm.model.NODE_5664_length_23596_cov_15.874387.3	K00065	K00065	2-dehydro-3-deoxy-D-gluconate 5-dehydrogenase
evm.model.NODE_3665_length_33284_cov_16.764333.1	K00065	K00065	2-dehydro-3-deoxy-D-gluconate 5-dehydrogenase
evm.model.NODE_25227_length_744_cov_2.003241.1	K00065	K00065	2-dehydro-3-deoxy-D-gluconate 5-dehydrogenase
evm.model.NODE_7621_length_17083_cov_18.174982.1	K00065	K00065	2-dehydro-3-deoxy-D-gluconate 5-dehydrogenase
evm.model.NODE_372_length_90183_cov_17.104413.8	K00065	K00065	2-dehydro-3-deoxy-D-gluconate 5-dehydrogenase
evm.model.NODE_582_length_78658_cov_17.968382.3	K00065	K00065	2-dehydro-3-deoxy-D-gluconate 5-dehydrogenase
evm.model.NODE_13947_length_5337_cov_13.559885.1	K00065	K00065	2-dehydro-3-deoxy-D-gluconate 5-dehydrogenase
evm.model.NODE_8084_length_15785_cov_15.438434.1	K00065	K00065	2-dehydro-3-deoxy-D-gluconate 5-dehydrogenase
evm.model.NODE_35060_length_469_cov_1.549708.1	K00065	K00065	2-dehydro-3-deoxy-D-gluconate 5-dehydrogenase
evm.model.NODE_372_length_90183_cov_17.104413.3	K00065	K00065	2-dehydro-3-deoxy-D-gluconate 5-dehydrogenase
evm.model.NODE_741_length_72703_cov_16.892706.6	K00065	K00065	2-dehydro-3-deoxy-D-gluconate 5-dehydrogenase
evm.model.NODE_310_length_94315_cov_15.914511.1	K00065	K00065	2-dehydro-3-deoxy-D-gluconate 5-dehydrogenase
evm.model.NODE_3665_length_33284_cov_16.764333.5	K00065	K00065	2-dehydro-3-deoxy-D-gluconate 5-dehydrogenase
evm.model.NODE_4205_length_30110_cov_17.165594.1	K00065	K00065	2-dehydro-3-deoxy-D-gluconate 5-dehydrogenase
evm.model.NODE_5664_length_23596_cov_15.874387.2	K00065	K00065	2-dehydro-3-deoxy-D-gluconate 5-dehydrogenase
evm.model.NODE_14245_length_5000_cov_13.891032.1	K00065	K00065	2-dehydro-3-deoxy-D-gluconate 5-dehydrogenase
evm.model.NODE_11233_length_9160_cov_16.164176.1	K00065	K00065	2-dehydro-3-deoxy-D-gluconate 5-dehydrogenase
evm.model.NODE_9854_length_11676_cov_16.474327.2	K00065	K00065	2-dehydro-3-deoxy-D-gluconate 5-dehydrogenase
evm.model.NODE_3665_length_33284_cov_16.764333.3	K00065	K00065	2-dehydro-3-deoxy-D-gluconate 5-dehydrogenase
evm.model.NODE_7476_length_17461_cov_16.172955.3	K00065	K00065	2-dehydro-3-deoxy-D-gluconate 5-dehydrogenase
evm.model.NODE_1654_length_51636_cov_17.079171.6	K00065	K00065	2-dehydro-3-deoxy-D-gluconate 5-dehydrogenase
evm.model.NODE_1379_length_55954_cov_16.260268.2	K00065	K00065	2-dehydro-3-deoxy-D-gluconate 5-dehydrogenase
evm.model.NODE_1796_length_49847_cov_18.311364.7	K00065	K00065	2-dehydro-3-deoxy-D-gluconate 5-dehydrogenase
evm.model.NODE_1538_length_53394_cov_18.204367.3	K00065	K00065	2-dehydro-3-deoxy-D-gluconate 5-dehydrogenase
evm.model.NODE_1733_length_50653_cov_16.086569.2	K00065	K00065	2-dehydro-3-deoxy-D-gluconate 5-dehydrogenase
evm.model.NODE_1276_length_58021_cov_16.631050.3	K00065	K00065	2-dehydro-3-deoxy-D-gluconate 5-dehydrogenase
evm.model.NODE_2728_length_40067_cov_16.584477.1	K00065	K00065	2-dehydro-3-deoxy-D-gluconate 5-dehydrogenase
evm.model.NODE_1003_length_64412_cov_18.201307.4	K00065	K00065	2-dehydro-3-deoxy-D-gluconate 5-dehydrogenase
evm.model.NODE_1003_length_64412_cov_18.201307.7	K00065	K00065	2-dehydro-3-deoxy-D-gluconate 5-dehydrogenase
evm.model.NODE_1862_length_49178_cov_16.399421.2	K00065	K00065	2-dehydro-3-deoxy-D-gluconate 5-dehydrogenase
evm.model.NODE_16898_length_2792_cov_17.195497.1	K00065	K00065	2-dehydro-3-deoxy-D-gluconate 5-dehydrogenase
evm.model.NODE_5664_length_23596_cov_15.874387.1	K00065	K00065	2-dehydro-3-deoxy-D-gluconate 5-dehydrogenase
evm.model.NODE_372_length_90183_cov_17.104413.4	K00065	K00065	2-dehydro-3-deoxy-D-gluconate 5-dehydrogenase
evm.model.NODE_18_length_169847_cov_16.071282.7	K00065	K00065	2-dehydro-3-deoxy-D-gluconate 5-dehydrogenase
evm.model.NODE_4608_length_28066_cov_17.444039.1	K00065	K00065	2-dehydro-3-deoxy-D-gluconate 5-dehydrogenase
evm.model.NODE_4736_length_27464_cov_16.832023.3	K00065	K00065	2-dehydro-3-deoxy-D-gluconate 5-dehydrogenase
evm.model.NODE_11122_length_9328_cov_3.374307.7	K00065	K00065	2-dehydro-3-deoxy-D-gluconate 5-dehydrogenase
evm.model.NODE_20778_length_1288_cov_1.918174.1	K00065	K00065	2-dehydro-3-deoxy-D-gluconate 5-dehydrogenase
evm.model.NODE_5383_length_24661_cov_18.262085.2	K00065	K00065	2-dehydro-3-deoxy-D-gluconate 5-dehydrogenase
evm.model.NODE_20585_length_1328_cov_1.816819.2	K00065	K00065	2-dehydro-3-deoxy-D-gluconate 5-dehydrogenase
evm.model.NODE_37030_length_424_cov_0.464646.1	K00065	K00065	2-dehydro-3-deoxy-D-gluconate 5-dehydrogenase
evm.model.NODE_5383_length_24661_cov_18.262085.1	K00065	K00065	2-dehydro-3-deoxy-D-gluconate 5-dehydrogenase
evm.model.NODE_1362_length_56264_cov_17.007856.2	K00065	K00065	2-dehydro-3-deoxy-D-gluconate 5-dehydrogenase
evm.model.NODE_1574_length_52891_cov_19.092847.1	K00065	K00065	2-dehydro-3-deoxy-D-gluconate 5-dehydrogenase
evm.model.NODE_199_length_106421_cov_17.366342.1	K00066	K00066	GDP-mannose 6-dehydrogenase
evm.model.NODE_27_length_157651_cov_17.101153.3	K00066	K00066	GDP-mannose 6-dehydrogenase
evm.model.NODE_9930_length_11524_cov_17.844608.1	K00066	K00066	GDP-mannose 6-dehydrogenase
evm.model.NODE_142_length_114033_cov_27.551499.3	K00066	K00066	GDP-mannose 6-dehydrogenase
evm.model.NODE_31651_length_540_cov_1.593220.1	K00066	K00066	GDP-mannose 6-dehydrogenase
evm.model.NODE_1362_length_56264_cov_17.007856.4	K00067	K00067	dTDP-4-dehydrorhamnose reductase
evm.model.NODE_459_length_85471_cov_17.209212.3	K00067	K00067	dTDP-4-dehydrorhamnose reductase
evm.model.NODE_8742_length_14081_cov_15.933137.1	K00067	K00067	dTDP-4-dehydrorhamnose reductase
evm.model.NODE_2727_length_40080_cov_18.101745.1	K00067	K00067	dTDP-4-dehydrorhamnose reductase
evm.model.NODE_12269_length_7487_cov_4.261549.2	K00067	K00067	dTDP-4-dehydrorhamnose reductase
evm.model.NODE_16026_length_3406_cov_2.379079.2	K00067	K00067	dTDP-4-dehydrorhamnose reductase
evm.model.NODE_4123_length_30551_cov_17.232349.4	K00067	K00067	dTDP-4-dehydrorhamnose reductase
evm.model.NODE_9853_length_11677_cov_17.045541.1	K00067	K00067	dTDP-4-dehydrorhamnose reductase
evm.model.NODE_6944_length_19115_cov_14.048926.1	K00067	K00067	dTDP-4-dehydrorhamnose reductase
evm.model.NODE_784_length_70979_cov_17.527593.1	K00067	K00067	dTDP-4-dehydrorhamnose reductase
evm.model.NODE_213_length_104122_cov_17.429973.9	K00067	K00067	dTDP-4-dehydrorhamnose reductase
evm.model.NODE_6139_length_21696_cov_14.994946.2	K00067	K00067	dTDP-4-dehydrorhamnose reductase
evm.model.NODE_7267_length_18085_cov_17.023388.1	K00067	K00067	dTDP-4-dehydrorhamnose reductase
evm.model.NODE_688_length_74711_cov_16.911885.2	K00067	K00067	dTDP-4-dehydrorhamnose reductase
evm.model.NODE_10828_length_9816_cov_15.179792.1	K00067	K00067	dTDP-4-dehydrorhamnose reductase
evm.model.NODE_3454_length_34551_cov_18.844353.1	K00067	K00067	dTDP-4-dehydrorhamnose reductase
evm.model.NODE_1781_length_50016_cov_14.254064.1	K00067	K00067	dTDP-4-dehydrorhamnose reductase
evm.model.NODE_2131_length_45759_cov_16.370113.1	K00067	K00067	dTDP-4-dehydrorhamnose reductase
evm.model.NODE_10235_length_10930_cov_15.651023.1	K00067	K00067	dTDP-4-dehydrorhamnose reductase
evm.model.NODE_740_length_72817_cov_17.802380.3	K00067	K00067	dTDP-4-dehydrorhamnose reductase
evm.model.NODE_13188_length_6248_cov_13.456951.1	K00067	K00067	dTDP-4-dehydrorhamnose reductase
evm.model.NODE_47_length_142606_cov_17.765355.4	K00067	K00067	dTDP-4-dehydrorhamnose reductase
evm.model.NODE_11651_length_8465_cov_15.322859.1	K00067	K00067	dTDP-4-dehydrorhamnose reductase
evm.model.NODE_155_length_112554_cov_16.396702.8	K00067	K00067	dTDP-4-dehydrorhamnose reductase
evm.model.NODE_89_length_128139_cov_16.647025.2	K00067	K00067	dTDP-4-dehydrorhamnose reductase
evm.model.NODE_13152_length_6304_cov_16.472074.1	K00067	K00067	dTDP-4-dehydrorhamnose reductase
evm.model.NODE_4206_length_30101_cov_18.129345.1	K00067	K00067	dTDP-4-dehydrorhamnose reductase
evm.model.NODE_8904_length_13722_cov_16.579772.1	K00067	K00067	dTDP-4-dehydrorhamnose reductase
evm.model.NODE_12260_length_7496_cov_18.520288.1	K00067	K00067	dTDP-4-dehydrorhamnose reductase
evm.model.NODE_1119_length_61420_cov_14.979737.3	K00067	K00067	dTDP-4-dehydrorhamnose reductase
evm.model.NODE_7092_length_18693_cov_15.601799.1	K00067	K00067	dTDP-4-dehydrorhamnose reductase
evm.model.NODE_171_length_109948_cov_15.344661.7	K00067	K00067	dTDP-4-dehydrorhamnose reductase
evm.model.NODE_2147_length_45570_cov_15.134784.2	K00067	K00067	dTDP-4-dehydrorhamnose reductase
evm.model.NODE_1249_length_58614_cov_16.435020.1	K00067	K00067	dTDP-4-dehydrorhamnose reductase
evm.model.NODE_12269_length_7487_cov_4.261549.3	K00067	K00067	dTDP-4-dehydrorhamnose reductase
evm.model.NODE_1991_length_47625_cov_13.674976.2	K00067	K00067	dTDP-4-dehydrorhamnose reductase
evm.model.NODE_1781_length_50016_cov_14.254064.2	K00067	K00067	dTDP-4-dehydrorhamnose reductase
evm.model.NODE_302_length_95114_cov_17.872867.7	K00067	K00067	dTDP-4-dehydrorhamnose reductase
evm.model.NODE_1795_length_49850_cov_14.745691.1	K00067	K00067	dTDP-4-dehydrorhamnose reductase
evm.model.NODE_3665_length_33284_cov_16.764333.2	K00067	K00067	dTDP-4-dehydrorhamnose reductase
evm.model.NODE_1705_length_51074_cov_18.066383.2	K00067	K00067	dTDP-4-dehydrorhamnose reductase
evm.model.NODE_23850_length_857_cov_2.286301.1	K00067	K00067	dTDP-4-dehydrorhamnose reductase
evm.model.NODE_498_length_82802_cov_17.137672.3	K00067	K00067	dTDP-4-dehydrorhamnose reductase
evm.model.NODE_2207_length_44886_cov_16.626265.1	K00067	K00067	dTDP-4-dehydrorhamnose reductase
evm.model.NODE_193_length_107551_cov_20.057697.4	K00067	K00067	dTDP-4-dehydrorhamnose reductase
evm.model.NODE_193_length_107551_cov_20.057697.3	K00067	K00067	dTDP-4-dehydrorhamnose reductase
evm.model.NODE_313_length_94231_cov_16.398803.8	K00067	K00067	dTDP-4-dehydrorhamnose reductase
evm.model.NODE_2622_length_40975_cov_16.267798.3	K00067	K00067	dTDP-4-dehydrorhamnose reductase
evm.model.NODE_366_length_90456_cov_17.029990.1	K00067	K00067	dTDP-4-dehydrorhamnose reductase
evm.model.NODE_3910_length_31791_cov_16.381569.3	K00068	K00068	sorbitol-6-phosphate 2-dehydrogenase
evm.model.NODE_5356_length_24826_cov_17.127859.2	K00068	K00068	sorbitol-6-phosphate 2-dehydrogenase
evm.model.NODE_1215_length_59415_cov_16.936412.3	K00068	K00068	sorbitol-6-phosphate 2-dehydrogenase
evm.model.NODE_842_length_69147_cov_17.846595.4	K00068	K00068	sorbitol-6-phosphate 2-dehydrogenase
evm.model.NODE_1511_length_53844_cov_16.583447.2	K00068	K00068	sorbitol-6-phosphate 2-dehydrogenase
evm.model.NODE_1540_length_53362_cov_15.800639.3	K00068	K00068	sorbitol-6-phosphate 2-dehydrogenase
evm.model.NODE_2133_length_45758_cov_16.712651.6	K00068	K00068	sorbitol-6-phosphate 2-dehydrogenase
evm.model.NODE_1647_length_51738_cov_17.132065.3	K00068	K00068	sorbitol-6-phosphate 2-dehydrogenase
evm.model.NODE_21413_length_1155_cov_2.397860.1	K00068	K00068	sorbitol-6-phosphate 2-dehydrogenase
evm.model.NODE_763_length_72030_cov_16.742695.11	K00068	K00068	sorbitol-6-phosphate 2-dehydrogenase
evm.model.NODE_763_length_72030_cov_16.742695.10	K00068	K00068	sorbitol-6-phosphate 2-dehydrogenase
evm.model.NODE_19462_length_1614_cov_2.189644.3	K00068	K00068	sorbitol-6-phosphate 2-dehydrogenase
evm.model.NODE_5383_length_24661_cov_18.262085.4	K00068	K00068	sorbitol-6-phosphate 2-dehydrogenase
evm.model.NODE_1219_length_59382_cov_17.284027.2	K00068	K00068	sorbitol-6-phosphate 2-dehydrogenase
evm.model.NODE_1360_length_56277_cov_17.062992.6	K00068	K00068	sorbitol-6-phosphate 2-dehydrogenase
evm.model.NODE_5722_length_23389_cov_16.561517.1	K00068	K00068	sorbitol-6-phosphate 2-dehydrogenase
evm.model.NODE_1360_length_56277_cov_17.062992.7	K00068	K00068	sorbitol-6-phosphate 2-dehydrogenase
evm.model.NODE_6490_length_20561_cov_15.211951.4	K00068	K00068	sorbitol-6-phosphate 2-dehydrogenase
evm.model.NODE_3665_length_33284_cov_16.764333.2	K00068	K00068	sorbitol-6-phosphate 2-dehydrogenase
evm.model.NODE_5664_length_23596_cov_15.874387.4	K00068	K00068	sorbitol-6-phosphate 2-dehydrogenase
evm.model.NODE_24977_length_762_cov_2.173228.1	K00068	K00068	sorbitol-6-phosphate 2-dehydrogenase
evm.model.NODE_4736_length_27464_cov_16.832023.2	K00068	K00068	sorbitol-6-phosphate 2-dehydrogenase
evm.model.NODE_537_length_80589_cov_17.543387.3	K00068	K00068	sorbitol-6-phosphate 2-dehydrogenase
evm.model.NODE_735_length_73020_cov_18.306271.8	K00068	K00068	sorbitol-6-phosphate 2-dehydrogenase
evm.model.NODE_1822_length_49572_cov_15.837820.1	K00068	K00068	sorbitol-6-phosphate 2-dehydrogenase
evm.model.NODE_21693_length_1107_cov_0.910204.1	K00068	K00068	sorbitol-6-phosphate 2-dehydrogenase
evm.model.NODE_22182_length_1040_cov_0.718510.1	K00068	K00068	sorbitol-6-phosphate 2-dehydrogenase
evm.model.NODE_96_length_126571_cov_18.113695.6	K00068	K00068	sorbitol-6-phosphate 2-dehydrogenase
evm.model.NODE_555_length_79841_cov_16.877035.7	K00068	K00068	sorbitol-6-phosphate 2-dehydrogenase
evm.model.NODE_22567_length_993_cov_0.383372.1	K00068	K00068	sorbitol-6-phosphate 2-dehydrogenase
evm.model.NODE_5428_length_24477_cov_16.772074.1	K00068	K00068	sorbitol-6-phosphate 2-dehydrogenase
evm.model.NODE_7199_length_18319_cov_15.653309.1	K00068	K00068	sorbitol-6-phosphate 2-dehydrogenase
evm.model.NODE_21453_length_1147_cov_1.206863.2	K00068	K00068	sorbitol-6-phosphate 2-dehydrogenase
evm.model.NODE_6221_length_21475_cov_16.058741.2	K00068	K00068	sorbitol-6-phosphate 2-dehydrogenase
evm.model.NODE_1040_length_63386_cov_17.092920.3	K00068	K00068	sorbitol-6-phosphate 2-dehydrogenase
evm.model.NODE_4434_length_28972_cov_16.539678.3	K00068	K00068	sorbitol-6-phosphate 2-dehydrogenase
evm.model.NODE_10098_length_11198_cov_18.508897.2	K00068	K00068	sorbitol-6-phosphate 2-dehydrogenase
evm.model.NODE_310_length_94315_cov_15.914511.2	K00068	K00068	sorbitol-6-phosphate 2-dehydrogenase
evm.model.NODE_1760_length_50222_cov_17.534784.9	K00068	K00068	sorbitol-6-phosphate 2-dehydrogenase
evm.model.NODE_7174_length_18392_cov_16.107692.1	K00068	K00068	sorbitol-6-phosphate 2-dehydrogenase
evm.model.NODE_1862_length_49178_cov_16.399421.1	K00068	K00068	sorbitol-6-phosphate 2-dehydrogenase
evm.model.NODE_7621_length_17083_cov_18.174982.1	K00068	K00068	sorbitol-6-phosphate 2-dehydrogenase
evm.model.NODE_2122_length_45885_cov_16.183378.3	K00068	K00068	sorbitol-6-phosphate 2-dehydrogenase
evm.model.NODE_1540_length_53362_cov_15.800639.4	K00068	K00068	sorbitol-6-phosphate 2-dehydrogenase
evm.model.NODE_233_length_101601_cov_17.971894.2	K00068	K00068	sorbitol-6-phosphate 2-dehydrogenase
evm.model.NODE_7011_length_18925_cov_15.846633.1	K00068	K00068	sorbitol-6-phosphate 2-dehydrogenase
evm.model.NODE_1862_length_49178_cov_16.399421.3	K00068	K00068	sorbitol-6-phosphate 2-dehydrogenase
evm.model.NODE_35060_length_469_cov_1.549708.1	K00068	K00068	sorbitol-6-phosphate 2-dehydrogenase
evm.model.NODE_1003_length_64412_cov_18.201307.3	K00068	K00068	sorbitol-6-phosphate 2-dehydrogenase
evm.model.NODE_1574_length_52891_cov_19.092847.2	K00068	K00068	sorbitol-6-phosphate 2-dehydrogenase
evm.model.NODE_1003_length_64412_cov_18.201307.6	K00068	K00068	sorbitol-6-phosphate 2-dehydrogenase
evm.model.NODE_25227_length_744_cov_2.003241.1	K00068	K00068	sorbitol-6-phosphate 2-dehydrogenase
evm.model.NODE_2417_length_42856_cov_16.510145.1	K00068	K00068	sorbitol-6-phosphate 2-dehydrogenase
evm.model.NODE_359_length_91018_cov_17.487133.3	K00068	K00068	sorbitol-6-phosphate 2-dehydrogenase
evm.model.NODE_1040_length_63386_cov_17.092920.4	K00068	K00068	sorbitol-6-phosphate 2-dehydrogenase
evm.model.NODE_1120_length_61399_cov_17.307628.4	K00068	K00068	sorbitol-6-phosphate 2-dehydrogenase
evm.model.NODE_48_length_142341_cov_18.223072.7	K00068	K00068	sorbitol-6-phosphate 2-dehydrogenase
evm.model.NODE_372_length_90183_cov_17.104413.3	K00068	K00068	sorbitol-6-phosphate 2-dehydrogenase
evm.model.NODE_1003_length_64412_cov_18.201307.5	K00068	K00068	sorbitol-6-phosphate 2-dehydrogenase
evm.model.NODE_372_length_90183_cov_17.104413.8	K00068	K00068	sorbitol-6-phosphate 2-dehydrogenase
evm.model.NODE_14245_length_5000_cov_13.891032.1	K00068	K00068	sorbitol-6-phosphate 2-dehydrogenase
evm.model.NODE_937_length_66254_cov_18.209703.4	K00068	K00068	sorbitol-6-phosphate 2-dehydrogenase
evm.model.NODE_8084_length_15785_cov_15.438434.1	K00068	K00068	sorbitol-6-phosphate 2-dehydrogenase
evm.model.NODE_653_length_75735_cov_15.876838.1	K00068	K00068	sorbitol-6-phosphate 2-dehydrogenase
evm.model.NODE_582_length_78658_cov_17.968382.3	K00068	K00068	sorbitol-6-phosphate 2-dehydrogenase
evm.model.NODE_2463_length_42387_cov_14.740487.1	K00068	K00068	sorbitol-6-phosphate 2-dehydrogenase
evm.model.NODE_7476_length_17461_cov_16.172955.3	K00068	K00068	sorbitol-6-phosphate 2-dehydrogenase
evm.model.NODE_1390_length_55704_cov_17.603037.5	K00068	K00068	sorbitol-6-phosphate 2-dehydrogenase
[truncated: 703,441+ more rows]
