# Supplementary material for: First De Novo genome assembly and characterization of Gaultheria prostrata
Source: Front Plant Sci. 2024 Oct 29;15:1456102. doi: 10.3389/fpls.2024.1456102 (PMC11554542; doi:10.3389/fpls.2024.1456102)
Supplement: Supplementary file 14 [file Table11.xlsx]

## Sheet: Table S11 Results of KEGG enric
#ID	function	gene number	p-value
K04441	p38 MAP kinase	518	6.95072e-10
K22878	cytochrome P450 daf-9	245	0.00893208
K04440	mitogen-activated protein_kinase 8/9/10 (c-Jun N-terminal kinase)	479	2.7692e-12
K19762	ATP-binding cassette, subfamily B, HAIF transporter	104	0.495645
K04688	ribosomal protein S6 kinase beta	609	2.70008e-05
K04456	RAC serine/threonine-protein_kinase	549	8.11137e-09
K17705	Krev interaction trapped protein 1	114	0.106006
K19763	dual specificity mitogen-activated protein_kinase kinase JKK-1	425	7.876e-18
#
K04366	RAF proto-oncogene serine/threonine-protein_kinase	639	0.000373865
K07828	GTPase NRas	79	0.00247936
K05126	proto-oncogene tyrosine-protein_kinase Ret	647	0.0052251
K04456	RAC serine/threonine-protein_kinase	549	8.11137e-09
K02833	GTPase HRas	76	0.00514396
#
K04391	monocyte differentiation antigen CD14	67	0.13961
K07897	Ras-related protein Rab-7A	96	0.0028105
K07888	Ras-related protein Rab-5B	109	0.000485681
K19662	classical protein_kinase C beta type	561	9.1081e-08
K13976	p21-activated kinase	525	3.67369e-09
K07887	Ras-related protein Rab-5A	105	0.00156376
K13963	serpin B	58	5.30832e-05
K02677	classical protein_kinase C alpha type	484	2.43497e-12
K04345	A kinase	689	0.0190584
K05699	actinin alpha 1/4	56	0.162993
K07889	Ras-related protein Rab-5C	109	0.000485681
K19663	classical protein_kinase C gamma type	521	4.23273e-11
K13974	calcium-binding protein	52	0.174731
K13975	phagosome-associated TMK96	376	1.45435e-15
K07898	Ras-related protein Rab-7B	111	0.001001
K02580	nuclear factor NF-kappa-B p105 subunit	126	0.0239856
#
K15573	naphthyl-2-hydroxymethylsuccinyl-CoA dehydrogenase BnsC subunit	56	0.593371
K13953	alcohol dehydrogenase, propanol-preferring	80	0.0315583
K00480	salicylate hydroxylase	66	0.235123
K19958	naphthyl-2-hydroxymethylsuccinyl-CoA dehydrogenase BnsD subunit	78	0.244371
#
K04366	RAF proto-oncogene serine/threonine-protein_kinase	639	0.000373865
K04441	p38 MAP kinase	518	6.95072e-10
K04365	B-Raf proto-oncogene serine/threonine-protein_kinase	689	0.041118
K07828	GTPase NRas	79	0.00247936
K20996	Notch 4	65	0.807578
K04440	mitogen-activated protein_kinase 8/9/10 (c-Jun N-terminal kinase)	479	2.7692e-12
K05664	ATP-binding cassette, subfamily B (MDR/TAP), member 11	123	0.767121
K04345	A kinase	689	0.0190584
K02089	cyclin-dependent kinase 4	581	1.3994e-06
K05704	tyrosine-protein_kinase Src	713	0.166502
K04688	ribosomal protein S6 kinase beta	609	2.70008e-05
K04456	RAC serine/threonine-protein_kinase	549	8.11137e-09
K02833	GTPase HRas	76	0.00514396
K17712	cytochrome P450 family 2 subfamily D6	221	0.160097
#
K13229	2,4-dihydroxy-1,4-benzoxazin-3-one-glucoside dioxygenase	148	3.05074e-05
K13027	tyrosine N-monooxygenase	240	0.0107529
K13227	UDP-glucosyltransferase BX8/BX9	131	0.35047
#
K06068	novel protein_kinase C delta type	588	6.15818e-06
K03083	glycogen synthase kinase 3 beta	578	3.74821e-06
K03097	casein kinase II subunit alpha	452	5.88003e-14
K04392	Ras-related C3 botulinum toxin substrate 1	81	0.00935203
K02084	apoptotic protease-activating factor	267	0.016301
K08860	eukaryotic translation initiation factor 2-alpha kinase 3	530	2.75452e-09
K05703	tyrosine-protein_kinase Fyn	680	0.0234675
K04440	mitogen-activated protein_kinase 8/9/10 (c-Jun N-terminal kinase)	479	2.7692e-12
K07860	Ras-related C3 botulinum toxin substrate 2	74	0.0180583
K04345	A kinase	689	0.0190584
K03237	translation initiation factor 2 subunit 1	70	0.0191813
K10396	kinesin family member 5	56	0.529129
K04441	p38 MAP kinase	518	6.95072e-10
K09553	stress-induced-phosphoprotein 1	89	0.0898675
#
K19662	classical protein_kinase C beta type	561	9.1081e-08
K04538	guanine nucleotide-binding protein subunit beta-4	153	0.277966
K02677	classical protein_kinase C alpha type	484	2.43497e-12
K04440	mitogen-activated protein_kinase 8/9/10 (c-Jun N-terminal kinase)	479	2.7692e-12
K04345	A kinase	689	0.0190584
K04539	guanine nucleotide-binding protein subunit beta-5	153	0.137513
K13700	abhydrolase domain-containing protein 6	80	0.219752
K19663	classical protein_kinase C gamma type	521	4.23273e-11
K04537	guanine nucleotide-binding protein G(I)/G(S)/G(T) subunit beta-2	150	0.271901
K04441	p38 MAP kinase	518	6.95072e-10
K07825	guanine nucleotide-binding protein G(I)/G(S)/G(T) subunit beta-3	146	0.218763
K04536	guanine nucleotide-binding protein G(I)/G(S)/G(T) subunit beta-1	189	0.0583902
K01054	acylglycerol lipase	102	0.283088
#
K04366	RAF proto-oncogene serine/threonine-protein_kinase	639	0.000373865
K02091	cyclin-dependent kinase 6	568	6.83259e-07
K03083	glycogen synthase kinase 3 beta	578	3.74821e-06
K02105	catenin beta 1	54	0.0622834
K04365	B-Raf proto-oncogene serine/threonine-protein_kinase	689	0.041118
K07828	GTPase NRas	79	0.00247936
K20996	Notch 4	65	0.807578
K08957	casein kinase 1, alpha	338	4.62507e-18
K10140	DNA damage-binding protein 2	104	0.698852
K04469	nuclear factor of kappa light polypeptide gene enhancer in B-cells 2	86	0.0482487
K02089	cyclin-dependent kinase 4	581	1.3994e-06
K04688	ribosomal protein S6 kinase beta	609	2.70008e-05
K04456	RAC serine/threonine-protein_kinase	549	8.11137e-09
K02833	GTPase HRas	76	0.00514396
#
K08081	tropinone reductase I	99	0.00912085
K12692	hyoscyamine (6S)-dioxygenase	142	0.000157679
K05354	tropinone reductase II	72	0.295716
K13610	13-hydroxylupinine O-tigloyltransferase	86	0.00331974
#
K06619	abelson tyrosine-protein_kinase 1	660	0.00698957
K04366	RAF proto-oncogene serine/threonine-protein_kinase	639	0.000373865
K02091	cyclin-dependent kinase 6	568	6.83259e-07
K04388	TGF-beta receptor type-2	379	3.22932e-18
K04365	B-Raf proto-oncogene serine/threonine-protein_kinase	689	0.041118
K07828	GTPase NRas	79	0.00247936
K04734	NF-kappa-B inhibitor alpha	107	0.0102519
K10140	DNA damage-binding protein 2	104	0.698852
K02089	cyclin-dependent kinase 4	581	1.3994e-06
K04456	RAC serine/threonine-protein_kinase	549	8.11137e-09
K02833	GTPase HRas	76	0.00514396
K02580	nuclear factor NF-kappa-B p105 subunit	126	0.0239856
#
K21177	cytochrome P450 hydroxylase	93	0.00764224
K21211	NDP-hexose 4,6-dehydratase	61	0.0851719
K20420	2-hydroxy-5-methyl-1-naphthoate 7-hydroxylase	168	0.245826
#
K04366	RAF proto-oncogene serine/threonine-protein_kinase	639	0.000373865
K02183	calmodulin	118	0.000212922
K19662	classical protein_kinase C beta type	561	9.1081e-08
K02091	cyclin-dependent kinase 6	568	6.83259e-07
K04365	B-Raf proto-oncogene serine/threonine-protein_kinase	689	0.041118
K07828	GTPase NRas	79	0.00247936
K02677	classical protein_kinase C alpha type	484	2.43497e-12
K10140	DNA damage-binding protein 2	104	0.698852
K08794	calcium/calmodulin-dependent protein_kinase I	710	0.0825254
K19663	classical protein_kinase C gamma type	521	4.23273e-11
K02089	cyclin-dependent kinase 4	581	1.3994e-06
K04515	calcium/calmodulin-dependent protein_kinase (CaM kinase) II	543	4.04782e-08
K04456	RAC serine/threonine-protein_kinase	549	8.11137e-09
K05869	calcium/calmodulin-dependent protein_kinase IV	560	4.04426e-07
K02833	GTPase HRas	76	0.00514396
#
K19662	classical protein_kinase C beta type	561	9.1081e-08
K03083	glycogen synthase kinase 3 beta	578	3.74821e-06
K15694	E3 ubiquitin-protein_ligase RNF43	155	1.42362e-07
K04513	Ras homolog gene family, member A	85	0.0555887
K04468	nemo like kinase	514	2.12972e-10
K08399	leucine-rich repeat-containing G protein-coupled receptor 6	354	0.229108
K04440	mitogen-activated protein_kinase 8/9/10 (c-Jun N-terminal kinase)	479	2.7692e-12
K04345	A kinase	689	0.0190584
K07860	Ras-related C3 botulinum toxin substrate 2	74	0.0180583
K19663	classical protein_kinase C gamma type	521	4.23273e-11
K07861	Ras-related C3 botulinum toxin substrate 3	68	0.0705117
K08960	casein kinase 1, epsilon	310	6.79779e-17
K04515	calcium/calmodulin-dependent protein_kinase (CaM kinase) II	543	4.04782e-08
K03097	casein kinase II subunit alpha	452	5.88003e-14
K02677	classical protein_kinase C alpha type	484	2.43497e-12
K02105	catenin beta 1	54	0.0622834
K19626	inversin	128	0.0490039
K16273	E3 ubiquitin-protein_ligase ZNRF3	172	4.75839e-11
K04506	E3 ubiquitin-protein_ligase SIAH1	59	0.542179
K05128	RYK receptor-like tyrosine kinase	473	6.49751e-13
K04392	Ras-related C3 botulinum toxin substrate 1	81	0.00935203
K04508	transducin (beta)-like 1	217	0.0068319
K08957	casein kinase 1, alpha	338	4.62507e-18
K17388	Rho-associated protein_kinase 2	451	1.61578e-15
#
K04366	RAF proto-oncogene serine/threonine-protein_kinase	639	0.000373865
K19662	classical protein_kinase C beta type	561	9.1081e-08
K04513	Ras homolog gene family, member A	85	0.0555887
K07860	Ras-related C3 botulinum toxin substrate 2	74	0.0180583
K04440	mitogen-activated protein_kinase 8/9/10 (c-Jun N-terminal kinase)	479	2.7692e-12
K01379	cathepsin D	52	0.0249601
K19663	classical protein_kinase C gamma type	521	4.23273e-11
K07861	Ras-related C3 botulinum toxin substrate 3	68	0.0705117
K04514	Rho-associated protein_kinase 1	367	1.404e-14
K06276	3-phosphoinositide dependent protein_kinase-1	620	0.000135412
K07828	GTPase NRas	79	0.00247936
K02677	classical protein_kinase C alpha type	484	2.43497e-12
K04456	RAC serine/threonine-protein_kinase	549	8.11137e-09
K04441	p38 MAP kinase	518	6.95072e-10
K18050	novel protein_kinase C epsilon type	517	5.01316e-10
K02580	nuclear factor NF-kappa-B p105 subunit	126	0.0239856
K05703	tyrosine-protein_kinase Fyn	680	0.0234675
K05665	ATP-binding cassette, subfamily C (CFTR/MRP), member 1	133	0.383666
K04392	Ras-related C3 botulinum toxin substrate 1	81	0.00935203
K17388	Rho-associated protein_kinase 2	451	1.61578e-15
K02833	GTPase HRas	76	0.00514396
K18952	atypical protein_kinase C zeta type	540	1.78547e-09
#
K02183	calmodulin	118	0.000212922
K19695	neurocalcin delta	55	0.409013
K12321	guanylate cyclase 2D/E	345	3.87273e-27
K04345	A kinase	689	0.0190584
K07376	cGMP-dependent protein_kinase 1	528	3.34712e-10
K04515	calcium/calmodulin-dependent protein_kinase (CaM kinase) II	543	4.04782e-08
K19477	cGMP-dependent protein_kinase 2	560	1.1505e-07
K04536	guanine nucleotide-binding protein G(I)/G(S)/G(T) subunit beta-1	189	0.0583902
#
K04513	Ras homolog gene family, member A	85	0.0555887
K07860	Ras-related C3 botulinum toxin substrate 2	74	0.0180583
K04440	mitogen-activated protein_kinase 8/9/10 (c-Jun N-terminal kinase)	479	2.7692e-12
K07861	Ras-related C3 botulinum toxin substrate 3	68	0.0705117
K05704	tyrosine-protein_kinase Src	713	0.166502
K09260	MADS-box transcription enhancer factor 2A	56	0.042296
K04456	RAC serine/threonine-protein_kinase	549	8.11137e-09
K04441	p38 MAP kinase	518	6.95072e-10
K03671	thioredoxin 1	63	0.393794
K02580	nuclear factor NF-kappa-B p105 subunit	126	0.0239856
K02183	calmodulin	118	0.000212922
K02105	catenin beta 1	54	0.0622834
K04464	mitogen-activated protein_kinase 7	384	1.13263e-07
K13596	activin receptor type-2B	506	3.51515e-10
K04670	activin receptor type-2A	450	5.34117e-14
K04392	Ras-related C3 botulinum toxin substrate 1	81	0.00935203
K20607	mitogen-activated protein_kinase kinase 3	662	0.00172137
K04454	MADS-box transcription enhancer factor 2C	60	0.0136174
K04671	bone morphogenetic protein receptor type-2	525	6.66761e-08
K18952	atypical protein_kinase C zeta type	540	1.78547e-09
#
K11883	RNA-binding protein NOB1	58	0.0272474
K06694	26S proteasome non-ATPase regulatory subunit 10	139	0.00660268
K03420	proteasome regulatory subunit	107	0.186026
K13527	proteasome-associated ATPase	87	0.309342
#
K19662	classical protein_kinase C beta type	561	9.1081e-08
K07825	guanine nucleotide-binding protein G(I)/G(S)/G(T) subunit beta-3	146	0.218763
K04538	guanine nucleotide-binding protein subunit beta-4	153	0.277966
K07828	GTPase NRas	79	0.00247936
K02677	classical protein_kinase C alpha type	484	2.43497e-12
K05703	tyrosine-protein_kinase Fyn	680	0.0234675
K04345	A kinase	689	0.0190584
K04539	guanine nucleotide-binding protein subunit beta-5	153	0.137513
K19663	classical protein_kinase C gamma type	521	4.23273e-11
K04537	guanine nucleotide-binding protein G(I)/G(S)/G(T) subunit beta-2	150	0.271901
K04515	calcium/calmodulin-dependent protein_kinase (CaM kinase) II	543	4.04782e-08
K04456	RAC serine/threonine-protein_kinase	549	8.11137e-09
K05869	calcium/calmodulin-dependent protein_kinase IV	560	4.04426e-07
K02833	GTPase HRas	76	0.00514396
K04536	guanine nucleotide-binding protein G(I)/G(S)/G(T) subunit beta-1	189	0.0583902
K04447	Janus kinase 2	721	0.263063
#
K06619	abelson tyrosine-protein_kinase 1	660	0.00698957
K02091	cyclin-dependent kinase 6	568	6.83259e-07
K03363	cell division cycle 20, cofactor of APC complex	184	0.0612039
K03083	glycogen synthase kinase 3 beta	578	3.74821e-06
K02206	cyclin-dependent kinase 2	688	0.0178196
K02214	cell division control protein 7	558	4.39021e-07
K02216	serine/threonine-protein_kinase CHEK1	639	0.0010427
K06631	polo-like kinase 1	579	4.26163e-06
K06633	membrane-associated tyrosine- and threonine-specific cdc2-inhibitory kinase	640	0.000377663
K06641	serine/threonine-protein_kinase CHEK2	692	0.0464191
K02202	cyclin-dependent kinase 7	667	0.00548253
K06632	wee1-like protein_kinase	487	9.95551e-13
K02178	checkpoint serine/threonine-protein_kinase	318	1.53374e-05
K02089	cyclin-dependent kinase 4	581	1.3994e-06
K02180	cell cycle arrest protein BUB3	168	0.0811581
#
K04366	RAF proto-oncogene serine/threonine-protein_kinase	639	0.000373865
K05853	P-type Ca2+ transporter type 2A	55	0.409013
K04409	p21-activated kinase 1	525	4.24481e-09
K04513	Ras homolog gene family, member A	85	0.0555887
K12755	myosin regulatory light chain 9	62	0.0439346
K04365	B-Raf proto-oncogene serine/threonine-protein_kinase	689	0.041118
K07860	Ras-related C3 botulinum toxin substrate 2	74	0.0180583
K04440	mitogen-activated protein_kinase 8/9/10 (c-Jun N-terminal kinase)	479	2.7692e-12
K04345	A kinase	689	0.0190584
K07861	Ras-related C3 botulinum toxin substrate 3	68	0.0705117
K04515	calcium/calmodulin-dependent protein_kinase (CaM kinase) II	543	4.04782e-08
K04514	Rho-associated protein_kinase 1	367	1.404e-14
K05850	P-type Ca2+ transporter type 2B	54	0.461363
K04734	NF-kappa-B inhibitor alpha	107	0.0102519
K07836	Ras-related protein Rap-1B	82	0.00179573
K04247	follicle stimulating hormone receptor	182	0.0332025
K07829	Ras-related protein R-Ras	77	0.00752452
K04456	RAC serine/threonine-protein_kinase	549	8.11137e-09
K05673	ATP-binding cassette, subfamily C (CFTR/MRP), member 4	127	0.556448
K05869	calcium/calmodulin-dependent protein_kinase IV	560	4.04426e-07
K02580	nuclear factor NF-kappa-B p105 subunit	126	0.0239856
K02183	calmodulin	118	0.000212922
K04353	Ras-related protein Rap-1A	88	0.010684
K01539	sodium/potassium-transporting ATPase subunit alpha	57	0.275827
K04392	Ras-related C3 botulinum toxin substrate 1	81	0.00935203
K04249	thyrotropin receptor	64	0.0740576
K17388	Rho-associated protein_kinase 2	451	1.61578e-15
#
K03175	TNF receptor-associated factor 6	114	0.068766
K04441	p38 MAP kinase	518	6.95072e-10
K04388	TGF-beta receptor type-2	379	3.22932e-18
K04730	interleukin-1 receptor-associated kinase 1	800	0.224482
K04734	NF-kappa-B inhibitor alpha	107	0.0102519
K04440	mitogen-activated protein_kinase 8/9/10 (c-Jun N-terminal kinase)	479	2.7692e-12
K04733	interleukin-1 receptor-associated kinase 4	791	0.386883
K04456	RAC serine/threonine-protein_kinase	549	8.11137e-09
K02580	nuclear factor NF-kappa-B p105 subunit	126	0.0239856
#
K04366	RAF proto-oncogene serine/threonine-protein_kinase	639	0.000373865
K03083	glycogen synthase kinase 3 beta	578	3.74821e-06
K04441	p38 MAP kinase	518	6.95072e-10
K00512	steroid 17alpha-monooxygenase/17alpha-hydroxyprogesterone deacetylase	267	0.00037831
K07828	GTPase NRas	79	0.00247936
K04440	mitogen-activated protein_kinase 8/9/10 (c-Jun N-terminal kinase)	479	2.7692e-12
K04447	Janus kinase 2	721	0.263063
K05704	tyrosine-protein_kinase Src	713	0.166502
K04456	RAC serine/threonine-protein_kinase	549	8.11137e-09
K02833	GTPase HRas	76	0.00514396
K02580	nuclear factor NF-kappa-B p105 subunit	126	0.0239856
#
K07382	(S)-limonene 7-monooxygenase	251	0.00362423
K14730	(-)-trans-carveol dehydrogenase	61	0.670777
K07381	(S)-limonene 6-monooxygenase	255	0.00182773
K12466	(+)-trans-carveol dehydrogenase	71	0.220115
#
K03793	pteridine reductase	103	0.044387
K00310	pyrimidodiazepine synthase	58	0.200531
K00072	sepiapterin reductase	68	0.571515
K00079	carbonyl reductase 1	102	0.00179921
K17745	sepiapterin reductase	73	0.432424
K13938	dihydromonapterin reductase/dihydrofolate reductase	64	0.934892
#
K15238	2,5-dichloro-2,5-cyclohexadiene-1,4-diol dehydrogenase 2	64	0.679794
K01563	haloalkane dehalogenase	65	0.117798
K15237	2,5-dichloro-2,5-cyclohexadiene-1,4-diol dehydrogenase 1	63	0.159315
#
K14727	3-oxoadipate enol-lactonase/4-carboxymuconolactone decarboxylase	56	0.791376
K07535	2-hydroxycyclohexanecarboxyl-CoA dehydrogenase	124	0.000327156
K22553	4-methoxybenzoate monooxygenase (O-demethylating)	154	0.147018
K01055	3-oxoadipate enol-lactonase	111	0.0185632
K05784	benzoate/toluate 1,2-dioxygenase reductase component	58	1
K04110	benzoate-CoA ligase	54	0.150662
K04105	4-hydroxybenzoate-CoA ligase	54	0.150662
K07824	benzoate 4-monooxygenase	238	0.0327449
K04116	cyclohexanecarboxylate-CoA ligase	54	0.150662
K20458	3-hydroxybenzoate/4-hydroxybenzoate---CoA ligase	54	0.150662
K05783	dihydroxycyclohexadiene carboxylate dehydrogenase	84	0.111406
#
K03175	TNF receptor-associated factor 6	114	0.068766
K04734	NF-kappa-B inhibitor alpha	107	0.0102519
K04440	mitogen-activated protein_kinase 8/9/10 (c-Jun N-terminal kinase)	479	2.7692e-12
K04733	interleukin-1 receptor-associated kinase 4	791	0.386883
K02581	NF-kappa-B inhibitor beta	78	0.357482
K04441	p38 MAP kinase	518	6.95072e-10
K05410	TANK-binding kinase 1	537	3.06022e-08
K02580	nuclear factor NF-kappa-B p105 subunit	126	0.0239856
#
K09518	DnaJ homolog subfamily B member 12	94	0.0226938
K04440	mitogen-activated protein_kinase 8/9/10 (c-Jun N-terminal kinase)	479	2.7692e-12
K09502	DnaJ homolog subfamily A member 1	95	0.0118619
K09517	DnaJ homolog subfamily B member 11	98	0.0110988
K09521	DnaJ homolog subfamily C member 1	102	0.0624001
K08852	serine/threonine-protein_kinase/endoribonuclease IRE1	616	0.00022664
K09507	DnaJ homolog subfamily B member 1	98	0.0210638
K16194	eukaryotic translation initiation factor 2-alpha kinase 1	651	0.00185862
K09503	DnaJ homolog subfamily A member 2	99	0.00912085
K03237	translation initiation factor 2 subunit 1	70	0.0191813
K16196	eukaryotic translation initiation factor 2-alpha kinase 4	632	0.000222804
K09525	DnaJ homolog subfamily C member 5	90	0.0443458
K08860	eukaryotic translation initiation factor 2-alpha kinase 3	530	2.75452e-09
K10666	E3 ubiquitin-protein_ligase RNF5	98	0.639386
K09508	DnaJ homolog subfamily B member 2	90	0.0301119
K14004	protein transport protein SEC13	137	0.129346
K16195	eukaryotic translation initiation factor 2-alpha kinase 2	599	2.12212e-05
K14002	DnaJ-related protein SCJ1	99	0.00912085
K09523	DnaJ homolog subfamily C member 3	165	0.00487388
K09530	DnaJ homolog subfamily C member 10	216	0.860455
K14005	protein transport protein SEC31	109	0.705314
#
K16029	ansamitocin polyketide synthase A	70	0.597009
K16375	polyketide synthase FkbB	75	0.761377
K16392	candicidin polyketide synthase FscA	53	0.399232
K16420	rapamycin polyketide synthase A/B/C	58	0.73831
K15670	rifamycin polyketide synthase modules 1, 2 and 3	67	0.240696
K16391	pimaricinolide synthase, loading module	52	0.292253
K14373	C-5 ketoreductase	52	0.489161
#
K18009	meso-butanediol dehydrogenase/(S,S)-butanediol dehydrogenase/diacetyl reductase	116	0.00311182
K22005	itaconate hydroxylase	194	0.814623
#
K13385	N-methylcoclaurine 3-monooxygenase	248	0.00612336
K13387	berbamunine synthase	247	0.00695134
K14976	thebaine 6-O-demethylase	147	3.89179e-05
K14975	codeine 3-O-demethylase	147	3.89179e-05
K13389	(S)-corytuberine synthase	246	0.00788368
K20621	(S)-N-methylcanadine 1-hydroxylase	245	0.00893208
K13395	(S)-stylopine/(S)-canadine/(S)-nandinine synthase	244	0.0101094
K21208	noroxomaritidine synthase	174	0.804392
K21693	protopine 6-monooxygenase	252	0.00316665
K21070	(S)-cheilanthifoline synthase	225	0.113926
K13391	salutaridine synthase	225	0.113926
K22096	(13S,14R)-13-O-acetyl-1-hydroxy-N-methylcanadine 8-hydroxylase	248	0.0033643
K22090	noroxomaritidine/norcraugsodine reductase	61	0.869468
K21692	methyltetrahydroprotoberberine 14-monooxygenase	254	0.00241112
K22095	(13S,14R)-1,13-dihydroxy-N-methylcandine 13-O-acetyltransferase	72	0.0441654
K22093	1,2-dehydroreticuline synthase/reductase	250	0.0110879
K22094	(S)-1-hydroxy-N-methylcanadine 13-hydroxylase	238	0.0137136
K13393	salutaridinol 7-O-acetyltransferase	77	0.0170322
#
K08295	2-aminobenzoate-CoA ligase	54	0.150662
K09461	anthraniloyl-CoA monooxygenase	74	0.759119
K04110	benzoate-CoA ligase	54	0.150662
K04105	4-hydroxybenzoate-CoA ligase	54	0.150662
K07824	benzoate 4-monooxygenase	238	0.0327449
K20458	3-hydroxybenzoate/4-hydroxybenzoate---CoA ligase	54	0.150662
#
K05688	PTEN induced putative kinase 1	311	0.0144706
K13158	heterogeneous nuclear ribonucleoprotein A2/B1	163	0.0056105
K04569	copper chaperone for superoxide dismutase	53	0.0195312
K07874	Ras-related protein Rab-1A	90	0.0154076
K08852	serine/threonine-protein_kinase/endoribonuclease IRE1	616	0.00022664
K02084	apoptotic protease-activating factor	267	0.016301
K10409	dynein intermediate chain 1, axonemal	74	1
K03237	translation initiation factor 2 subunit 1	70	0.0191813
K10396	kinesin family member 5	56	0.529129
K04441	p38 MAP kinase	518	6.95072e-10
K14299	nucleoporin SEH1	105	0.394235
K14305	nuclear pore complex protein Nup43	133	0.452672
K23610	WD repeat-containing protein 41	126	0.308326
K07887	Ras-related protein Rab-5A	105	0.00156376
K08860	eukaryotic translation initiation factor 2-alpha kinase 3	530	2.75452e-09
K07925	Ras-related protein Rab-39B	88	0.0278515
K04392	Ras-related C3 botulinum toxin substrate 1	81	0.00935203
K14004	protein transport protein SEC13	137	0.129346
K21357	serine/threonine-protein_kinase ULK1	632	0.00136832
K12741	heterogeneous nuclear ribonucleoprotein A1/A3	212	0.00017452
K14302	nuclear pore complex protein Nup37	149	0.165053
K05410	TANK-binding kinase 1	537	3.06022e-08
#
K04440	mitogen-activated protein_kinase 8/9/10 (c-Jun N-terminal kinase)	479	2.7692e-12
K02084	apoptotic protease-activating factor	267	0.016301
#
K09422	transcription factor MYB, plant	89	1
K09453	snRNA-activating protein complex subunit 4	63	0.00521809
K02581	NF-kappa-B inhibitor beta	78	0.357482
K09265	transcription factor RLM1	56	0.042296
K13433	pathogenesis-related genes transcriptional activator PTI5	67	0.875306
K22534	PR domain zinc finger protein 5	62	0.00138532
K09287	RAV-like factor	132	0.0138245
K13423	WRKY transcription factor 25	56	0.0879061
K14214	NF-kappa-B inhibitor delta	62	0.672759
K12126	phytochrome-interacting factor 3	65	0.0512822
K16247	LuxR family transcriptional regulator, glucitol operon activator	86	0.944169
K05872	NF-kappa-B inhibitor epsilon	92	0.0209144
K09286	EREBP-like factor	69	0.877086
K09257	NF-kappa-B inhibitor-like protein 2	289	0.430833
K13425	WRKY transcription factor 22	59	0.0487162
K04734	NF-kappa-B inhibitor alpha	107	0.0102519
K13434	pathogenesis-related genes transcriptional activator PTI6	71	1
K09260	MADS-box transcription enhancer factor 2A	56	0.042296
K13432	pathogenesis-related genes transcriptional activator PTI4	63	0.632706
K13424	WRKY transcription factor 33	56	0.0879061
K18834	WRKY transcription factor 1	57	0.0725392
K21596	calmodulin-binding transcription activator	73	0.340757
K12412	pheromone receptor transcription factor	60	0.0136174
K02580	nuclear factor NF-kappa-B p105 subunit	126	0.0239856
K14516	ethylene-responsive transcription factor 1	66	0.813329
K16189	phytochrome-interacting factor 4	72	0.0428651
K09284	AP2-like factor, euAP2 lineage	66	0.695776
K10779	transcriptional regulator ATRX	57	0.236512
K13426	WRKY transcription factor 29	58	0.0595778
K09262	MADS-box transcription enhancer factor 2D	56	0.042296
K09261	MADS-box transcription enhancer factor 2B	56	0.042296
K04469	nuclear factor of kappa light polypeptide gene enhancer in B-cells 2	86	0.0482487
K24992	myelin expression factor 2	167	0.04195
K14242	NF-kappa-B inhibitor zeta	89	0.0883756
K13422	transcription factor MYC2	80	0.656202
K14517	ethylene-responsive transcription factor 2	66	0.813329
K09264	MADS-box transcription factor, plant	75	0.000110597
K09425	Myb-like DNA-binding protein FlbD	82	0.15686
K09258	B-cell CLL/lymphoma protein 3	92	0.0324306
K14507	AP2-domain DNA-binding protein ORCA2/3	63	0.632706
K22484	transcriptional regulator CBF1	55	0.790073
K09256	NF-kappa-B inhibitor-like protein 1	97	0.0205058
K04454	MADS-box transcription enhancer factor 2C	60	0.0136174
K23865	transcription factor MYB30	79	0.569728
K19807	transcription factor SMP1	53	0.095488
K09454	GA-binding protein transcription factor, beta	75	0.308371
K18835	WRKY transcription factor 2	57	0.0725392
#
K05711	2,3-dihydroxy-2,3-dihydrophenylpropionate dehydrogenase	86	0.0825547
K05712	3-(3-hydroxy-phenyl)propionate hydroxylase	55	0.309336
K00055	aryl-alcohol dehydrogenase	57	0.93103
K01912	phenylacetate-CoA ligase	64	0.0740576
K10797	2-enoate reductase	69	0.0380079
K21425	rosmarinate synthase	104	1.53279e-05
K05714	2-hydroxy-6-oxonona-2,4-dienedioate hydrolase	113	0.0239339
#
K04391	monocyte differentiation antigen CD14	67	0.13961
K03175	TNF receptor-associated factor 6	114	0.068766
K02183	calmodulin	118	0.000212922
K04513	Ras homolog gene family, member A	85	0.0555887
K04730	interleukin-1 receptor-associated kinase 1	800	0.224482
K04440	mitogen-activated protein_kinase 8/9/10 (c-Jun N-terminal kinase)	479	2.7692e-12
K04733	interleukin-1 receptor-associated kinase 4	791	0.386883
K04441	p38 MAP kinase	518	6.95072e-10
K02580	nuclear factor NF-kappa-B p105 subunit	126	0.0239856
#
K17690	cytochrome P450 family 3 subfamily A5	244	0.0149646
K17709	cytochrome P450 family 2 subfamily B6	229	0.0719323
K07409	cytochrome P450 family 1 subfamily A2	243	0.00652334
K17719	cytochrome P450 family 2 subfamily C9	224	0.124286
K00084	carbonyl reductase 3	85	0.0812092
K17685	cytochrome P450 family 2 subfamily A13	220	0.221889
K13953	alcohol dehydrogenase, propanol-preferring	80	0.0315583
K15680	corticosteroid 11-beta-dehydrogenase isozyme 1	76	0.350485
K07408	cytochrome P450 family 1 subfamily A1	240	0.0182817
K07415	cytochrome P450 family 2 subfamily E1	233	0.0437727
K17689	cytochrome P450 family 3 subfamily A4	239	0.0294239
K07420	cytochrome P450 family 2 subfamily S1	228	0.0790957
K00079	carbonyl reductase 1	102	0.00179921
K00081	carbonyl reductase 2	72	0.583403
K07416	cytochrome P450 family 2 subfamily F	232	0.0485189
K07410	cytochrome P450 family 1 subfamily B1	233	0.0273445
K17712	cytochrome P450 family 2 subfamily D6	221	0.160097
K17683	cytochrome P450 family 2 subfamily A6	223	0.135411
#
K17718	cytochrome P450 family 2 subfamily C8	224	0.124286
K17690	cytochrome P450 family 3 subfamily A5	244	0.0149646
K07409	cytochrome P450 family 1 subfamily A2	243	0.00652334
K17719	cytochrome P450 family 2 subfamily C9	224	0.124286
K13953	alcohol dehydrogenase, propanol-preferring	80	0.0315583
K07415	cytochrome P450 family 2 subfamily E1	233	0.0437727
K17689	cytochrome P450 family 3 subfamily A4	239	0.0294239
K17709	cytochrome P450 family 2 subfamily B6	229	0.0719323
K17712	cytochrome P450 family 2 subfamily D6	221	0.160097
K17721	cytochrome P450 family 2 subfamily C19	224	0.124286
K17683	cytochrome P450 family 2 subfamily A6	223	0.135411
#
K13264	isoflavone 7-O-glucoside-6-O-malonyltransferase	81	0.00716822
K13080	flavanone 7-O-glucoside 2-O-beta-L-rhamnosyltransferase	103	0.00342972
K15787	flavonol-3-O-rhamnosyltransferase	75	2.72117e-07
K22794	flavonol-3-O-glucoside/galactoside glucosyltransferase	101	0.00225483
K10757	flavonol 3-O-glucosyltransferase	109	0.0144612
K13269	kaempferol 3-O-beta-D-galactosyltransferase	83	7.94969e-06
K13083	flavonoid 3,5-hydroxylase	267	0.00037831
K22771	flavonol-3-O-L-rhamnoside-7-O-glucosyltransferase	142	0.828849
K05280	flavonoid 3-monooxygenase	282	1.88617e-05
K22772	flavonol-3-O-glucoside L-rhamnosyltransferase	108	0.0104661
#
K15670	rifamycin polyketide synthase modules 1, 2 and 3	67	0.240696
K16029	ansamitocin polyketide synthase A	70	0.597009
#
K19439	Simplexvirus serine/threonine-protein_kinase US3	390	4.37269e-19
K18959	ATP-dependent DNA helicase UvsW	80	0.287747
K23453	RSV tyrosine-protein_kinase transforming protein Src	546	1.95008e-08
#
K17742	sorbose reductase	106	0.00170774
K18335	2-keto-3-deoxy-L-fuconate dehydrogenase	117	0.00148319
K00068	sorbitol-6-phosphate 2-dehydrogenase	99	0.00912085
K18333	L-fucose dehydrogenase	95	0.023284
K08261	D-sorbitol dehydrogenase (acceptor)	108	0.00108889
K15856	GDP-4-dehydro-6-deoxy-D-mannose reductase	102	0.351304
K18337	L-rhamnose 1-dehydrogenase	97	0.0134707
K22252	GDP-6-deoxy-D-talose 4-dehydrogenase	73	0.340757
K21883	2-dehydro-3-deoxy-L-rhamnonate dehydrogenase (NAD+)	111	0.0022947
#
K08847	receptor-interacting serine/threonine-protein_kinase 3	688	0.0387206
K09258	B-cell CLL/lymphoma protein 3	92	0.0324306
K04441	p38 MAP kinase	518	6.95072e-10
K04734	NF-kappa-B inhibitor alpha	107	0.0102519
K04440	mitogen-activated protein_kinase 8/9/10 (c-Jun N-terminal kinase)	479	2.7692e-12
K09849	TNF receptor-associated factor 5	88	0.162917
K08849	mixed lineage kinase domain-like	594	0.000100277
K04456	RAC serine/threonine-protein_kinase	549	8.11137e-09
K02580	nuclear factor NF-kappa-B p105 subunit	126	0.0239856
#
K18144	two-component system, OmpR family, response regulator AdeR	61	4.98437e-06
K10823	oligopeptide transport system ATP-binding protein	119	1
K15583	oligopeptide transport system ATP-binding protein	118	0.952526
#
K04366	RAF proto-oncogene serine/threonine-protein_kinase	639	0.000373865
K05404	toll-like receptor 7	232	0.898617
K19662	classical protein_kinase C beta type	561	9.1081e-08
K04441	p38 MAP kinase	518	6.95072e-10
K04392	Ras-related C3 botulinum toxin substrate 1	81	0.00935203
K02677	classical protein_kinase C alpha type	484	2.43497e-12
K07860	Ras-related C3 botulinum toxin substrate 2	74	0.0180583
K19663	classical protein_kinase C gamma type	521	4.23273e-11
K05704	tyrosine-protein_kinase Src	713	0.166502
K04456	RAC serine/threonine-protein_kinase	549	8.11137e-09
K05855	spleen tyrosine kinase	592	1.73056e-05
K02580	nuclear factor NF-kappa-B p105 subunit	126	0.0239856
#
K13027	tyrosine N-monooxygenase	240	0.0107529
K16265	(E)-2-methylbutanal oxime monooxygenase	250	0.0063685
K16266	cyanohydrin UDP-glucosyltransferase	116	0.0491755
K12153	phenylalanine N-monooxygenase	258	0.00118629
K00495	phenylacetaldehyde oxime monooxygenase	257	0.002204
K14984	isoleucine N-monooxygenase	230	0.037521
K13401	valine N-monooxygenase	229	0.0417031
K13029	4-hydroxyphenylacetaldehyde oxime monooxygenase	266	0.00044148
K22706	(R)-mandelonitrile beta-glucosyltransferase	123	0.133763
K13030	cyanohydrin beta-glucosyltransferase	127	0.224361
#
K01539	sodium/potassium-transporting ATPase subunit alpha	57	0.275827
K14734	protein S100-G	61	0.0142093
K04975	transient receptor potential cation channel subfamily V member 6	71	0.0332724
K05850	P-type Ca2+ transporter type 2B	54	0.461363
#
K18009	meso-butanediol dehydrogenase/(S,S)-butanediol dehydrogenase/diacetyl reductase	116	0.00311182
K00109	2-hydroxyglutarate dehydrogenase	187	0.430224
K18382	NAD+-dependent secondary alcohol dehydrogenase Adh1	60	0.248463
K00023	acetoacetyl-CoA reductase	107	0.00136479
K01896	medium-chain acyl-CoA synthetase	54	0.150662
K18369	alcohol dehydrogenase	57	0.418362
#
K13924	two-component system, chemotaxis family, CheB/CheR fusion protein	70	3.00005e-08
K03412	two-component system, chemotaxis family, protein-glutamate methylesterase/glutaminase	59	1.16047e-05
K03413	two-component system, chemotaxis family, chemotaxis protein CheY	62	6.1178e-06
#
K04391	monocyte differentiation antigen CD14	67	0.13961
K05404	toll-like receptor 7	232	0.898617
K03175	TNF receptor-associated factor 6	114	0.068766
K10168	toll-like receptor 5	276	0.875254
K04392	Ras-related C3 botulinum toxin substrate 1	81	0.00935203
K04730	interleukin-1 receptor-associated kinase 1	800	0.224482
K04456	RAC serine/threonine-protein_kinase	549	8.11137e-09
K04734	NF-kappa-B inhibitor alpha	107	0.0102519
K04440	mitogen-activated protein_kinase 8/9/10 (c-Jun N-terminal kinase)	479	2.7692e-12
K04733	interleukin-1 receptor-associated kinase 4	791	0.386883
K04441	p38 MAP kinase	518	6.95072e-10
K05410	TANK-binding kinase 1	537	3.06022e-08
K02580	nuclear factor NF-kappa-B p105 subunit	126	0.0239856
#
K01904	4-coumarate--CoA ligase	57	0.0725392
K24441	geranylhydroquinone 3-hydroxylase	257	0.002204
K18534	MPBQ/MSBQ methyltransferase	55	0.92974
K00487	trans-cinnamate 4-monooxygenase	255	0.00289437
K01911	o-succinylbenzoate---CoA ligase	54	0.150662
K14760	o-succinylbenzoate---CoA ligase	53	0.178033
K08680	2-succinyl-6-hydroxy-2,4-cyclohexadiene-1-carboxylate synthase	86	0.210075
#
K19548	dihydroanticapsin dehydrogenase	109	0.00119652
K17876	pentalenic acid synthase	104	2.56044e-05
K17747	1-deoxy-11beta-hydroxypentalenate dehydrogenase	77	0.313092
K19550	bacilysin biosynthesis oxidoreductase BacG	83	0.0913828
#
K05784	benzoate/toluate 1,2-dioxygenase reductase component	58	1
K05783	dihydroxycyclohexadiene carboxylate dehydrogenase	84	0.111406
#
K11219	non-receptor tyrosine-protein_kinase TYK2	589	1.43734e-06
K06068	novel protein_kinase C delta type	588	6.15818e-06
K04513	Ras homolog gene family, member A	85	0.0555887
K23691	serine/threonine-protein_kinase N2	512	7.76662e-10
K08846	receptor-interacting serine/threonine-protein_kinase 2	684	0.0427652
K04440	mitogen-activated protein_kinase 8/9/10 (c-Jun N-terminal kinase)	479	2.7692e-12
K04733	interleukin-1 receptor-associated kinase 4	791	0.386883
K02581	NF-kappa-B inhibitor beta	78	0.357482
K08847	receptor-interacting serine/threonine-protein_kinase 3	688	0.0387206
K11217	Janus kinase 1	695	0.0419434
K04734	NF-kappa-B inhibitor alpha	107	0.0102519
K04441	p38 MAP kinase	518	6.95072e-10
K03671	thioredoxin 1	63	0.393794
K02580	nuclear factor NF-kappa-B p105 subunit	126	0.0239856
K01165	ribonuclease L	421	5.09015e-08
K06071	serine/threonine-protein_kinase N1	538	2.09174e-08
K03175	TNF receptor-associated factor 6	114	0.068766
K20876	NIMA (never in mitosis gene a)-related kinase 7	647	0.00310469
K17890	autophagy-related protein 16-1	184	0.0479761
K09849	TNF receptor-associated factor 5	88	0.162917
K05410	TANK-binding kinase 1	537	3.06022e-08
#
K24757	WD repeat-containing protein 88	140	0.280112
K24500	vasorin	304	1
K24764	WD repeat, SAM and U-box domain-containing protein 1	268	0.00438513
K24725	angio-associated migratory cell protein	201	0.0217959
K25081	RNA-binding protein 45	137	0.0504623
K24746	WD repeat-containing protein 47	146	0.440866
K24744	WD repeat-containing protein 37	125	0.724191
K24979	protein boule-like	104	0.230736
K25082	RNA-binding protein 46	76	1
K25079	RNA-binding protein 42	80	0.768585
K16362	leucine-rich repeat transmembrane protein FLRT	298	0.969969
K24756	WD repeat-containing protein 86	157	0.0306215
K24733	leucine-rich repeat and WD repeat-containing protein 1	251	0.317393
K24491	leucine-rich repeat, immunoglobulin-like domain and transmembrane domain-containing protein	134	0.000456542
K06711	hypoxia-inducible factor prolyl 4-hydroxylase	67	0.124606
K24047	espin	109	0.00273324
K24980	deleted in azoospermia protein	86	1
K14734	protein S100-G	61	0.0142093
K23899	reticulocalbin-2	76	0.00285006
K23901	calumenin	83	0.0047779
K23922	EF-hand domain-containing family member D2	60	0.177127
K23923	grancalcin	53	0.178033
K24483	fibronectin type 3 and ankyrin repeat domains protein 1	95	0.117669
K24735	sperm-associated antigen 16 protein	189	0.0267408
K24749	WD repeat-containing protein 54	119	0.50219
K23847	hippocalcin-like protein 1	76	0.0263427
K24810	inhibitor of Bruton tyrosine kinase	125	0.126116
K24739	WD repeat-containing protein 13	149	0.10358
K25095	SRA stem-loop-interacting RNA-binding protein, mitochondrial	183	0.00155848
K24095	nischarin	144	0.956978
K19932	neuronal calcium sensor 1	83	0.0428346
K19695	neurocalcin delta	55	0.409013
K24743	WD repeat-containing protein 31	159	0.116753
K24492	leucine-rich repeat neuronal protein 1/2/3	331	0.0220456
K24742	WD repeat-containing protein 25	167	0.0904615
K24740	WD repeat-containing protein 17	170	0.0740047
K24990	RNA-binding motif, single-stranded-interacting protein	82	1
K24737	WD repeat-containing protein 6	160	0.0736619
K24732	guanine nucleotide-binding protein subunit beta-like protein 1	138	0.496888
K24748	WD repeat-containing protein 53	181	0.0754291
K23925	oncomodulin	57	0.113818
K24124	armadillo repeat-containing protein 3	90	0.00417624
K23531	calcium-binding protein 1/2/4/5	85	0.00917473
K23905	peflin	73	0.0173736
K23900	reticulocalbin-3	61	0.0259086
K24734	NACHT domain- and WD repeat-containing protein	200	0.0161367
K24745	WD repeat-containing protein 38	195	0.0145061
K23909	calcyphosin	79	0.00859786
K08328	guanylate cyclase activator 1	68	0.0724367
K23848	hippocalcin-like protein 4	62	0.257524
K23851	EF-hand calcium-binding domain-containing protein 6	57	0.275827
K25083	RNA-binding protein 47	65	0.681227
K23926	parvalbumin alpha	83	0.0284423
K19329	WW domain-containing oxidoreductase	89	0.0626679
K24493	leucine-rich repeat neuronal protein 4	217	0.186859
K24747	WD repeat-containing protein 49	119	0.585405
K23908	calretinin	55	0.721872
K23902	programmed cell death protein 6	74	0.0238606
K23846	neuron-specific calcium-binding protein hippocalcin	53	0.458332
K24758	WD repeat-containing protein 89	177	0.125489
K24055	leucine-rich repeat-containing protein 7	342	0.137098
#
K01539	sodium/potassium-transporting ATPase subunit alpha	57	0.275827
K04456	RAC serine/threonine-protein_kinase	549	8.11137e-09
K19662	classical protein_kinase C beta type	561	9.1081e-08
#
K17718	cytochrome P450 family 2 subfamily C8	224	0.124286
K07412	cytochrome P450 family 2 subfamily B	244	0.0101094
K07425	long-chain fatty acid omega-monooxygenase	243	0.0114294
K07413	cytochrome P450 family 2 subfamily C	254	0.00241112
K17726	phylloquinone omega-hydroxylase/docosahexaenoic acid omega-hydroxylase/leukotriene-B4 20-monooxygenase	235	0.0354974
K00084	carbonyl reductase 3	85	0.0812092
K17728	cytochrome P450 family 4 subfamily F8	239	0.0205012
K07418	cytochrome P450 family 2 subfamily J	277	5.36344e-05
K07415	cytochrome P450 family 2 subfamily E1	233	0.0437727
K07422	long-chain fatty acid omega-monooxygenase	256	0.00252674
K08726	soluble epoxide hydrolase/lipid-phosphate phosphatase	61	0.104018
K17709	cytochrome P450 family 2 subfamily B6	229	0.0719323
K00079	carbonyl reductase 1	102	0.00179921
K00081	carbonyl reductase 2	72	0.583403
K17721	cytochrome P450 family 2 subfamily C19	224	0.124286
K17719	cytochrome P450 family 2 subfamily C9	224	0.124286
#
K11219	non-receptor tyrosine-protein_kinase TYK2	589	1.43734e-06
K04366	RAF proto-oncogene serine/threonine-protein_kinase	639	0.000373865
K03083	glycogen synthase kinase 3 beta	578	3.74821e-06
K04393	cell division control protein 42	74	0.0180583
K02206	cyclin-dependent kinase 2	688	0.0178196
K20996	Notch 4	65	0.807578
K04345	A kinase	689	0.0190584
K11217	Janus kinase 1	695	0.0419434
K07828	GTPase NRas	79	0.00247936
K06248	chondroadherin	309	0.765987
K07208	Ras homolog enriched in brain	81	0.0253124
K04456	RAC serine/threonine-protein_kinase	549	8.11137e-09
K02580	nuclear factor NF-kappa-B p105 subunit	126	0.0239856
K02091	cyclin-dependent kinase 6	568	6.83259e-07
K02105	catenin beta 1	54	0.0622834
K02089	cyclin-dependent kinase 4	581	1.3994e-06
K16175	protein scribble	395	0.00091991
K04688	ribosomal protein S6 kinase beta	609	2.70008e-05
K06069	atypical protein_kinase C iota type	466	1.3376e-07
K08957	casein kinase 1, alpha	338	4.62507e-18
K16195	eukaryotic translation initiation factor 2-alpha kinase 2	599	2.12212e-05
K05410	TANK-binding kinase 1	537	3.06022e-08
K02833	GTPase HRas	76	0.00514396
K18952	atypical protein_kinase C zeta type	540	1.78547e-09
#
K04456	RAC serine/threonine-protein_kinase	549	8.11137e-09
K06276	3-phosphoinositide dependent protein_kinase-1	620	0.000135412
K02084	apoptotic protease-activating factor	267	0.016301
K05666	ATP-binding cassette, subfamily C (CFTR/MRP), member 2	126	0.680994
#
K11219	non-receptor tyrosine-protein_kinase TYK2	589	1.43734e-06
K08847	receptor-interacting serine/threonine-protein_kinase 3	688	0.0387206
K11217	Janus kinase 1	695	0.0419434
K12196	vacuolar protein-sorting-associated protein 4	97	0.497631
K11218	Janus kinase 3	598	1.23419e-05
K04440	mitogen-activated protein_kinase 8/9/10 (c-Jun N-terminal kinase)	479	2.7692e-12
K16195	eukaryotic translation initiation factor 2-alpha kinase 2	599	2.12212e-05
K09849	TNF receptor-associated factor 5	88	0.162917
K08849	mixed lineage kinase domain-like	594	0.000100277
K04515	calcium/calmodulin-dependent protein_kinase (CaM kinase) II	543	4.04782e-08
K04447	Janus kinase 2	721	0.263063
#
K02183	calmodulin	118	0.000212922
K12322	guanylate cyclase 2F	452	2.08051e-13
K12321	guanylate cyclase 2D/E	345	3.87273e-27
K00909	rhodopsin kinase	492	3.3186e-11
K08328	guanylate cyclase activator 1	68	0.0724367
K04536	guanine nucleotide-binding protein G(I)/G(S)/G(T) subunit beta-1	189	0.0583902
#
K04366	RAF proto-oncogene serine/threonine-protein_kinase	639	0.000373865
K05853	P-type Ca2+ transporter type 2A	55	0.409013
K03083	glycogen synthase kinase 3 beta	578	3.74821e-06
K04365	B-Raf proto-oncogene serine/threonine-protein_kinase	689	0.041118
K04440	mitogen-activated protein_kinase 8/9/10 (c-Jun N-terminal kinase)	479	2.7692e-12
K08960	casein kinase 1, epsilon	310	6.79779e-17
K02090	cyclin-dependent kinase 5	569	3.34811e-07
K08852	serine/threonine-protein_kinase/endoribonuclease IRE1	616	0.00022664
K03097	casein kinase II subunit alpha	452	5.88003e-14
K07828	GTPase NRas	79	0.00247936
K02084	apoptotic protease-activating factor	267	0.016301
K03237	translation initiation factor 2 subunit 1	70	0.0191813
K10396	kinesin family member 5	56	0.529129
K04456	RAC serine/threonine-protein_kinase	549	8.11137e-09
K02580	nuclear factor NF-kappa-B p105 subunit	126	0.0239856
K02183	calmodulin	118	0.000212922
K02105	catenin beta 1	54	0.0622834
K08860	eukaryotic translation initiation factor 2-alpha kinase 3	530	2.75452e-09
K08683	3-hydroxyacyl-CoA dehydrogenase/3-hydroxy-2-methylbutyryl-CoA dehydrogenase	91	0.0556071
K21357	serine/threonine-protein_kinase ULK1	632	0.00136832
K08957	casein kinase 1, alpha	338	4.62507e-18
K16195	eukaryotic translation initiation factor 2-alpha kinase 2	599	2.12212e-05
K02833	GTPase HRas	76	0.00514396
#
K07897	Ras-related protein Rab-7A	96	0.0028105
K04366	RAF proto-oncogene serine/threonine-protein_kinase	639	0.000373865
K06068	novel protein_kinase C delta type	588	6.15818e-06
K07204	regulatory associated protein of mTOR	149	0.957704
K04440	mitogen-activated protein_kinase 8/9/10 (c-Jun N-terminal kinase)	479	2.7692e-12
K04345	A kinase	689	0.0190584
K01379	cathepsin D	52	0.0249601
K20868	autophagy-related protein 16-2	125	0.225926
K07898	Ras-related protein Rab-7B	111	0.001001
K07874	Ras-related protein Rab-1A	90	0.0154076
K06276	3-phosphoinositide dependent protein_kinase-1	620	0.000135412
K08852	serine/threonine-protein_kinase/endoribonuclease IRE1	616	0.00022664
K07831	Ras-related protein M-Ras	80	0.00372331
K08803	death-associated protein_kinase	422	1.77612e-11
K07828	GTPase NRas	79	0.00247936
K07829	Ras-related protein R-Ras	77	0.00752452
K03237	translation initiation factor 2 subunit 1	70	0.0191813
K07208	Ras homolog enriched in brain	81	0.0253124
K04456	RAC serine/threonine-protein_kinase	549	8.11137e-09
K16196	eukaryotic translation initiation factor 2-alpha kinase 4	632	0.000222804
K18052	novel protein_kinase C theta type	528	1.09e-09
K07920	Ras-related protein Rab-33B	106	0.000941148
K23610	WD repeat-containing protein 41	126	0.308326
K08860	eukaryotic translation initiation factor 2-alpha kinase 3	530	2.75452e-09
K07359	calcium/calmodulin-dependent protein_kinase kinase 2	623	9.56717e-05
K07925	Ras-related protein Rab-39B	88	0.0278515
K04688	ribosomal protein S6 kinase beta	609	2.70008e-05
K03175	TNF receptor-associated factor 6	114	0.068766
K21357	serine/threonine-protein_kinase ULK1	632	0.00136832
K17890	autophagy-related protein 16-1	184	0.0479761
K05410	TANK-binding kinase 1	537	3.06022e-08
K02833	GTPase HRas	76	0.00514396
#
K03083	glycogen synthase kinase 3 beta	578	3.74821e-06
K04393	cell division control protein 42	74	0.0180583
K04513	Ras homolog gene family, member A	85	0.0555887
K04440	mitogen-activated protein_kinase 8/9/10 (c-Jun N-terminal kinase)	479	2.7692e-12
K04733	interleukin-1 receptor-associated kinase 4	791	0.386883
K07408	cytochrome P450 family 1 subfamily A1	240	0.0182817
K07418	cytochrome P450 family 2 subfamily J	277	5.36344e-05
K05704	tyrosine-protein_kinase Src	713	0.166502
K17709	cytochrome P450 family 2 subfamily B6	229	0.0719323
K04515	calcium/calmodulin-dependent protein_kinase (CaM kinase) II	543	4.04782e-08
K04391	monocyte differentiation antigen CD14	67	0.13961
K06276	3-phosphoinositide dependent protein_kinase-1	620	0.000135412
K08852	serine/threonine-protein_kinase/endoribonuclease IRE1	616	0.00022664
K10645	E3 ubiquitin-protein_ligase mind-bomb	155	0.0339879
K04730	interleukin-1 receptor-associated kinase 1	800	0.224482
K07828	GTPase NRas	79	0.00247936
K04734	NF-kappa-B inhibitor alpha	107	0.0102519
K02677	classical protein_kinase C alpha type	484	2.43497e-12
K07836	Ras-related protein Rap-1B	82	0.00179573
K02084	apoptotic protease-activating factor	267	0.016301
K03237	translation initiation factor 2 subunit 1	70	0.0191813
K04441	p38 MAP kinase	518	6.95072e-10
K04456	RAC serine/threonine-protein_kinase	549	8.11137e-09
K05679	ATP-binding cassette, subfamily G (WHITE), member 1	153	0.0377524
K02580	nuclear factor NF-kappa-B p105 subunit	126	0.0239856
K17719	cytochrome P450 family 2 subfamily C9	224	0.124286
K17718	cytochrome P450 family 2 subfamily C8	224	0.124286
K02183	calmodulin	118	0.000212922
K04353	Ras-related protein Rap-1A	88	0.010684
K08860	eukaryotic translation initiation factor 2-alpha kinase 3	530	2.75452e-09
K04447	Janus kinase 2	721	0.263063
K05854	tyrosine-protein_kinase Lyn	570	9.75795e-08
K17683	cytochrome P450 family 2 subfamily A6	223	0.135411
K05641	ATP-binding cassette, subfamily A (ABC1), member 1	112	0.672846
K03175	TNF receptor-associated factor 6	114	0.068766
K04392	Ras-related C3 botulinum toxin substrate 1	81	0.00935203
K17388	Rho-associated protein_kinase 2	451	1.61578e-15
K05410	TANK-binding kinase 1	537	3.06022e-08
K02833	GTPase HRas	76	0.00514396
#
K20576	NADP-dependent dehydrogenase	61	0.49002
K20587	dehydrogenase	57	1
#
K15877	fungal nitric oxide reductase	52	4.2278e-09
K00266	glutamate synthase (NADPH) small chain	67	0.101879
#
K03083	glycogen synthase kinase 3 beta	578	3.74821e-06
K06228	fused	548	5.93889e-08
K08958	casein kinase 1, gamma	195	0.00013352
K08291	G protein-coupled receptor kinase	511	3.55009e-10
K08957	casein kinase 1, alpha	338	4.62507e-18
K04345	A kinase	689	0.0190584
K08960	casein kinase 1, epsilon	310	6.79779e-17
K10523	speckle-type POZ protein	60	0.00689767
#
K04366	RAF proto-oncogene serine/threonine-protein_kinase	639	0.000373865
K19662	classical protein_kinase C beta type	561	9.1081e-08
K04365	B-Raf proto-oncogene serine/threonine-protein_kinase	689	0.041118
K07828	GTPase NRas	79	0.00247936
K02677	classical protein_kinase C alpha type	484	2.43497e-12
K07376	cGMP-dependent protein_kinase 1	528	3.34712e-10
K19663	classical protein_kinase C gamma type	521	4.23273e-11
K19477	cGMP-dependent protein_kinase 2	560	1.1505e-07
K02833	GTPase HRas	76	0.00514396
K05854	tyrosine-protein_kinase Lyn	570	9.75795e-08
#
K01542	H+/K+-exchanging ATPase subunit alpha	54	0.461363
K01544	non-gastric H+/K+-exchanging ATPase	52	0.578109
#
K13446	disease resistance protein	321	0.0489829
K13428	LRR receptor-like serine/threonine-protein_kinase EFR	799	0.304876
K14512	mitogen-activated protein_kinase 6	540	6.37674e-09
K13460	disease resistance protein RPS5	199	0.156526
K13433	pathogenesis-related genes transcriptional activator PTI5	67	0.875306
K13437	receptor kinase-like protein	703	0.902662
K13423	WRKY transcription factor 25	56	0.0879061
K13465	ethylene-1,4-beta-xylanase	324	0.0344268
K18873	pathogen-induced protein_kinase	664	0.152264
K13425	WRKY transcription factor 22	59	0.0487162
K13459	disease resistance protein RPS2	525	1.88934e-10
K13470	disease resistance protein	318	0.0525265
K13434	pathogenesis-related genes transcriptional activator PTI6	71	1
K13448	calcium-binding protein CML	136	4.09846e-05
K13466	EIX receptor 1/2	405	0.000632563
K13432	pathogenesis-related genes transcriptional activator PTI4	63	0.632706
K13424	WRKY transcription factor 33	56	0.0879061
K18834	WRKY transcription factor 1	57	0.0725392
K13412	calcium-dependent protein_kinase	768	0.181875
K13416	brassinosteroid insensitive 1-associated receptor kinase 1	994	1.42664e-07
K13430	serine/threonine-protein_kinase PBS1	853	0.0080211
K02183	calmodulin	118	0.000212922
K20600	mitogen-activated protein_kinase 4	556	1.36295e-07
K13426	WRKY transcription factor 29	58	0.0595778
K13477	R protein L6	78	0.400199
K13414	mitogen-activated protein_kinase kinase kinase 1	600	5.96917e-05
K13435	serine/threonine-protein_kinase Pto	716	0.375057
K13471	disease resistance protein	355	0.00174268
K13436	pto-interacting protein 1	708	0.961081
K13413	mitogen-activated protein_kinase kinase 4/5	621	0.000261639
K13475	R protein MLA10	206	0.354264
K16224	senescence-induced receptor-like serine/threonine-protein_kinase	854	0.0523564
K13453	disease resistance protein	92	0.0324306
K16226	disease resistance protein RPS4	181	0.00144621
K20536	mitogen-activated protein_kinase 3	529	2.67351e-09
K23865	transcription factor MYB30	79	0.569728
K13420	LRR receptor-like serine/threonine-protein_kinase FLS2	1103	1.0424e-09
K13429	chitin elicitor receptor kinase 1	756	0.634118
K18835	WRKY transcription factor 2	57	0.0725392
#
K04366	RAF proto-oncogene serine/threonine-protein_kinase	639	0.000373865
K04409	p21-activated kinase 1	525	4.24481e-09
K04353	Ras-related protein Rap-1A	88	0.010684
K05735	p21-activated kinase 6	464	2.45663e-12
K04393	cell division control protein 42	74	0.0180583
K04392	Ras-related C3 botulinum toxin substrate 1	81	0.00935203
K04365	B-Raf proto-oncogene serine/threonine-protein_kinase	689	0.041118
K07828	GTPase NRas	79	0.00247936
K07836	Ras-related protein Rap-1B	82	0.00179573
K04410	p21-activated kinase 2	645	0.00225007
K05734	p21-activated kinase 4	509	9.75386e-11
K04456	RAC serine/threonine-protein_kinase	549	8.11137e-09
K02833	GTPase HRas	76	0.00514396
#
K03130	transcription initiation factor TFIID subunit 5	197	0.0306242
K02202	cyclin-dependent kinase 7	667	0.00548253
#
K17718	cytochrome P450 family 2 subfamily C8	224	0.124286
K07424	cytochrome P450 family 3 subfamily A	265	0.000514846
K07413	cytochrome P450 family 2 subfamily C	254	0.00241112
K07409	cytochrome P450 family 1 subfamily A2	243	0.00652334
K07418	cytochrome P450 family 2 subfamily J	277	5.36344e-05
K07415	cytochrome P450 family 2 subfamily E1	233	0.0437727
K17689	cytochrome P450 family 3 subfamily A4	239	0.0294239
K17721	cytochrome P450 family 2 subfamily C19	224	0.124286
K17719	cytochrome P450 family 2 subfamily C9	224	0.124286
#
K04366	RAF proto-oncogene serine/threonine-protein_kinase	639	0.000373865
K19662	classical protein_kinase C beta type	561	9.1081e-08
K04513	Ras homolog gene family, member A	85	0.0555887
K12755	myosin regulatory light chain 9	62	0.0439346
K04345	A kinase	689	0.0190584
K19663	classical protein_kinase C gamma type	521	4.23273e-11
K05704	tyrosine-protein_kinase Src	713	0.166502
K04515	calcium/calmodulin-dependent protein_kinase (CaM kinase) II	543	4.04782e-08
K04514	Rho-associated protein_kinase 1	367	1.404e-14
K07828	GTPase NRas	79	0.00247936
K02677	classical protein_kinase C alpha type	484	2.43497e-12
K05869	calcium/calmodulin-dependent protein_kinase IV	560	4.04426e-07
K02183	calmodulin	118	0.000212922
K04464	mitogen-activated protein_kinase 7	384	1.13263e-07
K07359	calcium/calmodulin-dependent protein_kinase kinase 2	623	9.56717e-05
K12751	myosin light chain 6	53	0.0761375
K04454	MADS-box transcription enhancer factor 2C	60	0.0136174
K08794	calcium/calmodulin-dependent protein_kinase I	710	0.0825254
K00907	myosin-light-chain kinase	486	8.15229e-11
K17388	Rho-associated protein_kinase 2	451	1.61578e-15
K02833	GTPase HRas	76	0.00514396
#
K04366	RAF proto-oncogene serine/threonine-protein_kinase	639	0.000373865
K06272	integrin-linked kinase	716	0.00510766
K19662	classical protein_kinase C beta type	561	9.1081e-08
K03083	glycogen synthase kinase 3 beta	578	3.74821e-06
K04409	p21-activated kinase 1	525	4.24481e-09
K04393	cell division control protein 42	74	0.0180583
K04513	Ras homolog gene family, member A	85	0.0555887
K12755	myosin regulatory light chain 9	62	0.0439346
K04365	B-Raf proto-oncogene serine/threonine-protein_kinase	689	0.041118
K07860	Ras-related C3 botulinum toxin substrate 2	74	0.0180583
K04440	mitogen-activated protein_kinase 8/9/10 (c-Jun N-terminal kinase)	479	2.7692e-12
K19663	classical protein_kinase C gamma type	521	4.23273e-11
K07861	Ras-related C3 botulinum toxin substrate 3	68	0.0705117
K04410	p21-activated kinase 2	645	0.00225007
K05704	tyrosine-protein_kinase Src	713	0.166502
K04514	Rho-associated protein_kinase 1	367	1.404e-14
K06276	3-phosphoinositide dependent protein_kinase-1	620	0.000135412
K12757	myosin regulatory light chain 12	66	0.145976
K02677	classical protein_kinase C alpha type	484	2.43497e-12
K07836	Ras-related protein Rap-1B	82	0.00179573
K06248	chondroadherin	309	0.765987
K05734	p21-activated kinase 4	509	9.75386e-11
K04456	RAC serine/threonine-protein_kinase	549	8.11137e-09
K04353	Ras-related protein Rap-1A	88	0.010684
K05735	p21-activated kinase 6	464	2.45663e-12
K02105	catenin beta 1	54	0.0622834
K05703	tyrosine-protein_kinase Fyn	680	0.0234675
K05699	actinin alpha 1/4	56	0.162993
K04392	Ras-related C3 botulinum toxin substrate 1	81	0.00935203
K00907	myosin-light-chain kinase	486	8.15229e-11
K17388	Rho-associated protein_kinase 2	451	1.61578e-15
K02833	GTPase HRas	76	0.00514396
#
K07897	Ras-related protein Rab-7A	96	0.0028105
K04366	RAF proto-oncogene serine/threonine-protein_kinase	639	0.000373865
K04409	p21-activated kinase 1	525	4.24481e-09
K04393	cell division control protein 42	74	0.0180583
K04513	Ras homolog gene family, member A	85	0.0555887
K12755	myosin regulatory light chain 9	62	0.0439346
K08846	receptor-interacting serine/threonine-protein_kinase 2	684	0.0427652
K04440	mitogen-activated protein_kinase 8/9/10 (c-Jun N-terminal kinase)	479	2.7692e-12
K04733	interleukin-1 receptor-associated kinase 4	791	0.386883
K07889	Ras-related protein Rab-5C	109	0.000485681
K07856	Ras homolog gene family, member B	77	0.0163856
K07898	Ras-related protein Rab-7B	111	0.001001
K04391	monocyte differentiation antigen CD14	67	0.13961
K08847	receptor-interacting serine/threonine-protein_kinase 3	688	0.0387206
K12757	myosin regulatory light chain 12	66	0.145976
K04730	interleukin-1 receptor-associated kinase 1	800	0.224482
K04734	NF-kappa-B inhibitor alpha	107	0.0102519
K07829	Ras-related protein R-Ras	77	0.00752452
K23946	E3 ubiquitin-protein_ligase SlrP	78	0.0102607
K10396	kinesin family member 5	56	0.529129
K04441	p38 MAP kinase	518	6.95072e-10
K04456	RAC serine/threonine-protein_kinase	549	8.11137e-09
K03671	thioredoxin 1	63	0.393794
K02580	nuclear factor NF-kappa-B p105 subunit	126	0.0239856
K07834	Ras-related protein Ral-A	83	0.0139373
K20184	vacuolar protein sorting-associated protein 41	58	1
K10168	toll-like receptor 5	276	0.875254
K02105	catenin beta 1	54	0.0622834
K07887	Ras-related protein Rab-5A	105	0.00156376
K07900	Ras-related protein Rab-9B	85	0.0117619
K07941	ADP-ribosylation factor 6	70	0.184956
K06071	serine/threonine-protein_kinase N1	538	2.09174e-08
K07955	ADP-ribosylation factor-like protein 8	76	0.0628044
K07863	Ras homolog gene family, member G	72	0.0428651
K08849	mixed lineage kinase domain-like	594	0.000100277
K07937	ADP-ribosylation factor 1/2	55	0.526324
K07888	Ras-related protein Rab-5B	109	0.000485681
K03175	TNF receptor-associated factor 6	114	0.068766
K04392	Ras-related C3 botulinum toxin substrate 1	81	0.00935203
K20282	GRIP and coiled-coil domain-containing protein 2	56	0.593371
K21954	FYVE and coiled-coil domain-containing protein 1	66	0.399496
K17388	Rho-associated protein_kinase 2	451	1.61578e-15
K05757	actin related protein 2/3 complex, subunit 1A/1B	85	0.379463
K02833	GTPase HRas	76	0.00514396
#
K03175	TNF receptor-associated factor 6	114	0.068766
K02091	cyclin-dependent kinase 6	568	6.83259e-07
K02206	cyclin-dependent kinase 2	688	0.0178196
K04734	NF-kappa-B inhibitor alpha	107	0.0102519
K02084	apoptotic protease-activating factor	267	0.016301
K10140	DNA damage-binding protein 2	104	0.698852
K09849	TNF receptor-associated factor 5	88	0.162917
K02089	cyclin-dependent kinase 4	581	1.3994e-06
K04456	RAC serine/threonine-protein_kinase	549	8.11137e-09
K09848	TNF receptor-associated factor 4	74	0.0711303
K02580	nuclear factor NF-kappa-B p105 subunit	126	0.0239856
#
K04366	RAF proto-oncogene serine/threonine-protein_kinase	639	0.000373865
K05853	P-type Ca2+ transporter type 2A	55	0.409013
K04513	Ras homolog gene family, member A	85	0.0555887
K12755	myosin regulatory light chain 9	62	0.0439346
K04514	Rho-associated protein_kinase 1	367	1.404e-14
K05850	P-type Ca2+ transporter type 2B	54	0.461363
K09260	MADS-box transcription enhancer factor 2A	56	0.042296
K04456	RAC serine/threonine-protein_kinase	549	8.11137e-09
K18050	novel protein_kinase C epsilon type	517	5.01316e-10
K19477	cGMP-dependent protein_kinase 2	560	1.1505e-07
K02183	calmodulin	118	0.000212922
K09262	MADS-box transcription enhancer factor 2D	56	0.042296
K09261	MADS-box transcription enhancer factor 2B	56	0.042296
K01539	sodium/potassium-transporting ATPase subunit alpha	57	0.275827
K17751	myosin heavy chain 6/7	346	1.19014e-19
K04454	MADS-box transcription enhancer factor 2C	60	0.0136174
K07376	cGMP-dependent protein_kinase 1	528	3.34712e-10
K00907	myosin-light-chain kinase	486	8.15229e-11
K17388	Rho-associated protein_kinase 2	451	1.61578e-15
#
K17890	autophagy-related protein 16-1	184	0.0479761
K07204	regulatory associated protein of mTOR	149	0.957704
#
K02206	cyclin-dependent kinase 2	688	0.0178196
K11127	telomerase protein component 1	221	0.00473834
K02214	cell division control protein 7	558	4.39021e-07
K10730	ATP-dependent DNA helicase Q4	69	0.24875
K10799	tankyrase	116	0.0259692
K04800	replication factor C large subunit	97	0.947425
#
K22038	volume-regulated anion channel	375	0.00989439
K04975	transient receptor potential cation channel subfamily V member 6	71	0.0332724
#
K05853	P-type Ca2+ transporter type 2A	55	0.409013
K02183	calmodulin	118	0.000212922
K04441	p38 MAP kinase	518	6.95072e-10
K02677	classical protein_kinase C alpha type	484	2.43497e-12
K05865	troponin C, slow skeletal and cardiac muscles	79	0.0111156
K01539	sodium/potassium-transporting ATPase subunit alpha	57	0.275827
K17751	myosin heavy chain 6/7	346	1.19014e-19
K04345	A kinase	689	0.0190584
K04515	calcium/calmodulin-dependent protein_kinase (CaM kinase) II	543	4.04782e-08
K04456	RAC serine/threonine-protein_kinase	549	8.11137e-09
K05850	P-type Ca2+ transporter type 2B	54	0.461363
#
K02183	calmodulin	118	0.000212922
K19662	classical protein_kinase C beta type	561	9.1081e-08
K03083	glycogen synthase kinase 3 beta	578	3.74821e-06
K04515	calcium/calmodulin-dependent protein_kinase (CaM kinase) II	543	4.04782e-08
K04441	p38 MAP kinase	518	6.95072e-10
K04538	guanine nucleotide-binding protein subunit beta-4	153	0.277966
K02677	classical protein_kinase C alpha type	484	2.43497e-12
K04440	mitogen-activated protein_kinase 8/9/10 (c-Jun N-terminal kinase)	479	2.7692e-12
K04345	A kinase	689	0.0190584
K04539	guanine nucleotide-binding protein subunit beta-5	153	0.137513
K19663	classical protein_kinase C gamma type	521	4.23273e-11
K08822	glycogen synthase kinase 3 alpha	466	3.34421e-13
K04537	guanine nucleotide-binding protein G(I)/G(S)/G(T) subunit beta-2	150	0.271901
K10396	kinesin family member 5	56	0.529129
K04456	RAC serine/threonine-protein_kinase	549	8.11137e-09
K07825	guanine nucleotide-binding protein G(I)/G(S)/G(T) subunit beta-3	146	0.218763
K04536	guanine nucleotide-binding protein G(I)/G(S)/G(T) subunit beta-1	189	0.0583902
#
K14729	multifunctional beta-oxidation protein	105	0.00472006
K14468	malonyl-CoA reductase/3-hydroxypropionate dehydrogenase (NADP+)	82	0.145959
#
K20879	NIMA (never in mitosis gene a)-related kinase 10	578	7.92604e-08
K03654	ATP-dependent DNA helicase RecQ	91	0.0197829
K22804	structural maintenance of chromosomes protein 6	80	0.0852551
K02831	ser/thr/tyr protein_kinase RAD53	696	0.0757078
K03724	ATP-dependent helicase Lhr and Lhr-like helicase	83	0.0428346
K03114	mitosis inhibitor protein_kinase SWE1	521	5.02656e-09
K20098	DNA excision repair protein ERCC-6-like 2	56	0.10822
K02202	cyclin-dependent kinase 7	667	0.00548253
K03701	excinuclease ABC subunit A	80	0.0339121
K15504	serine/threonine-protein phosphatase 6 regulatory ankyrin repeat subunit C	109	0.00348564
K10667	E3 ubiquitin-protein_ligase RNF8	61	0.801092
K17336	plastin-3	81	0.00545733
K10730	ATP-dependent DNA helicase Q4	69	0.24875
K15503	serine/threonine-protein phosphatase 6 regulatory ankyrin repeat subunit B	149	0.00427811
K20880	NIMA (never in mitosis gene a)-related kinase 11	494	1.48204e-10
K03551	holliday junction DNA helicase RuvB	64	0.172122
K03726	helicase	84	0.151676
K22766	fidgetin-like protein 1	65	0.232429
K10840	centrin-2	97	0.00160418
K15082	DNA repair protein RAD7	72	0.066468
K02216	serine/threonine-protein_kinase CHEK1	639	0.0010427
K10140	DNA damage-binding protein 2	104	0.698852
K22808	KN motif and ankyrin repeat domain-containing protein	64	1
K10877	DNA repair and recombination protein RAD54B	57	0.057883
K10683	BRCA1-associated RING domain protein 1	391	1.49373e-11
K08857	NIMA (never in mitosis gene a)-related kinase 1/4/5	644	0.00138663
K12196	vacuolar protein-sorting-associated protein 4	97	0.497631
K15505	DNA repair protein RAD5	234	7.1426e-06
K19596	inactive serine/threonine-protein_kinase PLK5	536	7.57171e-09
K06641	serine/threonine-protein_kinase CHEK2	692	0.0464191
K06632	wee1-like protein_kinase	487	9.95551e-13
K15083	DNA repair protein RAD16	84	0.130342
K15502	serine/threonine-protein phosphatase 6 regulatory ankyrin repeat subunit A	150	0.00359054
K19789	DNA repair protein RadD	97	0.0643407
K24752	WD repeat-containing protein 70	150	0.413961
#
K02183	calmodulin	118	0.000212922
K19662	classical protein_kinase C beta type	561	9.1081e-08
K02677	classical protein_kinase C alpha type	484	2.43497e-12
K04345	A kinase	689	0.0190584
K07376	cGMP-dependent protein_kinase 1	528	3.34712e-10
K01539	sodium/potassium-transporting ATPase subunit alpha	57	0.275827
K19663	classical protein_kinase C gamma type	521	4.23273e-11
K19477	cGMP-dependent protein_kinase 2	560	1.1505e-07
K04975	transient receptor potential cation channel subfamily V member 6	71	0.0332724
K05850	P-type Ca2+ transporter type 2B	54	0.461363
#
K05665	ATP-binding cassette, subfamily C (CFTR/MRP), member 1	133	0.383666
K05668	ATP-binding cassette, subfamily C (CFTR/MRP), member 5	114	0.809836
K05667	ATP-binding cassette, subfamily C (CFTR/MRP), member 3	110	0.585614
K05666	ATP-binding cassette, subfamily C (CFTR/MRP), member 2	126	0.680994
K05673	ATP-binding cassette, subfamily C (CFTR/MRP), member 4	127	0.556448
K02580	nuclear factor NF-kappa-B p105 subunit	126	0.0239856
#
K25037	podocan	210	0.180167
K08130	tsukushi	250	0.684423
K08120	asporin	173	0.233528
K08128	opticin	99	0.000326042
K08122	lumican	298	0.420945
K08123	keratocan	185	0.0632638
K06248	chondroadherin	309	0.765987
K08129	nyctalopin	289	0.587818
K08121	fibromodulin	326	0.222872
K08119	extracellular matrix protein 2	154	0.0194069
K04660	decorin	247	0.682627
K08124	osteomodulin	216	0.343256
K25038	podocan-like protein 1	189	0.0212136
K08118	biglycan	175	0.295148
K08126	osteoglycin	89	0.000275069
K08125	prolargin	184	0.42654
#
K14411	RNA-binding protein Musashi	191	0.000324984
K14325	RNA-binding protein with serine-rich domain 1	181	0.0005013
K13126	polyadenylate-binding protein	241	1.70454e-06
K14406	cleavage stimulation factor subunit 1	151	0.326318
K14398	cleavage and polyadenylation specificity factor subunit 6/7	75	0.645532
K12880	THO complex subunit 3	209	0.0189427
K15542	polyadenylation factor subunit 2	173	0.0868461
#
K05803	lipoprotein NlpI	52	0.174731
K22529	amphoterin-induced protein	247	0.120859
#
K13584	two-component system, cell cycle response regulator CtrA	56	5.62531e-05
K01338	ATP-dependent Lon protease	65	0.532924
K13587	two-component system, cell cycle sensor histidine kinase and response regulator CckA	78	1.14685e-08
K02488	two-component system, cell cycle response regulator	59	1.16047e-05
K13589	two-component system, cell cycle response regulator CpdR	61	4.98437e-06
K11443	two-component system, cell cycle response regulator DivK	59	1.16047e-05
#
K04393	cell division control protein 42	74	0.0180583
K04468	nemo like kinase	514	2.12972e-10
K04392	Ras-related C3 botulinum toxin substrate 1	81	0.00935203
K04513	Ras homolog gene family, member A	85	0.0555887
K03097	casein kinase II subunit alpha	452	5.88003e-14
K02105	catenin beta 1	54	0.0622834
K04388	TGF-beta receptor type-2	379	3.22932e-18
K05705	tyrosine-protein_kinase Yes	662	0.00460568
K05703	tyrosine-protein_kinase Fyn	680	0.0234675
K07860	Ras-related C3 botulinum toxin substrate 2	74	0.0180583
K05699	actinin alpha 1/4	56	0.162993
K07861	Ras-related C3 botulinum toxin substrate 3	68	0.0705117
K05704	tyrosine-protein_kinase Src	713	0.166502
#
K02183	calmodulin	118	0.000212922
K19662	classical protein_kinase C beta type	561	9.1081e-08
K02677	classical protein_kinase C alpha type	484	2.43497e-12
K04345	A kinase	689	0.0190584
K19663	classical protein_kinase C gamma type	521	4.23273e-11
K04515	calcium/calmodulin-dependent protein_kinase (CaM kinase) II	543	4.04782e-08
K05869	calcium/calmodulin-dependent protein_kinase IV	560	4.04426e-07
#
K13082	bifunctional dihydroflavonol 4-reductase/flavanone 4-reductase	57	0.057883
K13080	flavanone 7-O-glucoside 2-O-beta-L-rhamnosyltransferase	103	0.00342972
K13078	chalcononaringenin 2-O-glucosyltransferase	133	0.411818
K00487	trans-cinnamate 4-monooxygenase	255	0.00289437
K05277	anthocyanidin synthase	148	3.05074e-05
K05280	flavonoid 3-monooxygenase	282	1.88617e-05
K13083	flavonoid 3,5-hydroxylase	267	0.00037831
K23179	flavone synthase II	279	3.79426e-05
K13077	flavone synthase I	146	4.96078e-05
K05278	flavonol synthase	149	3.44149e-05
K00475	naringenin 3-dioxygenase	147	3.89179e-05
K23180	flavone synthase II	255	0.00182773
K21372	chalcone 4-O-glucosyltransferase	83	7.94969e-06
K22845	phlorizin synthase	119	0.0827702
#
K16066	3-hydroxy acid dehydrogenase/malonic semialdehyde reductase	100	0.00464725
K09023	aminoacrylate hydrolase	75	0.30594
#
K22449	tubulin-specific chaperone cofactor E-like protein	137	0.00252777
K10400	kinesin family member 15	77	0.59588
K12755	myosin regulatory light chain 9	62	0.0439346
K10392	kinesin family member 1	52	0.248472
K10380	ankyrin	107	0.0292573
K10395	kinesin family member 4	53	0.255525
K24185	kinesin family member 21	185	0.109442
K12757	myosin regulatory light chain 12	66	0.145976
K16606	leucine-rich repeat-containing protein 49	163	0.00960258
K13887	coronin-2	132	0.172953
K05865	troponin C, slow skeletal and cardiac muscles	79	0.0111156
K10409	dynein intermediate chain 1, axonemal	74	1
K12042	troponin C, skeletal muscle	79	0.0997669
K17336	plastin-3	81	0.00545733
K10396	kinesin family member 5	56	0.529129
K10352	myosin heavy chain 9/10/11/14	67	0.589423
K10402	kinesin family member 20	65	0.352595
K17275	plastin-1	61	0.0536151
K18619	coronin-7	158	0.160171
K06668	serine/threonine-protein_kinase GIN4	555	6.12546e-08
K17481	myosin XVI	81	1
K05699	actinin alpha 1/4	56	0.162993
K17751	myosin heavy chain 6/7	346	1.19014e-19
K17914	kinesin family member 13	53	0.255525
K13886	coronin-1B/1C/6	112	0.488726
K07767	katanin p60 ATPase-containing subunit A1	81	0.769611
K18639	serine/threonine-protein_kinase KCC4	502	1.55828e-11
K10405	kinesin family member C1	57	0.726957
K02515	serine/threonine-protein_kinase HSL1, negative regulator of Swe1 kinase	459	1.77691e-10
K18597	echinoderm microtubule-associated protein-like 5	124	0.552049
K10401	kinesin family member 18/19	52	0.248472
K18596	echinoderm microtubule-associated protein-like 3	61	0.338077
K12751	myosin light chain 6	53	0.0761375
K18643	katanin p80 WD40 repeat-containing subunit B1	195	0.0256738
K10406	kinesin family member C2/C3	184	0.0029426
K19760	dynein assembly factor with WDR repeat domains 1	197	0.0445739
K08798	MAP/microtubule affinity-regulating kinase	618	0.000277951
K19870	sperm-associated antigen 1	69	0.155227
K21768	tubulin-specific chaperone E	320	0.542537
K05757	actin related protein 2/3 complex, subunit 1A/1B	85	0.379463
K16547	protein NEDD1	181	0.0265671
K18595	echinoderm microtubule-associated protein-like 1/2	168	0.102229
K13882	coronin-1A	109	0.85073
#
K06272	integrin-linked kinase	716	0.00510766
K02105	catenin beta 1	54	0.0622834
K04513	Ras homolog gene family, member A	85	0.0555887
K04392	Ras-related C3 botulinum toxin substrate 1	81	0.00935203
K04393	cell division control protein 42	74	0.0180583
K13730	internalin A	332	0.00391298
K05757	actin related protein 2/3 complex, subunit 1A/1B	85	0.379463
K05704	tyrosine-protein_kinase Src	713	0.166502
K07863	Ras homolog gene family, member G	72	0.0428651
#
K20561	costunolide synthase	266	0.000303998
K15814	beta-amyrin 24-hydroxylase	259	0.00144475
K15800	germacrene A oxidase	257	0.0013713
K15472	premnaspirodiene oxygenase	268	0.000323973
K15805	5-epiaristolochene 1,3-dihydroxylase	263	0.000808504
K12645	epi-isozizaene 5-monooxygenase/beta-farnesene synthase	257	0.00476106
K15891	NAD+-dependent farnesol dehydrogenase	84	0.177708
#
K11231	osomolarity two-component system, sensor histidine kinase SLN1	65	2.14901e-06
K13587	two-component system, cell cycle sensor histidine kinase and response regulator CckA	78	1.14685e-08
K14983	two-component system, OmpR family, response regulator CiaR	57	3.83498e-05
K07661	two-component system, OmpR family, response regulator RstA	55	2.19585e-05
K13589	two-component system, cell cycle response regulator CpdR	61	4.98437e-06
K07774	two-component system, OmpR family, response regulator TctD	58	1.76692e-05
K07773	two-component system, OmpR family, aerobic respiration control protein ArcA	58	1.76692e-05
K07771	two-component system, OmpR family, response regulator BasR	54	0.00012076
K10682	two-component system, OmpR family, response regulator SaeR	54	0.00012076
K11618	two-component system, NarL family, response regulator LiaR	55	8.24667e-05
K07667	two-component system, OmpR family, KDP operon response regulator KdpE	59	1.16047e-05
K07772	two-component system, OmpR family, torCAD operon response regulator TorR	53	0.000176534
K07672	two-component system, OmpR family, response regulator TrcR	60	7.60939e-06
K10912	two-component system, repressor protein LuxO	58	3.07426e-05
K13041	two-component system, LuxR family, response regulator TtrR	55	0.000142227
K13490	two-component system, chemotaxis family, sensor histidine kinase and response regulator WspE	54	0.00012076
K10126	two-component system, NtrC family, C4-dicarboxylate transport response regulator DctD	65	0.00132146
K19079	cationic antimicrobial peptide transport system ATP-binding protein	119	1
K02488	two-component system, cell cycle response regulator	59	1.16047e-05
K07677	two-component system, NarL family, capsular synthesis sensor histidine kinase RcsC	79	7.25523e-09
K07776	two-component system, OmpR family, response regulator RegX3	63	2.13686e-06
K03413	two-component system, chemotaxis family, chemotaxis protein CheY	62	6.1178e-06
K07666	two-component system, OmpR family, response regulator QseB	61	4.98437e-06
K07669	two-component system, OmpR family, response regulator MprA	61	9.16452e-06
K19622	two-component system, response regulator PhcR	61	2.00647e-05
K02490	two-component system, response regulator, stage 0 sporulation protein F	63	4.08619e-06
K11230	mitogen-activated protein_kinase kinase kinase	509	3.87522e-10
K11526	two-component system, chemotaxis family, sensor histidine kinase and response regulator PixL	55	8.24667e-05
K07647	two-component system, OmpR family, sensor histidine kinase TorS	85	3.2525e-08
K19690	osomolarity two-component system, sensor histidine kinase CHK1	164	0.436456
K11384	two-component system, NtrC family, response regulator AlgB	56	0.000499359
K18941	two-component system, OmpR family, response regulator ArlR	61	9.16452e-06
K11443	two-component system, cell cycle response regulator DivK	59	1.16047e-05
K20977	two-component system, HptB-dependent secretion and biofilm response regulator	60	7.60939e-06
K10715	two-component system, sensor histidine kinase RpfC	86	1.10995e-08
K02658	twitching motility two-component system response regulator PilH	58	1.76692e-05
K18987	two-component system, OmpR family, response regulator Irr	58	3.07426e-05
K07662	two-component system, OmpR family, response regulator CpxR	65	1.15818e-06
K11521	two-component system, OmpR family, manganese sensing response regulator	55	8.24667e-05
K02489	two-component system, glycerol uptake and utilization sensor kinase	53	0.000293818
K07659	two-component system, OmpR family, phosphate regulon response regulator OmpR	62	3.26339e-06
K07775	two-component system, OmpR family, response regulator ResD	60	7.60939e-06
K15859	osomolarity two-component system, response regulator SKN7	61	0.00529214
K07714	two-component system, NtrC family, response regulator AtoC	58	0.000175286
K07684	two-component system, NarL family, nitrate/nitrite response regulator NarL	56	5.62531e-05
K11329	two-component system, OmpR family, response regulator RpaB	63	4.08619e-06
K07671	two-component system, OmpR family, response regulator PrrA	61	4.98437e-06
K11624	two-component system, NarL family, response regulator YdfI	56	5.62531e-05
K07657	two-component system, OmpR family, phosphate regulon response regulator PhoB	63	2.13686e-06
K03367	D-alanine--poly(phosphoribitol) ligase subunit 1	54	0.150662
K07696	two-component system, NarL family, response regulator NreC	52	0.000257485
K20973	two-component system, sensor histidine kinase SagS	81	2.92576e-09
K13599	two-component system, NtrC family, nitrogen regulation response regulator NtrX	62	0.0111536
K07770	two-component system, OmpR family, response regulator CssR	57	4.5903e-05
K13584	two-component system, cell cycle response regulator CtrA	56	5.62531e-05
K01547	potassium-transporting ATPase ATP-binding subunit	54	0.405606
K20975	two-component system, sensor histidine kinase	76	2.87967e-08
K11603	manganese transport system ATP-binding protein	126	0.72581
K07648	two-component system, OmpR family, aerobic respiration control sensor histidine kinase ArcB	94	2.08027e-09
K07720	two-component system, response regulator YesN	57	3.83498e-05
K11523	two-component system, chemotaxis family, response regulator PixH	58	1.76692e-05
K02657	twitching motility two-component system response regulator PilG	56	5.62531e-05
K01051	pectinesterase	57	0.137809
K11635	putative ABC transport system ATP-binding protein	120	0.906183
K10697	two-component system, OmpR family, response regulator RpaA	57	3.83498e-05
K12292	ATP-binding cassette, subfamily C, bacterial, competence factor transporting protein	109	0.468133
K19692	osomolarity two-component system, sensor histidine kinase TcsA	79	1.52065e-08
K08083	two-component system, LytTR family, response regulator AlgR	53	4.89527e-05
K13924	two-component system, chemotaxis family, CheB/CheR fusion protein	70	3.00005e-08
K03412	two-component system, chemotaxis family, protein-glutamate methylesterase/glutaminase	59	1.16047e-05
K10916	two-component system, CAI-1 autoinducer sensor kinase/phosphatase CqsS	68	7.7646e-07
K10909	two-component system, autoinducer 2 sensor kinase/phosphatase LuxQ	79	7.25523e-09
K15850	two-component system, autoinducer 1 sensor kinase/phosphatase LuxN	61	4.98437e-06
K07670	two-component system, OmpR family, response regulator MtrA	62	3.26339e-06
K14987	two-component system, LuxR family, response regulator FixJ	63	4.08619e-06
K14978	two-component system, LuxR family, secretion system sensor histidine kinase SsrA	69	9.27629e-07
K07660	two-component system, OmpR family, response regulator PhoP	60	1.37288e-05
K06596	chemosensory pili system protein ChpA (sensor histidine kinase/response regulator)	52	0.000257485
K09697	sodium transport system ATP-binding protein	127	0.63897
K07668	two-component system, OmpR family, response regulator VicR	62	3.26339e-06
K20974	two-component system, sensor histidine kinase	81	3.17648e-08
K14981	two-component system, OmpR family, response regulator ChvI	62	6.1178e-06
K07663	two-component system, OmpR family, catabolic regulation response regulator CreB	52	7.30257e-05
#
K06839	slit 2	280	0.907024
K06850	slit 3	229	0.6115
K06838	slit 1	264	0.751098
#
K04249	thyrotropin receptor	64	0.0740576
K07376	cGMP-dependent protein_kinase 1	528	3.34712e-10
K04345	A kinase	689	0.0190584
K04456	RAC serine/threonine-protein_kinase	549	8.11137e-09
K19477	cGMP-dependent protein_kinase 2	560	1.1505e-07
K01054	acylglycerol lipase	102	0.283088
#
K06619	abelson tyrosine-protein_kinase 1	660	0.00698957
K04392	Ras-related C3 botulinum toxin substrate 1	81	0.00935203
K05703	tyrosine-protein_kinase Fyn	680	0.0234675
K07860	Ras-related C3 botulinum toxin substrate 2	74	0.0180583
K17751	myosin heavy chain 6/7	346	1.19014e-19
K07861	Ras-related C3 botulinum toxin substrate 3	68	0.0705117
K08887	abelson tyrosine-protein_kinase 2	524	8.3432e-10
#
K13264	isoflavone 7-O-glucoside-6-O-malonyltransferase	81	0.00716822
K13260	isoflavone/4-methoxyisoflavone 2-hydroxylase	272	0.000145793
K13263	isoflavone 7-O-glucosyltransferase	88	4.71416e-05
K13257	2-hydroxyisoflavanone synthase	252	0.00432725
K13261	3,9-dihydroxypterocarpan 6a-monooxygenase	248	0.00612336
K23179	flavone synthase II	279	3.79426e-05
K13077	flavone synthase I	146	4.96078e-05
K23180	flavone synthase II	255	0.00182773
K22932	isoflavone 3-hydroxylase	264	0.000415059
#
K22997	cyclooctat-9-en-7-ol 5-monooxygenase	235	0.0316208
K22998	cyclooctatin synthase	234	0.0394422
#
K19662	classical protein_kinase C beta type	561	9.1081e-08
K04538	guanine nucleotide-binding protein subunit beta-4	153	0.277966
K08291	G protein-coupled receptor kinase	511	3.55009e-10
K02677	classical protein_kinase C alpha type	484	2.43497e-12
K04345	A kinase	689	0.0190584
K04539	guanine nucleotide-binding protein subunit beta-5	153	0.137513
K19663	classical protein_kinase C gamma type	521	4.23273e-11
K04537	guanine nucleotide-binding protein G(I)/G(S)/G(T) subunit beta-2	150	0.271901
K07825	guanine nucleotide-binding protein G(I)/G(S)/G(T) subunit beta-3	146	0.218763
K04536	guanine nucleotide-binding protein G(I)/G(S)/G(T) subunit beta-1	189	0.0583902
#
K00434	L-ascorbate peroxidase	76	0.0501972
K00310	pyrimidodiazepine synthase	58	0.200531
#
K04366	RAF proto-oncogene serine/threonine-protein_kinase	639	0.000373865
K02183	calmodulin	118	0.000212922
K06068	novel protein_kinase C delta type	588	6.15818e-06
K07828	GTPase NRas	79	0.00247936
K04345	A kinase	689	0.0190584
K01379	cathepsin D	52	0.0249601
K09571	FK506-binding protein 4/5	64	0.193863
K05704	tyrosine-protein_kinase Src	713	0.166502
K04456	RAC serine/threonine-protein_kinase	549	8.11137e-09
K02833	GTPase HRas	76	0.00514396
#
K00034	glucose 1-dehydrogenase	120	0.00018795
K19243	NAD+ dependent glucose-6-phosphate dehydrogenase	67	0.240696
#
K04366	RAF proto-oncogene serine/threonine-protein_kinase	639	0.000373865
K07834	Ras-related protein Ral-A	83	0.0139373
K11217	Janus kinase 1	695	0.0419434
K02091	cyclin-dependent kinase 6	568	6.83259e-07
K04393	cell division control protein 42	74	0.0180583
K04388	TGF-beta receptor type-2	379	3.22932e-18
K04392	Ras-related C3 botulinum toxin substrate 1	81	0.00935203
K04365	B-Raf proto-oncogene serine/threonine-protein_kinase	689	0.041118
K07835	Ras-related protein Ral-B	78	0.0279868
K07860	Ras-related C3 botulinum toxin substrate 2	74	0.0180583
K04440	mitogen-activated protein_kinase 8/9/10 (c-Jun N-terminal kinase)	479	2.7692e-12
K10140	DNA damage-binding protein 2	104	0.698852
K07861	Ras-related C3 botulinum toxin substrate 3	68	0.0705117
K02089	cyclin-dependent kinase 4	581	1.3994e-06
K04688	ribosomal protein S6 kinase beta	609	2.70008e-05
K04456	RAC serine/threonine-protein_kinase	549	8.11137e-09
K02580	nuclear factor NF-kappa-B p105 subunit	126	0.0239856
#
K04366	RAF proto-oncogene serine/threonine-protein_kinase	639	0.000373865
K07834	Ras-related protein Ral-A	83	0.0139373
K03083	glycogen synthase kinase 3 beta	578	3.74821e-06
K02105	catenin beta 1	54	0.0622834
K04513	Ras homolog gene family, member A	85	0.0555887
K04392	Ras-related C3 botulinum toxin substrate 1	81	0.00935203
K04365	B-Raf proto-oncogene serine/threonine-protein_kinase	689	0.041118
K07828	GTPase NRas	79	0.00247936
K07835	Ras-related protein Ral-B	78	0.0279868
K04388	TGF-beta receptor type-2	379	3.22932e-18
K07860	Ras-related C3 botulinum toxin substrate 2	74	0.0180583
K04440	mitogen-activated protein_kinase 8/9/10 (c-Jun N-terminal kinase)	479	2.7692e-12
K10140	DNA damage-binding protein 2	104	0.698852
K07861	Ras-related C3 botulinum toxin substrate 3	68	0.0705117
K04688	ribosomal protein S6 kinase beta	609	2.70008e-05
K04456	RAC serine/threonine-protein_kinase	549	8.11137e-09
K02833	GTPase HRas	76	0.00514396
#
K03654	ATP-dependent DNA helicase RecQ	91	0.0197829
K17642	ATP-dependent RNA helicase DDX3Y	76	0.00266873
K24086	translation initiation factor 4H	93	0.489598
K24978	APOBEC1 complementation factor	89	0.780482
K04345	A kinase	689	0.0190584
K14319	Ran GTPase-activating protein 1	73	7.23895e-09
K02202	cyclin-dependent kinase 7	667	0.00548253
K13158	heterogeneous nuclear ribonucleoprotein A2/B1	163	0.0056105
K14398	cleavage and polyadenylation specificity factor subunit 6/7	75	0.645532
K12616	enhancer of mRNA-decapping protein 4	61	0.572651
K03258	translation initiation factor 4B	143	0.0484809
K11927	ATP-dependent RNA helicase RhlE	96	0.0028105
K13133	gem associated protein 5	194	0.022153
K13126	polyadenylate-binding protein	241	1.70454e-06
K14753	guanine nucleotide-binding protein subunit beta-2-like 1 protein	159	0.0721691
K14406	cleavage stimulation factor subunit 1	151	0.326318
K07936	GTP-binding nuclear protein Ran	94	0.0277871
K12880	THO complex subunit 3	209	0.0189427
K14320	aladin	76	0.611142
K18692	ATP-dependent RNA helicase CshB	94	0.00536827
K14299	nucleoporin SEH1	105	0.394235
K03257	translation initiation factor 4A	85	0.0154583
K13175	THO complex subunit 6	167	0.080523
K14305	nuclear pore complex protein Nup43	133	0.452672
K13208	ELAV like protein 2/3/4	189	0.000145341
K18647	acidic leucine-rich nuclear phosphoprotein 32 family member B	94	0.27626
K10840	centrin-2	97	0.00160418
K24983	Ras GTPase-activating protein-binding protein 2	204	0.00123184
K15542	polyadenylation factor subunit 2	173	0.0868461
K10683	BRCA1-associated RING domain protein 1	391	1.49373e-11
K14411	RNA-binding protein Musashi	191	0.000324984
K14325	RNA-binding protein with serine-rich domain 1	181	0.0005013
K18646	acidic leucine-rich nuclear phosphoprotein 32 family member A/C/D	112	0.438822
K14004	protein transport protein SEC13	137	0.129346
K12608	CCR4-NOT complex subunit CAF16	121	0.9531
K03732	ATP-dependent RNA helicase RhlB	90	0.0301119
K18709	speckle targeted PIP5K1A-regulated poly(A) polymerase	146	0.240979
K12601	superkiller protein 8	140	0.255058
K03102	squid	178	0.00425788
K02177	bruno	133	0.0724927
K16195	eukaryotic translation initiation factor 2-alpha kinase 2	599	2.12212e-05
K12741	heterogeneous nuclear ribonucleoprotein A1/A3	212	0.00017452
K14302	nuclear pore complex protein Nup37	149	0.165053
K18747	protein sex-lethal	165	0.00270283
K13190	RNA-binding protein 15	134	0.323461
K04373	ribosomal protein S6 kinase alpha-1/2/3/6	616	5.41025e-05
K17265	Ras GTPase-activating protein-binding protein 1	56	1
#
K07438	calcidiol 1-monooxygenase (25-hydroxyvitamin D3 1alpha-hydroxylase)	232	0.066659
K23558	plant 3beta-hydroxysteroid-4alpha-carboxylate 3-dehydrogenase	58	0.863023
K07436	vitamin D3 24-hydroxylase	229	0.0719323
K05917	sterol 14alpha-demethylase	289	1.60593e-05
K09832	sterol 22-desaturase	227	0.166426
K07419	vitamin D 25-hydroxylase	242	0.0144898
#
K07677	two-component system, NarL family, capsular synthesis sensor histidine kinase RcsC	79	7.25523e-09
K07659	two-component system, OmpR family, phosphate regulon response regulator OmpR	62	3.26339e-06
K07773	two-component system, OmpR family, aerobic respiration control protein ArcA	58	1.76692e-05
K07648	two-component system, OmpR family, aerobic respiration control sensor histidine kinase ArcB	94	2.08027e-09
#
K04366	RAF proto-oncogene serine/threonine-protein_kinase	639	0.000373865
K06068	novel protein_kinase C delta type	588	6.15818e-06
K03083	glycogen synthase kinase 3 beta	578	3.74821e-06
K04393	cell division control protein 42	74	0.0180583
K04513	Ras homolog gene family, member A	85	0.0555887
K04365	B-Raf proto-oncogene serine/threonine-protein_kinase	689	0.041118
K08846	receptor-interacting serine/threonine-protein_kinase 2	684	0.0427652
K04440	mitogen-activated protein_kinase 8/9/10 (c-Jun N-terminal kinase)	479	2.7692e-12
K04733	interleukin-1 receptor-associated kinase 4	791	0.386883
K04443	mitogen-activated protein_kinase-activated protein_kinase 2	412	3.86932e-09
K02581	NF-kappa-B inhibitor beta	78	0.357482
K04515	calcium/calmodulin-dependent protein_kinase (CaM kinase) II	543	4.04782e-08
K06619	abelson tyrosine-protein_kinase 1	660	0.00698957
K06276	3-phosphoinositide dependent protein_kinase-1	620	0.000135412
K05872	NF-kappa-B inhibitor epsilon	92	0.0209144
K04730	interleukin-1 receptor-associated kinase 1	800	0.224482
K07828	GTPase NRas	79	0.00247936
K04734	NF-kappa-B inhibitor alpha	107	0.0102519
K07836	Ras-related protein Rap-1B	82	0.00179573
K04441	p38 MAP kinase	518	6.95072e-10
K05869	calcium/calmodulin-dependent protein_kinase IV	560	4.04426e-07
K04456	RAC serine/threonine-protein_kinase	549	8.11137e-09
K02580	nuclear factor NF-kappa-B p105 subunit	126	0.0239856
K02183	calmodulin	118	0.000212922
K04353	Ras-related protein Rap-1A	88	0.010684
K04464	mitogen-activated protein_kinase 7	384	1.13263e-07
K04732	interleukin-1 receptor-associated kinase 3	606	0.0119656
K08888	megakaryocyte-associated tyrosine kinase	551	9.42084e-08
K03175	TNF receptor-associated factor 6	114	0.068766
K04392	Ras-related C3 botulinum toxin substrate 1	81	0.00935203
K04731	interleukin-1 receptor-associated kinase 2	567	7.9166e-05
K04373	ribosomal protein S6 kinase alpha-1/2/3/6	616	5.41025e-05
K02833	GTPase HRas	76	0.00514396
#
K14515	EIN3-binding F-box protein	87	0.0045651
K14498	serine/threonine-protein_kinase SRK2	506	2.5914e-10
K14508	regulatory protein NPR1	76	0.821055
K12126	phytochrome-interacting factor 3	65	0.0512822
K14510	serine/threonine-protein_kinase CTR1	625	0.00119085
K13302	serum/glucocorticoid-regulated kinase 1	600	1.57102e-05
K14491	two-component response regulator ARR-B family	86	0.000941707
K14485	transport inhibitor response 1	61	0.00734067
K13415	protein brassinosteroid insensitive 1	975	2.03719e-05
K14516	ethylene-responsive transcription factor 1	66	0.813329
K14494	DELLA protein	57	1.15756e-05
K13416	brassinosteroid insensitive 1-associated receptor kinase 1	994	1.42664e-07
K16189	phytochrome-interacting factor 4	72	0.0428651
K14497	protein phosphatase 2C	76	0.00139001
K14500	BR-signaling kinase	506	0.000490289
K13413	mitogen-activated protein_kinase kinase 4/5	621	0.000261639
K14489	arabidopsis histidine kinase 2/3/4 (cytokinin receptor)	54	3.7423e-06
K13422	transcription factor MYC2	80	0.656202
K14517	ethylene-responsive transcription factor 2	66	0.813329
K14502	protein brassinosteroid insensitive 2	527	1.41607e-09
K14507	AP2-domain DNA-binding protein ORCA2/3	63	0.632706
K14512	mitogen-activated protein_kinase 6	540	6.37674e-09
#
K12757	myosin regulatory light chain 12	66	0.145976
K19662	classical protein_kinase C beta type	561	9.1081e-08
K04353	Ras-related protein Rap-1A	88	0.010684
K04393	cell division control protein 42	74	0.0180583
K04513	Ras homolog gene family, member A	85	0.0555887
K04392	Ras-related C3 botulinum toxin substrate 1	81	0.00935203
K12755	myosin regulatory light chain 9	62	0.0439346
K02105	catenin beta 1	54	0.0622834
K02677	classical protein_kinase C alpha type	484	2.43497e-12
K07836	Ras-related protein Rap-1B	82	0.00179573
K07860	Ras-related C3 botulinum toxin substrate 2	74	0.0180583
K05699	actinin alpha 1/4	56	0.162993
K19663	classical protein_kinase C gamma type	521	4.23273e-11
K07363	IL2-inducible T-cell kinase	615	0.000116255
K17388	Rho-associated protein_kinase 2	451	1.61578e-15
K04441	p38 MAP kinase	518	6.95072e-10
K04514	Rho-associated protein_kinase 1	367	1.404e-14
#
K05853	P-type Ca2+ transporter type 2A	55	0.409013
K19662	classical protein_kinase C beta type	561	9.1081e-08
K03083	glycogen synthase kinase 3 beta	578	3.74821e-06
K06068	novel protein_kinase C delta type	588	6.15818e-06
K04441	p38 MAP kinase	518	6.95072e-10
K04388	TGF-beta receptor type-2	379	3.22932e-18
K04392	Ras-related C3 botulinum toxin substrate 1	81	0.00935203
K02677	classical protein_kinase C alpha type	484	2.43497e-12
K07860	Ras-related C3 botulinum toxin substrate 2	74	0.0180583
K04440	mitogen-activated protein_kinase 8/9/10 (c-Jun N-terminal kinase)	479	2.7692e-12
K01379	cathepsin D	52	0.0249601
K19663	classical protein_kinase C gamma type	521	4.23273e-11
K04515	calcium/calmodulin-dependent protein_kinase (CaM kinase) II	543	4.04782e-08
K04456	RAC serine/threonine-protein_kinase	549	8.11137e-09
K02580	nuclear factor NF-kappa-B p105 subunit	126	0.0239856
K18952	atypical protein_kinase C zeta type	540	1.78547e-09
#
K04515	calcium/calmodulin-dependent protein_kinase (CaM kinase) II	543	4.04782e-08
K07972	guanine nucleotide-binding protein subunit beta, other	172	0.0520923
K02183	calmodulin	118	0.000212922
K02677	classical protein_kinase C alpha type	484	2.43497e-12
#
K04366	RAF proto-oncogene serine/threonine-protein_kinase	639	0.000373865
K07825	guanine nucleotide-binding protein G(I)/G(S)/G(T) subunit beta-3	146	0.218763
K04441	p38 MAP kinase	518	6.95072e-10
K04388	TGF-beta receptor type-2	379	3.22932e-18
K04538	guanine nucleotide-binding protein subunit beta-4	153	0.277966
K07828	GTPase NRas	79	0.00247936
K04734	NF-kappa-B inhibitor alpha	107	0.0102519
K02677	classical protein_kinase C alpha type	484	2.43497e-12
K04440	mitogen-activated protein_kinase 8/9/10 (c-Jun N-terminal kinase)	479	2.7692e-12
K04345	A kinase	689	0.0190584
K04539	guanine nucleotide-binding protein subunit beta-5	153	0.137513
K04537	guanine nucleotide-binding protein G(I)/G(S)/G(T) subunit beta-2	150	0.271901
K05704	tyrosine-protein_kinase Src	713	0.166502
K04456	RAC serine/threonine-protein_kinase	549	8.11137e-09
K02833	GTPase HRas	76	0.00514396
K04536	guanine nucleotide-binding protein G(I)/G(S)/G(T) subunit beta-1	189	0.0583902
K02580	nuclear factor NF-kappa-B p105 subunit	126	0.0239856
K18952	atypical protein_kinase C zeta type	540	1.78547e-09
#
K07903	Ras-related protein Rab-10	99	0.0025628
K06276	3-phosphoinositide dependent protein_kinase-1	620	0.000135412
K04456	RAC serine/threonine-protein_kinase	549	8.11137e-09
K07881	Ras-related protein Rab-14	103	0.00186727
K07877	Ras-related protein Rab-2A	95	0.00333037
K21357	serine/threonine-protein_kinase ULK1	632	0.00136832
K07204	regulatory associated protein of mTOR	149	0.957704
K17532	STE20-related kinase adapter protein beta	263	3.24504e-19
K07359	calcium/calmodulin-dependent protein_kinase kinase 2	623	9.56717e-05
K07208	Ras homolog enriched in brain	81	0.0253124
K04688	ribosomal protein S6 kinase beta	609	2.70008e-05
K07905	Ras-related protein Rab-11B	103	0.00186727
#
K19662	classical protein_kinase C beta type	561	9.1081e-08
K04538	guanine nucleotide-binding protein subunit beta-4	153	0.277966
K02677	classical protein_kinase C alpha type	484	2.43497e-12
K04345	A kinase	689	0.0190584
K04539	guanine nucleotide-binding protein subunit beta-5	153	0.137513
K19663	classical protein_kinase C gamma type	521	4.23273e-11
K04537	guanine nucleotide-binding protein G(I)/G(S)/G(T) subunit beta-2	150	0.271901
K15009	SH3 and multiple ankyrin repeat domains protein	57	0.236512
K07825	guanine nucleotide-binding protein G(I)/G(S)/G(T) subunit beta-3	146	0.218763
K04536	guanine nucleotide-binding protein G(I)/G(S)/G(T) subunit beta-1	189	0.0583902
#
K13612	polyketide synthase PksL	65	0.873443
K10780	enoyl-[acyl-carrier protein] reductase III	100	0.00747718
K00208	enoyl-[acyl-carrier protein] reductase I	61	0.608948
K11628	mycocerosic acid synthase	60	0.121215
K00142	acyl-CoA synthetase	61	0.215231
K12442	phthiocerol/phenolphthiocerol synthesis type-I polyketide synthase C	85	0.00802667
K12421	fatty acid CoA ligase FadD9	54	0.302738
K23618	acyl-activating enzyme 11/12	56	0.0879061
K13614	polyketide synthase PksN	56	0.864014
K12441	phthiocerol/phenolphthiocerol synthesis type-I polyketide synthase B	53	0.184501
K11610	beta-ketoacyl ACP reductase	85	0.134212
K01896	medium-chain acyl-CoA synthetase	54	0.150662
K12507	acyl-CoA synthetase	54	0.150662
K00666	fatty-acyl-CoA synthase	58	0.0595778
K13611	polyketide synthase PksJ	78	0.941749
K12429	fatty acid CoA ligase FadD36	53	0.178033
K23617	medium-chain acyl-CoA ligase, mitochondrial	54	0.150662
K12433	polyketide synthase 5	58	0.0999713
K13510	lysophosphatidylcholine acyltransferase/lyso-PAF acetyltransferase	76	0.178084
K12431	phthioceranic/hydroxyphthioceranic acid synthase	70	0.112901
K07753	peroxisomal trans-2-enoyl-CoA reductase	77	0.443237
K12430	4-hydroxyphenylalkanoate synthase	59	0.0881276
K12424	4-hydroxybenzoate adenylyltransferase	55	0.106001
#
K01709	CDP-glucose 4,6-dehydratase	59	0.206289
K12453	CDP-paratose synthetase	71	0.938179
K22252	GDP-6-deoxy-D-talose 4-dehydrogenase	73	0.340757
K15856	GDP-4-dehydro-6-deoxy-D-mannose reductase	102	0.351304
K10046	GDP-D-mannose 3, 5-epimerase	64	0.136184
K12454	CDP-paratose 2-epimerase	63	0.497692
K02473	UDP-N-acetylglucosamine/UDP-N-acetylgalactosamine 4-epimerase	72	0.0160995
#
K04366	RAF proto-oncogene serine/threonine-protein_kinase	639	0.000373865
K04409	p21-activated kinase 1	525	4.24481e-09
K19662	classical protein_kinase C beta type	561	9.1081e-08
K03083	glycogen synthase kinase 3 beta	578	3.74821e-06
K04365	B-Raf proto-oncogene serine/threonine-protein_kinase	689	0.041118
K04440	mitogen-activated protein_kinase 8/9/10 (c-Jun N-terminal kinase)	479	2.7692e-12
K19663	classical protein_kinase C gamma type	521	4.23273e-11
K04410	p21-activated kinase 2	645	0.00225007
K05704	tyrosine-protein_kinase Src	713	0.166502
K04515	calcium/calmodulin-dependent protein_kinase (CaM kinase) II	543	4.04782e-08
K08887	abelson tyrosine-protein_kinase 2	524	8.3432e-10
K06619	abelson tyrosine-protein_kinase 1	660	0.00698957
K07828	GTPase NRas	79	0.00247936
K02677	classical protein_kinase C alpha type	484	2.43497e-12
K05734	p21-activated kinase 4	509	9.75386e-11
K04456	RAC serine/threonine-protein_kinase	549	8.11137e-09
K05735	p21-activated kinase 6	464	2.45663e-12
K04688	ribosomal protein S6 kinase beta	609	2.70008e-05
K02833	GTPase HRas	76	0.00514396
#
K05641	ATP-binding cassette, subfamily A (ABC1), member 1	112	0.672846
K00489	cholesterol 7alpha-monooxygenase	219	0.131494
K05684	ATP-binding cassette, subfamily G (WHITE), member 8 (sterolin 2)	138	0.165037
K00488	cholestanetriol 26-monooxygenase	245	0.0133121
K05683	ATP-binding cassette, subfamily G (WHITE), member 5 (sterolin 1)	142	0.121755
K05664	ATP-binding cassette, subfamily B (MDR/TAP), member 11	123	0.767121
#
K04748	nitric oxide reductase NorQ protein	68	0.757058
K13955	zinc-binding alcohol dehydrogenase/oxidoreductase	63	0.497692
#
K04409	p21-activated kinase 1	525	4.24481e-09
K04393	cell division control protein 42	74	0.0180583
K04392	Ras-related C3 botulinum toxin substrate 1	81	0.00935203
K05728	c-src tyrosine kinase	681	0.0221639
K04734	NF-kappa-B inhibitor alpha	107	0.0102519
K04440	mitogen-activated protein_kinase 8/9/10 (c-Jun N-terminal kinase)	479	2.7692e-12
K05854	tyrosine-protein_kinase Lyn	570	9.75795e-08
K05704	tyrosine-protein_kinase Src	713	0.166502
K04441	p38 MAP kinase	518	6.95072e-10
K02580	nuclear factor NF-kappa-B p105 subunit	126	0.0239856
#
K16175	protein scribble	395	0.00091991
K04440	mitogen-activated protein_kinase 8/9/10 (c-Jun N-terminal kinase)	479	2.7692e-12
K08960	casein kinase 1, epsilon	310	6.79779e-17
K06069	atypical protein_kinase C iota type	466	1.3376e-07
#
K19891	glucan endo-1,3-beta-glucosidase 1/2/3	64	0.0482983
K19893	glucan endo-1,3-beta-glucosidase 5/6	63	0.0585953
K16150	glycogen synthase	52	0.0330835
K19892	glucan endo-1,3-beta-glucosidase 4	64	0.0482983
#
K04366	RAF proto-oncogene serine/threonine-protein_kinase	639	0.000373865
K06276	3-phosphoinositide dependent protein_kinase-1	620	0.000135412
K02183	calmodulin	118	0.000212922
K03083	glycogen synthase kinase 3 beta	578	3.74821e-06
K06069	atypical protein_kinase C iota type	466	1.3376e-07
K04365	B-Raf proto-oncogene serine/threonine-protein_kinase	689	0.041118
K07828	GTPase NRas	79	0.00247936
K07204	regulatory associated protein of mTOR	149	0.957704
K04440	mitogen-activated protein_kinase 8/9/10 (c-Jun N-terminal kinase)	479	2.7692e-12
K04345	A kinase	689	0.0190584
K00871	phosphorylase kinase gamma subunit	579	5.87444e-07
K07208	Ras homolog enriched in brain	81	0.0253124
K04688	ribosomal protein S6 kinase beta	609	2.70008e-05
K04456	RAC serine/threonine-protein_kinase	549	8.11137e-09
K02833	GTPase HRas	76	0.00514396
K18952	atypical protein_kinase C zeta type	540	1.78547e-09
#
K04366	RAF proto-oncogene serine/threonine-protein_kinase	639	0.000373865
K08803	death-associated protein_kinase	422	1.77612e-11
K04365	B-Raf proto-oncogene serine/threonine-protein_kinase	689	0.041118
K07828	GTPase NRas	79	0.00247936
K02089	cyclin-dependent kinase 4	581	1.3994e-06
K05704	tyrosine-protein_kinase Src	713	0.166502
K02833	GTPase HRas	76	0.00514396
#
K00055	aryl-alcohol dehydrogenase	57	0.93103
K10620	2,3-dihydroxy-2,3-dihydro-p-cumate dehydrogenase	93	0.0330713
K10617	p-cumic alcohol dehydrogenase	68	0.571515
K05784	benzoate/toluate 1,2-dioxygenase reductase component	58	1
K05783	dihydroxycyclohexadiene carboxylate dehydrogenase	84	0.111406
#
K05642	ATP-binding cassette, subfamily A (ABC1), member 2	103	0.270126
K01379	cathepsin D	52	0.0249601
K24738	WD repeat-containing protein 7	138	0.331259
K04392	Ras-related C3 botulinum toxin substrate 1	81	0.00935203
#
K11539	carbonyl reductase 4/3-oxoacyl-[acyl-carrier protein] reductase beta subunit	93	0.0215052
K10780	enoyl-[acyl-carrier protein] reductase III	100	0.00747718
K00208	enoyl-[acyl-carrier protein] reductase I	61	0.608948
K13370	17beta-estradiol 17-dehydrogenase/3alpha(17beta)-hydroxysteroid dehydrogenase (NAD+)/3-oxoacyl-[acyl-carrier protein] reductase alpha subunit	104	0.00265862
K18660	malonyl-CoA/methylmalonyl-CoA synthetase	54	0.150662
#
K04366	RAF proto-oncogene serine/threonine-protein_kinase	639	0.000373865
K06276	3-phosphoinositide dependent protein_kinase-1	620	0.000135412
K06272	integrin-linked kinase	716	0.00510766
K03083	glycogen synthase kinase 3 beta	578	3.74821e-06
K02105	catenin beta 1	54	0.0622834
K04365	B-Raf proto-oncogene serine/threonine-protein_kinase	689	0.041118
K07828	GTPase NRas	79	0.00247936
K10140	DNA damage-binding protein 2	104	0.698852
K04456	RAC serine/threonine-protein_kinase	549	8.11137e-09
K02833	GTPase HRas	76	0.00514396
#
K04345	A kinase	689	0.0190584
K02090	cyclin-dependent kinase 5	569	3.34811e-07
K02580	nuclear factor NF-kappa-B p105 subunit	126	0.0239856
#
K22215	galactose dehydrogenase	97	0.0205058
K21620	galactitol 2-dehydrogenase	108	0.00108889
#
K04366	RAF proto-oncogene serine/threonine-protein_kinase	639	0.000373865
K06276	3-phosphoinositide dependent protein_kinase-1	620	0.000135412
K04441	p38 MAP kinase	518	6.95072e-10
K05855	spleen tyrosine kinase	592	1.73056e-05
K04392	Ras-related C3 botulinum toxin substrate 1	81	0.00935203
K07828	GTPase NRas	79	0.00247936
K02677	classical protein_kinase C alpha type	484	2.43497e-12
K05703	tyrosine-protein_kinase Fyn	680	0.0234675
K04440	mitogen-activated protein_kinase 8/9/10 (c-Jun N-terminal kinase)	479	2.7692e-12
K07860	Ras-related C3 botulinum toxin substrate 2	74	0.0180583
K07861	Ras-related C3 botulinum toxin substrate 3	68	0.0705117
K07370	Bruton agammaglobulinemia tyrosine kinase	534	2.83882e-08
K04456	RAC serine/threonine-protein_kinase	549	8.11137e-09
K02833	GTPase HRas	76	0.00514396
K05854	tyrosine-protein_kinase Lyn	570	9.75795e-08
#
K18155	ATPase expression protein 3, mitochondrial	203	0.022577
K05688	PTEN induced putative kinase 1	311	0.0144706
K17766	mitochondrial import receptor subunit TOM34	58	0.663309
K23167	synaptic vesicle membrane protein VAT-1	57	0.93103
K20868	autophagy-related protein 16-2	125	0.225926
K17711	pentatricopeptide repeat domain-containing protein 2	59	0.206289
K17977	GTP-binding protein YPT11	73	0.0173736
K17679	ATP-dependent RNA helicase MSS116, mitochondrial	80	0.0052314
K03686	molecular chaperone DnaJ	105	0.00354861
K09503	DnaJ homolog subfamily A member 2	99	0.00912085
K17678	ATP-dependent RNA helicase MRH4, mitochondrial	70	0.0148771
K17659	pentatricopeptide repeat domain-containing protein 3	338	2.95714e-08
K17768	mitochondrial import receptor subunit TOM70	93	0.15313
K17681	ATPase family AAA domain-containing protein 3A/B	60	0.433201
K17655	mitochondrial ribonuclease P protein 3	334	2.31209e-07
K08332	vacuolar protein 8	109	8.97698e-06
K23164	reticulon-4-interacting protein 1, mitochondrial	54	0.930253
K17710	pentatricopeptide repeat domain-containing protein 1	450	3.70471e-21
K08683	3-hydroxyacyl-CoA dehydrogenase/3-hydroxy-2-methylbutyryl-CoA dehydrogenase	91	0.0556071
K17669	pentatricopeptide repeat-containing protein PET309	410	4.70334e-16
K10270	F-box and leucine-rich repeat protein 4	109	0.00273324
K22077	ganglioside-induced differentiation-associated protein 1	58	0.115935
K09504	DnaJ homolog subfamily A member 3	95	0.00433718
K08900	mitochondrial chaperone BCS1	112	0.00657607
K17885	mitochondrial carrier	53	0.458332
K15032	mTERF domain-containing protein, mitochondrial	56	0.000188649
K18158	nuclear control of ATPase protein 2	87	0.00624184
K21357	serine/threonine-protein_kinase ULK1	632	0.00136832
K17677	ATP-dependent helicase IRC3	67	0.512109
K17890	autophagy-related protein 16-1	184	0.0479761
K17964	leucine-rich PPR motif-containing protein, mitochondrial	424	2.47648e-17
K09454	GA-binding protein transcription factor, beta	75	0.308371
#
K04249	thyrotropin receptor	64	0.0740576
K04247	follicle stimulating hormone receptor	182	0.0332025
#
K10133	tumor protein p53-inducible protein 3	52	0.724864
K02091	cyclin-dependent kinase 6	568	6.83259e-07
K02206	cyclin-dependent kinase 2	688	0.0178196
K02084	apoptotic protease-activating factor	267	0.016301
K02216	serine/threonine-protein_kinase CHEK1	639	0.0010427
K10140	DNA damage-binding protein 2	104	0.698852
K06641	serine/threonine-protein_kinase CHEK2	692	0.0464191
K02089	cyclin-dependent kinase 4	581	1.3994e-06
K04506	E3 ubiquitin-protein_ligase SIAH1	59	0.542179
#
K10526	OPC-8:0 CoA ligase 1	55	0.106001
K10528	hydroperoxide lyase	84	0.00013115
K18858	(Z)-3-hexen-1-ol acetyltransferase	93	0.000456159
#
K04513	Ras homolog gene family, member A	85	0.0555887
K04345	A kinase	689	0.0190584
K05704	tyrosine-protein_kinase Src	713	0.166502
K07370	Bruton agammaglobulinemia tyrosine kinase	534	2.83882e-08
K04514	Rho-associated protein_kinase 1	367	1.404e-14
K12757	myosin regulatory light chain 12	66	0.145976
K07836	Ras-related protein Rap-1B	82	0.00179573
K04456	RAC serine/threonine-protein_kinase	549	8.11137e-09
K04441	p38 MAP kinase	518	6.95072e-10
K19477	cGMP-dependent protein_kinase 2	560	1.1505e-07
K04353	Ras-related protein Rap-1A	88	0.010684
K05703	tyrosine-protein_kinase Fyn	680	0.0234675
K05854	tyrosine-protein_kinase Lyn	570	9.75795e-08
K06069	atypical protein_kinase C iota type	466	1.3376e-07
K07376	cGMP-dependent protein_kinase 1	528	3.34712e-10
K00907	myosin-light-chain kinase	486	8.15229e-11
K17388	Rho-associated protein_kinase 2	451	1.61578e-15
K05855	spleen tyrosine kinase	592	1.73056e-05
K18952	atypical protein_kinase C zeta type	540	1.78547e-09
#
K13775	citronellol/citronellal dehydrogenase	89	0.0746223
K13774	citronellol/citronellal dehydrogenase	98	0.0110988
K12957	alcohol/geraniol dehydrogenase (NADP+)	62	0.185586
#
K12933	anthocyanidin 3-O-glucoside 2-O-glucosyltransferase	65	2.01544e-09
K23260	scopoletin glucosyltransferase	134	0.476996
K12338	anthocyanidin 3-O-glucoside 5-O-glucosyltransferase	125	0.183378
K09667	protein O-GlcNAc transferase	178	0.809226
K14595	abscisate beta-glucosyltransferase	117	0.0565207
K23521	protopanaxadiol-type ginsenoside 3-O-glucosyltransferase	92	0.000178609
K21374	7-deoxyloganetin glucosyltransferase	128	0.247091
K23452	UDP-glucosyltransferase 85A	142	0.828849
K13691	pathogen-inducible salicylic acid glucosyltransferase	143	0.871432
K13692	UDP-glucose:(indol-3-yl)acetate beta-D-glucosyltransferase	146	0.957269
K13068	sinapate 1-glucosyltransferase	115	0.0426483
K23261	cyanidin 3-O-rutinoside 5-O-glucosyltransferase	75	2.72117e-07
K12939	anthocyanin 3-O-beta-glucosyltransferase	105	0.00599674
K21370	baicalein 7-O-glucuronosyltransferase	89	6.31445e-05
K23424	protein O-mannosyl-transferase	111	0.134425
K08237	hydroquinone glucosyltransferase	137	0.586261
K23522	protopanaxadiol-type ginsenoside-3-O-glucoside 2-O-glucosyltransferase	97	0.000764806
K22845	phlorizin synthase	119	0.0827702
K11820	N-hydroxythioamide S-beta-glucosyltransferase	133	0.411818
K16150	glycogen synthase	52	0.0330835
K23525	oleanolate 3-O-glucosyltransferase	110	0.0171084
K23524	ginsenoside 6-O-glucosyltransferase	94	0.00030219
K13496	UDP-glucosyltransferase 73C	142	0.828849
K12930	anthocyanidin 3-O-glucosyltransferase	128	0.247091
K12937	cyanidin-3-O-glucoside 2-O-glucuronosyltransferase	83	7.94969e-06
K22706	(R)-mandelonitrile beta-glucosyltransferase	123	0.133763
K23523	ginsenoside F1 6-O-glucosyltransferase	93	0.000232715
K21372	chalcone 4-O-glucosyltransferase	83	7.94969e-06
K23279	gallate 1-beta-glucosyltransferase	136	0.548665
K12356	coniferyl-alcohol glucosyltransferase	124	0.165068
K08236	limonoid glucosyltransferase	109	0.0144612
K17193	anthocyanidin 3-O-glucoside 2-O-xylosyltransferase	99	0.00146311
K10757	flavonol 3-O-glucosyltransferase	109	0.0144612
K14596	zeaxanthin glucosyltransferase	64	6.62865e-10
K23520	ginsenoside 20-O-glucosyltransferase	93	0.000232715
[truncated: 4,990 more rows]
