# Supplementary material for: First De Novo genome assembly and characterization of Gaultheria prostrata
Source: Front Plant Sci. 2024 Oct 29;15:1456102. doi: 10.3389/fpls.2024.1456102 (PMC11554542; doi:10.3389/fpls.2024.1456102)
Supplement: Supplementary file 15 [file Table12.xlsx]

## Sheet: Table S12 Functional annotation
gene_id	Pfam_id	function
evm.model.NODE_10770_length_9905_cov_15.002761.1	PF10417.11	C-terminal domain of 1-Cys peroxiredoxin
evm.model.NODE_10464_length_10476_cov_17.832254.2	PF10417.11	C-terminal domain of 1-Cys peroxiredoxin
evm.model.NODE_18194_length_2098_cov_1.284120.2	PF10417.11	C-terminal domain of 1-Cys peroxiredoxin
evm.model.NODE_5570_length_23951_cov_16.056875.2	PF00244.22	14-3-3 protein
evm.model.NODE_1428_length_55011_cov_16.457565.2	PF00244.22	14-3-3 protein
evm.model.NODE_8580_length_14511_cov_17.995133.1	PF00244.22	14-3-3 protein
evm.model.NODE_4702_length_27631_cov_16.744837.1	PF00244.22	14-3-3 protein
evm.model.NODE_9830_length_11715_cov_16.349413.1	PF00389.32	D-isomer specific 2-hydroxyacid dehydrogenase, catalytic domain
evm.model.NODE_1762_length_50199_cov_15.677225.2	PF00389.32	D-isomer specific 2-hydroxyacid dehydrogenase, catalytic domain
evm.model.NODE_4356_length_29369_cov_17.388551.2	PF00389.32	D-isomer specific 2-hydroxyacid dehydrogenase, catalytic domain
evm.model.NODE_1192_length_59859_cov_18.805464.8	PF00389.32	D-isomer specific 2-hydroxyacid dehydrogenase, catalytic domain
evm.model.NODE_476_length_84712_cov_16.440113.5	PF00389.32	D-isomer specific 2-hydroxyacid dehydrogenase, catalytic domain
evm.model.NODE_4593_length_28108_cov_16.820664.3	PF00389.32	D-isomer specific 2-hydroxyacid dehydrogenase, catalytic domain
evm.model.NODE_3666_length_33281_cov_16.533752.2	PF00389.32	D-isomer specific 2-hydroxyacid dehydrogenase, catalytic domain
evm.model.NODE_1192_length_59859_cov_18.805464.9	PF00389.32	D-isomer specific 2-hydroxyacid dehydrogenase, catalytic domain
evm.model.NODE_382_length_89802_cov_20.470689.6	PF00389.32	D-isomer specific 2-hydroxyacid dehydrogenase, catalytic domain
evm.model.NODE_9714_length_11953_cov_17.961103.2	PF00389.32	D-isomer specific 2-hydroxyacid dehydrogenase, catalytic domain
evm.model.NODE_7656_length_16970_cov_14.902690.1	PF00389.32	D-isomer specific 2-hydroxyacid dehydrogenase, catalytic domain
evm.model.NODE_264_length_98723_cov_15.924541.7	PF00389.32	D-isomer specific 2-hydroxyacid dehydrogenase, catalytic domain
evm.model.NODE_4282_length_29760_cov_17.527689.2	PF00389.32	D-isomer specific 2-hydroxyacid dehydrogenase, catalytic domain
evm.model.NODE_3652_length_33377_cov_17.180090.1	PF00389.32	D-isomer specific 2-hydroxyacid dehydrogenase, catalytic domain
evm.model.NODE_1840_length_49407_cov_17.345657.6	PF00389.32	D-isomer specific 2-hydroxyacid dehydrogenase, catalytic domain
evm.model.NODE_4593_length_28108_cov_16.820664.2	PF00389.32	D-isomer specific 2-hydroxyacid dehydrogenase, catalytic domain
evm.model.NODE_9830_length_11715_cov_16.349413.1	PF02826.21	D-isomer specific 2-hydroxyacid dehydrogenase, NAD binding domain
evm.model.NODE_4356_length_29369_cov_17.388551.2	PF02826.21	D-isomer specific 2-hydroxyacid dehydrogenase, NAD binding domain
evm.model.NODE_1762_length_50199_cov_15.677225.2	PF02826.21	D-isomer specific 2-hydroxyacid dehydrogenase, NAD binding domain
evm.model.NODE_1192_length_59859_cov_18.805464.8	PF02826.21	D-isomer specific 2-hydroxyacid dehydrogenase, NAD binding domain
evm.model.NODE_1192_length_59859_cov_18.805464.9	PF02826.21	D-isomer specific 2-hydroxyacid dehydrogenase, NAD binding domain
evm.model.NODE_9714_length_11953_cov_17.961103.2	PF02826.21	D-isomer specific 2-hydroxyacid dehydrogenase, NAD binding domain
evm.model.NODE_3652_length_33377_cov_17.180090.1	PF02826.21	D-isomer specific 2-hydroxyacid dehydrogenase, NAD binding domain
evm.model.NODE_3666_length_33281_cov_16.533752.2	PF02826.21	D-isomer specific 2-hydroxyacid dehydrogenase, NAD binding domain
evm.model.NODE_4282_length_29760_cov_17.527689.2	PF02826.21	D-isomer specific 2-hydroxyacid dehydrogenase, NAD binding domain
evm.model.NODE_4593_length_28108_cov_16.820664.3	PF02826.21	D-isomer specific 2-hydroxyacid dehydrogenase, NAD binding domain
evm.model.NODE_7656_length_16970_cov_14.902690.1	PF02826.21	D-isomer specific 2-hydroxyacid dehydrogenase, NAD binding domain
evm.model.NODE_1840_length_49407_cov_17.345657.6	PF02826.21	D-isomer specific 2-hydroxyacid dehydrogenase, NAD binding domain
evm.model.NODE_4593_length_28108_cov_16.820664.4	PF02826.21	D-isomer specific 2-hydroxyacid dehydrogenase, NAD binding domain
evm.model.NODE_264_length_98723_cov_15.924541.7	PF02826.21	D-isomer specific 2-hydroxyacid dehydrogenase, NAD binding domain
evm.model.NODE_476_length_84712_cov_16.440113.5	PF02826.21	D-isomer specific 2-hydroxyacid dehydrogenase, NAD binding domain
evm.model.NODE_1904_length_48601_cov_18.530284.1	PF02826.21	D-isomer specific 2-hydroxyacid dehydrogenase, NAD binding domain
evm.model.NODE_4593_length_28108_cov_16.820664.2	PF02826.21	D-isomer specific 2-hydroxyacid dehydrogenase, NAD binding domain
evm.model.NODE_9500_length_12412_cov_16.126740.1	PF02826.21	D-isomer specific 2-hydroxyacid dehydrogenase, NAD binding domain
evm.model.NODE_4091_length_30712_cov_18.704528.2	PF02826.21	D-isomer specific 2-hydroxyacid dehydrogenase, NAD binding domain
evm.model.NODE_8780_length_13979_cov_20.767398.2	PF02826.21	D-isomer specific 2-hydroxyacid dehydrogenase, NAD binding domain
evm.model.NODE_1231_length_59089_cov_16.953173.3	PF02826.21	D-isomer specific 2-hydroxyacid dehydrogenase, NAD binding domain
evm.model.NODE_14726_length_4500_cov_18.779556.1	PF02826.21	D-isomer specific 2-hydroxyacid dehydrogenase, NAD binding domain
evm.model.NODE_9579_length_12244_cov_17.504745.1	PF00198.25	2-oxoacid dehydrogenases acyltransferase (catalytic domain)
evm.model.NODE_44_length_147335_cov_17.972012.8	PF00198.25	2-oxoacid dehydrogenases acyltransferase (catalytic domain)
evm.model.NODE_5033_length_26211_cov_16.408680.2	PF00198.25	2-oxoacid dehydrogenases acyltransferase (catalytic domain)
evm.model.NODE_1946_length_48074_cov_17.639122.2	PF00198.25	2-oxoacid dehydrogenases acyltransferase (catalytic domain)
evm.model.NODE_4771_length_27328_cov_17.875666.2	PF00198.25	2-oxoacid dehydrogenases acyltransferase (catalytic domain)
evm.model.NODE_4967_length_26452_cov_16.945299.1	PF00198.25	2-oxoacid dehydrogenases acyltransferase (catalytic domain)
evm.model.NODE_2710_length_40161_cov_14.238622.3	PF00198.25	2-oxoacid dehydrogenases acyltransferase (catalytic domain)
evm.model.NODE_22136_length_1047_cov_1.723913.1	PF00198.25	2-oxoacid dehydrogenases acyltransferase (catalytic domain)
evm.model.NODE_26339_length_679_cov_2.757246.1	PF00198.25	2-oxoacid dehydrogenases acyltransferase (catalytic domain)
evm.model.NODE_50293_length_296_cov_0.816568.1	PF00198.25	2-oxoacid dehydrogenases acyltransferase (catalytic domain)
evm.model.NODE_36941_length_426_cov_0.240803.1	PF00198.25	2-oxoacid dehydrogenases acyltransferase (catalytic domain)
evm.model.NODE_30280_length_567_cov_2.354545.1	PF16078.7	2-oxoglutarate dehydrogenase N-terminus
evm.model.NODE_1081_length_62317_cov_17.136807.6	PF16078.7	2-oxoglutarate dehydrogenase N-terminus
evm.model.NODE_2155_length_45424_cov_16.657792.1	PF16078.7	2-oxoglutarate dehydrogenase N-terminus
evm.model.NODE_7700_length_16813_cov_19.023972.1	PF01257.21	Thioredoxin-like [2Fe-2S] ferredoxin
evm.model.NODE_17603_length_2395_cov_2.820106.1	PF01257.21	Thioredoxin-like [2Fe-2S] ferredoxin
evm.model.NODE_539_length_80546_cov_16.997749.1	PF03171.22	2OG-Fe(II) oxygenase superfamily
evm.model.NODE_5070_length_26008_cov_16.643638.2	PF03171.22	2OG-Fe(II) oxygenase superfamily
evm.model.NODE_892_length_67559_cov_17.499170.1	PF03171.22	2OG-Fe(II) oxygenase superfamily
evm.model.NODE_5860_length_22793_cov_17.426939.5	PF03171.22	2OG-Fe(II) oxygenase superfamily
evm.model.NODE_1869_length_49018_cov_15.026099.1	PF03171.22	2OG-Fe(II) oxygenase superfamily
evm.model.NODE_5860_length_22793_cov_17.426939.4	PF03171.22	2OG-Fe(II) oxygenase superfamily
evm.model.NODE_5860_length_22793_cov_17.426939.3	PF03171.22	2OG-Fe(II) oxygenase superfamily
evm.model.NODE_5860_length_22793_cov_17.426939.2	PF03171.22	2OG-Fe(II) oxygenase superfamily
evm.model.NODE_10005_length_11391_cov_14.891246.1	PF03171.22	2OG-Fe(II) oxygenase superfamily
evm.model.NODE_5809_length_22979_cov_15.359137.1	PF03171.22	2OG-Fe(II) oxygenase superfamily
evm.model.NODE_1208_length_59560_cov_17.761715.4	PF03171.22	2OG-Fe(II) oxygenase superfamily
evm.model.NODE_3393_length_34969_cov_18.673813.1	PF03171.22	2OG-Fe(II) oxygenase superfamily
evm.model.NODE_117_length_120149_cov_17.850061.5	PF03171.22	2OG-Fe(II) oxygenase superfamily
evm.model.NODE_1458_length_54714_cov_16.585084.4	PF03171.22	2OG-Fe(II) oxygenase superfamily
evm.model.NODE_7845_length_16427_cov_13.703804.1	PF03171.22	2OG-Fe(II) oxygenase superfamily
evm.model.NODE_1746_length_50418_cov_16.699191.5	PF03171.22	2OG-Fe(II) oxygenase superfamily
evm.model.NODE_502_length_82581_cov_18.250467.5	PF03171.22	2OG-Fe(II) oxygenase superfamily
evm.model.NODE_10224_length_10952_cov_15.147159.1	PF03171.22	2OG-Fe(II) oxygenase superfamily
evm.model.NODE_466_length_85049_cov_17.593109.3	PF03171.22	2OG-Fe(II) oxygenase superfamily
evm.model.NODE_1707_length_51030_cov_16.788500.2	PF03171.22	2OG-Fe(II) oxygenase superfamily
evm.model.NODE_3836_length_32214_cov_14.847259.1	PF03171.22	2OG-Fe(II) oxygenase superfamily
evm.model.NODE_4153_length_30427_cov_16.854356.1	PF03171.22	2OG-Fe(II) oxygenase superfamily
evm.model.NODE_3299_length_35647_cov_17.440259.1	PF03171.22	2OG-Fe(II) oxygenase superfamily
evm.model.NODE_10556_length_10308_cov_16.801395.1	PF03171.22	2OG-Fe(II) oxygenase superfamily
evm.model.NODE_765_length_71883_cov_16.389166.1	PF03171.22	2OG-Fe(II) oxygenase superfamily
evm.model.NODE_8018_length_15948_cov_16.320460.1	PF03171.22	2OG-Fe(II) oxygenase superfamily
evm.model.NODE_2729_length_40064_cov_17.516113.1	PF03171.22	2OG-Fe(II) oxygenase superfamily
evm.model.NODE_892_length_67559_cov_17.499170.7	PF03171.22	2OG-Fe(II) oxygenase superfamily
evm.model.NODE_3760_length_32663_cov_16.418152.1	PF03171.22	2OG-Fe(II) oxygenase superfamily
evm.model.NODE_10139_length_11122_cov_13.770805.1	PF03171.22	2OG-Fe(II) oxygenase superfamily
evm.model.NODE_466_length_85049_cov_17.593109.1	PF03171.22	2OG-Fe(II) oxygenase superfamily
evm.model.NODE_2319_length_43778_cov_14.559460.1	PF03171.22	2OG-Fe(II) oxygenase superfamily
evm.model.NODE_13204_length_6225_cov_15.630043.1	PF03171.22	2OG-Fe(II) oxygenase superfamily
evm.model.NODE_3819_length_32323_cov_17.546900.1	PF03171.22	2OG-Fe(II) oxygenase superfamily
evm.model.NODE_55_length_137808_cov_16.068477.4	PF03171.22	2OG-Fe(II) oxygenase superfamily
evm.model.NODE_203_length_105743_cov_17.453501.6	PF03171.22	2OG-Fe(II) oxygenase superfamily
evm.model.NODE_2065_length_46670_cov_15.875040.5	PF03171.22	2OG-Fe(II) oxygenase superfamily
evm.model.NODE_296_length_95820_cov_17.258462.1	PF03171.22	2OG-Fe(II) oxygenase superfamily
evm.model.NODE_2327_length_43716_cov_17.314942.1	PF03171.22	2OG-Fe(II) oxygenase superfamily
evm.model.NODE_7612_length_17103_cov_16.731798.1	PF03171.22	2OG-Fe(II) oxygenase superfamily
evm.model.NODE_8560_length_14568_cov_15.228793.1	PF03171.22	2OG-Fe(II) oxygenase superfamily
evm.model.NODE_2585_length_41284_cov_15.673786.2	PF03171.22	2OG-Fe(II) oxygenase superfamily
evm.model.NODE_2554_length_41548_cov_14.962169.1	PF03171.22	2OG-Fe(II) oxygenase superfamily
evm.model.NODE_3166_length_36575_cov_15.332803.1	PF03171.22	2OG-Fe(II) oxygenase superfamily
evm.model.NODE_3819_length_32323_cov_17.546900.5	PF03171.22	2OG-Fe(II) oxygenase superfamily
evm.model.NODE_9230_length_12995_cov_15.858098.1	PF03171.22	2OG-Fe(II) oxygenase superfamily
evm.model.NODE_709_length_74001_cov_17.135677.6	PF03171.22	2OG-Fe(II) oxygenase superfamily
evm.model.NODE_7172_length_18403_cov_14.838039.1	PF03171.22	2OG-Fe(II) oxygenase superfamily
evm.model.NODE_3383_length_35017_cov_17.619060.1	PF03171.22	2OG-Fe(II) oxygenase superfamily
evm.model.NODE_4816_length_27165_cov_18.962090.1	PF03171.22	2OG-Fe(II) oxygenase superfamily
evm.model.NODE_157_length_111988_cov_21.648027.12	PF03171.22	2OG-Fe(II) oxygenase superfamily
evm.model.NODE_252_length_99546_cov_17.490721.2	PF03171.22	2OG-Fe(II) oxygenase superfamily
evm.model.NODE_8923_length_13679_cov_16.247786.1	PF03171.22	2OG-Fe(II) oxygenase superfamily
evm.model.NODE_164_length_110563_cov_16.925450.3	PF03171.22	2OG-Fe(II) oxygenase superfamily
evm.model.NODE_1245_length_58718_cov_15.024475.2	PF03171.22	2OG-Fe(II) oxygenase superfamily
evm.model.NODE_3819_length_32323_cov_17.546900.2	PF03171.22	2OG-Fe(II) oxygenase superfamily
evm.model.NODE_245_length_100288_cov_16.983976.1	PF03171.22	2OG-Fe(II) oxygenase superfamily
evm.model.NODE_4461_length_28877_cov_15.616487.2	PF03171.22	2OG-Fe(II) oxygenase superfamily
evm.model.NODE_8025_length_15926_cov_15.902336.2	PF03171.22	2OG-Fe(II) oxygenase superfamily
evm.model.NODE_10669_length_10094_cov_18.201264.1	PF03171.22	2OG-Fe(II) oxygenase superfamily
evm.model.NODE_3059_length_37518_cov_16.797304.3	PF03171.22	2OG-Fe(II) oxygenase superfamily
evm.model.NODE_1924_length_48325_cov_15.616997.4	PF03171.22	2OG-Fe(II) oxygenase superfamily
evm.model.NODE_9818_length_11733_cov_15.725659.1	PF03171.22	2OG-Fe(II) oxygenase superfamily
evm.model.NODE_3993_length_31312_cov_17.685362.2	PF03171.22	2OG-Fe(II) oxygenase superfamily
evm.model.NODE_4085_length_30746_cov_20.592606.3	PF03171.22	2OG-Fe(II) oxygenase superfamily
evm.model.NODE_5509_length_24182_cov_17.088131.2	PF03171.22	2OG-Fe(II) oxygenase superfamily
evm.model.NODE_2327_length_43716_cov_17.314942.5	PF03171.22	2OG-Fe(II) oxygenase superfamily
evm.model.NODE_12681_length_6900_cov_17.316699.1	PF03171.22	2OG-Fe(II) oxygenase superfamily
evm.model.NODE_539_length_80546_cov_16.997749.6	PF03171.22	2OG-Fe(II) oxygenase superfamily
evm.model.NODE_7811_length_16520_cov_15.776612.1	PF03171.22	2OG-Fe(II) oxygenase superfamily
evm.model.NODE_8250_length_15318_cov_16.284971.1	PF03171.22	2OG-Fe(II) oxygenase superfamily
evm.model.NODE_11505_length_8707_cov_15.603497.1	PF03171.22	2OG-Fe(II) oxygenase superfamily
evm.model.NODE_11930_length_8005_cov_19.001523.2	PF03171.22	2OG-Fe(II) oxygenase superfamily
evm.model.NODE_8250_length_15318_cov_16.284971.3	PF03171.22	2OG-Fe(II) oxygenase superfamily
evm.model.NODE_539_length_80546_cov_16.997749.4	PF03171.22	2OG-Fe(II) oxygenase superfamily
evm.model.NODE_9371_length_12689_cov_17.949690.2	PF03171.22	2OG-Fe(II) oxygenase superfamily
evm.model.NODE_1197_length_59748_cov_17.491438.3	PF03171.22	2OG-Fe(II) oxygenase superfamily
evm.model.NODE_2519_length_41905_cov_16.744435.4	PF03171.22	2OG-Fe(II) oxygenase superfamily
evm.model.NODE_5070_length_26008_cov_16.643638.3	PF03171.22	2OG-Fe(II) oxygenase superfamily
evm.model.NODE_611_length_77585_cov_15.972333.2	PF03171.22	2OG-Fe(II) oxygenase superfamily
evm.model.NODE_9207_length_13042_cov_16.136431.1	PF03171.22	2OG-Fe(II) oxygenase superfamily
evm.model.NODE_4957_length_26499_cov_17.452525.1	PF03171.22	2OG-Fe(II) oxygenase superfamily
evm.model.NODE_5597_length_23853_cov_15.168676.3	PF03171.22	2OG-Fe(II) oxygenase superfamily
evm.model.NODE_4102_length_30655_cov_15.944313.2	PF03171.22	2OG-Fe(II) oxygenase superfamily
evm.model.NODE_6942_length_19116_cov_15.071252.1	PF03171.22	2OG-Fe(II) oxygenase superfamily
evm.model.NODE_539_length_80546_cov_16.997749.3	PF03171.22	2OG-Fe(II) oxygenase superfamily
evm.model.NODE_3819_length_32323_cov_17.546900.4	PF03171.22	2OG-Fe(II) oxygenase superfamily
evm.model.NODE_5227_length_25316_cov_16.785303.1	PF03171.22	2OG-Fe(II) oxygenase superfamily
evm.model.NODE_4957_length_26499_cov_17.452525.2	PF03171.22	2OG-Fe(II) oxygenase superfamily
evm.model.NODE_12227_length_7556_cov_17.767667.1	PF03171.22	2OG-Fe(II) oxygenase superfamily
evm.model.NODE_7710_length_16788_cov_19.728888.2	PF03171.22	2OG-Fe(II) oxygenase superfamily
evm.model.NODE_8734_length_14096_cov_17.244685.1	PF03171.22	2OG-Fe(II) oxygenase superfamily
evm.model.NODE_9207_length_13042_cov_16.136431.2	PF03171.22	2OG-Fe(II) oxygenase superfamily
evm.model.NODE_5872_length_22734_cov_16.615871.2	PF03171.22	2OG-Fe(II) oxygenase superfamily
evm.model.NODE_562_length_79727_cov_18.691935.10	PF03171.22	2OG-Fe(II) oxygenase superfamily
evm.model.NODE_2353_length_43430_cov_18.133409.7	PF03171.22	2OG-Fe(II) oxygenase superfamily
evm.model.NODE_17114_length_2662_cov_2.549112.2	PF03171.22	2OG-Fe(II) oxygenase superfamily
evm.model.NODE_9270_length_12915_cov_16.471614.1	PF03171.22	2OG-Fe(II) oxygenase superfamily
evm.model.NODE_3679_length_33187_cov_20.989927.4	PF03171.22	2OG-Fe(II) oxygenase superfamily
evm.model.NODE_2353_length_43430_cov_18.133409.6	PF03171.22	2OG-Fe(II) oxygenase superfamily
evm.model.NODE_3700_length_33024_cov_16.619479.1	PF03171.22	2OG-Fe(II) oxygenase superfamily
evm.model.NODE_9929_length_11526_cov_19.749890.1	PF03171.22	2OG-Fe(II) oxygenase superfamily
evm.model.NODE_266_length_98658_cov_17.485847.3	PF03171.22	2OG-Fe(II) oxygenase superfamily
evm.model.NODE_9847_length_11683_cov_19.834545.2	PF03171.22	2OG-Fe(II) oxygenase superfamily
evm.model.NODE_9847_length_11683_cov_19.834545.1	PF03171.22	2OG-Fe(II) oxygenase superfamily
evm.model.NODE_3514_length_34241_cov_14.681187.2	PF03171.22	2OG-Fe(II) oxygenase superfamily
evm.model.NODE_1754_length_50312_cov_15.997689.4	PF03171.22	2OG-Fe(II) oxygenase superfamily
evm.model.NODE_3166_length_36575_cov_15.332803.3	PF03171.22	2OG-Fe(II) oxygenase superfamily
evm.model.NODE_5208_length_25376_cov_16.683433.1	PF03171.22	2OG-Fe(II) oxygenase superfamily
evm.model.NODE_3166_length_36575_cov_15.332803.2	PF03171.22	2OG-Fe(II) oxygenase superfamily
evm.model.NODE_7710_length_16788_cov_19.728888.1	PF03171.22	2OG-Fe(II) oxygenase superfamily
evm.model.NODE_3679_length_33187_cov_20.989927.5	PF03171.22	2OG-Fe(II) oxygenase superfamily
evm.model.NODE_539_length_80546_cov_16.997749.5	PF03171.22	2OG-Fe(II) oxygenase superfamily
evm.model.NODE_12727_length_6839_cov_19.408373.2	PF03171.22	2OG-Fe(II) oxygenase superfamily
evm.model.NODE_9462_length_12513_cov_14.845955.2	PF03171.22	2OG-Fe(II) oxygenase superfamily
evm.model.NODE_2729_length_40064_cov_17.516113.2	PF03171.22	2OG-Fe(II) oxygenase superfamily
evm.model.NODE_9462_length_12513_cov_14.845955.1	PF03171.22	2OG-Fe(II) oxygenase superfamily
evm.model.NODE_4593_length_28108_cov_16.820664.1	PF03171.22	2OG-Fe(II) oxygenase superfamily
evm.model.NODE_2142_length_45605_cov_15.921105.1	PF03171.22	2OG-Fe(II) oxygenase superfamily
evm.model.NODE_7567_length_17236_cov_19.115144.2	PF03171.22	2OG-Fe(II) oxygenase superfamily
evm.model.NODE_15475_length_3824_cov_17.630511.1	PF03171.22	2OG-Fe(II) oxygenase superfamily
evm.model.NODE_2159_length_45363_cov_15.250044.1	PF03171.22	2OG-Fe(II) oxygenase superfamily
evm.model.NODE_7612_length_17103_cov_16.731798.2	PF03171.22	2OG-Fe(II) oxygenase superfamily
evm.model.NODE_667_length_75230_cov_16.826971.2	PF03171.22	2OG-Fe(II) oxygenase superfamily
evm.model.NODE_2729_length_40064_cov_17.516113.3	PF03171.22	2OG-Fe(II) oxygenase superfamily
evm.model.NODE_4879_length_26855_cov_16.176444.1	PF03171.22	2OG-Fe(II) oxygenase superfamily
evm.model.NODE_9891_length_11592_cov_18.136154.2	PF03171.22	2OG-Fe(II) oxygenase superfamily
evm.model.NODE_8018_length_15948_cov_16.320460.2	PF03171.22	2OG-Fe(II) oxygenase superfamily
evm.model.NODE_2519_length_41905_cov_16.744435.2	PF03171.22	2OG-Fe(II) oxygenase superfamily
evm.model.NODE_6132_length_21724_cov_15.263231.1	PF03171.22	2OG-Fe(II) oxygenase superfamily
evm.model.NODE_2519_length_41905_cov_16.744435.1	PF03171.22	2OG-Fe(II) oxygenase superfamily
evm.model.NODE_128_length_116639_cov_15.358040.9	PF03171.22	2OG-Fe(II) oxygenase superfamily
evm.model.NODE_1341_length_56567_cov_17.416743.6	PF03171.22	2OG-Fe(II) oxygenase superfamily
evm.model.NODE_4204_length_30115_cov_16.739296.3	PF03171.22	2OG-Fe(II) oxygenase superfamily
evm.model.NODE_5509_length_24182_cov_17.088131.3	PF03171.22	2OG-Fe(II) oxygenase superfamily
evm.model.NODE_13212_length_6219_cov_16.682863.1	PF03171.22	2OG-Fe(II) oxygenase superfamily
evm.model.NODE_266_length_98658_cov_17.485847.5	PF03171.22	2OG-Fe(II) oxygenase superfamily
evm.model.NODE_967_length_65344_cov_15.055200.2	PF03171.22	2OG-Fe(II) oxygenase superfamily
evm.model.NODE_10036_length_11333_cov_15.274942.1	PF03171.22	2OG-Fe(II) oxygenase superfamily
evm.model.NODE_572_length_79138_cov_16.131121.6	PF03171.22	2OG-Fe(II) oxygenase superfamily
evm.model.NODE_467_length_84997_cov_17.873689.11	PF03171.22	2OG-Fe(II) oxygenase superfamily
evm.model.NODE_2327_length_43716_cov_17.314942.3	PF03171.22	2OG-Fe(II) oxygenase superfamily
evm.model.NODE_9448_length_12533_cov_15.386990.1	PF03171.22	2OG-Fe(II) oxygenase superfamily
evm.model.NODE_7807_length_16526_cov_17.342704.1	PF03171.22	2OG-Fe(II) oxygenase superfamily
evm.model.NODE_4732_length_27490_cov_18.081716.2	PF13532.8	2OG-Fe(II) oxygenase superfamily
evm.model.NODE_4456_length_28890_cov_17.240517.1	PF13532.8	2OG-Fe(II) oxygenase superfamily
evm.model.NODE_2371_length_43275_cov_17.213961.3	PF13532.8	2OG-Fe(II) oxygenase superfamily
evm.model.NODE_215_length_104065_cov_16.220901.7	PF13532.8	2OG-Fe(II) oxygenase superfamily
evm.model.NODE_2029_length_47080_cov_17.692054.2	PF13532.8	2OG-Fe(II) oxygenase superfamily
evm.model.NODE_1425_length_55063_cov_17.597459.1	PF13532.8	2OG-Fe(II) oxygenase superfamily
evm.model.NODE_302_length_95114_cov_17.872867.3	PF13532.8	2OG-Fe(II) oxygenase superfamily
evm.model.NODE_1568_length_52938_cov_16.847608.7	PF13532.8	2OG-Fe(II) oxygenase superfamily
evm.model.NODE_5751_length_23235_cov_16.032629.4	PF13532.8	2OG-Fe(II) oxygenase superfamily
evm.model.NODE_22967_length_943_cov_1.025735.1	PF13532.8	2OG-Fe(II) oxygenase superfamily
evm.model.NODE_2159_length_45363_cov_15.250044.1	PF13640.8	2OG-Fe(II) oxygenase superfamily
evm.model.NODE_1754_length_50312_cov_15.997689.4	PF13640.8	2OG-Fe(II) oxygenase superfamily
evm.model.NODE_4204_length_30115_cov_16.739296.3	PF13640.8	2OG-Fe(II) oxygenase superfamily
evm.model.NODE_2142_length_45605_cov_15.921105.1	PF13640.8	2OG-Fe(II) oxygenase superfamily
evm.model.NODE_5208_length_25376_cov_16.683433.1	PF13640.8	2OG-Fe(II) oxygenase superfamily
evm.model.NODE_1486_length_54218_cov_17.046292.4	PF13640.8	2OG-Fe(II) oxygenase superfamily
evm.model.NODE_9448_length_12533_cov_15.386990.1	PF13640.8	2OG-Fe(II) oxygenase superfamily
evm.model.NODE_467_length_84997_cov_17.873689.11	PF13640.8	2OG-Fe(II) oxygenase superfamily
evm.model.NODE_23157_length_924_cov_1.795483.1	PF13640.8	2OG-Fe(II) oxygenase superfamily
evm.model.NODE_7807_length_16526_cov_17.342704.1	PF13640.8	2OG-Fe(II) oxygenase superfamily
evm.model.NODE_7955_length_16138_cov_4.326775.5	PF13640.8	2OG-Fe(II) oxygenase superfamily
evm.model.NODE_10590_length_10260_cov_16.141715.1	PF13640.8	2OG-Fe(II) oxygenase superfamily
evm.model.NODE_5291_length_25107_cov_16.602962.1	PF13563.8	2'-5' RNA ligase superfamily
evm.model.NODE_19859_length_1506_cov_1.235678.1	PF06983.15	3-demethylubiquinone-9 3-methyltransferase
evm.model.NODE_13152_length_6304_cov_16.472074.1	PF01073.21	3-beta hydroxysteroid dehydrogenase/isomerase family
evm.model.NODE_740_length_72817_cov_17.802380.3	PF01073.21	3-beta hydroxysteroid dehydrogenase/isomerase family
evm.model.NODE_6878_length_19312_cov_17.270576.2	PF01073.21	3-beta hydroxysteroid dehydrogenase/isomerase family
evm.model.NODE_1249_length_58614_cov_16.435020.1	PF01073.21	3-beta hydroxysteroid dehydrogenase/isomerase family
evm.model.NODE_2727_length_40080_cov_18.101745.1	PF01073.21	3-beta hydroxysteroid dehydrogenase/isomerase family
evm.model.NODE_8742_length_14081_cov_15.933137.1	PF01073.21	3-beta hydroxysteroid dehydrogenase/isomerase family
evm.model.NODE_459_length_85471_cov_17.209212.3	PF01073.21	3-beta hydroxysteroid dehydrogenase/isomerase family
evm.model.NODE_7843_length_16434_cov_13.403385.1	PF01073.21	3-beta hydroxysteroid dehydrogenase/isomerase family
evm.model.NODE_2207_length_44886_cov_16.626265.1	PF01073.21	3-beta hydroxysteroid dehydrogenase/isomerase family
evm.model.NODE_12260_length_7496_cov_18.520288.1	PF01073.21	3-beta hydroxysteroid dehydrogenase/isomerase family
evm.model.NODE_167_length_110120_cov_16.121690.2	PF01073.21	3-beta hydroxysteroid dehydrogenase/isomerase family
evm.model.NODE_1015_length_63988_cov_18.396799.7	PF01073.21	3-beta hydroxysteroid dehydrogenase/isomerase family
evm.model.NODE_1178_length_60206_cov_18.904076.3	PF01073.21	3-beta hydroxysteroid dehydrogenase/isomerase family
evm.model.NODE_943_length_65933_cov_16.500790.1	PF01073.21	3-beta hydroxysteroid dehydrogenase/isomerase family
evm.model.NODE_1519_length_53657_cov_16.855651.5	PF01073.21	3-beta hydroxysteroid dehydrogenase/isomerase family
evm.model.NODE_7123_length_18565_cov_18.102885.2	PF01073.21	3-beta hydroxysteroid dehydrogenase/isomerase family
evm.model.NODE_4581_length_28158_cov_17.476758.1	PF01073.21	3-beta hydroxysteroid dehydrogenase/isomerase family
evm.model.NODE_7156_length_18452_cov_16.610696.2	PF01073.21	3-beta hydroxysteroid dehydrogenase/isomerase family
evm.model.NODE_7267_length_18085_cov_17.023388.1	PF01073.21	3-beta hydroxysteroid dehydrogenase/isomerase family
evm.model.NODE_5426_length_24491_cov_19.257306.3	PF01073.21	3-beta hydroxysteroid dehydrogenase/isomerase family
evm.model.NODE_6154_length_21680_cov_16.137521.3	PF01073.21	3-beta hydroxysteroid dehydrogenase/isomerase family
evm.model.NODE_76_length_130512_cov_16.801572.8	PF01073.21	3-beta hydroxysteroid dehydrogenase/isomerase family
evm.model.NODE_10235_length_10930_cov_15.651023.1	PF01073.21	3-beta hydroxysteroid dehydrogenase/isomerase family
evm.model.NODE_76_length_130512_cov_16.801572.7	PF01073.21	3-beta hydroxysteroid dehydrogenase/isomerase family
evm.model.NODE_1409_length_55315_cov_15.810828.4	PF01073.21	3-beta hydroxysteroid dehydrogenase/isomerase family
evm.model.NODE_10828_length_9816_cov_15.179792.1	PF01073.21	3-beta hydroxysteroid dehydrogenase/isomerase family
evm.model.NODE_4312_length_29589_cov_16.391555.2	PF01073.21	3-beta hydroxysteroid dehydrogenase/isomerase family
evm.model.NODE_8887_length_13745_cov_15.519827.1	PF01073.21	3-beta hydroxysteroid dehydrogenase/isomerase family
evm.model.NODE_6139_length_21696_cov_14.994946.2	PF01073.21	3-beta hydroxysteroid dehydrogenase/isomerase family
evm.model.NODE_1519_length_53657_cov_16.855651.4	PF01073.21	3-beta hydroxysteroid dehydrogenase/isomerase family
evm.model.NODE_688_length_74711_cov_16.911885.2	PF01073.21	3-beta hydroxysteroid dehydrogenase/isomerase family
evm.model.NODE_4123_length_30551_cov_17.232349.4	PF01073.21	3-beta hydroxysteroid dehydrogenase/isomerase family
evm.model.NODE_12577_length_7032_cov_15.913396.1	PF01073.21	3-beta hydroxysteroid dehydrogenase/isomerase family
evm.model.NODE_1781_length_50016_cov_14.254064.1	PF01073.21	3-beta hydroxysteroid dehydrogenase/isomerase family
evm.model.NODE_3454_length_34551_cov_18.844353.1	PF01073.21	3-beta hydroxysteroid dehydrogenase/isomerase family
evm.model.NODE_1124_length_61282_cov_18.744142.1	PF01073.21	3-beta hydroxysteroid dehydrogenase/isomerase family
evm.model.NODE_9853_length_11677_cov_17.045541.1	PF01073.21	3-beta hydroxysteroid dehydrogenase/isomerase family
evm.model.NODE_3237_length_36008_cov_17.200385.2	PF01073.21	3-beta hydroxysteroid dehydrogenase/isomerase family
evm.model.NODE_13188_length_6248_cov_13.456951.1	PF01073.21	3-beta hydroxysteroid dehydrogenase/isomerase family
evm.model.NODE_4379_length_29252_cov_16.110112.2	PF01073.21	3-beta hydroxysteroid dehydrogenase/isomerase family
evm.model.NODE_2131_length_45759_cov_16.370113.1	PF01073.21	3-beta hydroxysteroid dehydrogenase/isomerase family
evm.model.NODE_1352_length_56410_cov_17.753531.5	PF01073.21	3-beta hydroxysteroid dehydrogenase/isomerase family
evm.model.NODE_16026_length_3406_cov_2.379079.2	PF01073.21	3-beta hydroxysteroid dehydrogenase/isomerase family
evm.model.NODE_3779_length_32550_cov_15.324338.1	PF01073.21	3-beta hydroxysteroid dehydrogenase/isomerase family
evm.model.NODE_784_length_70979_cov_17.527593.1	PF01073.21	3-beta hydroxysteroid dehydrogenase/isomerase family
evm.model.NODE_213_length_104122_cov_17.429973.9	PF01073.21	3-beta hydroxysteroid dehydrogenase/isomerase family
evm.model.NODE_4206_length_30101_cov_18.129345.1	PF01073.21	3-beta hydroxysteroid dehydrogenase/isomerase family
evm.model.NODE_1409_length_55315_cov_15.810828.5	PF01073.21	3-beta hydroxysteroid dehydrogenase/isomerase family
evm.model.NODE_6944_length_19115_cov_14.048926.1	PF01073.21	3-beta hydroxysteroid dehydrogenase/isomerase family
evm.model.NODE_498_length_82802_cov_17.137672.3	PF01073.21	3-beta hydroxysteroid dehydrogenase/isomerase family
evm.model.NODE_171_length_109948_cov_15.344661.7	PF01073.21	3-beta hydroxysteroid dehydrogenase/isomerase family
evm.model.NODE_4312_length_29589_cov_16.391555.1	PF01073.21	3-beta hydroxysteroid dehydrogenase/isomerase family
evm.model.NODE_23850_length_857_cov_2.286301.1	PF01073.21	3-beta hydroxysteroid dehydrogenase/isomerase family
evm.model.NODE_5752_length_23234_cov_18.759380.3	PF01073.21	3-beta hydroxysteroid dehydrogenase/isomerase family
evm.model.NODE_47_length_142606_cov_17.765355.4	PF01073.21	3-beta hydroxysteroid dehydrogenase/isomerase family
evm.model.NODE_4_length_214623_cov_16.590501.16	PF01073.21	3-beta hydroxysteroid dehydrogenase/isomerase family
evm.model.NODE_10713_length_10014_cov_16.186508.1	PF01073.21	3-beta hydroxysteroid dehydrogenase/isomerase family
evm.model.NODE_5752_length_23234_cov_18.759380.1	PF01073.21	3-beta hydroxysteroid dehydrogenase/isomerase family
evm.model.NODE_1153_length_60557_cov_17.476651.5	PF01073.21	3-beta hydroxysteroid dehydrogenase/isomerase family
evm.model.NODE_155_length_112554_cov_16.396702.8	PF01073.21	3-beta hydroxysteroid dehydrogenase/isomerase family
evm.model.NODE_2131_length_45759_cov_16.370113.4	PF01073.21	3-beta hydroxysteroid dehydrogenase/isomerase family
evm.model.NODE_5752_length_23234_cov_18.759380.2	PF01073.21	3-beta hydroxysteroid dehydrogenase/isomerase family
evm.model.NODE_12269_length_7487_cov_4.261549.2	PF01073.21	3-beta hydroxysteroid dehydrogenase/isomerase family
evm.model.NODE_4581_length_28158_cov_17.476758.2	PF01073.21	3-beta hydroxysteroid dehydrogenase/isomerase family
evm.model.NODE_313_length_94231_cov_16.398803.8	PF01073.21	3-beta hydroxysteroid dehydrogenase/isomerase family
evm.model.NODE_2441_length_42655_cov_15.816427.4	PF01073.21	3-beta hydroxysteroid dehydrogenase/isomerase family
evm.model.NODE_4634_length_27936_cov_14.068323.1	PF01073.21	3-beta hydroxysteroid dehydrogenase/isomerase family
evm.model.NODE_1781_length_50016_cov_14.254064.2	PF01073.21	3-beta hydroxysteroid dehydrogenase/isomerase family
evm.model.NODE_538_length_80550_cov_16.047287.1	PF01073.21	3-beta hydroxysteroid dehydrogenase/isomerase family
evm.model.NODE_2147_length_45570_cov_15.134784.2	PF01073.21	3-beta hydroxysteroid dehydrogenase/isomerase family
evm.model.NODE_13739_length_5567_cov_15.465257.1	PF01073.21	3-beta hydroxysteroid dehydrogenase/isomerase family
evm.model.NODE_1991_length_47625_cov_13.674976.2	PF01073.21	3-beta hydroxysteroid dehydrogenase/isomerase family
evm.model.NODE_538_length_80550_cov_16.047287.2	PF01073.21	3-beta hydroxysteroid dehydrogenase/isomerase family
evm.model.NODE_24521_length_798_cov_1.539493.1	PF00725.24	3-hydroxyacyl-CoA dehydrogenase, C-terminal domain
evm.model.NODE_2406_length_42952_cov_16.654968.1	PF00725.24	3-hydroxyacyl-CoA dehydrogenase, C-terminal domain
evm.model.NODE_1936_length_48222_cov_17.462356.6	PF00725.24	3-hydroxyacyl-CoA dehydrogenase, C-terminal domain
evm.model.NODE_1936_length_48222_cov_17.462356.4	PF00725.24	3-hydroxyacyl-CoA dehydrogenase, C-terminal domain
evm.model.NODE_16966_length_2753_cov_1.750952.1	PF00725.24	3-hydroxyacyl-CoA dehydrogenase, C-terminal domain
evm.model.NODE_2966_length_38180_cov_15.610964.1	PF00725.24	3-hydroxyacyl-CoA dehydrogenase, C-terminal domain
evm.model.NODE_10612_length_10214_cov_18.434123.1	PF00725.24	3-hydroxyacyl-CoA dehydrogenase, C-terminal domain
evm.model.NODE_2148_length_45541_cov_15.208306.1	PF00725.24	3-hydroxyacyl-CoA dehydrogenase, C-terminal domain
evm.model.NODE_2900_length_38636_cov_17.172194.2	PF00725.24	3-hydroxyacyl-CoA dehydrogenase, C-terminal domain
evm.model.NODE_1936_length_48222_cov_17.462356.4	PF02737.20	3-hydroxyacyl-CoA dehydrogenase, NAD binding domain
evm.model.NODE_16966_length_2753_cov_1.750952.1	PF02737.20	3-hydroxyacyl-CoA dehydrogenase, NAD binding domain
evm.model.NODE_2900_length_38636_cov_17.172194.2	PF02737.20	3-hydroxyacyl-CoA dehydrogenase, NAD binding domain
evm.model.NODE_2148_length_45541_cov_15.208306.1	PF02737.20	3-hydroxyacyl-CoA dehydrogenase, NAD binding domain
evm.model.NODE_10612_length_10214_cov_18.434123.1	PF02737.20	3-hydroxyacyl-CoA dehydrogenase, NAD binding domain
evm.model.NODE_2966_length_38180_cov_15.610964.1	PF02737.20	3-hydroxyacyl-CoA dehydrogenase, NAD binding domain
evm.model.NODE_1477_length_54299_cov_16.284926.1	PF02737.20	3-hydroxyacyl-CoA dehydrogenase, NAD binding domain
evm.model.NODE_24521_length_798_cov_1.539493.1	PF02737.20	3-hydroxyacyl-CoA dehydrogenase, NAD binding domain
evm.model.NODE_867_length_68393_cov_17.706193.1	PF02737.20	3-hydroxyacyl-CoA dehydrogenase, NAD binding domain
evm.model.NODE_1936_length_48222_cov_17.462356.6	PF02737.20	3-hydroxyacyl-CoA dehydrogenase, NAD binding domain
evm.model.NODE_2406_length_42952_cov_16.654968.1	PF02737.20	3-hydroxyacyl-CoA dehydrogenase, NAD binding domain
evm.model.NODE_3376_length_35094_cov_17.767495.4	PF16121.7	40S ribosomal protein S4 C-terminus
evm.model.NODE_1809_length_49746_cov_18.389004.4	PF16121.7	40S ribosomal protein S4 C-terminus
evm.model.NODE_9194_length_13074_cov_14.585464.1	PF04419.16	4F5 protein related disordered region
evm.model.NODE_8536_length_14625_cov_14.230446.1	PF04419.16	4F5 protein related disordered region
evm.model.NODE_4072_length_30815_cov_15.612487.3	PF03061.24	Thioesterase superfamily
evm.model.NODE_1235_length_59050_cov_16.565246.3	PF03061.24	Thioesterase superfamily
evm.model.NODE_30582_length_561_cov_1.548387.1	PF03061.24	Thioesterase superfamily
evm.model.NODE_21470_length_1144_cov_2.648968.2	PF03061.24	Thioesterase superfamily
evm.model.NODE_18539_length_1951_cov_1.667215.1	PF03061.24	Thioesterase superfamily
evm.model.NODE_804_length_70288_cov_17.122803.3	PF03061.24	Thioesterase superfamily
evm.model.NODE_23300_length_911_cov_2.049745.2	PF03061.24	Thioesterase superfamily
evm.model.NODE_22858_length_956_cov_1.816647.1	PF03061.24	Thioesterase superfamily
evm.model.NODE_4726_length_27514_cov_17.021945.3	PF03061.24	Thioesterase superfamily
evm.model.NODE_393_length_89237_cov_16.180305.7	PF03061.24	Thioesterase superfamily
evm.model.NODE_5843_length_22857_cov_16.936516.1	PF03061.24	Thioesterase superfamily
evm.model.NODE_22858_length_956_cov_1.816647.1	PF13279.8	Thioesterase-like superfamily
evm.model.NODE_5843_length_22857_cov_16.936516.1	PF13279.8	Thioesterase-like superfamily
evm.model.NODE_30582_length_561_cov_1.548387.1	PF13279.8	Thioesterase-like superfamily
evm.model.NODE_1421_length_55171_cov_16.573178.2	PF13622.8	Thioesterase-like superfamily
evm.model.NODE_20625_length_1320_cov_2.217100.1	PF12729.9	Four helix bundle sensory module for signal transduction
evm.model.NODE_1130_length_61077_cov_16.398097.3	PF01812.22	5-formyltetrahydrofolate cyclo-ligase family
evm.model.NODE_2046_length_46854_cov_17.130588.3	PF01812.22	5-formyltetrahydrofolate cyclo-ligase family
evm.model.NODE_3471_length_34454_cov_18.120576.2	PF01367.22	5'-3' exonuclease, C-terminal SAM fold
evm.model.NODE_1550_length_53240_cov_16.044076.4	PF01367.22	5'-3' exonuclease, C-terminal SAM fold
evm.model.NODE_4198_length_30157_cov_16.809824.2	PF01367.22	5'-3' exonuclease, C-terminal SAM fold
evm.model.NODE_3471_length_34454_cov_18.120576.2	PF02739.18	5'-3' exonuclease, N-terminal resolvase-like domain
evm.model.NODE_21622_length_1118_cov_1.438951.1	PF02739.18	5'-3' exonuclease, N-terminal resolvase-like domain
evm.model.NODE_1550_length_53240_cov_16.044076.4	PF02739.18	5'-3' exonuclease, N-terminal resolvase-like domain
evm.model.NODE_677_length_75030_cov_16.702802.5	PF05761.16	5' nucleotidase family
evm.model.NODE_3454_length_34551_cov_18.844353.2	PF05761.16	5' nucleotidase family
evm.model.NODE_4613_length_28055_cov_18.200372.1	PF05761.16	5' nucleotidase family
evm.model.NODE_958_length_65640_cov_15.344023.5	PF02096.22	60Kd inner membrane protein
evm.model.NODE_2039_length_46974_cov_15.591308.2	PF02096.22	60Kd inner membrane protein
evm.model.NODE_146_length_113168_cov_15.904070.1	PF02096.22	60Kd inner membrane protein
evm.model.NODE_1066_length_62680_cov_16.491839.3	PF01591.20	6-phosphofructo-2-kinase
evm.model.NODE_2673_length_40499_cov_17.156916.1	PF00393.21	6-phosphogluconate dehydrogenase, C-terminal domain
evm.model.NODE_256_length_99323_cov_17.626053.4	PF00393.21	6-phosphogluconate dehydrogenase, C-terminal domain
evm.model.NODE_6245_length_21408_cov_17.206193.1	PF00001.23	7 transmembrane receptor (rhodopsin family)
evm.model.NODE_6245_length_21408_cov_17.206193.1	PF00002.26	7 transmembrane receptor (Secretin family)
evm.model.NODE_2240_length_44507_cov_17.993511.2	PF00004.31	ATPase family associated with various cellular activities (AAA)
evm.model.NODE_4869_length_26899_cov_17.016435.1	PF00004.31	ATPase family associated with various cellular activities (AAA)
evm.model.NODE_783_length_70995_cov_16.200189.4	PF00004.31	ATPase family associated with various cellular activities (AAA)
evm.model.NODE_783_length_70995_cov_16.200189.5	PF00004.31	ATPase family associated with various cellular activities (AAA)
evm.model.NODE_5936_length_22454_cov_18.806691.1	PF00004.31	ATPase family associated with various cellular activities (AAA)
evm.model.NODE_8477_length_14762_cov_17.563239.1	PF00004.31	ATPase family associated with various cellular activities (AAA)
evm.model.NODE_100_length_125426_cov_17.092323.8	PF00004.31	ATPase family associated with various cellular activities (AAA)
evm.model.NODE_185_length_108368_cov_16.667298.3	PF00004.31	ATPase family associated with various cellular activities (AAA)
evm.model.NODE_879_length_68046_cov_17.808772.4	PF00004.31	ATPase family associated with various cellular activities (AAA)
evm.model.NODE_3820_length_32321_cov_16.635367.1	PF00004.31	ATPase family associated with various cellular activities (AAA)
evm.model.NODE_3215_length_36219_cov_17.688075.3	PF00004.31	ATPase family associated with various cellular activities (AAA)
evm.model.NODE_2667_length_40527_cov_18.501089.3	PF00004.31	ATPase family associated with various cellular activities (AAA)
evm.model.NODE_649_length_75938_cov_15.527127.4	PF00004.31	ATPase family associated with various cellular activities (AAA)
evm.model.NODE_108_length_123130_cov_16.330569.8	PF00004.31	ATPase family associated with various cellular activities (AAA)
evm.model.NODE_5943_length_22437_cov_17.166383.1	PF00004.31	ATPase family associated with various cellular activities (AAA)
evm.model.NODE_332_length_93405_cov_16.814576.7	PF00004.31	ATPase family associated with various cellular activities (AAA)
evm.model.NODE_1646_length_51764_cov_16.542227.3	PF00004.31	ATPase family associated with various cellular activities (AAA)
evm.model.NODE_1434_length_54938_cov_16.359508.2	PF00004.31	ATPase family associated with various cellular activities (AAA)
evm.model.NODE_1826_length_49536_cov_18.174584.2	PF00004.31	ATPase family associated with various cellular activities (AAA)
evm.model.NODE_448_length_85793_cov_16.961782.1	PF00004.31	ATPase family associated with various cellular activities (AAA)
evm.model.NODE_17823_length_2277_cov_1.976279.1	PF00004.31	ATPase family associated with various cellular activities (AAA)
evm.model.NODE_1953_length_48007_cov_17.410276.2	PF00004.31	ATPase family associated with various cellular activities (AAA)
evm.model.NODE_5855_length_22805_cov_16.098554.1	PF00004.31	ATPase family associated with various cellular activities (AAA)
evm.model.NODE_2012_length_47330_cov_14.759337.1	PF00004.31	ATPase family associated with various cellular activities (AAA)
evm.model.NODE_2192_length_45062_cov_16.876755.3	PF00004.31	ATPase family associated with various cellular activities (AAA)
evm.model.NODE_5867_length_22757_cov_14.718604.2	PF00004.31	ATPase family associated with various cellular activities (AAA)
evm.model.NODE_9964_length_11468_cov_18.679746.1	PF00004.31	ATPase family associated with various cellular activities (AAA)
evm.model.NODE_8985_length_13547_cov_17.730924.2	PF00004.31	ATPase family associated with various cellular activities (AAA)
evm.model.NODE_25079_length_754_cov_24.266348.1	PF00004.31	ATPase family associated with various cellular activities (AAA)
evm.model.NODE_371_length_90187_cov_17.555841.4	PF00004.31	ATPase family associated with various cellular activities (AAA)
evm.model.NODE_5623_length_23742_cov_15.774338.2	PF00004.31	ATPase family associated with various cellular activities (AAA)
evm.model.NODE_11873_length_8085_cov_18.089093.1	PF00004.31	ATPase family associated with various cellular activities (AAA)
evm.model.NODE_1363_length_56252_cov_17.542022.5	PF00004.31	ATPase family associated with various cellular activities (AAA)
evm.model.NODE_3987_length_31346_cov_16.537589.2	PF00004.31	ATPase family associated with various cellular activities (AAA)
evm.model.NODE_10030_length_11343_cov_18.800374.1	PF00004.31	ATPase family associated with various cellular activities (AAA)
evm.model.NODE_5120_length_25741_cov_18.282111.1	PF00004.31	ATPase family associated with various cellular activities (AAA)
evm.model.NODE_2486_length_42160_cov_15.392311.6	PF00004.31	ATPase family associated with various cellular activities (AAA)
evm.model.NODE_1418_length_55197_cov_17.800472.7	PF00004.31	ATPase family associated with various cellular activities (AAA)
evm.model.NODE_5427_length_24480_cov_16.974993.1	PF00004.31	ATPase family associated with various cellular activities (AAA)
evm.model.NODE_9943_length_11495_cov_18.938776.1	PF00004.31	ATPase family associated with various cellular activities (AAA)
evm.model.NODE_5712_length_23421_cov_16.271572.2	PF00004.31	ATPase family associated with various cellular activities (AAA)
evm.model.NODE_1458_length_54714_cov_16.585084.5	PF00004.31	ATPase family associated with various cellular activities (AAA)
evm.model.NODE_68_length_133673_cov_18.380491.1	PF00004.31	ATPase family associated with various cellular activities (AAA)
evm.model.NODE_4599_length_28093_cov_17.917149.1	PF00004.31	ATPase family associated with various cellular activities (AAA)
evm.model.NODE_230_length_101907_cov_16.874779.6	PF00004.31	ATPase family associated with various cellular activities (AAA)
evm.model.NODE_3340_length_35306_cov_15.754029.1	PF00004.31	ATPase family associated with various cellular activities (AAA)
evm.model.NODE_5738_length_23307_cov_18.054487.5	PF00004.31	ATPase family associated with various cellular activities (AAA)
evm.model.NODE_1247_length_58665_cov_17.669531.6	PF00004.31	ATPase family associated with various cellular activities (AAA)
evm.model.NODE_4695_length_27670_cov_17.621138.4	PF00004.31	ATPase family associated with various cellular activities (AAA)
evm.model.NODE_1942_length_48178_cov_15.483903.1	PF00004.31	ATPase family associated with various cellular activities (AAA)
evm.model.NODE_10794_length_9860_cov_18.273605.1	PF00004.31	ATPase family associated with various cellular activities (AAA)
evm.model.NODE_41161_length_364_cov_0.582278.1	PF00004.31	ATPase family associated with various cellular activities (AAA)
evm.model.NODE_307_length_94551_cov_17.393120.12	PF00004.31	ATPase family associated with various cellular activities (AAA)
evm.model.NODE_4573_length_28181_cov_18.645220.2	PF00004.31	ATPase family associated with various cellular activities (AAA)
evm.model.NODE_4635_length_27933_cov_18.964792.1	PF00004.31	ATPase family associated with various cellular activities (AAA)
evm.model.NODE_1991_length_47625_cov_13.674976.1	PF00004.31	ATPase family associated with various cellular activities (AAA)
evm.model.NODE_1450_length_54785_cov_16.202221.2	PF00004.31	ATPase family associated with various cellular activities (AAA)
evm.model.NODE_169_length_110038_cov_16.762035.6	PF00004.31	ATPase family associated with various cellular activities (AAA)
evm.model.NODE_18273_length_2062_cov_1.712145.1	PF00004.31	ATPase family associated with various cellular activities (AAA)
evm.model.NODE_5092_length_25885_cov_16.116119.2	PF00004.31	ATPase family associated with various cellular activities (AAA)
evm.model.NODE_242_length_100483_cov_16.033282.2	PF00004.31	ATPase family associated with various cellular activities (AAA)
evm.model.NODE_11345_length_8963_cov_17.464577.1	PF00004.31	ATPase family associated with various cellular activities (AAA)
evm.model.NODE_1031_length_63539_cov_17.408724.3	PF00004.31	ATPase family associated with various cellular activities (AAA)
evm.model.NODE_724_length_73515_cov_16.622064.2	PF00004.31	ATPase family associated with various cellular activities (AAA)
evm.model.NODE_265_length_98718_cov_17.558367.4	PF00004.31	ATPase family associated with various cellular activities (AAA)
evm.model.NODE_956_length_65692_cov_17.625013.9	PF00004.31	ATPase family associated with various cellular activities (AAA)
evm.model.NODE_3080_length_37374_cov_18.376701.1	PF00004.31	ATPase family associated with various cellular activities (AAA)
evm.model.NODE_18381_length_2012_cov_1.924138.1	PF00004.31	ATPase family associated with various cellular activities (AAA)
evm.model.NODE_510_length_82027_cov_17.335922.6	PF00004.31	ATPase family associated with various cellular activities (AAA)
evm.model.NODE_1202_length_59644_cov_16.439269.7	PF00004.31	ATPase family associated with various cellular activities (AAA)
evm.model.NODE_1202_length_59644_cov_16.439269.6	PF00004.31	ATPase family associated with various cellular activities (AAA)
evm.model.NODE_51_length_138817_cov_16.694765.4	PF00004.31	ATPase family associated with various cellular activities (AAA)
evm.model.NODE_2107_length_46102_cov_17.294008.3	PF00004.31	ATPase family associated with various cellular activities (AAA)
evm.model.NODE_1029_length_63558_cov_17.860037.4	PF00004.31	ATPase family associated with various cellular activities (AAA)
evm.model.NODE_925_length_66573_cov_64.027722.7	PF00004.31	ATPase family associated with various cellular activities (AAA)
evm.model.NODE_925_length_66573_cov_64.027722.9	PF00004.31	ATPase family associated with various cellular activities (AAA)
evm.model.NODE_1580_length_52812_cov_16.696878.6	PF00004.31	ATPase family associated with various cellular activities (AAA)
evm.model.NODE_1704_length_51082_cov_16.169581.4	PF00004.31	ATPase family associated with various cellular activities (AAA)
evm.model.NODE_925_length_66573_cov_64.027722.3	PF00004.31	ATPase family associated with various cellular activities (AAA)
evm.model.NODE_2552_length_41567_cov_17.017978.4	PF00004.31	ATPase family associated with various cellular activities (AAA)
evm.model.NODE_1914_length_48497_cov_19.149059.2	PF00004.31	ATPase family associated with various cellular activities (AAA)
evm.model.NODE_1618_length_52197_cov_17.431304.5	PF00004.31	ATPase family associated with various cellular activities (AAA)
evm.model.NODE_3566_length_33882_cov_15.979618.2	PF00004.31	ATPase family associated with various cellular activities (AAA)
evm.model.NODE_1704_length_51082_cov_16.169581.3	PF00004.31	ATPase family associated with various cellular activities (AAA)
evm.model.NODE_9267_length_12921_cov_14.313116.2	PF00004.31	ATPase family associated with various cellular activities (AAA)
evm.model.NODE_9622_length_12145_cov_17.909636.1	PF00004.31	ATPase family associated with various cellular activities (AAA)
evm.model.NODE_1181_length_60149_cov_17.036453.3	PF00004.31	ATPase family associated with various cellular activities (AAA)
evm.model.NODE_11897_length_8052_cov_16.140315.1	PF00004.31	ATPase family associated with various cellular activities (AAA)
evm.model.NODE_1914_length_48497_cov_19.149059.1	PF00004.31	ATPase family associated with various cellular activities (AAA)
evm.model.NODE_7129_length_18551_cov_13.210866.1	PF00004.31	ATPase family associated with various cellular activities (AAA)
evm.model.NODE_20498_length_1348_cov_1.536446.1	PF00004.31	ATPase family associated with various cellular activities (AAA)
evm.model.NODE_2537_length_41738_cov_18.535483.2	PF00004.31	ATPase family associated with various cellular activities (AAA)
evm.model.NODE_1704_length_51082_cov_16.169581.2	PF00004.31	ATPase family associated with various cellular activities (AAA)
evm.model.NODE_18255_length_2070_cov_3.229542.2	PF00004.31	ATPase family associated with various cellular activities (AAA)
evm.model.NODE_1704_length_51082_cov_16.169581.1	PF00004.31	ATPase family associated with various cellular activities (AAA)
evm.model.NODE_345_length_92422_cov_16.857695.5	PF00004.31	ATPase family associated with various cellular activities (AAA)
evm.model.NODE_11301_length_9036_cov_16.240094.2	PF00004.31	ATPase family associated with various cellular activities (AAA)
evm.model.NODE_1202_length_59644_cov_16.439269.8	PF00004.31	ATPase family associated with various cellular activities (AAA)
evm.model.NODE_3061_length_37511_cov_16.963380.1	PF00004.31	ATPase family associated with various cellular activities (AAA)
evm.model.NODE_2782_length_39664_cov_16.808357.4	PF00004.31	ATPase family associated with various cellular activities (AAA)
evm.model.NODE_925_length_66573_cov_64.027722.10	PF00004.31	ATPase family associated with various cellular activities (AAA)
evm.model.NODE_7462_length_17491_cov_21.086616.1	PF00004.31	ATPase family associated with various cellular activities (AAA)
evm.model.NODE_5544_length_24052_cov_17.240669.2	PF00004.31	ATPase family associated with various cellular activities (AAA)
evm.model.NODE_3937_length_31613_cov_16.243600.3	PF00004.31	ATPase family associated with various cellular activities (AAA)
evm.model.NODE_13527_length_5808_cov_17.876606.1	PF00004.31	ATPase family associated with various cellular activities (AAA)
evm.model.NODE_16383_length_3138_cov_3.445367.4	PF00004.31	ATPase family associated with various cellular activities (AAA)
evm.model.NODE_5646_length_23670_cov_16.274264.3	PF00004.31	ATPase family associated with various cellular activities (AAA)
evm.model.NODE_2008_length_47356_cov_15.821868.5	PF00004.31	ATPase family associated with various cellular activities (AAA)
evm.model.NODE_1860_length_49187_cov_17.553017.5	PF00004.31	ATPase family associated with various cellular activities (AAA)
evm.model.NODE_3200_length_36374_cov_17.968108.1	PF00004.31	ATPase family associated with various cellular activities (AAA)
evm.model.NODE_4927_length_26614_cov_17.995809.1	PF00004.31	ATPase family associated with various cellular activities (AAA)
evm.model.NODE_2544_length_41680_cov_16.400308.2	PF00004.31	ATPase family associated with various cellular activities (AAA)
evm.model.NODE_1999_length_47483_cov_16.298125.2	PF00004.31	ATPase family associated with various cellular activities (AAA)
evm.model.NODE_5363_length_24787_cov_17.547405.1	PF00004.31	ATPase family associated with various cellular activities (AAA)
evm.model.NODE_8594_length_14478_cov_8.900216.1	PF00004.31	ATPase family associated with various cellular activities (AAA)
evm.model.NODE_4044_length_31016_cov_16.394898.2	PF00004.31	ATPase family associated with various cellular activities (AAA)
evm.model.NODE_4226_length_30033_cov_16.766034.3	PF00004.31	ATPase family associated with various cellular activities (AAA)
evm.model.NODE_2577_length_41338_cov_16.903812.2	PF00004.31	ATPase family associated with various cellular activities (AAA)
evm.model.NODE_7256_length_18130_cov_15.446092.3	PF00004.31	ATPase family associated with various cellular activities (AAA)
evm.model.NODE_20589_length_1327_cov_2.791667.1	PF00004.31	ATPase family associated with various cellular activities (AAA)
evm.model.NODE_8971_length_13571_cov_19.022687.1	PF00004.31	ATPase family associated with various cellular activities (AAA)
evm.model.NODE_5122_length_25736_cov_14.683549.3	PF00004.31	ATPase family associated with various cellular activities (AAA)
evm.model.NODE_2465_length_42377_cov_18.321846.3	PF00004.31	ATPase family associated with various cellular activities (AAA)
evm.model.NODE_1507_length_53889_cov_16.807113.3	PF00004.31	ATPase family associated with various cellular activities (AAA)
evm.model.NODE_6665_length_20032_cov_15.141171.1	PF00004.31	ATPase family associated with various cellular activities (AAA)
evm.model.NODE_26983_length_653_cov_0.640684.1	PF00004.31	ATPase family associated with various cellular activities (AAA)
evm.model.NODE_35337_length_461_cov_33.928144.1	PF00004.31	ATPase family associated with various cellular activities (AAA)
evm.model.NODE_5355_length_24832_cov_19.860797.2	PF00004.31	ATPase family associated with various cellular activities (AAA)
evm.model.NODE_408_length_88152_cov_17.381414.3	PF00004.31	ATPase family associated with various cellular activities (AAA)
evm.model.NODE_827_length_69661_cov_18.656772.1	PF00004.31	ATPase family associated with various cellular activities (AAA)
evm.model.NODE_4548_length_28427_cov_19.080353.1	PF00004.31	ATPase family associated with various cellular activities (AAA)
evm.model.NODE_3200_length_36374_cov_17.968108.3	PF00004.31	ATPase family associated with various cellular activities (AAA)
evm.model.NODE_3083_length_37357_cov_15.827021.2	PF00004.31	ATPase family associated with various cellular activities (AAA)
evm.model.NODE_3566_length_33882_cov_15.979618.3	PF00004.31	ATPase family associated with various cellular activities (AAA)
evm.model.NODE_603_length_78008_cov_17.466853.5	PF00004.31	ATPase family associated with various cellular activities (AAA)
evm.model.NODE_11197_length_9212_cov_14.526802.1	PF00004.31	ATPase family associated with various cellular activities (AAA)
evm.model.NODE_15381_length_3901_cov_31.446211.1	PF00004.31	ATPase family associated with various cellular activities (AAA)
evm.model.NODE_3555_length_33973_cov_16.235153.1	PF00004.31	ATPase family associated with various cellular activities (AAA)
evm.model.NODE_8828_length_13881_cov_19.102225.1	PF00004.31	ATPase family associated with various cellular activities (AAA)
evm.model.NODE_3630_length_33522_cov_16.483396.1	PF00004.31	ATPase family associated with various cellular activities (AAA)
evm.model.NODE_226_length_102757_cov_15.529689.3	PF00004.31	ATPase family associated with various cellular activities (AAA)
evm.model.NODE_1259_length_58387_cov_17.196704.4	PF00004.31	ATPase family associated with various cellular activities (AAA)
evm.model.NODE_776_length_71422_cov_16.982215.1	PF00004.31	ATPase family associated with various cellular activities (AAA)
evm.model.NODE_2034_length_47013_cov_17.138634.1	PF13086.8	AAA domain
evm.model.NODE_2956_length_38234_cov_16.788753.3	PF13086.8	AAA domain
evm.model.NODE_284_length_97069_cov_20.621206.4	PF13086.8	AAA domain
evm.model.NODE_671_length_75188_cov_17.547528.6	PF13086.8	AAA domain
evm.model.NODE_399_length_88710_cov_17.537789.8	PF13086.8	AAA domain
evm.model.NODE_223_length_103490_cov_16.759188.3	PF13086.8	AAA domain
evm.model.NODE_2957_length_38231_cov_17.983912.1	PF13086.8	AAA domain
evm.model.NODE_1976_length_47774_cov_16.304279.6	PF13086.8	AAA domain
evm.model.NODE_1171_length_60303_cov_18.003855.2	PF13086.8	AAA domain
evm.model.NODE_4042_length_31034_cov_17.668942.1	PF13086.8	AAA domain
evm.model.NODE_8732_length_14102_cov_16.125868.2	PF13086.8	AAA domain
evm.model.NODE_1023_length_63696_cov_17.530982.2	PF13086.8	AAA domain
evm.model.NODE_1023_length_63696_cov_17.530982.1	PF13086.8	AAA domain
evm.model.NODE_2956_length_38234_cov_16.788753.3	PF13087.8	AAA domain
evm.model.NODE_2034_length_47013_cov_17.138634.1	PF13087.8	AAA domain
evm.model.NODE_399_length_88710_cov_17.537789.8	PF13087.8	AAA domain
evm.model.NODE_2957_length_38231_cov_17.983912.1	PF13087.8	AAA domain
evm.model.NODE_671_length_75188_cov_17.547528.6	PF13087.8	AAA domain
evm.model.NODE_284_length_97069_cov_20.621206.4	PF13087.8	AAA domain
evm.model.NODE_1171_length_60303_cov_18.003855.2	PF13087.8	AAA domain
evm.model.NODE_223_length_103490_cov_16.759188.3	PF13087.8	AAA domain
evm.model.NODE_1976_length_47774_cov_16.304279.6	PF13087.8	AAA domain
evm.model.NODE_8732_length_14102_cov_16.125868.1	PF13087.8	AAA domain
evm.model.NODE_4042_length_31034_cov_17.668942.1	PF13087.8	AAA domain
evm.model.NODE_1639_length_51862_cov_17.080429.1	PF13087.8	AAA domain
evm.model.NODE_13575_length_5762_cov_3.181899.6	PF13173.8	AAA domain
evm.model.NODE_4869_length_26899_cov_17.016435.1	PF13173.8	AAA domain
evm.model.NODE_2240_length_44507_cov_17.993511.2	PF13173.8	AAA domain
evm.model.NODE_783_length_70995_cov_16.200189.4	PF13173.8	AAA domain
evm.model.NODE_783_length_70995_cov_16.200189.5	PF13173.8	AAA domain
evm.model.NODE_8477_length_14762_cov_17.563239.1	PF13173.8	AAA domain
evm.model.NODE_3061_length_37511_cov_16.963380.1	PF13173.8	AAA domain
evm.model.NODE_169_length_110038_cov_16.762035.6	PF13173.8	AAA domain
evm.model.NODE_18273_length_2062_cov_1.712145.1	PF13173.8	AAA domain
evm.model.NODE_242_length_100483_cov_16.033282.2	PF13173.8	AAA domain
evm.model.NODE_5820_length_22946_cov_17.182874.1	PF13173.8	AAA domain
evm.model.NODE_1031_length_63539_cov_17.408724.3	PF13173.8	AAA domain
evm.model.NODE_1942_length_48178_cov_15.483903.1	PF13173.8	AAA domain
evm.model.NODE_742_length_72611_cov_18.193863.5	PF13175.8	AAA ATPase domain
evm.model.NODE_13789_length_5496_cov_3.742783.6	PF13175.8	AAA ATPase domain
evm.model.NODE_3535_length_34086_cov_17.046880.1	PF13175.8	AAA ATPase domain
evm.model.NODE_3949_length_31517_cov_17.215291.1	PF13175.8	AAA ATPase domain
evm.model.NODE_1278_length_58004_cov_16.635779.6	PF13175.8	AAA ATPase domain
evm.model.NODE_2240_length_44507_cov_17.993511.2	PF13191.8	AAA ATPase domain
evm.model.NODE_100_length_125426_cov_17.092323.8	PF13191.8	AAA ATPase domain
evm.model.NODE_783_length_70995_cov_16.200189.5	PF13191.8	AAA ATPase domain
evm.model.NODE_169_length_110038_cov_16.762035.6	PF13191.8	AAA ATPase domain
evm.model.NODE_4869_length_26899_cov_17.016435.1	PF13191.8	AAA ATPase domain
evm.model.NODE_783_length_70995_cov_16.200189.4	PF13191.8	AAA ATPase domain
evm.model.NODE_724_length_73515_cov_16.622064.2	PF13191.8	AAA ATPase domain
evm.model.NODE_5936_length_22454_cov_18.806691.1	PF13191.8	AAA ATPase domain
evm.model.NODE_1289_length_57809_cov_20.079938.6	PF13191.8	AAA ATPase domain
evm.model.NODE_18273_length_2062_cov_1.712145.1	PF13191.8	AAA ATPase domain
evm.model.NODE_8477_length_14762_cov_17.563239.1	PF13191.8	AAA ATPase domain
evm.model.NODE_265_length_98718_cov_17.558367.4	PF13191.8	AAA ATPase domain
evm.model.NODE_242_length_100483_cov_16.033282.2	PF13191.8	AAA ATPase domain
evm.model.NODE_226_length_102757_cov_15.529689.3	PF13191.8	AAA ATPase domain
evm.model.NODE_879_length_68046_cov_17.808772.4	PF13191.8	AAA ATPase domain
evm.model.NODE_74_length_131001_cov_17.326299.11	PF13191.8	AAA ATPase domain
evm.model.NODE_1031_length_63539_cov_17.408724.3	PF13191.8	AAA ATPase domain
evm.model.NODE_1029_length_63558_cov_17.860037.4	PF13191.8	AAA ATPase domain
evm.model.NODE_924_length_66626_cov_17.641032.5	PF13191.8	AAA ATPase domain
evm.model.NODE_51_length_138817_cov_16.694765.4	PF13191.8	AAA ATPase domain
evm.model.NODE_776_length_71422_cov_16.982215.1	PF13191.8	AAA ATPase domain
evm.model.NODE_20234_length_1411_cov_3.214174.1	PF13191.8	AAA ATPase domain
evm.model.NODE_4695_length_27670_cov_17.621138.4	PF13191.8	AAA ATPase domain
evm.model.NODE_1177_length_60209_cov_18.085100.1	PF13191.8	AAA ATPase domain
evm.model.NODE_1618_length_52197_cov_17.431304.5	PF13191.8	AAA ATPase domain
evm.model.NODE_6678_length_20009_cov_16.763002.1	PF13191.8	AAA ATPase domain
evm.model.NODE_8594_length_14478_cov_8.900216.1	PF13191.8	AAA ATPase domain
evm.model.NODE_3831_length_32244_cov_17.537815.2	PF13191.8	AAA ATPase domain
evm.model.NODE_3820_length_32321_cov_16.635367.1	PF13191.8	AAA ATPase domain
evm.model.NODE_1953_length_48007_cov_17.410276.2	PF13191.8	AAA ATPase domain
evm.model.NODE_5943_length_22437_cov_17.166383.1	PF13191.8	AAA ATPase domain
evm.model.NODE_108_length_123130_cov_16.330569.8	PF13191.8	AAA ATPase domain
evm.model.NODE_3083_length_37357_cov_15.827021.2	PF13191.8	AAA ATPase domain
evm.model.NODE_20498_length_1348_cov_1.536446.1	PF13191.8	AAA ATPase domain
evm.model.NODE_5712_length_23421_cov_16.271572.2	PF13191.8	AAA ATPase domain
evm.model.NODE_185_length_108368_cov_16.667298.3	PF13191.8	AAA ATPase domain
evm.model.NODE_5092_length_25885_cov_16.116119.2	PF13191.8	AAA ATPase domain
evm.model.NODE_3200_length_36374_cov_17.968108.1	PF13191.8	AAA ATPase domain
evm.model.NODE_408_length_88152_cov_17.381414.3	PF13191.8	AAA ATPase domain
evm.model.NODE_3061_length_37511_cov_16.963380.1	PF13191.8	AAA ATPase domain
evm.model.NODE_3831_length_32244_cov_17.537815.1	PF13191.8	AAA ATPase domain
evm.model.NODE_5519_length_24166_cov_16.632639.1	PF13191.8	AAA ATPase domain
evm.model.NODE_157_length_111988_cov_21.648027.7	PF13191.8	AAA ATPase domain
evm.model.NODE_25079_length_754_cov_24.266348.1	PF13191.8	AAA ATPase domain
evm.model.NODE_1479_length_54266_cov_20.908162.3	PF13191.8	AAA ATPase domain
evm.model.NODE_1646_length_51764_cov_16.542227.3	PF13191.8	AAA ATPase domain
evm.model.NODE_5855_length_22805_cov_16.098554.1	PF13191.8	AAA ATPase domain
evm.model.NODE_975_length_65144_cov_17.277635.4	PF13207.8	AAA domain
evm.model.NODE_11060_length_9425_cov_17.767369.1	PF13207.8	AAA domain
evm.model.NODE_54_length_138368_cov_18.684211.9	PF13207.8	AAA domain
evm.model.NODE_1927_length_48307_cov_18.582690.3	PF13207.8	AAA domain
evm.model.NODE_4281_length_29765_cov_17.237229.5	PF13207.8	AAA domain
evm.model.NODE_1174_length_60265_cov_18.110828.4	PF13207.8	AAA domain
evm.model.NODE_7965_length_16114_cov_15.464252.1	PF13207.8	AAA domain
evm.model.NODE_2698_length_40252_cov_45.811589.5	PF13207.8	AAA domain
evm.model.NODE_4741_length_27445_cov_18.591991.1	PF13207.8	AAA domain
evm.model.NODE_33_length_154914_cov_15.508402.3	PF13207.8	AAA domain
evm.model.NODE_18788_length_1860_cov_2.451241.1	PF13207.8	AAA domain
evm.model.NODE_68_length_133673_cov_18.380491.17	PF13207.8	AAA domain
evm.model.NODE_739_length_72835_cov_16.286805.4	PF13207.8	AAA domain
evm.model.NODE_4742_length_27445_cov_18.451131.2	PF13207.8	AAA domain
evm.model.NODE_4869_length_26899_cov_17.016435.1	PF13207.8	AAA domain
evm.model.NODE_783_length_70995_cov_16.200189.4	PF13207.8	AAA domain
evm.model.NODE_8477_length_14762_cov_17.563239.1	PF13207.8	AAA domain
evm.model.NODE_783_length_70995_cov_16.200189.5	PF13207.8	AAA domain
evm.model.NODE_739_length_72835_cov_16.286805.4	PF13238.8	AAA domain
evm.model.NODE_3_length_234237_cov_17.724121.8	PF13238.8	AAA domain
evm.model.NODE_11060_length_9425_cov_17.767369.1	PF13238.8	AAA domain
evm.model.NODE_3083_length_37357_cov_15.827021.2	PF13238.8	AAA domain
evm.model.NODE_8477_length_14762_cov_17.563239.1	PF13238.8	AAA domain
evm.model.NODE_2974_length_38118_cov_15.028954.1	PF13238.8	AAA domain
evm.model.NODE_975_length_65144_cov_17.277635.4	PF13238.8	AAA domain
evm.model.NODE_783_length_70995_cov_16.200189.5	PF13238.8	AAA domain
evm.model.NODE_18273_length_2062_cov_1.712145.1	PF13238.8	AAA domain
evm.model.NODE_4869_length_26899_cov_17.016435.1	PF13238.8	AAA domain
evm.model.NODE_783_length_70995_cov_16.200189.4	PF13238.8	AAA domain
evm.model.NODE_2240_length_44507_cov_17.993511.2	PF13238.8	AAA domain
evm.model.NODE_1142_length_60799_cov_16.077565.4	PF13238.8	AAA domain
evm.model.NODE_1927_length_48307_cov_18.582690.3	PF13238.8	AAA domain
evm.model.NODE_54_length_138368_cov_18.684211.9	PF13238.8	AAA domain
evm.model.NODE_209_length_105266_cov_16.713560.3	PF13238.8	AAA domain
evm.model.NODE_4695_length_27670_cov_17.621138.4	PF13238.8	AAA domain
evm.model.NODE_169_length_110038_cov_16.762035.6	PF13238.8	AAA domain
evm.model.NODE_6665_length_20032_cov_15.141171.1	PF13238.8	AAA domain
evm.model.NODE_4280_length_29766_cov_14.670704.1	PF13238.8	AAA domain
evm.model.NODE_1639_length_51862_cov_17.080429.1	PF13245.8	AAA domain
evm.model.NODE_1023_length_63696_cov_17.530982.2	PF13245.8	AAA domain
evm.model.NODE_1023_length_63696_cov_17.530982.1	PF13245.8	AAA domain
evm.model.NODE_2697_length_40254_cov_15.245271.1	PF13245.8	AAA domain
evm.model.NODE_2957_length_38231_cov_17.983912.1	PF13245.8	AAA domain
evm.model.NODE_399_length_88710_cov_17.537789.8	PF13245.8	AAA domain
evm.model.NODE_1171_length_60303_cov_18.003855.2	PF13245.8	AAA domain
evm.model.NODE_223_length_103490_cov_16.759188.3	PF13245.8	AAA domain
evm.model.NODE_1976_length_47774_cov_16.304279.6	PF13245.8	AAA domain
evm.model.NODE_284_length_97069_cov_20.621206.4	PF13245.8	AAA domain
evm.model.NODE_4042_length_31034_cov_17.668942.1	PF13245.8	AAA domain
evm.model.NODE_8732_length_14102_cov_16.125868.2	PF13245.8	AAA domain
evm.model.NODE_2956_length_38234_cov_16.788753.3	PF13245.8	AAA domain
evm.model.NODE_15428_length_3859_cov_2.621651.2	PF13245.8	AAA domain
evm.model.NODE_20234_length_1411_cov_3.214174.1	PF13245.8	AAA domain
evm.model.NODE_671_length_75188_cov_17.547528.6	PF13245.8	AAA domain
evm.model.NODE_1031_length_63539_cov_17.408724.3	PF07724.16	AAA domain (Cdc48 subfamily)
evm.model.NODE_724_length_73515_cov_16.622064.2	PF07724.16	AAA domain (Cdc48 subfamily)
evm.model.NODE_265_length_98718_cov_17.558367.4	PF07724.16	AAA domain (Cdc48 subfamily)
evm.model.NODE_242_length_100483_cov_16.033282.2	PF07724.16	AAA domain (Cdc48 subfamily)
evm.model.NODE_169_length_110038_cov_16.762035.6	PF07724.16	AAA domain (Cdc48 subfamily)
evm.model.NODE_26983_length_653_cov_0.640684.1	PF07724.16	AAA domain (Cdc48 subfamily)
evm.model.NODE_20589_length_1327_cov_2.791667.1	PF07724.16	AAA domain (Cdc48 subfamily)
evm.model.NODE_1029_length_63558_cov_17.860037.4	PF07724.16	AAA domain (Cdc48 subfamily)
evm.model.NODE_18273_length_2062_cov_1.712145.1	PF07724.16	AAA domain (Cdc48 subfamily)
evm.model.NODE_5355_length_24832_cov_19.860797.2	PF07724.16	AAA domain (Cdc48 subfamily)
evm.model.NODE_18255_length_2070_cov_3.229542.2	PF07724.16	AAA domain (Cdc48 subfamily)
evm.model.NODE_345_length_92422_cov_16.857695.5	PF07724.16	AAA domain (Cdc48 subfamily)
evm.model.NODE_3937_length_31613_cov_16.243600.3	PF07724.16	AAA domain (Cdc48 subfamily)
evm.model.NODE_3200_length_36374_cov_17.968108.1	PF07724.16	AAA domain (Cdc48 subfamily)
evm.model.NODE_1618_length_52197_cov_17.431304.5	PF07724.16	AAA domain (Cdc48 subfamily)
evm.model.NODE_3200_length_36374_cov_17.968108.3	PF07724.16	AAA domain (Cdc48 subfamily)
evm.model.NODE_603_length_78008_cov_17.466853.4	PF07724.16	AAA domain (Cdc48 subfamily)
evm.model.NODE_1202_length_59644_cov_16.439269.3	PF07724.16	AAA domain (Cdc48 subfamily)
evm.model.NODE_1303_length_57329_cov_16.007884.5	PF07724.16	AAA domain (Cdc48 subfamily)
evm.model.NODE_1303_length_57329_cov_16.007884.4	PF07724.16	AAA domain (Cdc48 subfamily)
evm.model.NODE_2240_length_44507_cov_17.993511.2	PF07724.16	AAA domain (Cdc48 subfamily)
evm.model.NODE_4869_length_26899_cov_17.016435.1	PF07724.16	AAA domain (Cdc48 subfamily)
evm.model.NODE_1710_length_50995_cov_15.434576.3	PF07724.16	AAA domain (Cdc48 subfamily)
evm.model.NODE_783_length_70995_cov_16.200189.4	PF07724.16	AAA domain (Cdc48 subfamily)
evm.model.NODE_4228_length_30019_cov_16.484277.1	PF07724.16	AAA domain (Cdc48 subfamily)
evm.model.NODE_783_length_70995_cov_16.200189.5	PF07724.16	AAA domain (Cdc48 subfamily)
evm.model.NODE_1710_length_50995_cov_15.434576.5	PF07724.16	AAA domain (Cdc48 subfamily)
evm.model.NODE_8477_length_14762_cov_17.563239.1	PF07724.16	AAA domain (Cdc48 subfamily)
evm.model.NODE_879_length_68046_cov_17.808772.4	PF07724.16	AAA domain (Cdc48 subfamily)
evm.model.NODE_1434_length_54938_cov_16.359508.2	PF07724.16	AAA domain (Cdc48 subfamily)
evm.model.NODE_5936_length_22454_cov_18.806691.1	PF07724.16	AAA domain (Cdc48 subfamily)
evm.model.NODE_8_length_186448_cov_16.167050.5	PF07724.16	AAA domain (Cdc48 subfamily)
evm.model.NODE_1646_length_51764_cov_16.542227.3	PF07724.16	AAA domain (Cdc48 subfamily)
evm.model.NODE_108_length_123130_cov_16.330569.8	PF07724.16	AAA domain (Cdc48 subfamily)
evm.model.NODE_5943_length_22437_cov_17.166383.1	PF07724.16	AAA domain (Cdc48 subfamily)
evm.model.NODE_25079_length_754_cov_24.266348.1	PF07724.16	AAA domain (Cdc48 subfamily)
evm.model.NODE_13789_length_5496_cov_3.742783.6	PF13304.8	AAA domain, putative AbiEii toxin, Type IV TA system
evm.model.NODE_1058_length_62816_cov_19.710045.1	PF13304.8	AAA domain, putative AbiEii toxin, Type IV TA system
evm.model.NODE_783_length_70995_cov_16.200189.2	PF13304.8	AAA domain, putative AbiEii toxin, Type IV TA system
evm.model.NODE_11402_length_8875_cov_18.779264.2	PF13304.8	AAA domain, putative AbiEii toxin, Type IV TA system
evm.model.NODE_742_length_72611_cov_18.193863.5	PF13304.8	AAA domain, putative AbiEii toxin, Type IV TA system
evm.model.NODE_4548_length_28427_cov_19.080353.1	PF13304.8	AAA domain, putative AbiEii toxin, Type IV TA system
evm.model.NODE_5519_length_24166_cov_16.632639.1	PF13304.8	AAA domain, putative AbiEii toxin, Type IV TA system
evm.model.NODE_2346_length_43482_cov_16.691547.4	PF13304.8	AAA domain, putative AbiEii toxin, Type IV TA system
evm.model.NODE_4969_length_26450_cov_16.458838.1	PF13304.8	AAA domain, putative AbiEii toxin, Type IV TA system
evm.model.NODE_1564_length_52969_cov_16.316188.2	PF13304.8	AAA domain, putative AbiEii toxin, Type IV TA system
evm.model.NODE_3949_length_31517_cov_17.215291.1	PF13304.8	AAA domain, putative AbiEii toxin, Type IV TA system
evm.model.NODE_4293_length_29680_cov_16.759043.3	PF13304.8	AAA domain, putative AbiEii toxin, Type IV TA system
evm.model.NODE_9594_length_12205_cov_4.160954.7	PF13304.8	AAA domain, putative AbiEii toxin, Type IV TA system
evm.model.NODE_20711_length_1303_cov_44.636905.1	PF13304.8	AAA domain, putative AbiEii toxin, Type IV TA system
evm.model.NODE_4230_length_30011_cov_17.935785.6	PF13304.8	AAA domain, putative AbiEii toxin, Type IV TA system
evm.model.NODE_6424_length_20824_cov_16.991641.1	PF13304.8	AAA domain, putative AbiEii toxin, Type IV TA system
evm.model.NODE_2122_length_45885_cov_16.183378.4	PF13304.8	AAA domain, putative AbiEii toxin, Type IV TA system
evm.model.NODE_22240_length_1031_cov_1.036504.1	PF13304.8	AAA domain, putative AbiEii toxin, Type IV TA system
evm.model.NODE_1348_length_56470_cov_15.446355.2	PF13304.8	AAA domain, putative AbiEii toxin, Type IV TA system
evm.model.NODE_2262_length_44318_cov_16.556448.1	PF13304.8	AAA domain, putative AbiEii toxin, Type IV TA system
evm.model.NODE_3535_length_34086_cov_17.046880.1	PF13304.8	AAA domain, putative AbiEii toxin, Type IV TA system
evm.model.NODE_776_length_71422_cov_16.982215.1	PF13304.8	AAA domain, putative AbiEii toxin, Type IV TA system
evm.model.NODE_1278_length_58004_cov_16.635779.6	PF13304.8	AAA domain, putative AbiEii toxin, Type IV TA system
evm.model.NODE_11122_length_9328_cov_3.374307.1	PF13304.8	AAA domain, putative AbiEii toxin, Type IV TA system
evm.model.NODE_17266_length_2570_cov_1.310274.3	PF13304.8	AAA domain, putative AbiEii toxin, Type IV TA system
evm.model.NODE_1564_length_52969_cov_16.316188.3	PF13304.8	AAA domain, putative AbiEii toxin, Type IV TA system
evm.model.NODE_1564_length_52969_cov_16.316188.1	PF13304.8	AAA domain, putative AbiEii toxin, Type IV TA system
evm.model.NODE_1107_length_61705_cov_18.307545.1	PF13304.8	AAA domain, putative AbiEii toxin, Type IV TA system
evm.model.NODE_1787_length_49989_cov_18.209538.2	PF13304.8	AAA domain, putative AbiEii toxin, Type IV TA system
evm.model.NODE_7619_length_17090_cov_13.544833.1	PF13304.8	AAA domain, putative AbiEii toxin, Type IV TA system
evm.model.NODE_11549_length_8634_cov_16.545551.1	PF13304.8	AAA domain, putative AbiEii toxin, Type IV TA system
evm.model.NODE_5920_length_22525_cov_17.269354.2	PF13304.8	AAA domain, putative AbiEii toxin, Type IV TA system
evm.model.NODE_2062_length_46698_cov_18.161345.3	PF13304.8	AAA domain, putative AbiEii toxin, Type IV TA system
evm.model.NODE_6354_length_21104_cov_18.796777.1	PF13304.8	AAA domain, putative AbiEii toxin, Type IV TA system
evm.model.NODE_924_length_66626_cov_17.641032.5	PF13304.8	AAA domain, putative AbiEii toxin, Type IV TA system
evm.model.NODE_3528_length_34116_cov_16.142370.3	PF13304.8	AAA domain, putative AbiEii toxin, Type IV TA system
evm.model.NODE_4498_length_28685_cov_17.799496.1	PF13304.8	AAA domain, putative AbiEii toxin, Type IV TA system
evm.model.NODE_3528_length_34116_cov_16.142370.2	PF13304.8	AAA domain, putative AbiEii toxin, Type IV TA system
evm.model.NODE_47_length_142606_cov_17.765355.6	PF13304.8	AAA domain, putative AbiEii toxin, Type IV TA system
evm.model.NODE_256_length_99323_cov_17.626053.6	PF13304.8	AAA domain, putative AbiEii toxin, Type IV TA system
evm.model.NODE_5135_length_25676_cov_17.628205.2	PF13304.8	AAA domain, putative AbiEii toxin, Type IV TA system
evm.model.NODE_4022_length_31164_cov_16.567516.1	PF13304.8	AAA domain, putative AbiEii toxin, Type IV TA system
evm.model.NODE_726_length_73475_cov_16.897870.1	PF13304.8	AAA domain, putative AbiEii toxin, Type IV TA system
evm.model.NODE_17722_length_2332_cov_18.027211.1	PF13304.8	AAA domain, putative AbiEii toxin, Type IV TA system
evm.model.NODE_1636_length_51928_cov_16.177603.3	PF13304.8	AAA domain, putative AbiEii toxin, Type IV TA system
evm.model.NODE_5881_length_22705_cov_18.094162.1	PF13304.8	AAA domain, putative AbiEii toxin, Type IV TA system
evm.model.NODE_2599_length_41200_cov_17.221946.2	PF13304.8	AAA domain, putative AbiEii toxin, Type IV TA system
evm.model.NODE_114_length_120988_cov_16.785928.7	PF13304.8	AAA domain, putative AbiEii toxin, Type IV TA system
evm.model.NODE_13633_length_5686_cov_3.671164.4	PF13304.8	AAA domain, putative AbiEii toxin, Type IV TA system
evm.model.NODE_555_length_79841_cov_16.877035.2	PF13304.8	AAA domain, putative AbiEii toxin, Type IV TA system
evm.model.NODE_8538_length_14621_cov_15.190976.1	PF13304.8	AAA domain, putative AbiEii toxin, Type IV TA system
evm.model.NODE_1508_length_53883_cov_17.889073.3	PF13304.8	AAA domain, putative AbiEii toxin, Type IV TA system
evm.model.NODE_8_length_186448_cov_16.167050.16	PF13401.8	AAA domain
evm.model.NODE_3555_length_33973_cov_16.235153.1	PF13401.8	AAA domain
evm.model.NODE_169_length_110038_cov_16.762035.6	PF13401.8	AAA domain
evm.model.NODE_2240_length_44507_cov_17.993511.2	PF13401.8	AAA domain
evm.model.NODE_51_length_138817_cov_16.694765.4	PF13401.8	AAA domain
evm.model.NODE_783_length_70995_cov_16.200189.4	PF13401.8	AAA domain
evm.model.NODE_4869_length_26899_cov_17.016435.1	PF13401.8	AAA domain
evm.model.NODE_783_length_70995_cov_16.200189.5	PF13401.8	AAA domain
evm.model.NODE_8477_length_14762_cov_17.563239.1	PF13401.8	AAA domain
evm.model.NODE_8594_length_14478_cov_8.900216.1	PF13401.8	AAA domain
evm.model.NODE_100_length_125426_cov_17.092323.8	PF13401.8	AAA domain
evm.model.NODE_8861_length_13788_cov_18.794598.1	PF13401.8	AAA domain
evm.model.NODE_242_length_100483_cov_16.033282.2	PF13401.8	AAA domain
evm.model.NODE_18273_length_2062_cov_1.712145.1	PF13401.8	AAA domain
evm.model.NODE_4695_length_27670_cov_17.621138.4	PF13401.8	AAA domain
evm.model.NODE_4055_length_30936_cov_19.865494.2	PF13401.8	AAA domain
evm.model.NODE_74_length_131001_cov_17.326299.11	PF13401.8	AAA domain
evm.model.NODE_3937_length_31613_cov_16.243600.3	PF13401.8	AAA domain
evm.model.NODE_879_length_68046_cov_17.808772.4	PF13401.8	AAA domain
evm.model.NODE_347_length_92181_cov_17.015632.2	PF13401.8	AAA domain
evm.model.NODE_14415_length_4798_cov_18.278741.1	PF13401.8	AAA domain
evm.model.NODE_2116_length_46010_cov_17.241353.3	PF13401.8	AAA domain
evm.model.NODE_1580_length_52812_cov_16.696878.6	PF13401.8	AAA domain
evm.model.NODE_6382_length_20976_cov_22.667226.3	PF13401.8	AAA domain
evm.model.NODE_1023_length_63696_cov_17.530982.1	PF13401.8	AAA domain
evm.model.NODE_1029_length_63558_cov_17.860037.4	PF13401.8	AAA domain
evm.model.NODE_2605_length_41112_cov_16.287959.2	PF13401.8	AAA domain
evm.model.NODE_5936_length_22454_cov_18.806691.1	PF13401.8	AAA domain
evm.model.NODE_3831_length_32244_cov_17.537815.1	PF13401.8	AAA domain
evm.model.NODE_1023_length_63696_cov_17.530982.2	PF13401.8	AAA domain
evm.model.NODE_924_length_66626_cov_17.641032.5	PF13401.8	AAA domain
evm.model.NODE_3061_length_37511_cov_16.963380.1	PF13401.8	AAA domain
evm.model.NODE_4044_length_31016_cov_16.394898.2	PF13401.8	AAA domain
evm.model.NODE_5820_length_22946_cov_17.182874.1	PF13401.8	AAA domain
evm.model.NODE_16383_length_3138_cov_3.445367.4	PF13401.8	AAA domain
evm.model.NODE_4063_length_30889_cov_16.407158.2	PF13401.8	AAA domain
evm.model.NODE_5623_length_23742_cov_15.774338.2	PF13401.8	AAA domain
evm.model.NODE_1942_length_48178_cov_15.483903.1	PF13401.8	AAA domain
evm.model.NODE_224_length_103252_cov_16.553309.8	PF13476.8	AAA domain
evm.model.NODE_1742_length_50492_cov_16.590231.3	PF13476.8	AAA domain
evm.model.NODE_326_length_93828_cov_17.705809.4	PF13476.8	AAA domain
evm.model.NODE_2930_length_38389_cov_36.649992.1	PF13476.8	AAA domain
evm.model.NODE_3535_length_34086_cov_17.046880.1	PF13476.8	AAA domain
evm.model.NODE_13789_length_5496_cov_3.742783.6	PF13476.8	AAA domain
evm.model.NODE_3949_length_31517_cov_17.215291.1	PF13476.8	AAA domain
evm.model.NODE_1107_length_61705_cov_18.307545.1	PF13476.8	AAA domain
evm.model.NODE_783_length_70995_cov_16.200189.2	PF13476.8	AAA domain
evm.model.NODE_11402_length_8875_cov_18.779264.2	PF13476.8	AAA domain
evm.model.NODE_924_length_66626_cov_17.641032.5	PF13476.8	AAA domain
evm.model.NODE_742_length_72611_cov_18.193863.5	PF13476.8	AAA domain
evm.model.NODE_4564_length_28289_cov_16.752219.1	PF13476.8	AAA domain
evm.model.NODE_776_length_71422_cov_16.982215.1	PF13476.8	AAA domain
evm.model.NODE_3660_length_33318_cov_17.597300.2	PF13476.8	AAA domain
evm.model.NODE_2240_length_44507_cov_17.993511.2	PF13479.8	AAA domain
evm.model.NODE_879_length_68046_cov_17.808772.4	PF13479.8	AAA domain
evm.model.NODE_1259_length_58387_cov_17.196704.4	PF13481.8	AAA domain
evm.model.NODE_688_length_74711_cov_16.911885.5	PF13481.8	AAA domain
evm.model.NODE_6063_length_21961_cov_14.729779.1	PF13481.8	AAA domain
evm.model.NODE_468_length_84980_cov_17.212084.4	PF13481.8	AAA domain
evm.model.NODE_423_length_87293_cov_18.474853.4	PF13481.8	AAA domain
evm.model.NODE_783_length_70995_cov_16.200189.4	PF13481.8	AAA domain
evm.model.NODE_157_length_111988_cov_21.648027.7	PF13481.8	AAA domain
evm.model.NODE_884_length_67838_cov_17.943288.4	PF13500.8	AAA domain
evm.model.NODE_20711_length_1303_cov_44.636905.1	PF13521.8	AAA domain
evm.model.NODE_8477_length_14762_cov_17.563239.1	PF13521.8	AAA domain
evm.model.NODE_924_length_66626_cov_17.641032.5	PF13555.8	P-loop containing region of AAA domain
evm.model.NODE_1107_length_61705_cov_18.307545.1	PF13555.8	P-loop containing region of AAA domain
evm.model.NODE_20711_length_1303_cov_44.636905.1	PF13555.8	P-loop containing region of AAA domain
evm.model.NODE_11549_length_8634_cov_16.545551.1	PF13555.8	P-loop containing region of AAA domain
evm.model.NODE_4564_length_28289_cov_16.752219.1	PF13555.8	P-loop containing region of AAA domain
evm.model.NODE_74_length_131001_cov_17.326299.11	PF13555.8	P-loop containing region of AAA domain
evm.model.NODE_5135_length_25676_cov_17.628205.2	PF13555.8	P-loop containing region of AAA domain
evm.model.NODE_256_length_99323_cov_17.626053.6	PF13555.8	P-loop containing region of AAA domain
evm.model.NODE_256_length_99323_cov_17.626053.7	PF13555.8	P-loop containing region of AAA domain
evm.model.NODE_742_length_72611_cov_18.193863.5	PF13555.8	P-loop containing region of AAA domain
evm.model.NODE_783_length_70995_cov_16.200189.2	PF13555.8	P-loop containing region of AAA domain
evm.model.NODE_47_length_142606_cov_17.765355.6	PF13555.8	P-loop containing region of AAA domain
evm.model.NODE_11402_length_8875_cov_18.779264.2	PF13555.8	P-loop containing region of AAA domain
evm.model.NODE_22683_length_978_cov_2.719154.1	PF13555.8	P-loop containing region of AAA domain
evm.model.NODE_5881_length_22705_cov_18.094162.1	PF13555.8	P-loop containing region of AAA domain
evm.model.NODE_4348_length_29414_cov_16.416704.1	PF13555.8	P-loop containing region of AAA domain
evm.model.NODE_3660_length_33318_cov_17.597300.2	PF13555.8	P-loop containing region of AAA domain
evm.model.NODE_3831_length_32244_cov_17.537815.1	PF13555.8	P-loop containing region of AAA domain
evm.model.NODE_3831_length_32244_cov_17.537815.2	PF13555.8	P-loop containing region of AAA domain
evm.model.NODE_2913_length_38526_cov_17.252663.2	PF13555.8	P-loop containing region of AAA domain
evm.model.NODE_114_length_120988_cov_16.785928.7	PF13555.8	P-loop containing region of AAA domain
evm.model.NODE_776_length_71422_cov_16.982215.1	PF13555.8	P-loop containing region of AAA domain
evm.model.NODE_1878_length_48911_cov_18.489095.3	PF13555.8	P-loop containing region of AAA domain
evm.model.NODE_1787_length_49989_cov_18.209538.2	PF13555.8	P-loop containing region of AAA domain
evm.model.NODE_5519_length_24166_cov_16.632639.1	PF13555.8	P-loop containing region of AAA domain
evm.model.NODE_256_length_99323_cov_17.626053.9	PF13555.8	P-loop containing region of AAA domain
evm.model.NODE_3535_length_34086_cov_17.046880.1	PF13555.8	P-loop containing region of AAA domain
evm.model.NODE_6354_length_21104_cov_18.796777.1	PF13555.8	P-loop containing region of AAA domain
evm.model.NODE_924_length_66626_cov_17.641032.6	PF13555.8	P-loop containing region of AAA domain
evm.model.NODE_7619_length_17090_cov_13.544833.1	PF13555.8	P-loop containing region of AAA domain
evm.model.NODE_6678_length_20009_cov_16.763002.1	PF13555.8	P-loop containing region of AAA domain
evm.model.NODE_1177_length_60209_cov_18.085100.1	PF13555.8	P-loop containing region of AAA domain
evm.model.NODE_765_length_71883_cov_16.389166.7	PF13555.8	P-loop containing region of AAA domain
evm.model.NODE_3528_length_34116_cov_16.142370.3	PF13555.8	P-loop containing region of AAA domain
evm.model.NODE_3528_length_34116_cov_16.142370.2	PF13555.8	P-loop containing region of AAA domain
evm.model.NODE_1093_length_62052_cov_16.981445.2	PF13555.8	P-loop containing region of AAA domain
evm.model.NODE_13347_length_6033_cov_3.298679.1	PF07726.13	ATPase family associated with various cellular activities (AAA)
evm.model.NODE_408_length_88152_cov_17.381414.3	PF07726.13	ATPase family associated with various cellular activities (AAA)
evm.model.NODE_18273_length_2062_cov_1.712145.1	PF07726.13	ATPase family associated with various cellular activities (AAA)
evm.model.NODE_8477_length_14762_cov_17.563239.1	PF07726.13	ATPase family associated with various cellular activities (AAA)
evm.model.NODE_2697_length_40254_cov_15.245271.1	PF13604.8	AAA domain
evm.model.NODE_223_length_103490_cov_16.759188.3	PF13604.8	AAA domain
evm.model.NODE_399_length_88710_cov_17.537789.8	PF13604.8	AAA domain
evm.model.NODE_2957_length_38231_cov_17.983912.1	PF13604.8	AAA domain
evm.model.NODE_3667_length_33279_cov_16.404470.2	PF13604.8	AAA domain
evm.model.NODE_5156_length_25601_cov_18.027047.1	PF13604.8	AAA domain
evm.model.NODE_1976_length_47774_cov_16.304279.6	PF13604.8	AAA domain
evm.model.NODE_1171_length_60303_cov_18.003855.2	PF13604.8	AAA domain
evm.model.NODE_284_length_97069_cov_20.621206.4	PF13604.8	AAA domain
evm.model.NODE_8343_length_15053_cov_17.435884.3	PF13604.8	AAA domain
evm.model.NODE_2956_length_38234_cov_16.788753.3	PF13604.8	AAA domain
evm.model.NODE_4517_length_28585_cov_16.892684.2	PF13604.8	AAA domain
evm.model.NODE_671_length_75188_cov_17.547528.6	PF13604.8	AAA domain
evm.model.NODE_4055_length_30936_cov_19.865494.2	PF13604.8	AAA domain
evm.model.NODE_2034_length_47013_cov_17.138634.1	PF13604.8	AAA domain
evm.model.NODE_1639_length_51862_cov_17.080429.1	PF13604.8	AAA domain
evm.model.NODE_8732_length_14102_cov_16.125868.2	PF13604.8	AAA domain
evm.model.NODE_1023_length_63696_cov_17.530982.2	PF13604.8	AAA domain
evm.model.NODE_2116_length_46010_cov_17.241353.3	PF13604.8	AAA domain
evm.model.NODE_20234_length_1411_cov_3.214174.1	PF13604.8	AAA domain
evm.model.NODE_993_length_64617_cov_17.801783.4	PF13604.8	AAA domain
evm.model.NODE_2262_length_44318_cov_16.556448.1	PF13604.8	AAA domain
evm.model.NODE_16314_length_3183_cov_2.539594.2	PF13614.8	AAA domain
evm.model.NODE_5864_length_22772_cov_16.985648.3	PF13614.8	AAA domain
evm.model.NODE_91_length_127838_cov_17.001472.4	PF13614.8	AAA domain
evm.model.NODE_808_length_70236_cov_17.017929.3	PF13614.8	AAA domain
evm.model.NODE_134_length_115803_cov_17.940904.1	PF13614.8	AAA domain
evm.model.NODE_3121_length_36970_cov_18.454659.2	PF13614.8	AAA domain
evm.model.NODE_1169_length_60327_cov_16.320498.1	PF13671.8	AAA domain
evm.model.NODE_3872_length_31972_cov_16.518198.1	PF13671.8	AAA domain
evm.model.NODE_2675_length_40489_cov_18.420618.3	PF13671.8	AAA domain
evm.model.NODE_4869_length_26899_cov_17.016435.1	PF13671.8	AAA domain
evm.model.NODE_783_length_70995_cov_16.200189.5	PF13671.8	AAA domain
evm.model.NODE_783_length_70995_cov_16.200189.4	PF13671.8	AAA domain
evm.model.NODE_2021_length_47169_cov_16.867480.2	PF13671.8	AAA domain
evm.model.NODE_975_length_65144_cov_17.277635.4	PF13671.8	AAA domain
evm.model.NODE_11060_length_9425_cov_17.767369.1	PF13671.8	AAA domain
evm.model.NODE_8477_length_14762_cov_17.563239.1	PF13671.8	AAA domain
evm.model.NODE_3083_length_37357_cov_15.827021.2	PF13671.8	AAA domain
evm.model.NODE_209_length_105266_cov_16.713560.3	PF13671.8	AAA domain
evm.model.NODE_735_length_73020_cov_18.306271.1	PF13671.8	AAA domain
evm.model.NODE_1142_length_60799_cov_16.077565.4	PF13671.8	AAA domain
evm.model.NODE_6940_length_19122_cov_18.261648.2	PF13671.8	AAA domain
evm.model.NODE_5936_length_22454_cov_18.806691.1	PF13671.8	AAA domain
evm.model.NODE_2240_length_44507_cov_17.993511.2	PF13671.8	AAA domain
evm.model.NODE_4280_length_29766_cov_14.670704.1	PF13671.8	AAA domain
evm.model.NODE_4506_length_28620_cov_17.768118.1	PF13872.8	P-loop containing NTP hydrolase pore-1
evm.model.NODE_13293_length_6110_cov_17.237172.1	PF13872.8	P-loop containing NTP hydrolase pore-1
evm.model.NODE_1549_length_53241_cov_17.547012.1	PF13872.8	P-loop containing NTP hydrolase pore-1
evm.model.NODE_408_length_88152_cov_17.381414.3	PF07728.16	AAA domain (dynein-related subfamily)
evm.model.NODE_724_length_73515_cov_16.622064.2	PF07728.16	AAA domain (dynein-related subfamily)
evm.model.NODE_18273_length_2062_cov_1.712145.1	PF07728.16	AAA domain (dynein-related subfamily)
evm.model.NODE_242_length_100483_cov_16.033282.2	PF07728.16	AAA domain (dynein-related subfamily)
evm.model.NODE_1031_length_63539_cov_17.408724.3	PF07728.16	AAA domain (dynein-related subfamily)
evm.model.NODE_265_length_98718_cov_17.558367.4	PF07728.16	AAA domain (dynein-related subfamily)
evm.model.NODE_169_length_110038_cov_16.762035.6	PF07728.16	AAA domain (dynein-related subfamily)
evm.model.NODE_13347_length_6033_cov_3.298679.1	PF07728.16	AAA domain (dynein-related subfamily)
evm.model.NODE_1029_length_63558_cov_17.860037.4	PF07728.16	AAA domain (dynein-related subfamily)
evm.model.NODE_2240_length_44507_cov_17.993511.2	PF07728.16	AAA domain (dynein-related subfamily)
evm.model.NODE_26983_length_653_cov_0.640684.1	PF07728.16	AAA domain (dynein-related subfamily)
evm.model.NODE_20589_length_1327_cov_2.791667.1	PF07728.16	AAA domain (dynein-related subfamily)
evm.model.NODE_16834_length_2834_cov_1.804950.2	PF07728.16	AAA domain (dynein-related subfamily)
evm.model.NODE_18381_length_2012_cov_1.924138.1	PF07728.16	AAA domain (dynein-related subfamily)
evm.model.NODE_3200_length_36374_cov_17.968108.1	PF07728.16	AAA domain (dynein-related subfamily)
evm.model.NODE_8477_length_14762_cov_17.563239.1	PF07728.16	AAA domain (dynein-related subfamily)
evm.model.NODE_16383_length_3138_cov_3.445367.4	PF07728.16	AAA domain (dynein-related subfamily)
evm.model.NODE_5936_length_22454_cov_18.806691.1	PF07728.16	AAA domain (dynein-related subfamily)
evm.model.NODE_3080_length_37374_cov_18.376701.1	PF07728.16	AAA domain (dynein-related subfamily)
evm.model.NODE_4869_length_26899_cov_17.016435.1	PF07728.16	AAA domain (dynein-related subfamily)
evm.model.NODE_1618_length_52197_cov_17.431304.5	PF07728.16	AAA domain (dynein-related subfamily)
evm.model.NODE_783_length_70995_cov_16.200189.4	PF07728.16	AAA domain (dynein-related subfamily)
evm.model.NODE_783_length_70995_cov_16.200189.5	PF07728.16	AAA domain (dynein-related subfamily)
evm.model.NODE_5355_length_24832_cov_19.860797.2	PF07728.16	AAA domain (dynein-related subfamily)
evm.model.NODE_2012_length_47330_cov_14.759337.1	PF07728.16	AAA domain (dynein-related subfamily)
evm.model.NODE_108_length_123130_cov_16.330569.8	PF07728.16	AAA domain (dynein-related subfamily)
evm.model.NODE_5855_length_22805_cov_16.098554.1	PF07728.16	AAA domain (dynein-related subfamily)
evm.model.NODE_5943_length_22437_cov_17.166383.1	PF07728.16	AAA domain (dynein-related subfamily)
evm.model.NODE_5738_length_23307_cov_18.054487.5	PF07728.16	AAA domain (dynein-related subfamily)
evm.model.NODE_879_length_68046_cov_17.808772.4	PF07728.16	AAA domain (dynein-related subfamily)
evm.model.NODE_3340_length_35306_cov_15.754029.1	PF07728.16	AAA domain (dynein-related subfamily)
evm.model.NODE_277_length_97708_cov_16.936135.4	PF07728.16	AAA domain (dynein-related subfamily)
evm.model.NODE_4599_length_28093_cov_17.917149.1	PF07728.16	AAA domain (dynein-related subfamily)
evm.model.NODE_203_length_105743_cov_17.453501.2	PF07728.16	AAA domain (dynein-related subfamily)
evm.model.NODE_3200_length_36374_cov_17.968108.3	PF07728.16	AAA domain (dynein-related subfamily)
evm.model.NODE_1777_length_50050_cov_17.248743.4	PF07728.16	AAA domain (dynein-related subfamily)
evm.model.NODE_413_length_87883_cov_17.394492.6	PF07728.16	AAA domain (dynein-related subfamily)
evm.model.NODE_1658_length_51606_cov_17.966588.3	PF07728.16	AAA domain (dynein-related subfamily)
evm.model.NODE_4573_length_28181_cov_18.645220.2	PF07728.16	AAA domain (dynein-related subfamily)
evm.model.NODE_5544_length_24052_cov_17.240669.2	PF07728.16	AAA domain (dynein-related subfamily)
evm.model.NODE_2667_length_40527_cov_18.501089.3	PF07728.16	AAA domain (dynein-related subfamily)
evm.model.NODE_345_length_92422_cov_16.857695.5	PF07728.16	AAA domain (dynein-related subfamily)
evm.model.NODE_1953_length_48007_cov_17.410276.2	PF07728.16	AAA domain (dynein-related subfamily)
evm.model.NODE_1434_length_54938_cov_16.359508.2	PF07728.16	AAA domain (dynein-related subfamily)
evm.model.NODE_100_length_125426_cov_17.092323.8	PF07728.16	AAA domain (dynein-related subfamily)
evm.model.NODE_25079_length_754_cov_24.266348.1	PF07728.16	AAA domain (dynein-related subfamily)
evm.model.NODE_6665_length_20032_cov_15.141171.1	PF07728.16	AAA domain (dynein-related subfamily)
evm.model.NODE_1646_length_51764_cov_16.542227.3	PF07728.16	AAA domain (dynein-related subfamily)
evm.model.NODE_2240_length_44507_cov_17.993511.2	PF12775.9	P-loop containing dynein motor region
evm.model.NODE_169_length_110038_cov_16.762035.6	PF12775.9	P-loop containing dynein motor region
evm.model.NODE_21617_length_1118_cov_33.941473.1	PF14363.8	Domain associated at C-terminal with AAA
evm.model.NODE_1914_length_48497_cov_19.149059.2	PF14363.8	Domain associated at C-terminal with AAA
evm.model.NODE_925_length_66573_cov_64.027722.9	PF14363.8	Domain associated at C-terminal with AAA
evm.model.NODE_2552_length_41567_cov_17.017978.4	PF14363.8	Domain associated at C-terminal with AAA
evm.model.NODE_16435_length_3108_cov_16.232472.1	PF14363.8	Domain associated at C-terminal with AAA
evm.model.NODE_11301_length_9036_cov_16.240094.2	PF14363.8	Domain associated at C-terminal with AAA
evm.model.NODE_925_length_66573_cov_64.027722.4	PF14363.8	Domain associated at C-terminal with AAA
evm.model.NODE_9267_length_12921_cov_14.313116.3	PF14363.8	Domain associated at C-terminal with AAA
evm.model.NODE_9267_length_12921_cov_14.313116.2	PF14363.8	Domain associated at C-terminal with AAA
evm.model.NODE_1914_length_48497_cov_19.149059.1	PF14363.8	Domain associated at C-terminal with AAA
evm.model.NODE_7256_length_18130_cov_15.446092.3	PF14363.8	Domain associated at C-terminal with AAA
evm.model.NODE_11897_length_8052_cov_16.140315.1	PF14363.8	Domain associated at C-terminal with AAA
evm.model.NODE_925_length_66573_cov_64.027722.7	PF14363.8	Domain associated at C-terminal with AAA
evm.model.NODE_7129_length_18551_cov_13.210866.1	PF14363.8	Domain associated at C-terminal with AAA
evm.model.NODE_1202_length_59644_cov_16.439269.6	PF14363.8	Domain associated at C-terminal with AAA
evm.model.NODE_1202_length_59644_cov_16.439269.7	PF14363.8	Domain associated at C-terminal with AAA
evm.model.NODE_2577_length_41338_cov_16.903812.2	PF14363.8	Domain associated at C-terminal with AAA
evm.model.NODE_2107_length_46102_cov_17.294008.3	PF14363.8	Domain associated at C-terminal with AAA
evm.model.NODE_3566_length_33882_cov_15.979618.2	PF14363.8	Domain associated at C-terminal with AAA
evm.model.NODE_9622_length_12145_cov_17.909636.1	PF14363.8	Domain associated at C-terminal with AAA
evm.model.NODE_1704_length_51082_cov_16.169581.4	PF14363.8	Domain associated at C-terminal with AAA
evm.model.NODE_1704_length_51082_cov_16.169581.1	PF14363.8	Domain associated at C-terminal with AAA
evm.model.NODE_3566_length_33882_cov_15.979618.3	PF14363.8	Domain associated at C-terminal with AAA
evm.model.NODE_1704_length_51082_cov_16.169581.2	PF14363.8	Domain associated at C-terminal with AAA
evm.model.NODE_1704_length_51082_cov_16.169581.3	PF14363.8	Domain associated at C-terminal with AAA
evm.model.NODE_2008_length_47356_cov_15.821868.5	PF14363.8	Domain associated at C-terminal with AAA
evm.model.NODE_13527_length_5808_cov_17.876606.1	PF14363.8	Domain associated at C-terminal with AAA
evm.model.NODE_1202_length_59644_cov_16.439269.8	PF14363.8	Domain associated at C-terminal with AAA
evm.model.NODE_925_length_66573_cov_64.027722.10	PF14363.8	Domain associated at C-terminal with AAA
evm.model.NODE_18399_length_2005_cov_13.317891.1	PF14363.8	Domain associated at C-terminal with AAA
evm.model.NODE_1860_length_49187_cov_17.553017.5	PF14363.8	Domain associated at C-terminal with AAA
evm.model.NODE_1181_length_60149_cov_17.036453.3	PF16193.7	AAA C-terminal domain
evm.model.NODE_22697_length_976_cov_1.353357.1	PF16193.7	AAA C-terminal domain
evm.model.NODE_2537_length_41738_cov_18.535483.2	PF16193.7	AAA C-terminal domain
evm.model.NODE_51_length_138817_cov_16.694765.4	PF17872.3	AAA lid domain
evm.model.NODE_8594_length_14478_cov_8.900216.1	PF17872.3	AAA lid domain
evm.model.NODE_1777_length_50050_cov_17.248743.4	PF17863.3	AAA lid domain
evm.model.NODE_6677_length_20009_cov_18.894880.1	PF17863.3	AAA lid domain
evm.model.NODE_34721_length_478_cov_0.393162.1	PF17863.3	AAA lid domain
evm.model.NODE_783_length_70995_cov_16.200189.4	PF17862.3	AAA+ lid domain
evm.model.NODE_185_length_108368_cov_16.667298.3	PF17862.3	AAA+ lid domain
evm.model.NODE_4869_length_26899_cov_17.016435.1	PF17862.3	AAA+ lid domain
evm.model.NODE_783_length_70995_cov_16.200189.5	PF17862.3	AAA+ lid domain
evm.model.NODE_5936_length_22454_cov_18.806691.1	PF17862.3	AAA+ lid domain
evm.model.NODE_2240_length_44507_cov_17.993511.2	PF17862.3	AAA+ lid domain
evm.model.NODE_8477_length_14762_cov_17.563239.1	PF17862.3	AAA+ lid domain
evm.model.NODE_17823_length_2277_cov_1.976279.1	PF17862.3	AAA+ lid domain
evm.model.NODE_332_length_93405_cov_16.814576.7	PF17862.3	AAA+ lid domain
evm.model.NODE_1646_length_51764_cov_16.542227.3	PF17862.3	AAA+ lid domain
evm.model.NODE_5855_length_22805_cov_16.098554.1	PF17862.3	AAA+ lid domain
evm.model.NODE_2192_length_45062_cov_16.876755.3	PF17862.3	AAA+ lid domain
evm.model.NODE_1458_length_54714_cov_16.585084.5	PF17862.3	AAA+ lid domain
evm.model.NODE_9943_length_11495_cov_18.938776.1	PF17862.3	AAA+ lid domain
evm.model.NODE_2486_length_42160_cov_15.392311.6	PF17862.3	AAA+ lid domain
evm.model.NODE_649_length_75938_cov_15.527127.4	PF17862.3	AAA+ lid domain
evm.model.NODE_9964_length_11468_cov_18.679746.1	PF17862.3	AAA+ lid domain
evm.model.NODE_8985_length_13547_cov_17.730924.2	PF17862.3	AAA+ lid domain
evm.model.NODE_3215_length_36219_cov_17.688075.3	PF17862.3	AAA+ lid domain
evm.model.NODE_21750_length_1099_cov_46.216049.1	PF17862.3	AAA+ lid domain
evm.model.NODE_5427_length_24480_cov_16.974993.1	PF17862.3	AAA+ lid domain
evm.model.NODE_10030_length_11343_cov_18.800374.1	PF17862.3	AAA+ lid domain
evm.model.NODE_448_length_85793_cov_16.961782.1	PF17862.3	AAA+ lid domain
evm.model.NODE_1247_length_58665_cov_17.669531.6	PF17862.3	AAA+ lid domain
evm.model.NODE_5120_length_25741_cov_18.282111.1	PF17862.3	AAA+ lid domain
evm.model.NODE_3987_length_31346_cov_16.537589.2	PF17862.3	AAA+ lid domain
evm.model.NODE_1953_length_48007_cov_17.410276.2	PF17862.3	AAA+ lid domain
evm.model.NODE_5712_length_23421_cov_16.271572.2	PF17862.3	AAA+ lid domain
evm.model.NODE_1363_length_56252_cov_17.542022.5	PF17862.3	AAA+ lid domain
evm.model.NODE_879_length_68046_cov_17.808772.4	PF17862.3	AAA+ lid domain
evm.model.NODE_1713_length_50945_cov_16.201425.1	PF17862.3	AAA+ lid domain
evm.model.NODE_2667_length_40527_cov_18.501089.3	PF17862.3	AAA+ lid domain
evm.model.NODE_1418_length_55197_cov_17.800472.7	PF17862.3	AAA+ lid domain
evm.model.NODE_5623_length_23742_cov_15.774338.2	PF17862.3	AAA+ lid domain
evm.model.NODE_230_length_101907_cov_16.874779.6	PF17862.3	AAA+ lid domain
evm.model.NODE_68_length_133673_cov_18.380491.1	PF17862.3	AAA+ lid domain
evm.model.NODE_4635_length_27933_cov_18.964792.1	PF17862.3	AAA+ lid domain
evm.model.NODE_4599_length_28093_cov_17.917149.1	PF17862.3	AAA+ lid domain
evm.model.NODE_100_length_125426_cov_17.092323.8	PF17862.3	AAA+ lid domain
evm.model.NODE_5943_length_22437_cov_17.166383.1	PF17862.3	AAA+ lid domain
evm.model.NODE_371_length_90187_cov_17.555841.4	PF17862.3	AAA+ lid domain
evm.model.NODE_108_length_123130_cov_16.330569.8	PF17862.3	AAA+ lid domain
evm.model.NODE_5738_length_23307_cov_18.054487.5	PF17862.3	AAA+ lid domain
evm.model.NODE_8578_length_14515_cov_14.590423.1	PF17862.3	AAA+ lid domain
evm.model.NODE_20291_length_1397_cov_32.637795.1	PF17862.3	AAA+ lid domain
evm.model.NODE_18295_length_2052_cov_16.426494.1	PF17862.3	AAA+ lid domain
evm.model.NODE_3820_length_32321_cov_16.635367.1	PF17862.3	AAA+ lid domain
evm.model.NODE_1991_length_47625_cov_13.674976.1	PF17862.3	AAA+ lid domain
evm.model.NODE_7590_length_17152_cov_20.463025.1	PF17862.3	AAA+ lid domain
evm.model.NODE_408_length_88152_cov_17.381414.3	PF17867.3	Midasin AAA lid domain
evm.model.NODE_724_length_73515_cov_16.622064.2	PF17871.3	AAA lid domain
evm.model.NODE_169_length_110038_cov_16.762035.6	PF17871.3	AAA lid domain
evm.model.NODE_242_length_100483_cov_16.033282.2	PF17871.3	AAA lid domain
evm.model.NODE_265_length_98718_cov_17.558367.4	PF17871.3	AAA lid domain
evm.model.NODE_1031_length_63539_cov_17.408724.3	PF17871.3	AAA lid domain
evm.model.NODE_20498_length_1348_cov_1.536446.1	PF17871.3	AAA lid domain
evm.model.NODE_18273_length_2062_cov_1.712145.1	PF17871.3	AAA lid domain
evm.model.NODE_3200_length_36374_cov_17.968108.1	PF17871.3	AAA lid domain
evm.model.NODE_1029_length_63558_cov_17.860037.4	PF17871.3	AAA lid domain
evm.model.NODE_3200_length_36374_cov_17.968108.3	PF17871.3	AAA lid domain
evm.model.NODE_1618_length_52197_cov_17.431304.5	PF17871.3	AAA lid domain
evm.model.NODE_18381_length_2012_cov_1.924138.1	PF08298.13	PrkA AAA domain
evm.model.NODE_4043_length_31032_cov_17.996829.1	PF05282.13	AAR2 protein
evm.model.NODE_7801_length_16549_cov_17.809463.1	PF08142.14	AARP2CN (NUC121) domain
evm.model.NODE_12933_length_6592_cov_19.127765.1	PF08142.14	AARP2CN (NUC121) domain
evm.model.NODE_33899_length_500_cov_31.289544.1	PF08142.14	AARP2CN (NUC121) domain
evm.model.NODE_2797_length_39515_cov_16.210318.2	PF03417.18	Acyl-coenzyme A:6-aminopenicillanic acid acyl-transferase
evm.model.NODE_3643_length_33426_cov_17.778312.3	PF13339.8	Apoptosis antagonizing transcription factor
evm.model.NODE_90_length_128131_cov_17.884230.14	PF00696.30	Amino acid kinase family
evm.model.NODE_1210_length_59488_cov_17.601557.3	PF00696.30	Amino acid kinase family
evm.model.NODE_205_length_105473_cov_38.578769.2	PF00696.30	Amino acid kinase family
evm.model.NODE_25_length_159544_cov_17.733786.2	PF00696.30	Amino acid kinase family
evm.model.NODE_1335_length_56672_cov_17.380600.4	PF00696.30	Amino acid kinase family
evm.model.NODE_31_length_155230_cov_16.725963.1	PF00696.30	Amino acid kinase family
evm.model.NODE_4662_length_27823_cov_18.010904.4	PF00696.30	Amino acid kinase family
evm.model.NODE_684_length_74805_cov_16.920459.1	PF00696.30	Amino acid kinase family
evm.model.NODE_736_length_72970_cov_15.869720.2	PF00696.30	Amino acid kinase family
evm.model.NODE_20892_length_1264_cov_1.197889.2	PF00696.30	Amino acid kinase family
evm.model.NODE_600_length_78052_cov_17.052499.5	PF00696.30	Amino acid kinase family
evm.model.NODE_3696_length_33069_cov_18.238237.2	PF00696.30	Amino acid kinase family
evm.model.NODE_34325_length_488_cov_1.468144.1	PF00696.30	Amino acid kinase family
evm.model.NODE_15389_length_3896_cov_3.722473.1	PF00696.30	Amino acid kinase family
evm.model.NODE_12715_length_6851_cov_11.603956.1	PF00696.30	Amino acid kinase family
evm.model.NODE_22894_length_952_cov_2.378182.2	PF00696.30	Amino acid kinase family
evm.model.NODE_111_length_122243_cov_15.641767.1	PF00696.30	Amino acid kinase family
evm.model.NODE_160_length_111253_cov_18.931627.3	PF00324.23	Amino acid permease
evm.model.NODE_3997_length_31302_cov_15.157306.1	PF00324.23	Amino acid permease
evm.model.NODE_3997_length_31302_cov_15.157306.2	PF00324.23	Amino acid permease
evm.model.NODE_160_length_111253_cov_18.931627.2	PF00324.23	Amino acid permease
evm.model.NODE_21415_length_1155_cov_2.133268.1	PF00324.23	Amino acid permease
evm.model.NODE_1382_length_55872_cov_14.348803.1	PF00324.23	Amino acid permease
evm.model.NODE_3531_length_34093_cov_16.449008.1	PF00324.23	Amino acid permease
evm.model.NODE_2696_length_40274_cov_17.902458.2	PF00324.23	Amino acid permease
evm.model.NODE_1966_length_47898_cov_17.293944.3	PF00324.23	Amino acid permease
evm.model.NODE_5872_length_22734_cov_16.615871.1	PF00324.23	Amino acid permease
evm.model.NODE_5079_length_25949_cov_16.348734.2	PF00324.23	Amino acid permease
evm.model.NODE_3634_length_33484_cov_13.683575.2	PF00324.23	Amino acid permease
evm.model.NODE_2143_length_45603_cov_16.036591.4	PF00324.23	Amino acid permease
evm.model.NODE_3729_length_32860_cov_15.635842.2	PF00324.23	Amino acid permease
evm.model.NODE_3501_length_34308_cov_15.918756.1	PF00324.23	Amino acid permease
evm.model.NODE_380_length_89941_cov_16.694591.5	PF00324.23	Amino acid permease
evm.model.NODE_1800_length_49817_cov_17.727028.1	PF00324.23	Amino acid permease
evm.model.NODE_2214_length_44815_cov_16.118466.2	PF00324.23	Amino acid permease
evm.model.NODE_26697_length_663_cov_0.625000.1	PF00324.23	Amino acid permease
evm.model.NODE_113_length_121138_cov_16.213741.10	PF00324.23	Amino acid permease
evm.model.NODE_4235_length_29977_cov_17.230754.1	PF00324.23	Amino acid permease
evm.model.NODE_2926_length_38413_cov_18.760278.2	PF00324.23	Amino acid permease
evm.model.NODE_5079_length_25949_cov_16.348734.1	PF00324.23	Amino acid permease
evm.model.NODE_5079_length_25949_cov_16.348734.3	PF00324.23	Amino acid permease
evm.model.NODE_5079_length_25949_cov_16.348734.2	PF13520.8	Amino acid permease
evm.model.NODE_3729_length_32860_cov_15.635842.2	PF13520.8	Amino acid permease
evm.model.NODE_1382_length_55872_cov_14.348803.1	PF13520.8	Amino acid permease
evm.model.NODE_3997_length_31302_cov_15.157306.1	PF13520.8	Amino acid permease
evm.model.NODE_3997_length_31302_cov_15.157306.2	PF13520.8	Amino acid permease
evm.model.NODE_8699_length_14195_cov_16.271680.1	PF13520.8	Amino acid permease
evm.model.NODE_3531_length_34093_cov_16.449008.1	PF13520.8	Amino acid permease
evm.model.NODE_160_length_111253_cov_18.931627.2	PF13520.8	Amino acid permease
evm.model.NODE_5872_length_22734_cov_16.615871.1	PF13520.8	Amino acid permease
evm.model.NODE_113_length_121138_cov_16.213741.10	PF13520.8	Amino acid permease
evm.model.NODE_2143_length_45603_cov_16.036591.4	PF13520.8	Amino acid permease
evm.model.NODE_1800_length_49817_cov_17.727028.1	PF13520.8	Amino acid permease
evm.model.NODE_380_length_89941_cov_16.694591.5	PF13520.8	Amino acid permease
evm.model.NODE_2214_length_44815_cov_16.118466.2	PF13520.8	Amino acid permease
evm.model.NODE_4235_length_29977_cov_17.230754.1	PF13520.8	Amino acid permease
evm.model.NODE_21415_length_1155_cov_2.133268.1	PF13520.8	Amino acid permease
evm.model.NODE_3634_length_33484_cov_13.683575.2	PF13520.8	Amino acid permease
evm.model.NODE_2926_length_38413_cov_18.760278.2	PF13520.8	Amino acid permease
evm.model.NODE_3501_length_34308_cov_15.918756.1	PF13520.8	Amino acid permease
evm.model.NODE_2696_length_40274_cov_17.902458.2	PF13520.8	Amino acid permease
evm.model.NODE_1966_length_47898_cov_17.293944.3	PF13520.8	Amino acid permease
evm.model.NODE_26697_length_663_cov_0.625000.1	PF13520.8	Amino acid permease
evm.model.NODE_601_length_78034_cov_16.410130.9	PF13520.8	Amino acid permease
evm.model.NODE_5079_length_25949_cov_16.348734.3	PF13520.8	Amino acid permease
evm.model.NODE_160_length_111253_cov_18.931627.3	PF13520.8	Amino acid permease
evm.model.NODE_5079_length_25949_cov_16.348734.1	PF13520.8	Amino acid permease
evm.model.NODE_3997_length_31302_cov_15.157306.2	PF13906.8	C-terminus of AA permease
evm.model.NODE_3997_length_31302_cov_15.157306.1	PF13906.8	C-terminus of AA permease
evm.model.NODE_3531_length_34093_cov_16.449008.1	PF13906.8	C-terminus of AA permease
evm.model.NODE_3634_length_33484_cov_13.683575.2	PF13906.8	C-terminus of AA permease
evm.model.NODE_3501_length_34308_cov_15.918756.1	PF13906.8	C-terminus of AA permease
evm.model.NODE_2696_length_40274_cov_17.902458.2	PF13906.8	C-terminus of AA permease
evm.model.NODE_1966_length_47898_cov_17.293944.3	PF13906.8	C-terminus of AA permease
evm.model.NODE_160_length_111253_cov_18.931627.2	PF13906.8	C-terminus of AA permease
evm.model.NODE_5872_length_22734_cov_16.615871.1	PF13906.8	C-terminus of AA permease
evm.model.NODE_1382_length_55872_cov_14.348803.1	PF13906.8	C-terminus of AA permease
evm.model.NODE_1800_length_49817_cov_17.727028.1	PF13906.8	C-terminus of AA permease
evm.model.NODE_812_length_70132_cov_16.606314.2	PF01490.20	Transmembrane amino acid transporter protein
evm.model.NODE_812_length_70132_cov_16.606314.3	PF01490.20	Transmembrane amino acid transporter protein
evm.model.NODE_8577_length_14515_cov_17.751251.1	PF01490.20	Transmembrane amino acid transporter protein
evm.model.NODE_4474_length_28806_cov_16.611179.2	PF01490.20	Transmembrane amino acid transporter protein
evm.model.NODE_8821_length_13898_cov_16.254956.1	PF01490.20	Transmembrane amino acid transporter protein
evm.model.NODE_1547_length_53267_cov_18.263229.2	PF01490.20	Transmembrane amino acid transporter protein
evm.model.NODE_6862_length_19357_cov_13.671295.1	PF01490.20	Transmembrane amino acid transporter protein
evm.model.NODE_461_length_85301_cov_17.909550.4	PF01490.20	Transmembrane amino acid transporter protein
evm.model.NODE_1547_length_53267_cov_18.263229.1	PF01490.20	Transmembrane amino acid transporter protein
evm.model.NODE_17354_length_2525_cov_20.364887.1	PF01490.20	Transmembrane amino acid transporter protein
evm.model.NODE_118_length_119658_cov_18.997691.5	PF01490.20	Transmembrane amino acid transporter protein
evm.model.NODE_12377_length_7321_cov_17.597998.1	PF01490.20	Transmembrane amino acid transporter protein
evm.model.NODE_3130_length_36911_cov_15.742388.4	PF01490.20	Transmembrane amino acid transporter protein
evm.model.NODE_5136_length_25673_cov_15.491114.1	PF01490.20	Transmembrane amino acid transporter protein
evm.model.NODE_8504_length_14689_cov_15.188916.1	PF01490.20	Transmembrane amino acid transporter protein
evm.model.NODE_1880_length_48896_cov_16.887552.3	PF01490.20	Transmembrane amino acid transporter protein
evm.model.NODE_1661_length_51600_cov_15.577235.1	PF01490.20	Transmembrane amino acid transporter protein
evm.model.NODE_1736_length_50584_cov_17.573498.3	PF01490.20	Transmembrane amino acid transporter protein
evm.model.NODE_7846_length_16426_cov_15.869747.1	PF01490.20	Transmembrane amino acid transporter protein
evm.model.NODE_1005_length_64363_cov_17.932374.4	PF01490.20	Transmembrane amino acid transporter protein
evm.model.NODE_837_length_69306_cov_17.852658.5	PF01490.20	Transmembrane amino acid transporter protein
evm.model.NODE_3591_length_33719_cov_18.086032.5	PF01490.20	Transmembrane amino acid transporter protein
evm.model.NODE_6574_length_20316_cov_17.660310.2	PF01490.20	Transmembrane amino acid transporter protein
evm.model.NODE_376_length_90111_cov_16.179321.1	PF01490.20	Transmembrane amino acid transporter protein
evm.model.NODE_4153_length_30427_cov_16.854356.3	PF01490.20	Transmembrane amino acid transporter protein
evm.model.NODE_3233_length_36049_cov_16.773147.3	PF01490.20	Transmembrane amino acid transporter protein
evm.model.NODE_3871_length_31973_cov_15.559380.1	PF01490.20	Transmembrane amino acid transporter protein
evm.model.NODE_128_length_116639_cov_15.358040.5	PF01490.20	Transmembrane amino acid transporter protein
evm.model.NODE_2941_length_38341_cov_18.017350.5	PF01490.20	Transmembrane amino acid transporter protein
evm.model.NODE_1586_length_52754_cov_15.273244.2	PF01490.20	Transmembrane amino acid transporter protein
evm.model.NODE_3292_length_35717_cov_15.351166.2	PF01490.20	Transmembrane amino acid transporter protein
evm.model.NODE_11177_length_9235_cov_15.845960.1	PF01490.20	Transmembrane amino acid transporter protein
evm.model.NODE_2314_length_43795_cov_17.533205.3	PF01490.20	Transmembrane amino acid transporter protein
evm.model.NODE_263_length_98761_cov_16.368646.6	PF01490.20	Transmembrane amino acid transporter protein
evm.model.NODE_7545_length_17290_cov_18.038338.1	PF01490.20	Transmembrane amino acid transporter protein
evm.model.NODE_255_length_99418_cov_17.232740.9	PF01490.20	Transmembrane amino acid transporter protein
evm.model.NODE_249_length_99730_cov_17.567252.3	PF01490.20	Transmembrane amino acid transporter protein
evm.model.NODE_2259_length_44354_cov_16.517602.2	PF01490.20	Transmembrane amino acid transporter protein
evm.model.NODE_7902_length_16291_cov_16.261012.2	PF01490.20	Transmembrane amino acid transporter protein
evm.model.NODE_7032_length_18873_cov_16.252320.2	PF01490.20	Transmembrane amino acid transporter protein
evm.model.NODE_4049_length_30986_cov_18.759649.1	PF01490.20	Transmembrane amino acid transporter protein
evm.model.NODE_1047_length_63192_cov_19.122096.8	PF01490.20	Transmembrane amino acid transporter protein
evm.model.NODE_4862_length_26919_cov_15.826963.1	PF01490.20	Transmembrane amino acid transporter protein
evm.model.NODE_2256_length_44382_cov_17.648718.3	PF01490.20	Transmembrane amino acid transporter protein
evm.model.NODE_612_length_77567_cov_16.245894.5	PF01490.20	Transmembrane amino acid transporter protein
evm.model.NODE_12029_length_7827_cov_17.705195.1	PF01490.20	Transmembrane amino acid transporter protein
evm.model.NODE_2256_length_44382_cov_17.648718.1	PF01490.20	Transmembrane amino acid transporter protein
evm.model.NODE_10970_length_9587_cov_15.735201.1	PF01490.20	Transmembrane amino acid transporter protein
evm.model.NODE_908_length_67115_cov_17.780155.4	PF01490.20	Transmembrane amino acid transporter protein
evm.model.NODE_5101_length_25821_cov_16.207286.1	PF01490.20	Transmembrane amino acid transporter protein
evm.model.NODE_883_length_67890_cov_15.650621.2	PF01490.20	Transmembrane amino acid transporter protein
evm.model.NODE_908_length_67115_cov_17.780155.3	PF01490.20	Transmembrane amino acid transporter protein
evm.model.NODE_535_length_80669_cov_18.122433.1	PF01490.20	Transmembrane amino acid transporter protein
evm.model.NODE_9532_length_12348_cov_27.240570.2	PF01490.20	Transmembrane amino acid transporter protein
evm.model.NODE_1254_length_58476_cov_17.238085.5	PF01490.20	Transmembrane amino acid transporter protein
evm.model.NODE_6929_length_19142_cov_16.264370.1	PF01490.20	Transmembrane amino acid transporter protein
evm.model.NODE_23414_length_898_cov_42.359274.1	PF01490.20	Transmembrane amino acid transporter protein
evm.model.NODE_1020_length_63785_cov_15.887383.3	PF01490.20	Transmembrane amino acid transporter protein
evm.model.NODE_1221_length_59346_cov_16.950489.3	PF01490.20	Transmembrane amino acid transporter protein
evm.model.NODE_1178_length_60206_cov_18.904076.7	PF01490.20	Transmembrane amino acid transporter protein
evm.model.NODE_1736_length_50584_cov_17.573498.4	PF01490.20	Transmembrane amino acid transporter protein
evm.model.NODE_3756_length_32675_cov_18.771752.2	PF01490.20	Transmembrane amino acid transporter protein
evm.model.NODE_3756_length_32675_cov_18.771752.4	PF01490.20	Transmembrane amino acid transporter protein
evm.model.NODE_6913_length_19217_cov_17.923573.1	PF01490.20	Transmembrane amino acid transporter protein
evm.model.NODE_6574_length_20316_cov_17.660310.1	PF01490.20	Transmembrane amino acid transporter protein
evm.model.NODE_1877_length_48945_cov_18.013745.5	PF01490.20	Transmembrane amino acid transporter protein
evm.model.NODE_7570_length_17223_cov_16.295391.1	PF01490.20	Transmembrane amino acid transporter protein
evm.model.NODE_1288_length_57836_cov_17.976641.1	PF12430.10	Abscisic acid G-protein coupled receptor
evm.model.NODE_1591_length_52705_cov_16.557229.2	PF02496.18	ABA/WDS induced protein
evm.model.NODE_10054_length_11279_cov_13.463953.1	PF02496.18	ABA/WDS induced protein
evm.model.NODE_2914_length_38523_cov_14.706089.1	PF02496.18	ABA/WDS induced protein
evm.model.NODE_73_length_132186_cov_17.956148.8	PF02496.18	ABA/WDS induced protein
evm.model.NODE_13364_length_6013_cov_14.447333.1	PF02496.18	ABA/WDS induced protein
evm.model.NODE_8141_length_15613_cov_15.395841.2	PF02496.18	ABA/WDS induced protein
evm.model.NODE_12154_length_7676_cov_13.587363.1	PF02496.18	ABA/WDS induced protein
evm.model.NODE_8141_length_15613_cov_15.395841.1	PF02496.18	ABA/WDS induced protein
evm.model.NODE_3420_length_34791_cov_18.148136.2	PF02496.18	ABA/WDS induced protein
evm.model.NODE_9158_length_13172_cov_16.249138.1	PF02496.18	ABA/WDS induced protein
evm.model.NODE_1591_length_52705_cov_16.557229.4	PF02496.18	ABA/WDS induced protein
evm.model.NODE_6091_length_21875_cov_16.491585.2	PF02496.18	ABA/WDS induced protein
evm.model.NODE_1591_length_52705_cov_16.557229.3	PF02496.18	ABA/WDS induced protein
evm.model.NODE_3785_length_32537_cov_17.826813.1	PF02496.18	ABA/WDS induced protein
evm.model.NODE_8940_length_13627_cov_19.507037.1	PF02496.18	ABA/WDS induced protein
evm.model.NODE_1591_length_52705_cov_16.557229.5	PF02496.18	ABA/WDS induced protein
evm.model.NODE_2914_length_38523_cov_14.706089.2	PF02496.18	ABA/WDS induced protein
evm.model.NODE_1591_length_52705_cov_16.557229.6	PF02496.18	ABA/WDS induced protein
evm.model.NODE_491_length_83500_cov_17.665815.1	PF02496.18	ABA/WDS induced protein
evm.model.NODE_190_length_107896_cov_16.846988.2	PF03109.18	ABC1 atypical kinase-like domain
evm.model.NODE_2408_length_42937_cov_18.084723.5	PF03109.18	ABC1 atypical kinase-like domain
evm.model.NODE_4905_length_26708_cov_16.300741.3	PF03109.18	ABC1 atypical kinase-like domain
evm.model.NODE_4467_length_28845_cov_17.566718.1	PF03109.18	ABC1 atypical kinase-like domain
evm.model.NODE_2112_length_46055_cov_17.211353.2	PF03109.18	ABC1 atypical kinase-like domain
evm.model.NODE_1852_length_49240_cov_17.544907.1	PF03109.18	ABC1 atypical kinase-like domain
evm.model.NODE_57_length_137583_cov_16.974465.2	PF03109.18	ABC1 atypical kinase-like domain
evm.model.NODE_497_length_83090_cov_16.981317.6	PF03109.18	ABC1 atypical kinase-like domain
evm.model.NODE_1743_length_50469_cov_17.184180.1	PF03109.18	ABC1 atypical kinase-like domain
evm.model.NODE_379_length_89985_cov_18.052349.3	PF03109.18	ABC1 atypical kinase-like domain
evm.model.NODE_5571_length_23950_cov_17.637535.1	PF03109.18	ABC1 atypical kinase-like domain
evm.model.NODE_2743_length_40023_cov_15.613971.1	PF03109.18	ABC1 atypical kinase-like domain
evm.model.NODE_2728_length_40067_cov_16.584477.2	PF03109.18	ABC1 atypical kinase-like domain
evm.model.NODE_1835_length_49469_cov_17.877609.3	PF03109.18	ABC1 atypical kinase-like domain
evm.model.NODE_2173_length_45246_cov_16.648286.2	PF03109.18	ABC1 atypical kinase-like domain
evm.model.NODE_28309_length_612_cov_1.404124.1	PF03109.18	ABC1 atypical kinase-like domain
evm.model.NODE_13679_length_5629_cov_15.068339.1	PF03109.18	ABC1 atypical kinase-like domain
evm.model.NODE_10115_length_11166_cov_15.910590.1	PF03109.18	ABC1 atypical kinase-like domain
evm.model.NODE_283_length_97077_cov_17.486787.5	PF03109.18	ABC1 atypical kinase-like domain
evm.model.NODE_9711_length_11957_cov_14.022401.1	PF03109.18	ABC1 atypical kinase-like domain
evm.model.NODE_1477_length_54299_cov_16.284926.7	PF03109.18	ABC1 atypical kinase-like domain
evm.model.NODE_5330_length_24938_cov_20.960018.2	PF03109.18	ABC1 atypical kinase-like domain
evm.model.NODE_749_length_72249_cov_17.369651.1	PF03109.18	ABC1 atypical kinase-like domain
evm.model.NODE_2876_length_38835_cov_14.836235.1	PF03109.18	ABC1 atypical kinase-like domain
evm.model.NODE_1922_length_48364_cov_16.955117.3	PF03109.18	ABC1 atypical kinase-like domain
evm.model.NODE_5942_length_22438_cov_13.781319.1	PF03109.18	ABC1 atypical kinase-like domain
evm.model.NODE_6164_length_21623_cov_16.230089.1	PF03109.18	ABC1 atypical kinase-like domain
evm.model.NODE_1392_length_55663_cov_16.973477.6	PF03109.18	ABC1 atypical kinase-like domain
evm.model.NODE_1043_length_63349_cov_17.317579.4	PF03109.18	ABC1 atypical kinase-like domain
evm.model.NODE_18549_length_1948_cov_15.559583.1	PF03109.18	ABC1 atypical kinase-like domain
evm.model.NODE_11685_length_8404_cov_18.873626.1	PF03109.18	ABC1 atypical kinase-like domain
evm.model.NODE_1034_length_63507_cov_15.877296.3	PF03109.18	ABC1 atypical kinase-like domain
evm.model.NODE_666_length_75248_cov_18.142450.3	PF03109.18	ABC1 atypical kinase-like domain
evm.model.NODE_4919_length_26662_cov_16.322970.1	PF03109.18	ABC1 atypical kinase-like domain
evm.model.NODE_341_length_92777_cov_16.677043.2	PF03109.18	ABC1 atypical kinase-like domain
evm.model.NODE_517_length_81850_cov_15.103153.1	PF03109.18	ABC1 atypical kinase-like domain
evm.model.NODE_29368_length_585_cov_31.945415.1	PF03109.18	ABC1 atypical kinase-like domain
evm.model.NODE_3114_length_37060_cov_17.118133.3	PF03109.18	ABC1 atypical kinase-like domain
evm.model.NODE_1419_length_55192_cov_18.493707.2	PF03109.18	ABC1 atypical kinase-like domain
evm.model.NODE_2401_length_42991_cov_16.474874.1	PF03109.18	ABC1 atypical kinase-like domain
evm.model.NODE_6902_length_19247_cov_16.438651.1	PF03109.18	ABC1 atypical kinase-like domain
evm.model.NODE_1971_length_47865_cov_17.444552.1	PF03109.18	ABC1 atypical kinase-like domain
evm.model.NODE_1332_length_56712_cov_16.336927.3	PF03109.18	ABC1 atypical kinase-like domain
evm.model.NODE_10827_length_9816_cov_17.227268.1	PF03109.18	ABC1 atypical kinase-like domain
evm.model.NODE_182_length_108819_cov_16.202609.2	PF03109.18	ABC1 atypical kinase-like domain
evm.model.NODE_6106_length_21825_cov_15.047424.2	PF03109.18	ABC1 atypical kinase-like domain
evm.model.NODE_1612_length_52381_cov_18.376258.1	PF03109.18	ABC1 atypical kinase-like domain
evm.model.NODE_3559_length_33954_cov_14.537973.1	PF03109.18	ABC1 atypical kinase-like domain
evm.model.NODE_1887_length_48769_cov_17.959788.6	PF03109.18	ABC1 atypical kinase-like domain
evm.model.NODE_895_length_67496_cov_17.238789.6	PF03109.18	ABC1 atypical kinase-like domain
evm.model.NODE_455_length_85631_cov_15.422612.2	PF03109.18	ABC1 atypical kinase-like domain
evm.model.NODE_8999_length_13516_cov_18.007842.1	PF03109.18	ABC1 atypical kinase-like domain
evm.model.NODE_5021_length_26249_cov_15.123191.1	PF03109.18	ABC1 atypical kinase-like domain
evm.model.NODE_10500_length_10410_cov_14.713313.1	PF03109.18	ABC1 atypical kinase-like domain
evm.model.NODE_720_length_73635_cov_16.857730.1	PF03109.18	ABC1 atypical kinase-like domain
evm.model.NODE_7082_length_18720_cov_16.577260.1	PF03109.18	ABC1 atypical kinase-like domain
evm.model.NODE_6410_length_20873_cov_15.967512.1	PF03109.18	ABC1 atypical kinase-like domain
evm.model.NODE_6451_length_20732_cov_15.185877.1	PF03109.18	ABC1 atypical kinase-like domain
evm.model.NODE_5507_length_24194_cov_20.125483.1	PF03109.18	ABC1 atypical kinase-like domain
evm.model.NODE_4_length_214623_cov_16.590501.6	PF03109.18	ABC1 atypical kinase-like domain
evm.model.NODE_4609_length_28064_cov_16.879694.1	PF03109.18	ABC1 atypical kinase-like domain
evm.model.NODE_3653_length_33370_cov_17.292693.2	PF03109.18	ABC1 atypical kinase-like domain
evm.model.NODE_3708_length_32980_cov_18.243205.1	PF03109.18	ABC1 atypical kinase-like domain
evm.model.NODE_1745_length_50430_cov_17.307417.3	PF03109.18	ABC1 atypical kinase-like domain
evm.model.NODE_11232_length_9161_cov_18.138255.1	PF03109.18	ABC1 atypical kinase-like domain
evm.model.NODE_2672_length_40507_cov_16.376176.3	PF03109.18	ABC1 atypical kinase-like domain
evm.model.NODE_568_length_79313_cov_16.175763.2	PF03109.18	ABC1 atypical kinase-like domain
evm.model.NODE_1311_length_57117_cov_18.036954.2	PF03109.18	ABC1 atypical kinase-like domain
evm.model.NODE_1656_length_51611_cov_18.312505.3	PF03109.18	ABC1 atypical kinase-like domain
evm.model.NODE_4041_length_31047_cov_16.208700.1	PF01061.26	ABC-2 type transporter
evm.model.NODE_618_length_77105_cov_17.005937.3	PF01061.26	ABC-2 type transporter
evm.model.NODE_1008_length_64300_cov_15.194724.4	PF01061.26	ABC-2 type transporter
evm.model.NODE_567_length_79457_cov_16.692474.4	PF01061.26	ABC-2 type transporter
evm.model.NODE_5999_length_22244_cov_16.889271.1	PF01061.26	ABC-2 type transporter
evm.model.NODE_1973_length_47815_cov_18.294393.4	PF01061.26	ABC-2 type transporter
evm.model.NODE_2174_length_45240_cov_14.632545.1	PF01061.26	ABC-2 type transporter
evm.model.NODE_10891_length_9736_cov_17.464564.2	PF01061.26	ABC-2 type transporter
evm.model.NODE_1177_length_60209_cov_18.085100.1	PF01061.26	ABC-2 type transporter
evm.model.NODE_3483_length_34370_cov_18.432264.2	PF01061.26	ABC-2 type transporter
evm.model.NODE_1722_length_50812_cov_16.244885.1	PF01061.26	ABC-2 type transporter
evm.model.NODE_157_length_111988_cov_21.648027.7	PF01061.26	ABC-2 type transporter
evm.model.NODE_6678_length_20009_cov_16.763002.1	PF01061.26	ABC-2 type transporter
evm.model.NODE_6769_length_19682_cov_16.703094.1	PF01061.26	ABC-2 type transporter
evm.model.NODE_933_length_66377_cov_16.833706.1	PF01061.26	ABC-2 type transporter
evm.model.NODE_3483_length_34370_cov_18.432264.1	PF01061.26	ABC-2 type transporter
evm.model.NODE_5564_length_23962_cov_18.650808.1	PF01061.26	ABC-2 type transporter
evm.model.NODE_55_length_137808_cov_16.068477.10	PF01061.26	ABC-2 type transporter
evm.model.NODE_3525_length_34141_cov_16.674752.1	PF01061.26	ABC-2 type transporter
evm.model.NODE_2289_length_44044_cov_18.011727.6	PF01061.26	ABC-2 type transporter
evm.model.NODE_5793_length_23069_cov_17.119998.1	PF01061.26	ABC-2 type transporter
evm.model.NODE_2525_length_41835_cov_16.888391.2	PF01061.26	ABC-2 type transporter
evm.model.NODE_706_length_74086_cov_15.979664.5	PF01061.26	ABC-2 type transporter
evm.model.NODE_421_length_87336_cov_16.816923.1	PF01061.26	ABC-2 type transporter
evm.model.NODE_702_length_74227_cov_16.646842.1	PF01061.26	ABC-2 type transporter
evm.model.NODE_555_length_79841_cov_16.877035.2	PF01061.26	ABC-2 type transporter
evm.model.NODE_3569_length_33871_cov_16.951932.4	PF01061.26	ABC-2 type transporter
evm.model.NODE_1130_length_61077_cov_16.398097.2	PF01061.26	ABC-2 type transporter
evm.model.NODE_5920_length_22525_cov_17.269354.2	PF01061.26	ABC-2 type transporter
evm.model.NODE_567_length_79457_cov_16.692474.3	PF01061.26	ABC-2 type transporter
evm.model.NODE_421_length_87336_cov_16.816923.3	PF01061.26	ABC-2 type transporter
evm.model.NODE_4049_length_30986_cov_18.759649.2	PF01061.26	ABC-2 type transporter
evm.model.NODE_317_length_94110_cov_16.504081.9	PF01061.26	ABC-2 type transporter
evm.model.NODE_5405_length_24584_cov_17.962015.1	PF01061.26	ABC-2 type transporter
evm.model.NODE_8538_length_14621_cov_15.190976.1	PF01061.26	ABC-2 type transporter
evm.model.NODE_595_length_78227_cov_17.418950.7	PF01061.26	ABC-2 type transporter
evm.model.NODE_4180_length_30272_cov_17.066877.2	PF01061.26	ABC-2 type transporter
evm.model.NODE_847_length_68905_cov_15.080607.3	PF01061.26	ABC-2 type transporter
evm.model.NODE_8329_length_15080_cov_18.800441.1	PF01061.26	ABC-2 type transporter
evm.model.NODE_6134_length_21722_cov_17.152674.1	PF01061.26	ABC-2 type transporter
evm.model.NODE_3484_length_34363_cov_15.276142.1	PF01061.26	ABC-2 type transporter
evm.model.NODE_398_length_88953_cov_16.435053.3	PF01061.26	ABC-2 type transporter
evm.model.NODE_11135_length_9309_cov_16.002178.1	PF01061.26	ABC-2 type transporter
evm.model.NODE_6175_length_21606_cov_19.074259.1	PF01061.26	ABC-2 type transporter
evm.model.NODE_153_length_112646_cov_17.131551.13	PF01061.26	ABC-2 type transporter
evm.model.NODE_776_length_71422_cov_16.982215.1	PF01061.26	ABC-2 type transporter
evm.model.NODE_1139_length_60898_cov_15.280561.2	PF01061.26	ABC-2 type transporter
evm.model.NODE_1508_length_53883_cov_17.889073.3	PF01061.26	ABC-2 type transporter
evm.model.NODE_618_length_77105_cov_17.005937.1	PF01061.26	ABC-2 type transporter
evm.model.NODE_1787_length_49989_cov_18.209538.2	PF01061.26	ABC-2 type transporter
evm.model.NODE_726_length_73475_cov_16.897870.1	PF01061.26	ABC-2 type transporter
evm.model.NODE_7619_length_17090_cov_13.544833.1	PF01061.26	ABC-2 type transporter
evm.model.NODE_18527_length_1957_cov_2.792350.2	PF01061.26	ABC-2 type transporter
evm.model.NODE_6995_length_18973_cov_15.656797.2	PF01061.26	ABC-2 type transporter
evm.model.NODE_3525_length_34141_cov_16.674752.2	PF01061.26	ABC-2 type transporter
evm.model.NODE_10891_length_9736_cov_17.464564.1	PF01061.26	ABC-2 type transporter
evm.model.NODE_4498_length_28685_cov_17.799496.1	PF01061.26	ABC-2 type transporter
evm.model.NODE_2025_length_47134_cov_16.632204.3	PF01061.26	ABC-2 type transporter
evm.model.NODE_765_length_71883_cov_16.389166.8	PF01061.26	ABC-2 type transporter
evm.model.NODE_1109_length_61663_cov_19.067505.6	PF01061.26	ABC-2 type transporter
evm.model.NODE_3702_length_33015_cov_15.463513.1	PF01061.26	ABC-2 type transporter
evm.model.NODE_36333_length_438_cov_0.257235.1	PF01061.26	ABC-2 type transporter
evm.model.NODE_18527_length_1957_cov_2.792350.1	PF01061.26	ABC-2 type transporter
evm.model.NODE_421_length_87336_cov_16.816923.6	PF01061.26	ABC-2 type transporter
evm.model.NODE_783_length_70995_cov_16.200189.3	PF01061.26	ABC-2 type transporter
evm.model.NODE_3057_length_37523_cov_18.928014.3	PF01061.26	ABC-2 type transporter
evm.model.NODE_39454_length_385_cov_0.414729.1	PF01061.26	ABC-2 type transporter
evm.model.NODE_18710_length_1889_cov_4.286039.1	PF01061.26	ABC-2 type transporter
evm.model.NODE_11549_length_8634_cov_16.545551.1	PF01061.26	ABC-2 type transporter
evm.model.NODE_5920_length_22525_cov_17.269354.1	PF01061.26	ABC-2 type transporter
evm.model.NODE_169_length_110038_cov_16.762035.7	PF01061.26	ABC-2 type transporter
evm.model.NODE_1058_length_62816_cov_19.710045.1	PF12698.9	ABC-2 family transporter protein
evm.model.NODE_18527_length_1957_cov_2.792350.2	PF12698.9	ABC-2 family transporter protein
evm.model.NODE_18527_length_1957_cov_2.792350.1	PF12698.9	ABC-2 family transporter protein
evm.model.NODE_4969_length_26450_cov_16.458838.1	PF12698.9	ABC-2 family transporter protein
evm.model.NODE_1564_length_52969_cov_16.316188.2	PF12698.9	ABC-2 family transporter protein
evm.model.NODE_1564_length_52969_cov_16.316188.3	PF12698.9	ABC-2 family transporter protein
evm.model.NODE_1564_length_52969_cov_16.316188.1	PF12698.9	ABC-2 family transporter protein
evm.model.NODE_465_length_85112_cov_14.865623.2	PF12698.9	ABC-2 family transporter protein
evm.model.NODE_726_length_73475_cov_16.897870.1	PF12698.9	ABC-2 family transporter protein
evm.model.NODE_32685_length_523_cov_1.103535.1	PF12698.9	ABC-2 family transporter protein
evm.model.NODE_6175_length_21606_cov_19.074259.1	PF12698.9	ABC-2 family transporter protein
evm.model.NODE_1508_length_53883_cov_17.889073.3	PF12698.9	ABC-2 family transporter protein
evm.model.NODE_4498_length_28685_cov_17.799496.1	PF12698.9	ABC-2 family transporter protein
evm.model.NODE_565_length_79633_cov_18.191457.3	PF12698.9	ABC-2 family transporter protein
evm.model.NODE_3936_length_31614_cov_17.108140.2	PF19055.2	ABC-2 type transporter
evm.model.NODE_69_length_133594_cov_16.975020.4	PF19055.2	ABC-2 type transporter
evm.model.NODE_1376_length_56032_cov_17.553027.3	PF19055.2	ABC-2 type transporter
evm.model.NODE_69_length_133594_cov_16.975020.6	PF19055.2	ABC-2 type transporter
evm.model.NODE_2369_length_43313_cov_15.643287.4	PF19055.2	ABC-2 type transporter
evm.model.NODE_11135_length_9309_cov_16.002178.1	PF19055.2	ABC-2 type transporter
evm.model.NODE_1139_length_60898_cov_15.280561.2	PF19055.2	ABC-2 type transporter
evm.model.NODE_1508_length_53883_cov_17.889073.3	PF19055.2	ABC-2 type transporter
evm.model.NODE_726_length_73475_cov_16.897870.1	PF19055.2	ABC-2 type transporter
evm.model.NODE_4498_length_28685_cov_17.799496.1	PF19055.2	ABC-2 type transporter
evm.model.NODE_8329_length_15080_cov_18.800441.1	PF19055.2	ABC-2 type transporter
evm.model.NODE_776_length_71422_cov_16.982215.1	PF19055.2	ABC-2 type transporter
evm.model.NODE_398_length_88953_cov_16.435053.3	PF19055.2	ABC-2 type transporter
evm.model.NODE_2525_length_41835_cov_16.888391.2	PF19055.2	ABC-2 type transporter
evm.model.NODE_5920_length_22525_cov_17.269354.2	PF19055.2	ABC-2 type transporter
evm.model.NODE_3528_length_34116_cov_16.142370.2	PF19055.2	ABC-2 type transporter
evm.model.NODE_765_length_71883_cov_16.389166.8	PF19055.2	ABC-2 type transporter
evm.model.NODE_11549_length_8634_cov_16.545551.1	PF19055.2	ABC-2 type transporter
evm.model.NODE_8538_length_14621_cov_15.190976.1	PF19055.2	ABC-2 type transporter
evm.model.NODE_4049_length_30986_cov_18.759649.2	PF19055.2	ABC-2 type transporter
evm.model.NODE_1787_length_49989_cov_18.209538.2	PF19055.2	ABC-2 type transporter
evm.model.NODE_847_length_68905_cov_15.080607.3	PF19055.2	ABC-2 type transporter
evm.model.NODE_6769_length_19682_cov_16.703094.1	PF19055.2	ABC-2 type transporter
evm.model.NODE_3057_length_37523_cov_18.928014.3	PF19055.2	ABC-2 type transporter
evm.model.NODE_7619_length_17090_cov_13.544833.1	PF19055.2	ABC-2 type transporter
evm.model.NODE_421_length_87336_cov_16.816923.6	PF19055.2	ABC-2 type transporter
evm.model.NODE_595_length_78227_cov_17.418950.7	PF19055.2	ABC-2 type transporter
evm.model.NODE_317_length_94110_cov_16.504081.9	PF19055.2	ABC-2 type transporter
evm.model.NODE_1093_length_62052_cov_16.981445.2	PF00664.25	ABC transporter transmembrane region
evm.model.NODE_74_length_131001_cov_17.326299.11	PF00664.25	ABC transporter transmembrane region
evm.model.NODE_2333_length_43652_cov_17.287536.1	PF00664.25	ABC transporter transmembrane region
evm.model.NODE_9064_length_13367_cov_16.046073.1	PF00664.25	ABC transporter transmembrane region
evm.model.NODE_1740_length_50528_cov_18.196286.1	PF00664.25	ABC transporter transmembrane region
evm.model.NODE_3831_length_32244_cov_17.537815.2	PF00664.25	ABC transporter transmembrane region
evm.model.NODE_4_length_214623_cov_16.590501.13	PF00664.25	ABC transporter transmembrane region
evm.model.NODE_924_length_66626_cov_17.641032.5	PF00664.25	ABC transporter transmembrane region
evm.model.NODE_67_length_133749_cov_17.020109.8	PF00664.25	ABC transporter transmembrane region
evm.model.NODE_3831_length_32244_cov_17.537815.1	PF00664.25	ABC transporter transmembrane region
evm.model.NODE_4006_length_31240_cov_18.572205.1	PF00664.25	ABC transporter transmembrane region
evm.model.NODE_1692_length_51260_cov_17.112960.2	PF00664.25	ABC transporter transmembrane region
evm.model.NODE_3660_length_33318_cov_17.597300.2	PF00664.25	ABC transporter transmembrane region
evm.model.NODE_5774_length_23143_cov_18.249522.1	PF00664.25	ABC transporter transmembrane region
evm.model.NODE_114_length_120988_cov_16.785928.7	PF00664.25	ABC transporter transmembrane region
evm.model.NODE_1320_length_56977_cov_18.846631.6	PF00664.25	ABC transporter transmembrane region
evm.model.NODE_47_length_142606_cov_17.765355.6	PF00664.25	ABC transporter transmembrane region
evm.model.NODE_256_length_99323_cov_17.626053.6	PF00664.25	ABC transporter transmembrane region
evm.model.NODE_4799_length_27253_cov_15.693836.1	PF00664.25	ABC transporter transmembrane region
evm.model.NODE_6442_length_20752_cov_17.447030.2	PF00664.25	ABC transporter transmembrane region
evm.model.NODE_6794_length_19596_cov_14.548256.1	PF00664.25	ABC transporter transmembrane region
evm.model.NODE_6354_length_21104_cov_18.796777.1	PF00664.25	ABC transporter transmembrane region
evm.model.NODE_924_length_66626_cov_17.641032.6	PF00664.25	ABC transporter transmembrane region
evm.model.NODE_5135_length_25676_cov_17.628205.2	PF00664.25	ABC transporter transmembrane region
evm.model.NODE_256_length_99323_cov_17.626053.9	PF00664.25	ABC transporter transmembrane region
evm.model.NODE_2913_length_38526_cov_17.252663.1	PF00664.25	ABC transporter transmembrane region
evm.model.NODE_5135_length_25676_cov_17.628205.1	PF00664.25	ABC transporter transmembrane region
evm.model.NODE_2913_length_38526_cov_17.252663.2	PF00664.25	ABC transporter transmembrane region
evm.model.NODE_6442_length_20752_cov_17.447030.1	PF00664.25	ABC transporter transmembrane region
evm.model.NODE_4564_length_28289_cov_16.752219.1	PF00664.25	ABC transporter transmembrane region
evm.model.NODE_818_length_69990_cov_17.323705.5	PF00664.25	ABC transporter transmembrane region
evm.model.NODE_5881_length_22705_cov_18.094162.1	PF00664.25	ABC transporter transmembrane region
evm.model.NODE_11543_length_8643_cov_17.381047.1	PF00664.25	ABC transporter transmembrane region
evm.model.NODE_3811_length_32405_cov_18.154997.1	PF00664.25	ABC transporter transmembrane region
evm.model.NODE_7668_length_16925_cov_17.034290.1	PF00664.25	ABC transporter transmembrane region
evm.model.NODE_8685_length_14215_cov_17.192504.1	PF00664.25	ABC transporter transmembrane region
evm.model.NODE_160_length_111253_cov_18.931627.5	PF00664.25	ABC transporter transmembrane region
evm.model.NODE_5953_length_22394_cov_17.347510.1	PF00664.25	ABC transporter transmembrane region
evm.model.NODE_4348_length_29414_cov_16.416704.1	PF00664.25	ABC transporter transmembrane region
evm.model.NODE_10122_length_11146_cov_15.166531.2	PF00664.25	ABC transporter transmembrane region
evm.model.NODE_9614_length_12157_cov_4.475977.8	PF00664.25	ABC transporter transmembrane region
evm.model.NODE_906_length_67165_cov_16.570796.4	PF00664.25	ABC transporter transmembrane region
evm.model.NODE_13780_length_5505_cov_19.795463.1	PF00664.25	ABC transporter transmembrane region
evm.model.NODE_256_length_99323_cov_17.626053.7	PF00664.25	ABC transporter transmembrane region
evm.model.NODE_6737_length_19808_cov_18.555764.2	PF00664.25	ABC transporter transmembrane region
evm.model.NODE_2717_length_40133_cov_17.933985.4	PF00664.25	ABC transporter transmembrane region
evm.model.NODE_1878_length_48911_cov_18.489095.3	PF00664.25	ABC transporter transmembrane region
evm.model.NODE_1285_length_57864_cov_16.380138.4	PF00664.25	ABC transporter transmembrane region
evm.model.NODE_4799_length_27253_cov_15.693836.2	PF00664.25	ABC transporter transmembrane region
evm.model.NODE_9559_length_12290_cov_18.426293.2	PF00664.25	ABC transporter transmembrane region
evm.model.NODE_1479_length_54266_cov_20.908162.3	PF00664.25	ABC transporter transmembrane region
evm.model.NODE_6747_length_19781_cov_14.715478.1	PF00664.25	ABC transporter transmembrane region
evm.model.NODE_11299_length_9037_cov_19.115600.1	PF00664.25	ABC transporter transmembrane region
evm.model.NODE_474_length_84735_cov_17.892587.2	PF00664.25	ABC transporter transmembrane region
evm.model.NODE_281_length_97564_cov_15.841539.7	PF00664.25	ABC transporter transmembrane region
evm.model.NODE_1357_length_56302_cov_17.026417.4	PF00664.25	ABC transporter transmembrane region
evm.model.NODE_16860_length_2817_cov_16.047212.1	PF00664.25	ABC transporter transmembrane region
evm.model.NODE_1107_length_61705_cov_18.307545.1	PF06472.17	ABC transporter transmembrane region 2
evm.model.NODE_693_length_74480_cov_17.254314.4	PF06472.17	ABC transporter transmembrane region 2
evm.model.NODE_924_length_66626_cov_17.641032.5	PF00005.29	ABC transporter
evm.model.NODE_74_length_131001_cov_17.326299.11	PF00005.29	ABC transporter
evm.model.NODE_1058_length_62816_cov_19.710045.1	PF00005.29	ABC transporter
evm.model.NODE_4564_length_28289_cov_16.752219.1	PF00005.29	ABC transporter
evm.model.NODE_256_length_99323_cov_17.626053.9	PF00005.29	ABC transporter
evm.model.NODE_924_length_66626_cov_17.641032.6	PF00005.29	ABC transporter
evm.model.NODE_47_length_142606_cov_17.765355.6	PF00005.29	ABC transporter
evm.model.NODE_6354_length_21104_cov_18.796777.1	PF00005.29	ABC transporter
evm.model.NODE_3660_length_33318_cov_17.597300.2	PF00005.29	ABC transporter
evm.model.NODE_1878_length_48911_cov_18.489095.3	PF00005.29	ABC transporter
evm.model.NODE_114_length_120988_cov_16.785928.7	PF00005.29	ABC transporter
evm.model.NODE_5881_length_22705_cov_18.094162.1	PF00005.29	ABC transporter
evm.model.NODE_2913_length_38526_cov_17.252663.1	PF00005.29	ABC transporter
evm.model.NODE_3831_length_32244_cov_17.537815.2	PF00005.29	ABC transporter
evm.model.NODE_160_length_111253_cov_18.931627.5	PF00005.29	ABC transporter
evm.model.NODE_3811_length_32405_cov_18.154997.1	PF00005.29	ABC transporter
evm.model.NODE_1692_length_51260_cov_17.112960.2	PF00005.29	ABC transporter
evm.model.NODE_11402_length_8875_cov_18.779264.2	PF00005.29	ABC transporter
evm.model.NODE_783_length_70995_cov_16.200189.2	PF00005.29	ABC transporter
evm.model.NODE_2913_length_38526_cov_17.252663.2	PF00005.29	ABC transporter
evm.model.NODE_3831_length_32244_cov_17.537815.1	PF00005.29	ABC transporter
evm.model.NODE_5135_length_25676_cov_17.628205.2	PF00005.29	ABC transporter
evm.model.NODE_4548_length_28427_cov_19.080353.1	PF00005.29	ABC transporter
evm.model.NODE_256_length_99323_cov_17.626053.6	PF00005.29	ABC transporter
evm.model.NODE_5519_length_24166_cov_16.632639.1	PF00005.29	ABC transporter
evm.model.NODE_818_length_69990_cov_17.323705.5	PF00005.29	ABC transporter
evm.model.NODE_1320_length_56977_cov_18.846631.6	PF00005.29	ABC transporter
evm.model.NODE_256_length_99323_cov_17.626053.7	PF00005.29	ABC transporter
evm.model.NODE_20711_length_1303_cov_44.636905.1	PF00005.29	ABC transporter
evm.model.NODE_776_length_71422_cov_16.982215.1	PF00005.29	ABC transporter
evm.model.NODE_1278_length_58004_cov_16.635779.6	PF00005.29	ABC transporter
evm.model.NODE_1107_length_61705_cov_18.307545.1	PF00005.29	ABC transporter
evm.model.NODE_1285_length_57864_cov_16.380138.4	PF00005.29	ABC transporter
evm.model.NODE_4348_length_29414_cov_16.416704.1	PF00005.29	ABC transporter
evm.model.NODE_2333_length_43652_cov_17.287536.1	PF00005.29	ABC transporter
evm.model.NODE_1479_length_54266_cov_20.908162.3	PF00005.29	ABC transporter
evm.model.NODE_474_length_84735_cov_17.892587.2	PF00005.29	ABC transporter
evm.model.NODE_1740_length_50528_cov_18.196286.1	PF00005.29	ABC transporter
evm.model.NODE_2717_length_40133_cov_17.933985.4	PF00005.29	ABC transporter
evm.model.NODE_13633_length_5686_cov_3.671164.4	PF00005.29	ABC transporter
evm.model.NODE_6737_length_19808_cov_18.555764.2	PF00005.29	ABC transporter
evm.model.NODE_9614_length_12157_cov_4.475977.8	PF00005.29	ABC transporter
evm.model.NODE_17266_length_2570_cov_1.310274.3	PF00005.29	ABC transporter
evm.model.NODE_1636_length_51928_cov_16.177603.3	PF00005.29	ABC transporter
evm.model.NODE_2262_length_44318_cov_16.556448.1	PF00005.29	ABC transporter
evm.model.NODE_1508_length_53883_cov_17.889073.3	PF00005.29	ABC transporter
evm.model.NODE_8646_length_14312_cov_4.239760.9	PF00005.29	ABC transporter
evm.model.NODE_317_length_94110_cov_16.504081.9	PF00005.29	ABC transporter
evm.model.NODE_3569_length_33871_cov_16.951932.4	PF00005.29	ABC transporter
evm.model.NODE_11549_length_8634_cov_16.545551.1	PF00005.29	ABC transporter
evm.model.NODE_8538_length_14621_cov_15.190976.1	PF00005.29	ABC transporter
evm.model.NODE_3057_length_37523_cov_18.928014.3	PF00005.29	ABC transporter
evm.model.NODE_555_length_79841_cov_16.877035.2	PF00005.29	ABC transporter
evm.model.NODE_7955_length_16138_cov_4.326775.6	PF00005.29	ABC transporter
evm.model.NODE_6424_length_20824_cov_16.991641.1	PF00005.29	ABC transporter
evm.model.NODE_7619_length_17090_cov_13.544833.1	PF00005.29	ABC transporter
evm.model.NODE_2062_length_46698_cov_18.161345.3	PF00005.29	ABC transporter
evm.model.NODE_17220_length_2602_cov_1.989091.2	PF00005.29	ABC transporter
evm.model.NODE_8329_length_15080_cov_18.800441.1	PF00005.29	ABC transporter
evm.model.NODE_12253_length_7509_cov_17.798970.1	PF00005.29	ABC transporter
evm.model.NODE_6794_length_19596_cov_14.548256.1	PF00005.29	ABC transporter
evm.model.NODE_847_length_68905_cov_15.080607.3	PF00005.29	ABC transporter
evm.model.NODE_726_length_73475_cov_16.897870.1	PF00005.29	ABC transporter
evm.model.NODE_1139_length_60898_cov_15.280561.2	PF00005.29	ABC transporter
evm.model.NODE_4498_length_28685_cov_17.799496.1	PF00005.29	ABC transporter
evm.model.NODE_3484_length_34363_cov_15.276142.1	PF00005.29	ABC transporter
evm.model.NODE_2346_length_43482_cov_16.691547.3	PF00005.29	ABC transporter
evm.model.NODE_4049_length_30986_cov_18.759649.2	PF00005.29	ABC transporter
evm.model.NODE_11135_length_9309_cov_16.002178.1	PF00005.29	ABC transporter
evm.model.NODE_11543_length_8643_cov_17.381047.1	PF00005.29	ABC transporter
evm.model.NODE_5135_length_25676_cov_17.628205.1	PF00005.29	ABC transporter
evm.model.NODE_1564_length_52969_cov_16.316188.3	PF00005.29	ABC transporter
evm.model.NODE_69_length_133594_cov_16.975020.6	PF00005.29	ABC transporter
evm.model.NODE_69_length_133594_cov_16.975020.4	PF00005.29	ABC transporter
evm.model.NODE_1564_length_52969_cov_16.316188.1	PF00005.29	ABC transporter
evm.model.NODE_1564_length_52969_cov_16.316188.2	PF00005.29	ABC transporter
evm.model.NODE_2122_length_45885_cov_16.183378.4	PF00005.29	ABC transporter
evm.model.NODE_4180_length_30272_cov_17.066877.2	PF00005.29	ABC transporter
evm.model.NODE_22240_length_1031_cov_1.036504.1	PF00005.29	ABC transporter
evm.model.NODE_1787_length_49989_cov_18.209538.2	PF00005.29	ABC transporter
evm.model.NODE_3936_length_31614_cov_17.108140.2	PF00005.29	ABC transporter
evm.model.NODE_3528_length_34116_cov_16.142370.3	PF00005.29	ABC transporter
evm.model.NODE_2369_length_43313_cov_15.643287.4	PF00005.29	ABC transporter
evm.model.NODE_2342_length_43569_cov_18.130450.1	PF00005.29	ABC transporter
evm.model.NODE_2599_length_41200_cov_17.221946.2	PF00005.29	ABC transporter
evm.model.NODE_398_length_88953_cov_16.435053.3	PF00005.29	ABC transporter
evm.model.NODE_1376_length_56032_cov_17.553027.3	PF00005.29	ABC transporter
evm.model.NODE_2346_length_43482_cov_16.691547.4	PF00005.29	ABC transporter
evm.model.NODE_4969_length_26450_cov_16.458838.1	PF00005.29	ABC transporter
evm.model.NODE_3528_length_34116_cov_16.142370.2	PF00005.29	ABC transporter
evm.model.NODE_5920_length_22525_cov_17.269354.2	PF00005.29	ABC transporter
evm.model.NODE_6678_length_20009_cov_16.763002.1	PF00005.29	ABC transporter
evm.model.NODE_1177_length_60209_cov_18.085100.1	PF00005.29	ABC transporter
evm.model.NODE_906_length_67165_cov_16.570796.4	PF00005.29	ABC transporter
evm.model.NODE_4_length_214623_cov_16.590501.13	PF00005.29	ABC transporter
evm.model.NODE_565_length_79633_cov_18.191457.3	PF00005.29	ABC transporter
evm.model.NODE_22683_length_978_cov_2.719154.1	PF00005.29	ABC transporter
evm.model.NODE_25856_length_705_cov_1.316609.2	PF00005.29	ABC transporter
evm.model.NODE_5953_length_22394_cov_17.347510.1	PF00005.29	ABC transporter
evm.model.NODE_5435_length_24457_cov_19.424497.1	PF00005.29	ABC transporter
evm.model.NODE_67_length_133749_cov_17.020109.8	PF00005.29	ABC transporter
evm.model.NODE_3426_length_34768_cov_15.556970.5	PF00005.29	ABC transporter
evm.model.NODE_157_length_111988_cov_21.648027.7	PF00005.29	ABC transporter
evm.model.NODE_783_length_70995_cov_16.200189.3	PF00005.29	ABC transporter
evm.model.NODE_3628_length_33534_cov_18.093184.1	PF00005.29	ABC transporter
evm.model.NODE_1093_length_62052_cov_16.981445.2	PF00005.29	ABC transporter
evm.model.NODE_4293_length_29680_cov_16.759043.3	PF00005.29	ABC transporter
evm.model.NODE_6442_length_20752_cov_17.447030.2	PF00005.29	ABC transporter
evm.model.NODE_30954_length_553_cov_44.838028.1	PF00005.29	ABC transporter
evm.model.NODE_27993_length_621_cov_0.635628.1	PF00005.29	ABC transporter
evm.model.NODE_1348_length_56470_cov_15.446355.2	PF00005.29	ABC transporter
evm.model.NODE_12269_length_7487_cov_4.261549.6	PF00005.29	ABC transporter
evm.model.NODE_11122_length_9328_cov_3.374307.1	PF00005.29	ABC transporter
evm.model.NODE_693_length_74480_cov_17.254314.4	PF00005.29	ABC transporter
evm.model.NODE_5774_length_23143_cov_18.249522.1	PF00005.29	ABC transporter
evm.model.NODE_8685_length_14215_cov_17.192504.1	PF00005.29	ABC transporter
evm.model.NODE_706_length_74086_cov_15.979664.5	PF00005.29	ABC transporter
evm.model.NODE_9199_length_13067_cov_18.668006.1	PF00005.29	ABC transporter
evm.model.NODE_702_length_74227_cov_16.646842.1	PF00005.29	ABC transporter
evm.model.NODE_765_length_71883_cov_16.389166.7	PF00005.29	ABC transporter
evm.model.NODE_1219_length_59382_cov_17.284027.1	PF00005.29	ABC transporter
evm.model.NODE_4022_length_31164_cov_16.567516.1	PF00005.29	ABC transporter
evm.model.NODE_17722_length_2332_cov_18.027211.1	PF00005.29	ABC transporter
evm.model.NODE_567_length_79457_cov_16.692474.4	PF00005.29	ABC transporter
evm.model.NODE_9559_length_12290_cov_18.426293.2	PF00005.29	ABC transporter
evm.model.NODE_2240_length_44507_cov_17.993511.2	PF00005.29	ABC transporter
evm.model.NODE_765_length_71883_cov_16.389166.8	PF00005.29	ABC transporter
evm.model.NODE_2025_length_47134_cov_16.632204.3	PF00005.29	ABC transporter
evm.model.NODE_3483_length_34370_cov_18.432264.2	PF00005.29	ABC transporter
evm.model.NODE_1722_length_50812_cov_16.244885.1	PF00005.29	ABC transporter
evm.model.NODE_40270_length_374_cov_0.226721.1	PF00005.29	ABC transporter
evm.model.NODE_5999_length_22244_cov_16.889271.1	PF00005.29	ABC transporter
evm.model.NODE_421_length_87336_cov_16.816923.6	PF00005.29	ABC transporter
evm.model.NODE_1692_length_51260_cov_17.112960.3	PF00005.29	ABC transporter
evm.model.NODE_13126_length_6335_cov_16.152062.1	PF00005.29	ABC transporter
evm.model.NODE_3483_length_34370_cov_18.432264.1	PF00005.29	ABC transporter
evm.model.NODE_3483_length_34370_cov_18.432264.1	PF14510.8	ABC-transporter N-terminal
evm.model.NODE_1722_length_50812_cov_16.244885.1	PF14510.8	ABC-transporter N-terminal
evm.model.NODE_2025_length_47134_cov_16.632204.3	PF14510.8	ABC-transporter N-terminal
evm.model.NODE_3483_length_34370_cov_18.432264.2	PF14510.8	ABC-transporter N-terminal
evm.model.NODE_933_length_66377_cov_16.833706.1	PF14510.8	ABC-transporter N-terminal
evm.model.NODE_157_length_111988_cov_21.648027.7	PF14510.8	ABC-transporter N-terminal
evm.model.NODE_706_length_74086_cov_15.979664.5	PF14510.8	ABC-transporter N-terminal
evm.model.NODE_3702_length_33015_cov_15.463513.1	PF14510.8	ABC-transporter N-terminal
evm.model.NODE_1008_length_64300_cov_15.194724.4	PF14510.8	ABC-transporter N-terminal
evm.model.NODE_1973_length_47815_cov_18.294393.4	PF14510.8	ABC-transporter N-terminal
evm.model.NODE_702_length_74227_cov_16.646842.1	PF14510.8	ABC-transporter N-terminal
evm.model.NODE_5920_length_22525_cov_17.269354.1	PF14510.8	ABC-transporter N-terminal
evm.model.NODE_6134_length_21722_cov_17.152674.1	PF14510.8	ABC-transporter N-terminal
evm.model.NODE_1177_length_60209_cov_18.085100.1	PF14510.8	ABC-transporter N-terminal
evm.model.NODE_776_length_71422_cov_16.982215.1	PF14510.8	ABC-transporter N-terminal
evm.model.NODE_2174_length_45240_cov_14.632545.1	PF14510.8	ABC-transporter N-terminal
evm.model.NODE_4548_length_28427_cov_19.080353.1	PF12848.9	ABC transporter
evm.model.NODE_11402_length_8875_cov_18.779264.2	PF12848.9	ABC transporter
evm.model.NODE_783_length_70995_cov_16.200189.2	PF12848.9	ABC transporter
evm.model.NODE_5519_length_24166_cov_16.632639.1	PF12848.9	ABC transporter
evm.model.NODE_2599_length_41200_cov_17.221946.2	PF12848.9	ABC transporter
evm.model.NODE_1431_length_54978_cov_16.994567.2	PF00561.22	alpha/beta hydrolase fold
evm.model.NODE_24430_length_806_cov_1.695140.1	PF00561.22	alpha/beta hydrolase fold
evm.model.NODE_3924_length_31701_cov_17.438050.2	PF00561.22	alpha/beta hydrolase fold
evm.model.NODE_608_length_77862_cov_16.808645.9	PF00561.22	alpha/beta hydrolase fold
evm.model.NODE_2514_length_41973_cov_15.614706.1	PF00561.22	alpha/beta hydrolase fold
evm.model.NODE_137_length_115269_cov_16.839676.1	PF00561.22	alpha/beta hydrolase fold
evm.model.NODE_126_length_117697_cov_17.524913.9	PF00561.22	alpha/beta hydrolase fold
evm.model.NODE_3285_length_35754_cov_16.759424.2	PF00561.22	alpha/beta hydrolase fold
evm.model.NODE_469_length_84928_cov_17.232344.6	PF00561.22	alpha/beta hydrolase fold
evm.model.NODE_8984_length_13550_cov_15.443120.1	PF00561.22	alpha/beta hydrolase fold
evm.model.NODE_32_length_155226_cov_15.640526.3	PF00561.22	alpha/beta hydrolase fold
evm.model.NODE_5996_length_22255_cov_16.792164.3	PF00561.22	alpha/beta hydrolase fold
evm.model.NODE_4579_length_28167_cov_17.414301.2	PF00561.22	alpha/beta hydrolase fold
evm.model.NODE_6804_length_19561_cov_18.603273.2	PF00561.22	alpha/beta hydrolase fold
evm.model.NODE_608_length_77862_cov_16.808645.8	PF00561.22	alpha/beta hydrolase fold
evm.model.NODE_2419_length_42845_cov_17.701671.3	PF00561.22	alpha/beta hydrolase fold
evm.model.NODE_1855_length_49218_cov_18.100100.6	PF00561.22	alpha/beta hydrolase fold
evm.model.NODE_4365_length_29330_cov_16.625655.4	PF00561.22	alpha/beta hydrolase fold
evm.model.NODE_6198_length_21543_cov_21.291184.2	PF00561.22	alpha/beta hydrolase fold
evm.model.NODE_16_length_172744_cov_17.731811.16	PF00561.22	alpha/beta hydrolase fold
evm.model.NODE_6198_length_21543_cov_21.291184.1	PF00561.22	alpha/beta hydrolase fold
evm.model.NODE_2513_length_41976_cov_16.604220.3	PF00561.22	alpha/beta hydrolase fold
evm.model.NODE_3204_length_36300_cov_17.817239.1	PF00561.22	alpha/beta hydrolase fold
evm.model.NODE_1675_length_51448_cov_17.775394.1	PF00561.22	alpha/beta hydrolase fold
evm.model.NODE_1996_length_47530_cov_17.004852.3	PF00561.22	alpha/beta hydrolase fold
evm.model.NODE_4638_length_27917_cov_15.527600.1	PF00561.22	alpha/beta hydrolase fold
evm.model.NODE_2636_length_40850_cov_17.442256.1	PF00561.22	alpha/beta hydrolase fold
evm.model.NODE_1801_length_49816_cov_18.683572.1	PF00561.22	alpha/beta hydrolase fold
evm.model.NODE_123_length_118703_cov_16.590415.3	PF00561.22	alpha/beta hydrolase fold
evm.model.NODE_4733_length_27483_cov_14.479200.2	PF00561.22	alpha/beta hydrolase fold
evm.model.NODE_6256_length_21383_cov_13.694580.1	PF00561.22	alpha/beta hydrolase fold
evm.model.NODE_1039_length_63409_cov_19.018710.5	PF00561.22	alpha/beta hydrolase fold
evm.model.NODE_906_length_67165_cov_16.570796.1	PF00561.22	alpha/beta hydrolase fold
evm.model.NODE_2776_length_39715_cov_16.007654.1	PF00561.22	alpha/beta hydrolase fold
evm.model.NODE_2120_length_45925_cov_16.186908.1	PF00561.22	alpha/beta hydrolase fold
evm.model.NODE_2712_length_40157_cov_16.698451.3	PF00561.22	alpha/beta hydrolase fold
evm.model.NODE_8679_length_14228_cov_14.726615.1	PF00561.22	alpha/beta hydrolase fold
evm.model.NODE_2120_length_45925_cov_16.186908.2	PF00561.22	alpha/beta hydrolase fold
evm.model.NODE_1961_length_47940_cov_14.943195.4	PF00561.22	alpha/beta hydrolase fold
evm.model.NODE_16447_length_3102_cov_3.015462.1	PF00561.22	alpha/beta hydrolase fold
evm.model.NODE_646_length_76006_cov_15.633799.3	PF00561.22	alpha/beta hydrolase fold
evm.model.NODE_612_length_77567_cov_16.245894.1	PF00561.22	alpha/beta hydrolase fold
evm.model.NODE_36_length_153201_cov_16.493755.5	PF00561.22	alpha/beta hydrolase fold
evm.model.NODE_10190_length_11020_cov_16.243735.1	PF00561.22	alpha/beta hydrolase fold
evm.model.NODE_3119_length_37010_cov_18.428463.2	PF00561.22	alpha/beta hydrolase fold
evm.model.NODE_6248_length_21399_cov_16.077285.1	PF00561.22	alpha/beta hydrolase fold
evm.model.NODE_2455_length_42508_cov_17.211628.2	PF00561.22	alpha/beta hydrolase fold
evm.model.NODE_5503_length_24207_cov_16.160797.2	PF00561.22	alpha/beta hydrolase fold
evm.model.NODE_6669_length_20022_cov_17.691279.1	PF00561.22	alpha/beta hydrolase fold
evm.model.NODE_2409_length_42936_cov_16.597188.3	PF00561.22	alpha/beta hydrolase fold
evm.model.NODE_11616_length_8539_cov_14.468973.1	PF00561.22	alpha/beta hydrolase fold
evm.model.NODE_11941_length_7995_cov_16.574225.1	PF00561.22	alpha/beta hydrolase fold
evm.model.NODE_714_length_73857_cov_17.643212.1	PF00561.22	alpha/beta hydrolase fold
evm.model.NODE_32_length_155226_cov_15.640526.4	PF00561.22	alpha/beta hydrolase fold
evm.model.NODE_1519_length_53657_cov_16.855651.1	PF00561.22	alpha/beta hydrolase fold
evm.model.NODE_8116_length_15684_cov_13.363052.1	PF00561.22	alpha/beta hydrolase fold
evm.model.NODE_2924_length_38429_cov_16.477730.6	PF00561.22	alpha/beta hydrolase fold
evm.model.NODE_3261_length_35898_cov_15.683095.2	PF00561.22	alpha/beta hydrolase fold
evm.model.NODE_400_length_88677_cov_16.777922.6	PF00561.22	alpha/beta hydrolase fold
evm.model.NODE_814_length_70107_cov_16.089454.9	PF00561.22	alpha/beta hydrolase fold
evm.model.NODE_7737_length_16713_cov_16.481551.1	PF00561.22	alpha/beta hydrolase fold
evm.model.NODE_10741_length_9964_cov_15.300803.1	PF00561.22	alpha/beta hydrolase fold
evm.model.NODE_1293_length_57560_cov_16.752877.3	PF00561.22	alpha/beta hydrolase fold
evm.model.NODE_2257_length_44360_cov_18.178464.1	PF00561.22	alpha/beta hydrolase fold
evm.model.NODE_5129_length_25683_cov_16.477070.2	PF00561.22	alpha/beta hydrolase fold
evm.model.NODE_8413_length_14881_cov_18.671004.1	PF00561.22	alpha/beta hydrolase fold
evm.model.NODE_667_length_75230_cov_16.826971.4	PF00561.22	alpha/beta hydrolase fold
evm.model.NODE_6857_length_19367_cov_17.155042.1	PF00561.22	alpha/beta hydrolase fold
evm.model.NODE_4542_length_28466_cov_16.450369.1	PF00561.22	alpha/beta hydrolase fold
evm.model.NODE_7687_length_16866_cov_16.941693.3	PF00561.22	alpha/beta hydrolase fold
evm.model.NODE_7531_length_17321_cov_16.995464.1	PF00561.22	alpha/beta hydrolase fold
evm.model.NODE_2358_length_43399_cov_16.874723.2	PF00561.22	alpha/beta hydrolase fold
evm.model.NODE_19675_length_1555_cov_2.032913.1	PF00561.22	alpha/beta hydrolase fold
evm.model.NODE_216_length_104034_cov_15.715457.4	PF00561.22	alpha/beta hydrolase fold
evm.model.NODE_5996_length_22255_cov_16.792164.2	PF00561.22	alpha/beta hydrolase fold
evm.model.NODE_12677_length_6906_cov_14.098540.1	PF00561.22	alpha/beta hydrolase fold
evm.model.NODE_799_length_70404_cov_17.842381.2	PF00561.22	alpha/beta hydrolase fold
evm.model.NODE_692_length_74554_cov_17.094482.4	PF00561.22	alpha/beta hydrolase fold
evm.model.NODE_4313_length_29584_cov_15.640527.1	PF00561.22	alpha/beta hydrolase fold
evm.model.NODE_14197_length_5054_cov_19.268317.1	PF00561.22	alpha/beta hydrolase fold
evm.model.NODE_54_length_138368_cov_18.684211.12	PF00561.22	alpha/beta hydrolase fold
evm.model.NODE_714_length_73857_cov_17.643212.2	PF00561.22	alpha/beta hydrolase fold
evm.model.NODE_7087_length_18708_cov_17.291427.1	PF00561.22	alpha/beta hydrolase fold
evm.model.NODE_4010_length_31229_cov_18.288856.1	PF00561.22	alpha/beta hydrolase fold
evm.model.NODE_3196_length_36396_cov_16.541151.5	PF00561.22	alpha/beta hydrolase fold
evm.model.NODE_498_length_82802_cov_17.137672.6	PF00561.22	alpha/beta hydrolase fold
evm.model.NODE_378_length_90024_cov_17.249474.3	PF00561.22	alpha/beta hydrolase fold
evm.model.NODE_6172_length_21611_cov_14.268758.2	PF00561.22	alpha/beta hydrolase fold
evm.model.NODE_1849_length_49278_cov_17.845761.3	PF00561.22	alpha/beta hydrolase fold
evm.model.NODE_12_length_176749_cov_16.994593.14	PF00561.22	alpha/beta hydrolase fold
evm.model.NODE_26070_length_693_cov_2.037102.1	PF00561.22	alpha/beta hydrolase fold
evm.model.NODE_1849_length_49278_cov_17.845761.2	PF00561.22	alpha/beta hydrolase fold
evm.model.NODE_640_length_76267_cov_17.693958.7	PF00561.22	alpha/beta hydrolase fold
evm.model.NODE_5579_length_23927_cov_16.132017.2	PF00561.22	alpha/beta hydrolase fold
evm.model.NODE_3382_length_35035_cov_17.529993.4	PF00561.22	alpha/beta hydrolase fold
evm.model.NODE_4733_length_27483_cov_14.479200.1	PF00561.22	alpha/beta hydrolase fold
evm.model.NODE_2808_length_39439_cov_15.808455.3	PF00561.22	alpha/beta hydrolase fold
evm.model.NODE_4312_length_29589_cov_16.391555.3	PF00561.22	alpha/beta hydrolase fold
evm.model.NODE_7120_length_18574_cov_16.805659.1	PF00561.22	alpha/beta hydrolase fold
evm.model.NODE_1178_length_60206_cov_18.904076.5	PF00561.22	alpha/beta hydrolase fold
evm.model.NODE_15917_length_3483_cov_3.332837.1	PF00561.22	alpha/beta hydrolase fold
evm.model.NODE_846_length_68986_cov_16.816785.4	PF00561.22	alpha/beta hydrolase fold
evm.model.NODE_8595_length_14476_cov_16.645202.1	PF00561.22	alpha/beta hydrolase fold
evm.model.NODE_2411_length_42886_cov_17.549335.5	PF00561.22	alpha/beta hydrolase fold
evm.model.NODE_12274_length_7480_cov_15.449340.1	PF00561.22	alpha/beta hydrolase fold
evm.model.NODE_480_length_84633_cov_15.589437.1	PF00561.22	alpha/beta hydrolase fold
evm.model.NODE_4185_length_30243_cov_16.017765.2	PF02230.18	Phospholipase/Carboxylesterase
evm.model.NODE_4113_length_30605_cov_16.121399.2	PF02230.18	Phospholipase/Carboxylesterase
evm.model.NODE_1326_length_56820_cov_17.414848.4	PF02230.18	Phospholipase/Carboxylesterase
evm.model.NODE_2993_length_38005_cov_15.541792.3	PF02230.18	Phospholipase/Carboxylesterase
evm.model.NODE_4725_length_27516_cov_17.840593.1	PF02230.18	Phospholipase/Carboxylesterase
evm.model.NODE_2771_length_39760_cov_15.845608.2	PF02230.18	Phospholipase/Carboxylesterase
evm.model.NODE_382_length_89802_cov_20.470689.4	PF07859.15	alpha/beta hydrolase fold
evm.model.NODE_18208_length_2091_cov_1.726069.2	PF07859.15	alpha/beta hydrolase fold
evm.model.NODE_437_length_86335_cov_18.079041.2	PF07859.15	alpha/beta hydrolase fold
evm.model.NODE_2601_length_41177_cov_16.153764.4	PF07859.15	alpha/beta hydrolase fold
evm.model.NODE_733_length_73224_cov_17.020042.5	PF07859.15	alpha/beta hydrolase fold
evm.model.NODE_5337_length_24880_cov_12.607967.1	PF07859.15	alpha/beta hydrolase fold
evm.model.NODE_769_length_71716_cov_18.219028.2	PF07859.15	alpha/beta hydrolase fold
evm.model.NODE_1068_length_62671_cov_16.237721.2	PF07859.15	alpha/beta hydrolase fold
evm.model.NODE_9_length_180470_cov_17.070771.5	PF07859.15	alpha/beta hydrolase fold
evm.model.NODE_15893_length_3500_cov_14.665580.1	PF07859.15	alpha/beta hydrolase fold
evm.model.NODE_1468_length_54485_cov_17.111078.6	PF07859.15	alpha/beta hydrolase fold
evm.model.NODE_3115_length_37057_cov_16.235960.2	PF07859.15	alpha/beta hydrolase fold
evm.model.NODE_7879_length_16352_cov_15.481109.1	PF07859.15	alpha/beta hydrolase fold
evm.model.NODE_4221_length_30050_cov_16.313839.2	PF07859.15	alpha/beta hydrolase fold
evm.model.NODE_4293_length_29680_cov_16.759043.1	PF07859.15	alpha/beta hydrolase fold
evm.model.NODE_5192_length_25422_cov_17.459775.1	PF07859.15	alpha/beta hydrolase fold
evm.model.NODE_4559_length_28348_cov_17.639063.2	PF07859.15	alpha/beta hydrolase fold
evm.model.NODE_1526_length_53531_cov_16.746255.4	PF07859.15	alpha/beta hydrolase fold
evm.model.NODE_19970_length_1476_cov_3.153447.1	PF07859.15	alpha/beta hydrolase fold
evm.model.NODE_3621_length_33584_cov_15.484831.1	PF07859.15	alpha/beta hydrolase fold
evm.model.NODE_3119_length_37010_cov_18.428463.2	PF12695.9	Alpha/beta hydrolase family
evm.model.NODE_4312_length_29589_cov_16.391555.3	PF12695.9	Alpha/beta hydrolase family
evm.model.NODE_2257_length_44360_cov_18.178464.1	PF12697.9	Alpha/beta hydrolase family
evm.model.NODE_11941_length_7995_cov_16.574225.1	PF12697.9	Alpha/beta hydrolase family
evm.model.NODE_6804_length_19561_cov_18.603273.2	PF12697.9	Alpha/beta hydrolase family
evm.model.NODE_2513_length_41976_cov_16.604220.3	PF12697.9	Alpha/beta hydrolase family
evm.model.NODE_3924_length_31701_cov_17.438050.2	PF12697.9	Alpha/beta hydrolase family
evm.model.NODE_16_length_172744_cov_17.731811.16	PF12697.9	Alpha/beta hydrolase family
evm.model.NODE_1039_length_63409_cov_19.018710.5	PF12697.9	Alpha/beta hydrolase family
evm.model.NODE_10190_length_11020_cov_16.243735.1	PF12697.9	Alpha/beta hydrolase family
evm.model.NODE_2636_length_40850_cov_17.442256.1	PF12697.9	Alpha/beta hydrolase family
evm.model.NODE_126_length_117697_cov_17.524913.9	PF12697.9	Alpha/beta hydrolase family
evm.model.NODE_608_length_77862_cov_16.808645.9	PF12697.9	Alpha/beta hydrolase family
evm.model.NODE_6198_length_21543_cov_21.291184.2	PF12697.9	Alpha/beta hydrolase family
evm.model.NODE_4542_length_28466_cov_16.450369.1	PF12697.9	Alpha/beta hydrolase family
evm.model.NODE_4638_length_27917_cov_15.527600.1	PF12697.9	Alpha/beta hydrolase family
evm.model.NODE_667_length_75230_cov_16.826971.4	PF12697.9	Alpha/beta hydrolase family
evm.model.NODE_6198_length_21543_cov_21.291184.1	PF12697.9	Alpha/beta hydrolase family
evm.model.NODE_32_length_155226_cov_15.640526.3	PF12697.9	Alpha/beta hydrolase family
evm.model.NODE_2120_length_45925_cov_16.186908.1	PF12697.9	Alpha/beta hydrolase family
evm.model.NODE_1675_length_51448_cov_17.775394.1	PF12697.9	Alpha/beta hydrolase family
evm.model.NODE_3285_length_35754_cov_16.759424.2	PF12697.9	Alpha/beta hydrolase family
evm.model.NODE_2776_length_39715_cov_16.007654.1	PF12697.9	Alpha/beta hydrolase family
evm.model.NODE_906_length_67165_cov_16.570796.1	PF12697.9	Alpha/beta hydrolase family
evm.model.NODE_608_length_77862_cov_16.808645.8	PF12697.9	Alpha/beta hydrolase family
evm.model.NODE_5996_length_22255_cov_16.792164.3	PF12697.9	Alpha/beta hydrolase family
evm.model.NODE_2120_length_45925_cov_16.186908.2	PF12697.9	Alpha/beta hydrolase family
evm.model.NODE_4365_length_29330_cov_16.625655.4	PF12697.9	Alpha/beta hydrolase family
evm.model.NODE_714_length_73857_cov_17.643212.1	PF12697.9	Alpha/beta hydrolase family
evm.model.NODE_1519_length_53657_cov_16.855651.1	PF12697.9	Alpha/beta hydrolase family
evm.model.NODE_2514_length_41973_cov_15.614706.1	PF12697.9	Alpha/beta hydrolase family
evm.model.NODE_2409_length_42936_cov_16.597188.3	PF12697.9	Alpha/beta hydrolase family
evm.model.NODE_2419_length_42845_cov_17.701671.3	PF12697.9	Alpha/beta hydrolase family
evm.model.NODE_8116_length_15684_cov_13.363052.1	PF12697.9	Alpha/beta hydrolase family
evm.model.NODE_6256_length_21383_cov_13.694580.1	PF12697.9	Alpha/beta hydrolase family
evm.model.NODE_8413_length_14881_cov_18.671004.1	PF12697.9	Alpha/beta hydrolase family
evm.model.NODE_137_length_115269_cov_16.839676.1	PF12697.9	Alpha/beta hydrolase family
evm.model.NODE_3261_length_35898_cov_15.683095.2	PF12697.9	Alpha/beta hydrolase family
evm.model.NODE_8679_length_14228_cov_14.726615.1	PF12697.9	Alpha/beta hydrolase family
evm.model.NODE_714_length_73857_cov_17.643212.2	PF12697.9	Alpha/beta hydrolase family
evm.model.NODE_6248_length_21399_cov_16.077285.1	PF12697.9	Alpha/beta hydrolase family
evm.model.NODE_54_length_138368_cov_18.684211.12	PF12697.9	Alpha/beta hydrolase family
evm.model.NODE_4579_length_28167_cov_17.414301.2	PF12697.9	Alpha/beta hydrolase family
evm.model.NODE_1855_length_49218_cov_18.100100.6	PF12697.9	Alpha/beta hydrolase family
evm.model.NODE_8984_length_13550_cov_15.443120.1	PF12697.9	Alpha/beta hydrolase family
evm.model.NODE_11616_length_8539_cov_14.468973.1	PF12697.9	Alpha/beta hydrolase family
evm.model.NODE_123_length_118703_cov_16.590415.3	PF12697.9	Alpha/beta hydrolase family
evm.model.NODE_1801_length_49816_cov_18.683572.1	PF12697.9	Alpha/beta hydrolase family
evm.model.NODE_469_length_84928_cov_17.232344.6	PF12697.9	Alpha/beta hydrolase family
evm.model.NODE_26070_length_693_cov_2.037102.1	PF12697.9	Alpha/beta hydrolase family
evm.model.NODE_400_length_88677_cov_16.777922.6	PF12697.9	Alpha/beta hydrolase family
evm.model.NODE_3204_length_36300_cov_17.817239.1	PF12697.9	Alpha/beta hydrolase family
evm.model.NODE_36_length_153201_cov_16.493755.5	PF12697.9	Alpha/beta hydrolase family
evm.model.NODE_2712_length_40157_cov_16.698451.3	PF12697.9	Alpha/beta hydrolase family
evm.model.NODE_4010_length_31229_cov_18.288856.1	PF12697.9	Alpha/beta hydrolase family
evm.model.NODE_32_length_155226_cov_15.640526.4	PF12697.9	Alpha/beta hydrolase family
evm.model.NODE_4313_length_29584_cov_15.640527.1	PF12697.9	Alpha/beta hydrolase family
evm.model.NODE_2455_length_42508_cov_17.211628.2	PF12697.9	Alpha/beta hydrolase family
evm.model.NODE_7737_length_16713_cov_16.481551.1	PF12697.9	Alpha/beta hydrolase family
evm.model.NODE_1431_length_54978_cov_16.994567.2	PF12697.9	Alpha/beta hydrolase family
evm.model.NODE_2924_length_38429_cov_16.477730.6	PF12697.9	Alpha/beta hydrolase family
evm.model.NODE_612_length_77567_cov_16.245894.1	PF12697.9	Alpha/beta hydrolase family
evm.model.NODE_1607_length_52524_cov_17.513197.3	PF12697.9	Alpha/beta hydrolase family
evm.model.NODE_10741_length_9964_cov_15.300803.1	PF12697.9	Alpha/beta hydrolase family
evm.model.NODE_4733_length_27483_cov_14.479200.2	PF12697.9	Alpha/beta hydrolase family
evm.model.NODE_646_length_76006_cov_15.633799.3	PF12697.9	Alpha/beta hydrolase family
evm.model.NODE_5996_length_22255_cov_16.792164.2	PF12697.9	Alpha/beta hydrolase family
evm.model.NODE_5503_length_24207_cov_16.160797.2	PF12697.9	Alpha/beta hydrolase family
evm.model.NODE_4312_length_29589_cov_16.391555.3	PF12697.9	Alpha/beta hydrolase family
evm.model.NODE_24430_length_806_cov_1.695140.1	PF12697.9	Alpha/beta hydrolase family
evm.model.NODE_1996_length_47530_cov_17.004852.3	PF12697.9	Alpha/beta hydrolase family
evm.model.NODE_498_length_82802_cov_17.137672.6	PF12697.9	Alpha/beta hydrolase family
evm.model.NODE_12677_length_6906_cov_14.098540.1	PF12697.9	Alpha/beta hydrolase family
evm.model.NODE_2358_length_43399_cov_16.874723.2	PF12697.9	Alpha/beta hydrolase family
evm.model.NODE_640_length_76267_cov_17.693958.7	PF12697.9	Alpha/beta hydrolase family
evm.model.NODE_6669_length_20022_cov_17.691279.1	PF12697.9	Alpha/beta hydrolase family
evm.model.NODE_216_length_104034_cov_15.715457.4	PF12697.9	Alpha/beta hydrolase family
evm.model.NODE_7087_length_18708_cov_17.291427.1	PF12697.9	Alpha/beta hydrolase family
evm.model.NODE_16447_length_3102_cov_3.015462.1	PF12697.9	Alpha/beta hydrolase family
evm.model.NODE_11255_length_9123_cov_16.467875.1	PF12697.9	Alpha/beta hydrolase family
evm.model.NODE_580_length_78898_cov_16.621447.7	PF12697.9	Alpha/beta hydrolase family
evm.model.NODE_14197_length_5054_cov_19.268317.1	PF12697.9	Alpha/beta hydrolase family
evm.model.NODE_6857_length_19367_cov_17.155042.1	PF12697.9	Alpha/beta hydrolase family
evm.model.NODE_12_length_176749_cov_16.994593.14	PF12697.9	Alpha/beta hydrolase family
evm.model.NODE_2353_length_43430_cov_18.133409.1	PF12697.9	Alpha/beta hydrolase family
evm.model.NODE_6172_length_21611_cov_14.268758.2	PF12697.9	Alpha/beta hydrolase family
evm.model.NODE_7687_length_16866_cov_16.941693.3	PF12697.9	Alpha/beta hydrolase family
evm.model.NODE_4565_length_28286_cov_15.444654.1	PF12697.9	Alpha/beta hydrolase family
evm.model.NODE_7531_length_17321_cov_16.995464.1	PF12697.9	Alpha/beta hydrolase family
evm.model.NODE_10984_length_9552_cov_17.737294.1	PF12697.9	Alpha/beta hydrolase family
evm.model.NODE_3119_length_37010_cov_18.428463.2	PF12697.9	Alpha/beta hydrolase family
evm.model.NODE_2808_length_39439_cov_15.808455.3	PF12697.9	Alpha/beta hydrolase family
evm.model.NODE_1961_length_47940_cov_14.943195.4	PF12697.9	Alpha/beta hydrolase family
evm.model.NODE_10791_length_9871_cov_18.544130.1	PF12697.9	Alpha/beta hydrolase family
evm.model.NODE_4185_length_30243_cov_16.017765.2	PF12697.9	Alpha/beta hydrolase family
evm.model.NODE_1849_length_49278_cov_17.845761.2	PF12697.9	Alpha/beta hydrolase family
evm.model.NODE_1855_length_49218_cov_18.100100.6	PF04083.18	Partial alpha/beta-hydrolase lipase region
evm.model.NODE_939_length_66105_cov_16.296129.2	PF04083.18	Partial alpha/beta-hydrolase lipase region
evm.model.NODE_2924_length_38429_cov_16.477730.6	PF04083.18	Partial alpha/beta-hydrolase lipase region
evm.model.NODE_1264_length_58234_cov_16.320426.4	PF04083.18	Partial alpha/beta-hydrolase lipase region
evm.model.NODE_4815_length_27167_cov_18.287500.1	PF16177.7	Acetyl-coenzyme A synthetase N-terminus
evm.model.NODE_2374_length_43245_cov_17.047498.3	PF16177.7	Acetyl-coenzyme A synthetase N-terminus
evm.model.NODE_19627_length_1568_cov_2.725191.1	PF13000.9	Acetyl-coenzyme A transporter 1
evm.model.NODE_2607_length_41078_cov_16.292008.1	PF00887.21	Acyl CoA binding protein
evm.model.NODE_746_length_72469_cov_16.999212.11	PF00887.21	Acyl CoA binding protein
evm.model.NODE_1798_length_49836_cov_15.792573.1	PF00887.21	Acyl CoA binding protein
evm.model.NODE_11191_length_9221_cov_17.588740.3	PF00887.21	Acyl CoA binding protein
evm.model.NODE_1802_length_49812_cov_17.981202.1	PF00887.21	Acyl CoA binding protein
evm.model.NODE_20684_length_1308_cov_2.655377.2	PF03255.16	Acetyl co-enzyme A carboxylase carboxyltransferase alpha subunit
evm.model.NODE_1090_length_62163_cov_16.339835.3	PF03255.16	Acetyl co-enzyme A carboxylase carboxyltransferase alpha subunit
evm.model.NODE_4162_length_30366_cov_17.988889.2	PF08326.14	Acetyl-CoA carboxylase, central region
evm.model.NODE_28671_length_603_cov_0.289916.1	PF08326.14	Acetyl-CoA carboxylase, central region
evm.model.NODE_12792_length_6768_cov_17.881042.1	PF00583.27	Acetyltransferase (GNAT) family
evm.model.NODE_7434_length_17574_cov_16.133547.1	PF00583.27	Acetyltransferase (GNAT) family
evm.model.NODE_4915_length_26677_cov_17.152618.1	PF00583.27	Acetyltransferase (GNAT) family
evm.model.NODE_1227_length_59162_cov_15.096604.3	PF00583.27	Acetyltransferase (GNAT) family
evm.model.NODE_2464_length_42384_cov_15.451854.1	PF00583.27	Acetyltransferase (GNAT) family
evm.model.NODE_3549_length_34004_cov_18.652242.1	PF00583.27	Acetyltransferase (GNAT) family
evm.model.NODE_392_length_89316_cov_17.534079.3	PF00583.27	Acetyltransferase (GNAT) family
evm.model.NODE_5048_length_26126_cov_17.925420.2	PF00583.27	Acetyltransferase (GNAT) family
evm.model.NODE_1274_length_58038_cov_17.596484.5	PF00583.27	Acetyltransferase (GNAT) family
evm.model.NODE_1692_length_51260_cov_17.112960.1	PF00583.27	Acetyltransferase (GNAT) family
evm.model.NODE_2770_length_39809_cov_42.571695.5	PF00583.27	Acetyltransferase (GNAT) family
evm.model.NODE_11486_length_8739_cov_15.733047.1	PF00583.27	Acetyltransferase (GNAT) family
evm.model.NODE_3875_length_31961_cov_17.351919.2	PF00583.27	Acetyltransferase (GNAT) family
evm.model.NODE_24183_length_826_cov_1.781116.1	PF00583.27	Acetyltransferase (GNAT) family
evm.model.NODE_2673_length_40499_cov_17.156916.2	PF00583.27	Acetyltransferase (GNAT) family
evm.model.NODE_6446_length_20741_cov_18.551955.2	PF00583.27	Acetyltransferase (GNAT) family
evm.model.NODE_453_length_85659_cov_16.171807.5	PF00583.27	Acetyltransferase (GNAT) family
evm.model.NODE_111_length_122243_cov_15.641767.1	PF00583.27	Acetyltransferase (GNAT) family
evm.model.NODE_2925_length_38428_cov_17.161432.4	PF00583.27	Acetyltransferase (GNAT) family
evm.model.NODE_2775_length_39724_cov_17.897290.3	PF00583.27	Acetyltransferase (GNAT) family
evm.model.NODE_2689_length_40356_cov_15.671953.5	PF00583.27	Acetyltransferase (GNAT) family
evm.model.NODE_11832_length_8157_cov_13.961768.2	PF00583.27	Acetyltransferase (GNAT) family
evm.model.NODE_225_length_103018_cov_16.819557.2	PF00583.27	Acetyltransferase (GNAT) family
evm.model.NODE_10266_length_10867_cov_16.184078.1	PF00583.27	Acetyltransferase (GNAT) family
evm.model.NODE_2766_length_39819_cov_18.382218.2	PF00583.27	Acetyltransferase (GNAT) family
evm.model.NODE_16_length_172744_cov_17.731811.18	PF00583.27	Acetyltransferase (GNAT) family
evm.model.NODE_15_length_173705_cov_24.361371.4	PF00583.27	Acetyltransferase (GNAT) family
evm.model.NODE_315_length_94160_cov_16.300905.3	PF00583.27	Acetyltransferase (GNAT) family
evm.model.NODE_19148_length_1722_cov_1.791223.2	PF00583.27	Acetyltransferase (GNAT) family
evm.model.NODE_2546_length_41671_cov_15.664837.3	PF00583.27	Acetyltransferase (GNAT) family
evm.model.NODE_2487_length_42159_cov_16.120741.2	PF00583.27	Acetyltransferase (GNAT) family
evm.model.NODE_5011_length_26278_cov_16.748384.1	PF00583.27	Acetyltransferase (GNAT) family
evm.model.NODE_3574_length_33851_cov_17.739236.3	PF00583.27	Acetyltransferase (GNAT) family
evm.model.NODE_11832_length_8157_cov_13.961768.1	PF00583.27	Acetyltransferase (GNAT) family
evm.model.NODE_3400_length_34903_cov_16.328531.3	PF00583.27	Acetyltransferase (GNAT) family
evm.model.NODE_2878_length_38823_cov_15.493023.6	PF00583.27	Acetyltransferase (GNAT) family
evm.model.NODE_21504_length_1138_cov_1.389713.1	PF00583.27	Acetyltransferase (GNAT) family
evm.model.NODE_2878_length_38823_cov_15.493023.4	PF00583.27	Acetyltransferase (GNAT) family
evm.model.NODE_2878_length_38823_cov_15.493023.3	PF00583.27	Acetyltransferase (GNAT) family
evm.model.NODE_6474_length_20624_cov_16.405084.2	PF00583.27	Acetyltransferase (GNAT) family
evm.model.NODE_1274_length_58038_cov_17.596484.5	PF13673.9	Acetyltransferase (GNAT) domain
evm.model.NODE_1227_length_59162_cov_15.096604.3	PF13673.9	Acetyltransferase (GNAT) domain
evm.model.NODE_392_length_89316_cov_17.534079.3	PF13673.9	Acetyltransferase (GNAT) domain
evm.model.NODE_4915_length_26677_cov_17.152618.1	PF13673.9	Acetyltransferase (GNAT) domain
evm.model.NODE_453_length_85659_cov_16.171807.5	PF13673.9	Acetyltransferase (GNAT) domain
evm.model.NODE_24183_length_826_cov_1.781116.1	PF13673.9	Acetyltransferase (GNAT) domain
evm.model.NODE_2673_length_40499_cov_17.156916.2	PF13673.9	Acetyltransferase (GNAT) domain
evm.model.NODE_2775_length_39724_cov_17.897290.3	PF13673.9	Acetyltransferase (GNAT) domain
evm.model.NODE_5048_length_26126_cov_17.925420.2	PF13673.9	Acetyltransferase (GNAT) domain
evm.model.NODE_225_length_103018_cov_16.819557.2	PF13673.9	Acetyltransferase (GNAT) domain
evm.model.NODE_10266_length_10867_cov_16.184078.1	PF13673.9	Acetyltransferase (GNAT) domain
evm.model.NODE_315_length_94160_cov_16.300905.3	PF13673.9	Acetyltransferase (GNAT) domain
evm.model.NODE_2925_length_38428_cov_17.161432.4	PF13673.9	Acetyltransferase (GNAT) domain
evm.model.NODE_2770_length_39809_cov_42.571695.5	PF13673.9	Acetyltransferase (GNAT) domain
evm.model.NODE_2766_length_39819_cov_18.382218.2	PF13673.9	Acetyltransferase (GNAT) domain
evm.model.NODE_3400_length_34903_cov_16.328531.3	PF13673.9	Acetyltransferase (GNAT) domain
evm.model.NODE_1604_length_52542_cov_16.855976.2	PF13720.8	Udp N-acetylglucosamine O-acyltransferase; Domain 2
evm.model.NODE_299_length_95373_cov_17.667535.7	PF13880.8	ESCO1/2 acetyl-transferase
evm.model.NODE_11832_length_8157_cov_13.961768.1	PF13302.9	Acetyltransferase (GNAT) domain
evm.model.NODE_2878_length_38823_cov_15.493023.6	PF13302.9	Acetyltransferase (GNAT) domain
evm.model.NODE_2546_length_41671_cov_15.664837.3	PF13302.9	Acetyltransferase (GNAT) domain
evm.model.NODE_2878_length_38823_cov_15.493023.4	PF13302.9	Acetyltransferase (GNAT) domain
evm.model.NODE_2878_length_38823_cov_15.493023.3	PF13302.9	Acetyltransferase (GNAT) domain
evm.model.NODE_21504_length_1138_cov_1.389713.1	PF13302.9	Acetyltransferase (GNAT) domain
evm.model.NODE_11832_length_8157_cov_13.961768.2	PF13302.9	Acetyltransferase (GNAT) domain
evm.model.NODE_2878_length_38823_cov_15.493023.7	PF13302.9	Acetyltransferase (GNAT) domain
evm.model.NODE_5011_length_26278_cov_16.748384.1	PF13302.9	Acetyltransferase (GNAT) domain
evm.model.NODE_19148_length_1722_cov_1.791223.2	PF13302.9	Acetyltransferase (GNAT) domain
evm.model.NODE_2878_length_38823_cov_15.493023.5	PF13302.9	Acetyltransferase (GNAT) domain
evm.model.NODE_8207_length_15427_cov_17.894837.2	PF13302.9	Acetyltransferase (GNAT) domain
evm.model.NODE_4101_length_30659_cov_16.960435.3	PF13302.9	Acetyltransferase (GNAT) domain
evm.model.NODE_1227_length_59162_cov_15.096604.3	PF13420.9	Acetyltransferase (GNAT) domain
evm.model.NODE_3875_length_31961_cov_17.351919.2	PF13420.9	Acetyltransferase (GNAT) domain
evm.model.NODE_2546_length_41671_cov_15.664837.3	PF13420.9	Acetyltransferase (GNAT) domain
evm.model.NODE_6446_length_20741_cov_18.551955.2	PF13420.9	Acetyltransferase (GNAT) domain
evm.model.NODE_5425_length_24500_cov_18.093423.1	PF13480.9	Acetyltransferase (GNAT) domain
evm.model.NODE_1227_length_59162_cov_15.096604.3	PF13508.9	Acetyltransferase (GNAT) domain
evm.model.NODE_1274_length_58038_cov_17.596484.5	PF13508.9	Acetyltransferase (GNAT) domain
evm.model.NODE_24183_length_826_cov_1.781116.1	PF13508.9	Acetyltransferase (GNAT) domain
evm.model.NODE_4915_length_26677_cov_17.152618.1	PF13508.9	Acetyltransferase (GNAT) domain
evm.model.NODE_111_length_122243_cov_15.641767.1	PF13508.9	Acetyltransferase (GNAT) domain
evm.model.NODE_392_length_89316_cov_17.534079.3	PF13508.9	Acetyltransferase (GNAT) domain
evm.model.NODE_2770_length_39809_cov_42.571695.5	PF13508.9	Acetyltransferase (GNAT) domain
evm.model.NODE_2925_length_38428_cov_17.161432.4	PF13508.9	Acetyltransferase (GNAT) domain
evm.model.NODE_5048_length_26126_cov_17.925420.2	PF13508.9	Acetyltransferase (GNAT) domain
evm.model.NODE_453_length_85659_cov_16.171807.5	PF13508.9	Acetyltransferase (GNAT) domain
evm.model.NODE_2673_length_40499_cov_17.156916.2	PF13508.9	Acetyltransferase (GNAT) domain
evm.model.NODE_10266_length_10867_cov_16.184078.1	PF13508.9	Acetyltransferase (GNAT) domain
evm.model.NODE_315_length_94160_cov_16.300905.3	PF13508.9	Acetyltransferase (GNAT) domain
evm.model.NODE_225_length_103018_cov_16.819557.2	PF13508.9	Acetyltransferase (GNAT) domain
evm.model.NODE_2775_length_39724_cov_17.897290.3	PF13508.9	Acetyltransferase (GNAT) domain
evm.model.NODE_12792_length_6768_cov_17.881042.1	PF13508.9	Acetyltransferase (GNAT) domain
evm.model.NODE_3311_length_35522_cov_16.987880.2	PF14542.8	GCN5-related N-acetyl-transferase
evm.model.NODE_8882_length_13751_cov_15.980035.1	PF03767.16	HAD superfamily, subfamily IIIB (Acid phosphatase)
evm.model.NODE_11861_length_8110_cov_15.450833.1	PF03767.16	HAD superfamily, subfamily IIIB (Acid phosphatase)
evm.model.NODE_7653_length_16976_cov_16.378598.3	PF03767.16	HAD superfamily, subfamily IIIB (Acid phosphatase)
evm.model.NODE_3462_length_34511_cov_16.750611.1	PF03767.16	HAD superfamily, subfamily IIIB (Acid phosphatase)
evm.model.NODE_1274_length_58038_cov_17.596484.1	PF03767.16	HAD superfamily, subfamily IIIB (Acid phosphatase)
evm.model.NODE_6936_length_19131_cov_20.912176.2	PF03767.16	HAD superfamily, subfamily IIIB (Acid phosphatase)
evm.model.NODE_6936_length_19131_cov_20.912176.1	PF03767.16	HAD superfamily, subfamily IIIB (Acid phosphatase)
evm.model.NODE_13714_length_5595_cov_15.259693.1	PF03767.16	HAD superfamily, subfamily IIIB (Acid phosphatase)
evm.model.NODE_4810_length_27189_cov_19.905292.2	PF03767.16	HAD superfamily, subfamily IIIB (Acid phosphatase)
evm.model.NODE_1089_length_62168_cov_14.680518.2	PF03767.16	HAD superfamily, subfamily IIIB (Acid phosphatase)
evm.model.NODE_10848_length_9798_cov_17.880364.1	PF03767.16	HAD superfamily, subfamily IIIB (Acid phosphatase)
evm.model.NODE_557_length_79801_cov_16.999347.4	PF12689.9	Acid Phosphatase
evm.model.NODE_4300_length_29636_cov_17.180284.2	PF00330.22	Aconitase family (aconitate hydratase)
evm.model.NODE_4116_length_30575_cov_18.267144.1	PF00330.22	Aconitase family (aconitate hydratase)
evm.model.NODE_191_length_107680_cov_16.462628.7	PF00330.22	Aconitase family (aconitate hydratase)
evm.model.NODE_26666_length_664_cov_0.722533.1	PF00330.22	Aconitase family (aconitate hydratase)
evm.model.NODE_2660_length_40575_cov_16.548630.2	PF00330.22	Aconitase family (aconitate hydratase)
evm.model.NODE_13661_length_5654_cov_17.486702.1	PF00330.22	Aconitase family (aconitate hydratase)
evm.model.NODE_15935_length_3468_cov_3.181084.1	PF00330.22	Aconitase family (aconitate hydratase)
evm.model.NODE_41450_length_361_cov_0.581197.1	PF00330.22	Aconitase family (aconitate hydratase)
evm.model.NODE_3288_length_35745_cov_18.194115.5	PF00330.22	Aconitase family (aconitate hydratase)
evm.model.NODE_33642_length_507_cov_0.602632.1	PF00330.22	Aconitase family (aconitate hydratase)
evm.model.NODE_15935_length_3468_cov_3.181084.1	PF00694.21	Aconitase C-terminal domain
evm.model.NODE_191_length_107680_cov_16.462628.7	PF00694.21	Aconitase C-terminal domain
evm.model.NODE_1193_length_59856_cov_16.594033.1	PF00694.21	Aconitase C-terminal domain
evm.model.NODE_4116_length_30575_cov_18.267144.1	PF00694.21	Aconitase C-terminal domain
evm.model.NODE_3_length_234237_cov_17.724121.6	PF00694.21	Aconitase C-terminal domain
evm.model.NODE_13661_length_5654_cov_17.486702.1	PF00694.21	Aconitase C-terminal domain
evm.model.NODE_467_length_84997_cov_17.873689.12	PF00694.21	Aconitase C-terminal domain
evm.model.NODE_3288_length_35745_cov_18.194115.5	PF00694.21	Aconitase C-terminal domain
evm.model.NODE_4653_length_27870_cov_18.674837.1	PF01756.21	Acyl-CoA oxidase
evm.model.NODE_3894_length_31855_cov_16.930535.2	PF01756.21	Acyl-CoA oxidase
evm.model.NODE_787_length_70811_cov_15.870324.3	PF01756.21	Acyl-CoA oxidase
evm.model.NODE_1350_length_56444_cov_16.955662.2	PF01648.22	4'-phosphopantetheinyl transferase superfamily
evm.model.NODE_19287_length_1670_cov_2.577447.1	PF01648.22	4'-phosphopantetheinyl transferase superfamily
evm.model.NODE_5939_length_22446_cov_17.578789.1	PF01648.22	4'-phosphopantetheinyl transferase superfamily
evm.model.NODE_2383_length_43179_cov_15.249396.1	PF08545.12	3-Oxoacyl-[acyl-carrier-protein (ACP)] synthase III
evm.model.NODE_11041_length_9448_cov_16.600579.1	PF08545.12	3-Oxoacyl-[acyl-carrier-protein (ACP)] synthase III
evm.model.NODE_16930_length_2775_cov_3.235272.1	PF08545.12	3-Oxoacyl-[acyl-carrier-protein (ACP)] synthase III
evm.model.NODE_15119_length_4124_cov_1.688266.3	PF08545.12	3-Oxoacyl-[acyl-carrier-protein (ACP)] synthase III
evm.model.NODE_1766_length_50176_cov_17.718636.5	PF08545.12	3-Oxoacyl-[acyl-carrier-protein (ACP)] synthase III
evm.model.NODE_2728_length_40067_cov_16.584477.4	PF08545.12	3-Oxoacyl-[acyl-carrier-protein (ACP)] synthase III
evm.model.NODE_18434_length_1991_cov_13.085300.1	PF08545.12	3-Oxoacyl-[acyl-carrier-protein (ACP)] synthase III
evm.model.NODE_305_length_94966_cov_16.476734.2	PF08545.12	3-Oxoacyl-[acyl-carrier-protein (ACP)] synthase III
evm.model.NODE_12522_length_7108_cov_19.425584.1	PF08541.12	3-Oxoacyl-[acyl-carrier-protein (ACP)] synthase III C terminal
evm.model.NODE_2383_length_43179_cov_15.249396.1	PF08541.12	3-Oxoacyl-[acyl-carrier-protein (ACP)] synthase III C terminal
evm.model.NODE_18279_length_2060_cov_3.224004.2	PF08541.12	3-Oxoacyl-[acyl-carrier-protein (ACP)] synthase III C terminal
evm.model.NODE_16930_length_2775_cov_3.235272.1	PF08541.12	3-Oxoacyl-[acyl-carrier-protein (ACP)] synthase III C terminal
evm.model.NODE_573_length_79131_cov_15.869298.6	PF08541.12	3-Oxoacyl-[acyl-carrier-protein (ACP)] synthase III C terminal
evm.model.NODE_8171_length_15520_cov_17.044761.1	PF08541.12	3-Oxoacyl-[acyl-carrier-protein (ACP)] synthase III C terminal
evm.model.NODE_1408_length_55350_cov_15.815222.1	PF08541.12	3-Oxoacyl-[acyl-carrier-protein (ACP)] synthase III C terminal
evm.model.NODE_5781_length_23113_cov_13.948403.1	PF08541.12	3-Oxoacyl-[acyl-carrier-protein (ACP)] synthase III C terminal
[truncated: 38,771 more rows]
