# Supplementary material for: First De Novo genome assembly and characterization of Gaultheria prostrata
Source: Front Plant Sci. 2024 Oct 29;15:1456102. doi: 10.3389/fpls.2024.1456102 (PMC11554542; doi:10.3389/fpls.2024.1456102)
Supplement: Supplementary file 16 [file Table13.xlsx]

## Sheet: Table S13 KEGG enrichment analy
Table S13 KEGG enrichment analysis results of expansion genes in G. prostrata
ID	Description	GeneRatio	BgRatio	RichFactor	FoldEnrichment	zScore	pvalue	p.adjust	qvalue	geneID	Count
ko01009	ko01009	Protein phosphatases and associated proteins	37/75	473/14123	0.0782241	14.7301	22.1927	7.03e-35	3.87e-33	8.14e-34	evm.model.NODE_1240_length_58873_cov_17.400606.5/evm.model.NODE_12893_length_6647_cov_20.991564.1/evm.model.NODE_1358_length_56288_cov_14.089582.1/evm.model.NODE_1358_length_56288_cov_14.089582.2/evm.model.NODE_1358_length_56288_cov_14.089582.3/evm.model.NODE_13607_length_5715_cov_9.771117.1/evm.model.NODE_13799_length_5486_cov_47.495242.1/evm.model.NODE_1650_length_51697_cov_17.981831.2/evm.mode…	37
ko04010	ko04010	MAPK signaling pathway	28/75	322/14123	0.0869565	16.3745	20.3913	3.9e-27	5.36e-26	1.13e-26	evm.model.NODE_1048_length_63157_cov_15.523878.1/evm.model.NODE_1048_length_63157_cov_15.523878.2/evm.model.NODE_11238_length_9153_cov_17.934301.1/evm.model.NODE_1240_length_58873_cov_17.400606.5/evm.model.NODE_1358_length_56288_cov_14.089582.1/evm.model.NODE_1358_length_56288_cov_14.089582.2/evm.model.NODE_1358_length_56288_cov_14.089582.3/evm.model.NODE_13835_length_5439_cov_15.928840.1/evm.mod…	28
ko04915	ko04915	Estrogen signaling pathway	14/75	72/14123	0.194444	36.6152	22.137	9.25e-19	7.27e-18	1.53e-18	evm.model.NODE_1240_length_58873_cov_17.400606.5/evm.model.NODE_1358_length_56288_cov_14.089582.1/evm.model.NODE_1358_length_56288_cov_14.089582.2/evm.model.NODE_1358_length_56288_cov_14.089582.3/evm.model.NODE_1980_length_47730_cov_17.182636.4/evm.model.NODE_357_length_91185_cov_16.071614.2/evm.model.NODE_418_length_87548_cov_17.281180.9/evm.model.NODE_4332_length_29503_cov_15.083061.1/evm.model…	14
ko04612	ko04612	Antigen processing and presentation	14/75	83/14123	0.168675	31.7626	20.5376	7.83e-18	5.39e-17	1.13e-17	evm.model.NODE_1240_length_58873_cov_17.400606.5/evm.model.NODE_1358_length_56288_cov_14.089582.1/evm.model.NODE_1358_length_56288_cov_14.089582.2/evm.model.NODE_1358_length_56288_cov_14.089582.3/evm.model.NODE_1980_length_47730_cov_17.182636.4/evm.model.NODE_357_length_91185_cov_16.071614.2/evm.model.NODE_418_length_87548_cov_17.281180.9/evm.model.NODE_4332_length_29503_cov_15.083061.1/evm.model…	14
ko04213	ko04213	Longevity regulating pathway - multiple species	14/75	92/14123	0.152174	28.6554	19.4447	3.6e-17	2.2e-16	4.63e-17	evm.model.NODE_1240_length_58873_cov_17.400606.5/evm.model.NODE_1358_length_56288_cov_14.089582.1/evm.model.NODE_1358_length_56288_cov_14.089582.2/evm.model.NODE_1358_length_56288_cov_14.089582.3/evm.model.NODE_1980_length_47730_cov_17.182636.4/evm.model.NODE_357_length_91185_cov_16.071614.2/evm.model.NODE_418_length_87548_cov_17.281180.9/evm.model.NODE_4332_length_29503_cov_15.083061.1/evm.model…	14
ko03051	ko03051	Proteasome	14/75	144/14123	0.0972222	18.3076	15.2529	2.28e-14	1.25e-13	2.64e-14	evm.model.NODE_1240_length_58873_cov_17.400606.5/evm.model.NODE_1358_length_56288_cov_14.089582.1/evm.model.NODE_1358_length_56288_cov_14.089582.2/evm.model.NODE_1358_length_56288_cov_14.089582.3/evm.model.NODE_1980_length_47730_cov_17.182636.4/evm.model.NODE_357_length_91185_cov_16.071614.2/evm.model.NODE_418_length_87548_cov_17.281180.9/evm.model.NODE_4332_length_29503_cov_15.083061.1/evm.model…	14
ko05140	ko05140	Leishmaniasis	14/75	253/14123	0.055336	10.4201	11.0472	5.19e-11	2.59e-10	5.46e-11	evm.model.NODE_1048_length_63157_cov_15.523878.1/evm.model.NODE_1048_length_63157_cov_15.523878.2/evm.model.NODE_11238_length_9153_cov_17.934301.1/evm.model.NODE_13835_length_5439_cov_15.928840.1/evm.model.NODE_17232_length_2596_cov_23.968003.1/evm.model.NODE_227_length_102647_cov_18.059413.9/evm.model.NODE_504_length_82443_cov_15.791729.9/evm.model.NODE_510_length_82027_cov_17.335922.7/evm.model…	14
ko04064	ko04064	NF-kappa B signaling pathway	14/75	260/14123	0.0538462	10.1396	10.8682	7.46e-11	3.32e-10	7e-11	evm.model.NODE_1048_length_63157_cov_15.523878.1/evm.model.NODE_1048_length_63157_cov_15.523878.2/evm.model.NODE_11238_length_9153_cov_17.934301.1/evm.model.NODE_13835_length_5439_cov_15.928840.1/evm.model.NODE_17232_length_2596_cov_23.968003.1/evm.model.NODE_227_length_102647_cov_18.059413.9/evm.model.NODE_504_length_82443_cov_15.791729.9/evm.model.NODE_510_length_82027_cov_17.335922.7/evm.model…	14
ko04144	ko04144	Endocytosis	14/75	261/14123	0.0536398	10.1007	10.8432	7.85e-11	3.32e-10	7e-11	evm.model.NODE_1240_length_58873_cov_17.400606.5/evm.model.NODE_1358_length_56288_cov_14.089582.1/evm.model.NODE_1358_length_56288_cov_14.089582.2/evm.model.NODE_1358_length_56288_cov_14.089582.3/evm.model.NODE_1980_length_47730_cov_17.182636.4/evm.model.NODE_357_length_91185_cov_16.071614.2/evm.model.NODE_418_length_87548_cov_17.281180.9/evm.model.NODE_4332_length_29503_cov_15.083061.1/evm.model…	14
ko04620	ko04620	Toll-like receptor signaling pathway	14/75	265/14123	0.0528302	9.94828	10.7444	9.61e-11	3.47e-10	7.31e-11	evm.model.NODE_1048_length_63157_cov_15.523878.1/evm.model.NODE_1048_length_63157_cov_15.523878.2/evm.model.NODE_11238_length_9153_cov_17.934301.1/evm.model.NODE_13835_length_5439_cov_15.928840.1/evm.model.NODE_17232_length_2596_cov_23.968003.1/evm.model.NODE_227_length_102647_cov_18.059413.9/evm.model.NODE_504_length_82443_cov_15.791729.9/evm.model.NODE_510_length_82027_cov_17.335922.7/evm.model…	14
ko04624	ko04624	Toll and Imd signaling pathway	14/75	265/14123	0.0528302	9.94828	10.7444	9.61e-11	3.47e-10	7.31e-11	evm.model.NODE_1048_length_63157_cov_15.523878.1/evm.model.NODE_1048_length_63157_cov_15.523878.2/evm.model.NODE_11238_length_9153_cov_17.934301.1/evm.model.NODE_13835_length_5439_cov_15.928840.1/evm.model.NODE_17232_length_2596_cov_23.968003.1/evm.model.NODE_227_length_102647_cov_18.059413.9/evm.model.NODE_504_length_82443_cov_15.791729.9/evm.model.NODE_510_length_82027_cov_17.335922.7/evm.model…	14
ko05142	ko05142	Chagas disease	14/75	266/14123	0.0526316	9.91088	10.7201	1.01e-10	3.47e-10	7.31e-11	evm.model.NODE_1048_length_63157_cov_15.523878.1/evm.model.NODE_1048_length_63157_cov_15.523878.2/evm.model.NODE_11238_length_9153_cov_17.934301.1/evm.model.NODE_13835_length_5439_cov_15.928840.1/evm.model.NODE_17232_length_2596_cov_23.968003.1/evm.model.NODE_227_length_102647_cov_18.059413.9/evm.model.NODE_504_length_82443_cov_15.791729.9/evm.model.NODE_510_length_82027_cov_17.335922.7/evm.model…	14
ko05133	ko05133	Pertussis	14/75	271/14123	0.0516605	9.72802	10.6002	1.29e-10	4.18e-10	8.81e-11	evm.model.NODE_1048_length_63157_cov_15.523878.1/evm.model.NODE_1048_length_63157_cov_15.523878.2/evm.model.NODE_11238_length_9153_cov_17.934301.1/evm.model.NODE_13835_length_5439_cov_15.928840.1/evm.model.NODE_17232_length_2596_cov_23.968003.1/evm.model.NODE_227_length_102647_cov_18.059413.9/evm.model.NODE_504_length_82443_cov_15.791729.9/evm.model.NODE_510_length_82027_cov_17.335922.7/evm.model…	14
ko05135	ko05135	Yersinia infection	14/75	290/14123	0.0482759	9.09067	10.1718	3.16e-10	9.66e-10	2.03e-10	evm.model.NODE_1048_length_63157_cov_15.523878.1/evm.model.NODE_1048_length_63157_cov_15.523878.2/evm.model.NODE_11238_length_9153_cov_17.934301.1/evm.model.NODE_13835_length_5439_cov_15.928840.1/evm.model.NODE_17232_length_2596_cov_23.968003.1/evm.model.NODE_227_length_102647_cov_18.059413.9/evm.model.NODE_504_length_82443_cov_15.791729.9/evm.model.NODE_510_length_82027_cov_17.335922.7/evm.model…	14
ko05161	ko05161	Hepatitis B	14/75	293/14123	0.0477816	8.99759	10.1077	3.62e-10	1.05e-09	2.2e-10	evm.model.NODE_1048_length_63157_cov_15.523878.1/evm.model.NODE_1048_length_63157_cov_15.523878.2/evm.model.NODE_11238_length_9153_cov_17.934301.1/evm.model.NODE_13835_length_5439_cov_15.928840.1/evm.model.NODE_17232_length_2596_cov_23.968003.1/evm.model.NODE_227_length_102647_cov_18.059413.9/evm.model.NODE_504_length_82443_cov_15.791729.9/evm.model.NODE_510_length_82027_cov_17.335922.7/evm.model…	14
ko04722	ko04722	Neurotrophin signaling pathway	14/75	297/14123	0.047138	8.87641	10.0237	4.32e-10	1.18e-09	2.49e-10	evm.model.NODE_1048_length_63157_cov_15.523878.1/evm.model.NODE_1048_length_63157_cov_15.523878.2/evm.model.NODE_11238_length_9153_cov_17.934301.1/evm.model.NODE_13835_length_5439_cov_15.928840.1/evm.model.NODE_17232_length_2596_cov_23.968003.1/evm.model.NODE_227_length_102647_cov_18.059413.9/evm.model.NODE_504_length_82443_cov_15.791729.9/evm.model.NODE_510_length_82027_cov_17.335922.7/evm.model…	14
ko05020	ko05020	Prion disease	14/75	298/14123	0.0469799	8.84662	10.003	4.52e-10	1.18e-09	2.49e-10	evm.model.NODE_1240_length_58873_cov_17.400606.5/evm.model.NODE_1358_length_56288_cov_14.089582.1/evm.model.NODE_1358_length_56288_cov_14.089582.2/evm.model.NODE_1358_length_56288_cov_14.089582.3/evm.model.NODE_1980_length_47730_cov_17.182636.4/evm.model.NODE_357_length_91185_cov_16.071614.2/evm.model.NODE_418_length_87548_cov_17.281180.9/evm.model.NODE_4332_length_29503_cov_15.083061.1/evm.model…	14
ko05168	ko05168	Herpes simplex virus 1 infection	14/75	312/14123	0.0448718	8.44966	9.72238	8.23e-10	2.05e-09	4.32e-10	evm.model.NODE_1048_length_63157_cov_15.523878.1/evm.model.NODE_1048_length_63157_cov_15.523878.2/evm.model.NODE_11238_length_9153_cov_17.934301.1/evm.model.NODE_13835_length_5439_cov_15.928840.1/evm.model.NODE_17232_length_2596_cov_23.968003.1/evm.model.NODE_227_length_102647_cov_18.059413.9/evm.model.NODE_504_length_82443_cov_15.791729.9/evm.model.NODE_510_length_82027_cov_17.335922.7/evm.model…	14
ko04141	ko04141	Protein processing in endoplasmic reticulum	14/75	313/14123	0.0447284	8.42266	9.70301	8.57e-10	2.05e-09	4.32e-10	evm.model.NODE_1240_length_58873_cov_17.400606.5/evm.model.NODE_1358_length_56288_cov_14.089582.1/evm.model.NODE_1358_length_56288_cov_14.089582.2/evm.model.NODE_1358_length_56288_cov_14.089582.3/evm.model.NODE_1980_length_47730_cov_17.182636.4/evm.model.NODE_357_length_91185_cov_16.071614.2/evm.model.NODE_418_length_87548_cov_17.281180.9/evm.model.NODE_4332_length_29503_cov_15.083061.1/evm.model…	14
ko03040	ko03040	Spliceosome	14/75	315/14123	0.0444444	8.36919	9.66453	9.32e-10	2.13e-09	4.49e-10	evm.model.NODE_1240_length_58873_cov_17.400606.5/evm.model.NODE_1358_length_56288_cov_14.089582.1/evm.model.NODE_1358_length_56288_cov_14.089582.2/evm.model.NODE_1358_length_56288_cov_14.089582.3/evm.model.NODE_1980_length_47730_cov_17.182636.4/evm.model.NODE_357_length_91185_cov_16.071614.2/evm.model.NODE_418_length_87548_cov_17.281180.9/evm.model.NODE_4332_length_29503_cov_15.083061.1/evm.model…	14
ko04936	ko04936	Alcoholic liver disease	14/75	341/14123	0.0410557	7.73107	9.1934	2.6e-09	5.72e-09	1.2e-09	evm.model.NODE_1048_length_63157_cov_15.523878.1/evm.model.NODE_1048_length_63157_cov_15.523878.2/evm.model.NODE_11238_length_9153_cov_17.934301.1/evm.model.NODE_13835_length_5439_cov_15.928840.1/evm.model.NODE_17232_length_2596_cov_23.968003.1/evm.model.NODE_227_length_102647_cov_18.059413.9/evm.model.NODE_504_length_82443_cov_15.791729.9/evm.model.NODE_510_length_82027_cov_17.335922.7/evm.model…	14
ko05170	ko05170	Human immunodeficiency virus 1 infection	14/75	368/14123	0.0380435	7.16384	8.7542	6.9e-09	1.46e-08	3.07e-09	evm.model.NODE_1048_length_63157_cov_15.523878.1/evm.model.NODE_1048_length_63157_cov_15.523878.2/evm.model.NODE_11238_length_9153_cov_17.934301.1/evm.model.NODE_13835_length_5439_cov_15.928840.1/evm.model.NODE_17232_length_2596_cov_23.968003.1/evm.model.NODE_227_length_102647_cov_18.059413.9/evm.model.NODE_504_length_82443_cov_15.791729.9/evm.model.NODE_510_length_82027_cov_17.335922.7/evm.model…	14
ko05130	ko05130	Pathogenic Escherichia coli infection	14/75	372/14123	0.0376344	7.08681	8.69292	7.92e-09	1.61e-08	3.4e-09	evm.model.NODE_1048_length_63157_cov_15.523878.1/evm.model.NODE_1048_length_63157_cov_15.523878.2/evm.model.NODE_11238_length_9153_cov_17.934301.1/evm.model.NODE_13835_length_5439_cov_15.928840.1/evm.model.NODE_17232_length_2596_cov_23.968003.1/evm.model.NODE_227_length_102647_cov_18.059413.9/evm.model.NODE_504_length_82443_cov_15.791729.9/evm.model.NODE_510_length_82027_cov_17.335922.7/evm.model…	14
ko05169	ko05169	Epstein-Barr virus infection	14/75	377/14123	0.0371353	6.99282	8.61758	9.38e-09	1.84e-08	3.88e-09	evm.model.NODE_1048_length_63157_cov_15.523878.1/evm.model.NODE_1048_length_63157_cov_15.523878.2/evm.model.NODE_11238_length_9153_cov_17.934301.1/evm.model.NODE_13835_length_5439_cov_15.928840.1/evm.model.NODE_17232_length_2596_cov_23.968003.1/evm.model.NODE_227_length_102647_cov_18.059413.9/evm.model.NODE_504_length_82443_cov_15.791729.9/evm.model.NODE_510_length_82027_cov_17.335922.7/evm.model…	14
ko05152	ko05152	Tuberculosis	14/75	387/14123	0.0361757	6.81213	8.47095	1.31e-08	2.48e-08	5.22e-09	evm.model.NODE_1048_length_63157_cov_15.523878.1/evm.model.NODE_1048_length_63157_cov_15.523878.2/evm.model.NODE_11238_length_9153_cov_17.934301.1/evm.model.NODE_13835_length_5439_cov_15.928840.1/evm.model.NODE_17232_length_2596_cov_23.968003.1/evm.model.NODE_227_length_102647_cov_18.059413.9/evm.model.NODE_504_length_82443_cov_15.791729.9/evm.model.NODE_510_length_82027_cov_17.335922.7/evm.model…	14
ko05132	ko05132	Salmonella infection	15/75	476/14123	0.0315126	5.93403	8.00126	2.35e-08	4.3e-08	9.06e-09	evm.model.NODE_1048_length_63157_cov_15.523878.1/evm.model.NODE_1048_length_63157_cov_15.523878.2/evm.model.NODE_11238_length_9153_cov_17.934301.1/evm.model.NODE_12829_length_6720_cov_32.664038.1/evm.model.NODE_13835_length_5439_cov_15.928840.1/evm.model.NODE_17232_length_2596_cov_23.968003.1/evm.model.NODE_227_length_102647_cov_18.059413.9/evm.model.NODE_504_length_82443_cov_15.791729.9/evm.mode…	15
ko03009	ko03009	Ribosome biogenesis	15/75	489/14123	0.0306748	5.77628	7.85423	3.35e-08	5.95e-08	1.25e-08	evm.model.NODE_1240_length_58873_cov_17.400606.5/evm.model.NODE_1358_length_56288_cov_14.089582.1/evm.model.NODE_1358_length_56288_cov_14.089582.2/evm.model.NODE_1358_length_56288_cov_14.089582.3/evm.model.NODE_1980_length_47730_cov_17.182636.4/evm.model.NODE_357_length_91185_cov_16.071614.2/evm.model.NODE_418_length_87548_cov_17.281180.9/evm.model.NODE_4332_length_29503_cov_15.083061.1/evm.model…	15
ko03110	ko03110	Chaperones and folding catalysts	14/75	424/14123	0.0330189	6.21767	7.97052	4.12e-08	7.07e-08	1.49e-08	evm.model.NODE_1240_length_58873_cov_17.400606.5/evm.model.NODE_1358_length_56288_cov_14.089582.1/evm.model.NODE_1358_length_56288_cov_14.089582.2/evm.model.NODE_1358_length_56288_cov_14.089582.3/evm.model.NODE_1980_length_47730_cov_17.182636.4/evm.model.NODE_357_length_91185_cov_16.071614.2/evm.model.NODE_418_length_87548_cov_17.281180.9/evm.model.NODE_4332_length_29503_cov_15.083061.1/evm.model…	14
ko05171	ko05171	Coronavirus disease - COVID-19	14/75	452/14123	0.0309735	5.83251	7.6298	9.1e-08	1.52e-07	3.19e-08	evm.model.NODE_1048_length_63157_cov_15.523878.1/evm.model.NODE_1048_length_63157_cov_15.523878.2/evm.model.NODE_11238_length_9153_cov_17.934301.1/evm.model.NODE_13835_length_5439_cov_15.928840.1/evm.model.NODE_17232_length_2596_cov_23.968003.1/evm.model.NODE_227_length_102647_cov_18.059413.9/evm.model.NODE_504_length_82443_cov_15.791729.9/evm.model.NODE_510_length_82027_cov_17.335922.7/evm.model…	14
ko04927	ko04927	Cortisol synthesis and secretion	6/75	83/14123	0.0722892	13.6125	8.42033	5e-06	8.09e-06	1.7e-06	evm.model.NODE_17757_length_2314_cov_16.386374.1/evm.model.NODE_26815_length_657_cov_40.988679.1/evm.model.NODE_482_length_84425_cov_16.615246.4/evm.model.NODE_493_length_83380_cov_18.130638.1/evm.model.NODE_6234_length_21445_cov_16.122760.1/evm.model.NODE_6234_length_21445_cov_16.122760.2	6
ko04934	ko04934	Cushing syndrome	7/75	132/14123	0.0530303	9.98596	7.57877	6.21e-06	9.77e-06	2.06e-06	evm.model.NODE_17757_length_2314_cov_16.386374.1/evm.model.NODE_26815_length_657_cov_40.988679.1/evm.model.NODE_482_length_84425_cov_16.615246.4/evm.model.NODE_493_length_83380_cov_18.130638.1/evm.model.NODE_6234_length_21445_cov_16.122760.1/evm.model.NODE_6234_length_21445_cov_16.122760.2/evm.model.NODE_946_length_65913_cov_17.739489.3	7
ko04913	ko04913	Ovarian steroidogenesis	6/75	92/14123	0.0652174	12.2809	7.93165	9.09e-06	1.39e-05	2.92e-06	evm.model.NODE_17757_length_2314_cov_16.386374.1/evm.model.NODE_26815_length_657_cov_40.988679.1/evm.model.NODE_482_length_84425_cov_16.615246.4/evm.model.NODE_493_length_83380_cov_18.130638.1/evm.model.NODE_6234_length_21445_cov_16.122760.1/evm.model.NODE_6234_length_21445_cov_16.122760.2	6
ko04917	ko04917	Prolactin signaling pathway	6/75	98/14123	0.0612245	11.529	7.64222	1.31e-05	1.95e-05	4.1e-06	evm.model.NODE_17757_length_2314_cov_16.386374.1/evm.model.NODE_26815_length_657_cov_40.988679.1/evm.model.NODE_482_length_84425_cov_16.615246.4/evm.model.NODE_493_length_83380_cov_18.130638.1/evm.model.NODE_6234_length_21445_cov_16.122760.1/evm.model.NODE_6234_length_21445_cov_16.122760.2	6
ko00140	ko00140	Steroid hormone biosynthesis	6/75	103/14123	0.0582524	10.9693	7.41962	1.74e-05	2.52e-05	5.31e-06	evm.model.NODE_17757_length_2314_cov_16.386374.1/evm.model.NODE_26815_length_657_cov_40.988679.1/evm.model.NODE_482_length_84425_cov_16.615246.4/evm.model.NODE_493_length_83380_cov_18.130638.1/evm.model.NODE_6234_length_21445_cov_16.122760.1/evm.model.NODE_6234_length_21445_cov_16.122760.2	6
ko00199	ko00199	Cytochrome P450	7/75	315/14123	0.0222222	4.18459	4.17653	0.00139276	0.00196414	0.000413504	evm.model.NODE_17757_length_2314_cov_16.386374.1/evm.model.NODE_26815_length_657_cov_40.988679.1/evm.model.NODE_482_length_84425_cov_16.615246.4/evm.model.NODE_493_length_83380_cov_18.130638.1/evm.model.NODE_5714_length_23413_cov_16.286095.3/evm.model.NODE_6234_length_21445_cov_16.122760.1/evm.model.NODE_6234_length_21445_cov_16.122760.2	7
ko00909	ko00909	Sesquiterpenoid and triterpenoid biosynthesis	2/75	41/14123	0.0487805	9.18569	3.83519	0.0199635	0.0274498	0.00577891	evm.model.NODE_26815_length_657_cov_40.988679.1/evm.model.NODE_482_length_84425_cov_16.615246.4	2

## Sheet: Table S14 GO enrichment analysi
Table S14 GO enrichment analysis results of expansion genes in G. prostrata
ONTOLOGY	ID	Description	GeneRatio	BgRatio	RichFactor	FoldEnrichment	zScore	pvalue	p.adjust	qvalue	geneID	Count
GO:0071366	BP	GO:0071366	cellular response to indolebutyric acid stimulus	13/48	15/12805	0.866667	231.201	54.7189	5.0742e-31	9.48875e-29	7.85166e-29	evm.model.NODE_1130_length_61077_cov_16.398097.2/evm.model.NODE_153_length_112646_cov_17.131551.13/evm.model.NODE_2289_length_44044_cov_18.011727.6/evm.model.NODE_3525_length_34141_cov_16.674752.1/evm.model.NODE_3525_length_34141_cov_16.674752.2/evm.model.NODE_421_length_87336_cov_16.816923.1/evm.model.NODE_421_length_87336_cov_16.816923.3/evm.model.NODE_5405_length_24584_cov_17.962015.1/evm.mode…	13
GO:0006855	BP	GO:0006855	xenobiotic transmembrane transport	20/48	123/12805	0.162602	43.3774	28.9676	1.19522e-28	6.06766e-27	5.02081e-27	evm.model.NODE_10891_length_9736_cov_17.464564.2/evm.model.NODE_1130_length_61077_cov_16.398097.2/evm.model.NODE_153_length_112646_cov_17.131551.13/evm.model.NODE_2268_length_44262_cov_15.655715.2/evm.model.NODE_2268_length_44262_cov_15.655715.3/evm.model.NODE_2289_length_44044_cov_18.011727.6/evm.model.NODE_3525_length_34141_cov_16.674752.1/evm.model.NODE_3525_length_34141_cov_16.674752.2/evm.mo…	20
GO:0042908	BP	GO:0042908	xenobiotic transport	20/48	123/12805	0.162602	43.3774	28.9676	1.19522e-28	6.06766e-27	5.02081e-27	evm.model.NODE_10891_length_9736_cov_17.464564.2/evm.model.NODE_1130_length_61077_cov_16.398097.2/evm.model.NODE_153_length_112646_cov_17.131551.13/evm.model.NODE_2268_length_44262_cov_15.655715.2/evm.model.NODE_2268_length_44262_cov_15.655715.3/evm.model.NODE_2289_length_44044_cov_18.011727.6/evm.model.NODE_3525_length_34141_cov_16.674752.1/evm.model.NODE_3525_length_34141_cov_16.674752.2/evm.mo…	20
GO:0080026	BP	GO:0080026	response to indolebutyric acid	13/48	19/12805	0.684211	182.527	48.5703	1.2979e-28	6.06766e-27	5.02081e-27	evm.model.NODE_1130_length_61077_cov_16.398097.2/evm.model.NODE_153_length_112646_cov_17.131551.13/evm.model.NODE_2289_length_44044_cov_18.011727.6/evm.model.NODE_3525_length_34141_cov_16.674752.1/evm.model.NODE_3525_length_34141_cov_16.674752.2/evm.model.NODE_421_length_87336_cov_16.816923.1/evm.model.NODE_421_length_87336_cov_16.816923.3/evm.model.NODE_5405_length_24584_cov_17.962015.1/evm.mode…	13
GO:0071417	BP	GO:0071417	cellular response to organonitrogen compound	14/48	65/12805	0.215385	57.4583	27.9911	7.13987e-22	2.67031e-20	2.2096e-20	evm.model.NODE_1130_length_61077_cov_16.398097.2/evm.model.NODE_153_length_112646_cov_17.131551.13/evm.model.NODE_2289_length_44044_cov_18.011727.6/evm.model.NODE_3525_length_34141_cov_16.674752.1/evm.model.NODE_3525_length_34141_cov_16.674752.2/evm.model.NODE_418_length_87548_cov_17.281180.5/evm.model.NODE_421_length_87336_cov_16.816923.1/evm.model.NODE_421_length_87336_cov_16.816923.3/evm.model…	14
GO:0009926	BP	GO:0009926	auxin polar transport	13/48	95/12805	0.136842	36.5055	21.3061	1.3752e-17	4.28605e-16	3.54658e-16	evm.model.NODE_1130_length_61077_cov_16.398097.2/evm.model.NODE_153_length_112646_cov_17.131551.13/evm.model.NODE_2289_length_44044_cov_18.011727.6/evm.model.NODE_3525_length_34141_cov_16.674752.1/evm.model.NODE_3525_length_34141_cov_16.674752.2/evm.model.NODE_421_length_87336_cov_16.816923.1/evm.model.NODE_421_length_87336_cov_16.816923.3/evm.model.NODE_5405_length_24584_cov_17.962015.1/evm.mode…	13
GO:0060918	BP	GO:0060918	auxin transport	13/48	118/12805	0.110169	29.39	19.0041	2.58477e-16	6.90504e-15	5.71371e-15	evm.model.NODE_1130_length_61077_cov_16.398097.2/evm.model.NODE_153_length_112646_cov_17.131551.13/evm.model.NODE_2289_length_44044_cov_18.011727.6/evm.model.NODE_3525_length_34141_cov_16.674752.1/evm.model.NODE_3525_length_34141_cov_16.674752.2/evm.model.NODE_421_length_87336_cov_16.816923.1/evm.model.NODE_421_length_87336_cov_16.816923.3/evm.model.NODE_5405_length_24584_cov_17.962015.1/evm.mode…	13
GO:0009914	BP	GO:0009914	hormone transport	13/48	163/12805	0.0797546	21.2762	15.9805	1.86526e-14	4.36004e-13	3.6078e-13	evm.model.NODE_1130_length_61077_cov_16.398097.2/evm.model.NODE_153_length_112646_cov_17.131551.13/evm.model.NODE_2289_length_44044_cov_18.011727.6/evm.model.NODE_3525_length_34141_cov_16.674752.1/evm.model.NODE_3525_length_34141_cov_16.674752.2/evm.model.NODE_421_length_87336_cov_16.816923.1/evm.model.NODE_421_length_87336_cov_16.816923.3/evm.model.NODE_5405_length_24584_cov_17.962015.1/evm.mode…	13
GO:1901699	BP	GO:1901699	cellular response to nitrogen compound	14/48	217/12805	0.0645161	17.211	14.7734	3.07007e-14	6.37892e-13	5.27837e-13	evm.model.NODE_1130_length_61077_cov_16.398097.2/evm.model.NODE_153_length_112646_cov_17.131551.13/evm.model.NODE_2289_length_44044_cov_18.011727.6/evm.model.NODE_3525_length_34141_cov_16.674752.1/evm.model.NODE_3525_length_34141_cov_16.674752.2/evm.model.NODE_418_length_87548_cov_17.281180.5/evm.model.NODE_421_length_87336_cov_16.816923.1/evm.model.NODE_421_length_87336_cov_16.816923.3/evm.model…	14
GO:0071365	BP	GO:0071365	cellular response to auxin stimulus	13/48	171/12805	0.0760234	20.2808	15.5694	3.48792e-14	6.52241e-13	5.39709e-13	evm.model.NODE_1130_length_61077_cov_16.398097.2/evm.model.NODE_153_length_112646_cov_17.131551.13/evm.model.NODE_2289_length_44044_cov_18.011727.6/evm.model.NODE_3525_length_34141_cov_16.674752.1/evm.model.NODE_3525_length_34141_cov_16.674752.2/evm.model.NODE_421_length_87336_cov_16.816923.1/evm.model.NODE_421_length_87336_cov_16.816923.3/evm.model.NODE_5405_length_24584_cov_17.962015.1/evm.mode…	13
GO:0010018	BP	GO:0010018	far-red light signaling pathway	6/48	15/12805	0.4	106.708	25.1269	9.79166e-12	1.66458e-10	1.37739e-10	evm.model.NODE_1183_length_60093_cov_17.028833.1/evm.model.NODE_2100_length_46181_cov_16.403765.2/evm.model.NODE_400_length_88677_cov_16.777922.4/evm.model.NODE_400_length_88677_cov_16.777922.5/evm.model.NODE_5731_length_23343_cov_18.071287.1/evm.model.NODE_963_length_65499_cov_17.330723.8	6
GO:0010243	BP	GO:0010243	response to organonitrogen compound	14/48	339/12805	0.0412979	11.0171	11.4656	1.36015e-11	2.11956e-10	1.75387e-10	evm.model.NODE_1130_length_61077_cov_16.398097.2/evm.model.NODE_153_length_112646_cov_17.131551.13/evm.model.NODE_2289_length_44044_cov_18.011727.6/evm.model.NODE_3525_length_34141_cov_16.674752.1/evm.model.NODE_3525_length_34141_cov_16.674752.2/evm.model.NODE_418_length_87548_cov_17.281180.5/evm.model.NODE_421_length_87336_cov_16.816923.1/evm.model.NODE_421_length_87336_cov_16.816923.3/evm.model…	14
GO:0071229	BP	GO:0071229	cellular response to acid chemical	15/48	425/12805	0.0352941	9.41544	10.8226	2.05093e-11	2.95018e-10	2.44118e-10	evm.model.NODE_1130_length_61077_cov_16.398097.2/evm.model.NODE_153_length_112646_cov_17.131551.13/evm.model.NODE_2289_length_44044_cov_18.011727.6/evm.model.NODE_3525_length_34141_cov_16.674752.1/evm.model.NODE_3525_length_34141_cov_16.674752.2/evm.model.NODE_418_length_87548_cov_17.281180.5/evm.model.NODE_421_length_87336_cov_16.816923.1/evm.model.NODE_421_length_87336_cov_16.816923.3/evm.model…	15
GO:0042753	BP	GO:0042753	positive regulation of circadian rhythm	6/48	18/12805	0.333333	88.9236	22.8969	3.60125e-11	4.81024e-10	3.98033e-10	evm.model.NODE_1183_length_60093_cov_17.028833.1/evm.model.NODE_2100_length_46181_cov_16.403765.2/evm.model.NODE_400_length_88677_cov_16.777922.4/evm.model.NODE_400_length_88677_cov_16.777922.5/evm.model.NODE_5731_length_23343_cov_18.071287.1/evm.model.NODE_963_length_65499_cov_17.330723.8	6
GO:0071407	BP	GO:0071407	cellular response to organic cyclic compound	13/48	302/12805	0.0430464	11.4835	11.309	4.97051e-11	6.19657e-10	5.12747e-10	evm.model.NODE_1130_length_61077_cov_16.398097.2/evm.model.NODE_153_length_112646_cov_17.131551.13/evm.model.NODE_2289_length_44044_cov_18.011727.6/evm.model.NODE_3525_length_34141_cov_16.674752.1/evm.model.NODE_3525_length_34141_cov_16.674752.2/evm.model.NODE_421_length_87336_cov_16.816923.1/evm.model.NODE_421_length_87336_cov_16.816923.3/evm.model.NODE_5405_length_24584_cov_17.962015.1/evm.mode…	13
GO:0071490	BP	GO:0071490	cellular response to far red light	6/48	20/12805	0.3	80.0312	21.6961	7.47685e-11	8.73857e-10	7.2309e-10	evm.model.NODE_1183_length_60093_cov_17.028833.1/evm.model.NODE_2100_length_46181_cov_16.403765.2/evm.model.NODE_400_length_88677_cov_16.777922.4/evm.model.NODE_400_length_88677_cov_16.777922.5/evm.model.NODE_5731_length_23343_cov_18.071287.1/evm.model.NODE_963_length_65499_cov_17.330723.8	6
GO:0009585	BP	GO:0009585	red, far-red light phototransduction	6/48	22/12805	0.272727	72.7557	20.6619	1.43121e-10	1.57433e-09	1.30271e-09	evm.model.NODE_1183_length_60093_cov_17.028833.1/evm.model.NODE_2100_length_46181_cov_16.403765.2/evm.model.NODE_400_length_88677_cov_16.777922.4/evm.model.NODE_400_length_88677_cov_16.777922.5/evm.model.NODE_5731_length_23343_cov_18.071287.1/evm.model.NODE_963_length_65499_cov_17.330723.8	6
GO:0007602	BP	GO:0007602	phototransduction	6/48	23/12805	0.26087	69.5924	20.1957	1.93089e-10	2.00598e-09	1.65989e-09	evm.model.NODE_1183_length_60093_cov_17.028833.1/evm.model.NODE_2100_length_46181_cov_16.403765.2/evm.model.NODE_400_length_88677_cov_16.777922.4/evm.model.NODE_400_length_88677_cov_16.777922.5/evm.model.NODE_5731_length_23343_cov_18.071287.1/evm.model.NODE_963_length_65499_cov_17.330723.8	6
GO:0009583	BP	GO:0009583	detection of light stimulus	6/48	25/12805	0.24	64.025	19.348	3.3685e-10	3.21675e-09	2.66177e-09	evm.model.NODE_1183_length_60093_cov_17.028833.1/evm.model.NODE_2100_length_46181_cov_16.403765.2/evm.model.NODE_400_length_88677_cov_16.777922.4/evm.model.NODE_400_length_88677_cov_16.777922.5/evm.model.NODE_5731_length_23343_cov_18.071287.1/evm.model.NODE_963_length_65499_cov_17.330723.8	6
GO:0009733	BP	GO:0009733	response to auxin	13/48	353/12805	0.0368272	9.82442	10.3127	3.44038e-10	3.21675e-09	2.66177e-09	evm.model.NODE_1130_length_61077_cov_16.398097.2/evm.model.NODE_153_length_112646_cov_17.131551.13/evm.model.NODE_2289_length_44044_cov_18.011727.6/evm.model.NODE_3525_length_34141_cov_16.674752.1/evm.model.NODE_3525_length_34141_cov_16.674752.2/evm.model.NODE_421_length_87336_cov_16.816923.1/evm.model.NODE_421_length_87336_cov_16.816923.3/evm.model.NODE_5405_length_24584_cov_17.962015.1/evm.mode…	13
GO:0010817	BP	GO:0010817	regulation of hormone levels	13/48	481/12805	0.027027	7.21002	8.51548	1.46099e-08	1.30098e-07	1.07652e-07	evm.model.NODE_1130_length_61077_cov_16.398097.2/evm.model.NODE_153_length_112646_cov_17.131551.13/evm.model.NODE_2289_length_44044_cov_18.011727.6/evm.model.NODE_3525_length_34141_cov_16.674752.1/evm.model.NODE_3525_length_34141_cov_16.674752.2/evm.model.NODE_421_length_87336_cov_16.816923.1/evm.model.NODE_421_length_87336_cov_16.816923.3/evm.model.NODE_5405_length_24584_cov_17.962015.1/evm.mode…	13
GO:0010017	BP	GO:0010017	red or far-red light signaling pathway	6/48	47/12805	0.12766	34.0559	13.926	1.91957e-08	1.63164e-07	1.35013e-07	evm.model.NODE_1183_length_60093_cov_17.028833.1/evm.model.NODE_2100_length_46181_cov_16.403765.2/evm.model.NODE_400_length_88677_cov_16.777922.4/evm.model.NODE_400_length_88677_cov_16.777922.5/evm.model.NODE_5731_length_23343_cov_18.071287.1/evm.model.NODE_963_length_65499_cov_17.330723.8	6
GO:0071489	BP	GO:0071489	cellular response to red or far red light	6/48	52/12805	0.115385	30.7812	13.1995	3.58861e-08	2.9177e-07	2.41431e-07	evm.model.NODE_1183_length_60093_cov_17.028833.1/evm.model.NODE_2100_length_46181_cov_16.403765.2/evm.model.NODE_400_length_88677_cov_16.777922.4/evm.model.NODE_400_length_88677_cov_16.777922.5/evm.model.NODE_5731_length_23343_cov_18.071287.1/evm.model.NODE_963_length_65499_cov_17.330723.8	6
GO:0009581	BP	GO:0009581	detection of external stimulus	6/48	54/12805	0.111111	29.6412	12.937	4.52699e-08	3.38619e-07	2.80197e-07	evm.model.NODE_1183_length_60093_cov_17.028833.1/evm.model.NODE_2100_length_46181_cov_16.403765.2/evm.model.NODE_400_length_88677_cov_16.777922.4/evm.model.NODE_400_length_88677_cov_16.777922.5/evm.model.NODE_5731_length_23343_cov_18.071287.1/evm.model.NODE_963_length_65499_cov_17.330723.8	6
GO:0009582	BP	GO:0009582	detection of abiotic stimulus	6/48	54/12805	0.111111	29.6412	12.937	4.52699e-08	3.38619e-07	2.80197e-07	evm.model.NODE_1183_length_60093_cov_17.028833.1/evm.model.NODE_2100_length_46181_cov_16.403765.2/evm.model.NODE_400_length_88677_cov_16.777922.4/evm.model.NODE_400_length_88677_cov_16.777922.5/evm.model.NODE_5731_length_23343_cov_18.071287.1/evm.model.NODE_963_length_65499_cov_17.330723.8	6
GO:0042752	BP	GO:0042752	regulation of circadian rhythm	6/48	55/12805	0.109091	29.1023	12.8111	5.06702e-08	3.64435e-07	3.01559e-07	evm.model.NODE_1183_length_60093_cov_17.028833.1/evm.model.NODE_2100_length_46181_cov_16.403765.2/evm.model.NODE_400_length_88677_cov_16.777922.4/evm.model.NODE_400_length_88677_cov_16.777922.5/evm.model.NODE_5731_length_23343_cov_18.071287.1/evm.model.NODE_963_length_65499_cov_17.330723.8	6
GO:0010218	BP	GO:0010218	response to far red light	6/48	58/12805	0.103448	27.597	12.4526	7.01501e-08	4.85854e-07	4.0203e-07	evm.model.NODE_1183_length_60093_cov_17.028833.1/evm.model.NODE_2100_length_46181_cov_16.403765.2/evm.model.NODE_400_length_88677_cov_16.777922.4/evm.model.NODE_400_length_88677_cov_16.777922.5/evm.model.NODE_5731_length_23343_cov_18.071287.1/evm.model.NODE_963_length_65499_cov_17.330723.8	6
GO:0051606	BP	GO:0051606	detection of stimulus	6/48	94/12805	0.0638298	17.0279	9.56689	1.27501e-06	8.51528e-06	7.04613e-06	evm.model.NODE_1183_length_60093_cov_17.028833.1/evm.model.NODE_2100_length_46181_cov_16.403765.2/evm.model.NODE_400_length_88677_cov_16.777922.4/evm.model.NODE_400_length_88677_cov_16.777922.5/evm.model.NODE_5731_length_23343_cov_18.071287.1/evm.model.NODE_963_length_65499_cov_17.330723.8	6
GO:0071482	BP	GO:0071482	cellular response to light stimulus	6/48	128/12805	0.046875	12.5049	8.02413	7.71686e-06	4.97605e-05	4.11753e-05	evm.model.NODE_1183_length_60093_cov_17.028833.1/evm.model.NODE_2100_length_46181_cov_16.403765.2/evm.model.NODE_400_length_88677_cov_16.777922.4/evm.model.NODE_400_length_88677_cov_16.777922.5/evm.model.NODE_5731_length_23343_cov_18.071287.1/evm.model.NODE_963_length_65499_cov_17.330723.8	6
GO:0071478	BP	GO:0071478	cellular response to radiation	6/48	147/12805	0.0408163	10.8886	7.39657	1.70444e-05	0.000106244	8.79134e-05	evm.model.NODE_1183_length_60093_cov_17.028833.1/evm.model.NODE_2100_length_46181_cov_16.403765.2/evm.model.NODE_400_length_88677_cov_16.777922.4/evm.model.NODE_400_length_88677_cov_16.777922.5/evm.model.NODE_5731_length_23343_cov_18.071287.1/evm.model.NODE_963_length_65499_cov_17.330723.8	6
GO:0007623	BP	GO:0007623	circadian rhythm	6/48	159/12805	0.0377358	10.0668	7.05661	2.65947e-05	0.000160426	0.000132748	evm.model.NODE_1183_length_60093_cov_17.028833.1/evm.model.NODE_2100_length_46181_cov_16.403765.2/evm.model.NODE_400_length_88677_cov_16.777922.4/evm.model.NODE_400_length_88677_cov_16.777922.5/evm.model.NODE_5731_length_23343_cov_18.071287.1/evm.model.NODE_963_length_65499_cov_17.330723.8	6
GO:0048511	BP	GO:0048511	rhythmic process	6/48	160/12805	0.0375	10.0039	7.02993	2.75531e-05	0.000161013	0.000133234	evm.model.NODE_1183_length_60093_cov_17.028833.1/evm.model.NODE_2100_length_46181_cov_16.403765.2/evm.model.NODE_400_length_88677_cov_16.777922.4/evm.model.NODE_400_length_88677_cov_16.777922.5/evm.model.NODE_5731_length_23343_cov_18.071287.1/evm.model.NODE_963_length_65499_cov_17.330723.8	6
GO:0009639	BP	GO:0009639	response to red or far red light	6/48	187/12805	0.0320856	8.55949	6.38759	6.59851e-05	0.000373916	0.000309404	evm.model.NODE_1183_length_60093_cov_17.028833.1/evm.model.NODE_2100_length_46181_cov_16.403765.2/evm.model.NODE_400_length_88677_cov_16.777922.4/evm.model.NODE_400_length_88677_cov_16.777922.5/evm.model.NODE_5731_length_23343_cov_18.071287.1/evm.model.NODE_963_length_65499_cov_17.330723.8	6
GO:0071214	BP	GO:0071214	cellular response to abiotic stimulus	6/48	222/12805	0.027027	7.21002	5.72528	0.000169531	0.000905782	0.000749507	evm.model.NODE_1183_length_60093_cov_17.028833.1/evm.model.NODE_2100_length_46181_cov_16.403765.2/evm.model.NODE_400_length_88677_cov_16.777922.4/evm.model.NODE_400_length_88677_cov_16.777922.5/evm.model.NODE_5731_length_23343_cov_18.071287.1/evm.model.NODE_963_length_65499_cov_17.330723.8	6
GO:0104004	BP	GO:0104004	cellular response to environmental stimulus	6/48	222/12805	0.027027	7.21002	5.72528	0.000169531	0.000905782	0.000749507	evm.model.NODE_1183_length_60093_cov_17.028833.1/evm.model.NODE_2100_length_46181_cov_16.403765.2/evm.model.NODE_400_length_88677_cov_16.777922.4/evm.model.NODE_400_length_88677_cov_16.777922.5/evm.model.NODE_5731_length_23343_cov_18.071287.1/evm.model.NODE_963_length_65499_cov_17.330723.8	6
GO:0009615	BP	GO:0009615	response to virus	4/48	147/12805	0.0272109	7.25907	4.68172	0.00219199	0.0113862	0.00942172	evm.model.NODE_1358_length_56288_cov_14.089582.3/evm.model.NODE_357_length_91185_cov_16.071614.2/evm.model.NODE_418_length_87548_cov_17.281180.9/evm.model.NODE_4332_length_29503_cov_15.083061.2	4
GO:0045893	BP	GO:0045893	positive regulation of DNA-templated transcription	6/48	480/12805	0.0125	3.33464	3.1979	0.00868645	0.0439018	0.0363274	evm.model.NODE_1183_length_60093_cov_17.028833.1/evm.model.NODE_2100_length_46181_cov_16.403765.2/evm.model.NODE_400_length_88677_cov_16.777922.4/evm.model.NODE_400_length_88677_cov_16.777922.5/evm.model.NODE_5731_length_23343_cov_18.071287.1/evm.model.NODE_963_length_65499_cov_17.330723.8	6
GO:0042626	MF	GO:0042626	ATPase-coupled transmembrane transporter activity	16/45	205/11016	0.0780488	19.1063	16.7591	4.62137e-17	2.40311e-15	2.18907e-15	evm.model.NODE_10891_length_9736_cov_17.464564.2/evm.model.NODE_1130_length_61077_cov_16.398097.2/evm.model.NODE_153_length_112646_cov_17.131551.13/evm.model.NODE_2289_length_44044_cov_18.011727.6/evm.model.NODE_3525_length_34141_cov_16.674752.1/evm.model.NODE_3525_length_34141_cov_16.674752.2/evm.model.NODE_421_length_87336_cov_16.816923.1/evm.model.NODE_421_length_87336_cov_16.816923.3/evm.mode…	16
GO:0015399	MF	GO:0015399	primary active transmembrane transporter activity	16/45	217/11016	0.0737327	18.0498	16.2455	1.15268e-16	2.99696e-15	2.73003e-15	evm.model.NODE_10891_length_9736_cov_17.464564.2/evm.model.NODE_1130_length_61077_cov_16.398097.2/evm.model.NODE_153_length_112646_cov_17.131551.13/evm.model.NODE_2289_length_44044_cov_18.011727.6/evm.model.NODE_3525_length_34141_cov_16.674752.1/evm.model.NODE_3525_length_34141_cov_16.674752.2/evm.model.NODE_421_length_87336_cov_16.816923.1/evm.model.NODE_421_length_87336_cov_16.816923.3/evm.mode…	16
GO:0022804	MF	GO:0022804	active transmembrane transporter activity	16/45	386/11016	0.0414508	10.1472	11.7162	9.69532e-13	1.68052e-11	1.53084e-11	evm.model.NODE_10891_length_9736_cov_17.464564.2/evm.model.NODE_1130_length_61077_cov_16.398097.2/evm.model.NODE_153_length_112646_cov_17.131551.13/evm.model.NODE_2289_length_44044_cov_18.011727.6/evm.model.NODE_3525_length_34141_cov_16.674752.1/evm.model.NODE_3525_length_34141_cov_16.674752.2/evm.model.NODE_421_length_87336_cov_16.816923.1/evm.model.NODE_421_length_87336_cov_16.816923.3/evm.mode…	16
