# Supplementary material for: First De Novo genome assembly and characterization of Gaultheria prostrata
Source: Front Plant Sci. 2024 Oct 29;15:1456102. doi: 10.3389/fpls.2024.1456102 (PMC11554542; doi:10.3389/fpls.2024.1456102)
Supplement: Supplementary file 17 [file Table14.xlsx]

## Sheet: Table S15 KEGG enrichment analy
Table S15 KEGG enrichment analysis results of contraction genes in G. prostrata
ID	Description	GeneRatio	BgRatio	RichFactor	FoldEnrichment	zScore	pvalue	p.adjust	qvalue	geneID	Count
ko00199	ko00199	Cytochrome P450	110/1893	315/14123	0.349206	2.6053	11.3359	7.60463e-23	2.59318e-20	1.8011e-20	evm.model.NODE_10488_length_10442_cov_17.337276.1/evm.model.NODE_11128_length_9324_cov_11.815157.1/evm.model.NODE_1137_length_60934_cov_17.975134.6/evm.model.NODE_1137_length_60934_cov_17.975134.7/evm.model.NODE_11399_length_8878_cov_32.864244.1/evm.model.NODE_11736_length_8318_cov_12.879990.1/evm.model.NODE_1173_length_60282_cov_20.980085.3/evm.model.NODE_12168_length_7652_cov_16.168904.1/evm.mo…	110
ko00943	ko00943	Isoflavonoid biosynthesis	33/1893	42/14123	0.785714	5.86193	12.4144	1.60787e-21	2.74141e-19	1.90405e-19	evm.model.NODE_10488_length_10442_cov_17.337276.1/evm.model.NODE_12727_length_6839_cov_19.408373.1/evm.model.NODE_136_length_115403_cov_16.555519.6/evm.model.NODE_1426_length_55056_cov_16.461214.4/evm.model.NODE_14631_length_4597_cov_18.113870.1/evm.model.NODE_14653_length_4577_cov_17.317528.1/evm.model.NODE_173_length_109760_cov_15.819461.2/evm.model.NODE_173_length_109760_cov_15.819461.3/evm.mo…	33
ko04913	ko04913	Ovarian steroidogenesis	49/1893	92/14123	0.532609	3.9736	11.2575	9.13787e-20	1.03867e-17	7.21411e-18	evm.model.NODE_10488_length_10442_cov_17.337276.1/evm.model.NODE_1218_length_59383_cov_15.757881.5/evm.model.NODE_1218_length_59383_cov_15.757881.7/evm.model.NODE_12727_length_6839_cov_19.408373.1/evm.model.NODE_12982_length_6528_cov_18.188408.1/evm.model.NODE_136_length_115403_cov_16.555519.6/evm.model.NODE_1426_length_55056_cov_16.461214.4/evm.model.NODE_14631_length_4597_cov_18.113870.1/evm.mo…	49
ko04075	ko04075	Plant hormone signal transduction	96/1893	285/14123	0.336842	2.51306	10.152	7.64723e-19	6.51926e-17	4.52796e-17	evm.model.NODE_1065_length_62682_cov_17.711086.1/evm.model.NODE_1067_length_62671_cov_16.575915.4/evm.model.NODE_10970_length_9587_cov_15.735201.1/evm.model.NODE_10978_length_9571_cov_16.225011.1/evm.model.NODE_11017_length_9496_cov_14.768065.1/evm.model.NODE_11364_length_8935_cov_14.097184.1/evm.model.NODE_11802_length_8207_cov_16.570421.1/evm.model.NODE_12388_length_7312_cov_17.017119.1/evm.mod…	96
ko04917	ko04917	Prolactin signaling pathway	49/1893	98/14123	0.5	3.73032	10.6705	3.01549e-18	2.05656e-16	1.42839e-16	evm.model.NODE_10488_length_10442_cov_17.337276.1/evm.model.NODE_1218_length_59383_cov_15.757881.5/evm.model.NODE_1218_length_59383_cov_15.757881.7/evm.model.NODE_12727_length_6839_cov_19.408373.1/evm.model.NODE_136_length_115403_cov_16.555519.6/evm.model.NODE_1426_length_55056_cov_16.461214.4/evm.model.NODE_14631_length_4597_cov_18.113870.1/evm.model.NODE_14754_length_4471_cov_7.981354.1/evm.mod…	49
ko00140	ko00140	Steroid hormone biosynthesis	50/1893	103/14123	0.485437	3.62167	10.5059	6.81657e-18	3.87408e-16	2.69075e-16	evm.model.NODE_10488_length_10442_cov_17.337276.1/evm.model.NODE_1218_length_59383_cov_15.757881.5/evm.model.NODE_1218_length_59383_cov_15.757881.7/evm.model.NODE_12727_length_6839_cov_19.408373.1/evm.model.NODE_12982_length_6528_cov_18.188408.1/evm.model.NODE_136_length_115403_cov_16.555519.6/evm.model.NODE_1426_length_55056_cov_16.461214.4/evm.model.NODE_14631_length_4597_cov_18.113870.1/evm.mo…	50
ko04927	ko04927	Cortisol synthesis and secretion	44/1893	83/14123	0.53012	3.95504	10.6226	8.76542e-18	4.27001e-16	2.96574e-16	evm.model.NODE_10488_length_10442_cov_17.337276.1/evm.model.NODE_1218_length_59383_cov_15.757881.5/evm.model.NODE_1218_length_59383_cov_15.757881.7/evm.model.NODE_12727_length_6839_cov_19.408373.1/evm.model.NODE_136_length_115403_cov_16.555519.6/evm.model.NODE_1426_length_55056_cov_16.461214.4/evm.model.NODE_14631_length_4597_cov_18.113870.1/evm.model.NODE_14754_length_4471_cov_7.981354.1/evm.mod…	44
ko00944	ko00944	Flavone and flavonol biosynthesis	22/1893	24/14123	0.916667	6.83892	11.263	1.19087e-17	5.07607e-16	3.52559e-16	evm.model.NODE_10693_length_10048_cov_14.201593.1/evm.model.NODE_1173_length_60282_cov_20.980085.3/evm.model.NODE_15442_length_3848_cov_12.016931.1/evm.model.NODE_1750_length_50384_cov_16.303997.1/evm.model.NODE_1750_length_50384_cov_16.303997.3/evm.model.NODE_1750_length_50384_cov_16.303997.4/evm.model.NODE_1803_length_49796_cov_15.143993.2/evm.model.NODE_21697_length_1105_cov_11.337423.1/evm.mo…	22
ko05034	ko05034	Alcoholism	50/1893	116/14123	0.431034	3.2158	9.42749	3.07287e-15	1.16428e-13	8.0865e-14	evm.model.NODE_1036_length_63477_cov_17.520710.1/evm.model.NODE_12171_length_7647_cov_16.164761.1/evm.model.NODE_13507_length_5835_cov_16.646636.1/evm.model.NODE_16400_length_3129_cov_16.430047.1/evm.model.NODE_18192_length_2098_cov_10.627600.1/evm.model.NODE_1962_length_47939_cov_15.695097.2/evm.model.NODE_2146_length_45570_cov_15.931189.2/evm.model.NODE_2536_length_41747_cov_18.447381.1/evm.mod…	50
ko00942	ko00942	Anthocyanin biosynthesis	16/1893	16/14123	1	7.46064	10.1725	1.02722e-14	3.50282e-13	2.43289e-13	evm.model.NODE_10693_length_10048_cov_14.201593.1/evm.model.NODE_1141_length_60869_cov_15.776629.4/evm.model.NODE_13680_length_5628_cov_14.316670.1/evm.model.NODE_15442_length_3848_cov_12.016931.1/evm.model.NODE_1803_length_49796_cov_15.143993.1/evm.model.NODE_1803_length_49796_cov_15.143993.2/evm.model.NODE_2193_length_45059_cov_17.883157.4/evm.model.NODE_338_length_92920_cov_16.805513.2/evm.mod…	16
ko05171	ko05171	Coronavirus disease - COVID-19	119/1893	452/14123	0.263274	1.9642	8.19681	7.6896e-14	2.38377e-12	1.65565e-12	evm.model.NODE_10288_length_10823_cov_16.628085.1/evm.model.NODE_1052_length_62947_cov_20.521203.2/evm.model.NODE_10547_length_10327_cov_21.322353.2/evm.model.NODE_10547_length_10327_cov_21.322353.3/evm.model.NODE_10610_length_10217_cov_19.264817.1/evm.model.NODE_10676_length_10086_cov_21.620745.1/evm.model.NODE_1071_length_62638_cov_16.842044.2/evm.model.NODE_10793_length_9868_cov_14.969921.1/ev…	119
ko04750	ko04750	Inflammatory mediator regulation of TRP channels	33/1893	64/14123	0.515625	3.84689	8.98037	3.15237e-13	8.958e-12	6.22179e-12	evm.model.NODE_10488_length_10442_cov_17.337276.1/evm.model.NODE_12727_length_6839_cov_19.408373.1/evm.model.NODE_1426_length_55056_cov_16.461214.4/evm.model.NODE_14631_length_4597_cov_18.113870.1/evm.model.NODE_14754_length_4471_cov_7.981354.1/evm.model.NODE_15973_length_3453_cov_11.257066.1/evm.model.NODE_223_length_103490_cov_16.759188.8/evm.model.NODE_2260_length_44353_cov_16.217496.1/evm.mod…	33
ko05417	ko05417	Lipid and atherosclerosis	112/1893	431/14123	0.259861	1.93873	7.78674	1.07924e-12	2.83092e-11	1.96622e-11	evm.model.NODE_10288_length_10823_cov_16.628085.1/evm.model.NODE_10488_length_10442_cov_17.337276.1/evm.model.NODE_1052_length_62947_cov_20.521203.2/evm.model.NODE_10547_length_10327_cov_21.322353.2/evm.model.NODE_10547_length_10327_cov_21.322353.3/evm.model.NODE_10610_length_10217_cov_19.264817.1/evm.model.NODE_10676_length_10086_cov_21.620745.1/evm.model.NODE_1071_length_62638_cov_16.842044.2/e…	112
ko04934	ko04934	Cushing syndrome	49/1893	132/14123	0.371212	2.76948	8.03561	5.16143e-12	1.25718e-10	8.73174e-11	evm.model.NODE_10488_length_10442_cov_17.337276.1/evm.model.NODE_1218_length_59383_cov_15.757881.5/evm.model.NODE_1218_length_59383_cov_15.757881.7/evm.model.NODE_12727_length_6839_cov_19.408373.1/evm.model.NODE_136_length_115403_cov_16.555519.6/evm.model.NODE_1426_length_55056_cov_16.461214.4/evm.model.NODE_14631_length_4597_cov_18.113870.1/evm.model.NODE_14754_length_4471_cov_7.981354.1/evm.mod…	49
ko05130	ko05130	Pathogenic Escherichia coli infection	98/1893	372/14123	0.263441	1.96544	7.42402	1.24598e-11	2.83252e-10	1.96733e-10	evm.model.NODE_10288_length_10823_cov_16.628085.1/evm.model.NODE_1052_length_62947_cov_20.521203.2/evm.model.NODE_1053_length_62920_cov_18.190276.1/evm.model.NODE_10547_length_10327_cov_21.322353.2/evm.model.NODE_10547_length_10327_cov_21.322353.3/evm.model.NODE_10610_length_10217_cov_19.264817.1/evm.model.NODE_10676_length_10086_cov_21.620745.1/evm.model.NODE_1071_length_62638_cov_16.842044.2/ev…	98
ko05322	ko05322	Systemic lupus erythematosus	30/1893	61/14123	0.491803	3.66917	8.21916	1.80564e-11	3.84828e-10	2.67283e-10	evm.model.NODE_1036_length_63477_cov_17.520710.1/evm.model.NODE_12171_length_7647_cov_16.164761.1/evm.model.NODE_16400_length_3129_cov_16.430047.1/evm.model.NODE_18192_length_2098_cov_10.627600.1/evm.model.NODE_1962_length_47939_cov_15.695097.2/evm.model.NODE_2864_length_38937_cov_20.017032.2/evm.model.NODE_2864_length_38937_cov_20.017032.6/evm.model.NODE_3005_length_37889_cov_16.871643.5/evm.mod…	30
ko00905	ko00905	Brassinosteroid biosynthesis	32/1893	69/14123	0.463768	3.46001	8.05882	2.80347e-11	5.62344e-10	3.90577e-10	evm.model.NODE_10488_length_10442_cov_17.337276.1/evm.model.NODE_12168_length_7652_cov_16.168904.1/evm.model.NODE_12727_length_6839_cov_19.408373.1/evm.model.NODE_136_length_115403_cov_16.555519.6/evm.model.NODE_1426_length_55056_cov_16.461214.4/evm.model.NODE_14631_length_4597_cov_18.113870.1/evm.model.NODE_173_length_109760_cov_15.819461.2/evm.model.NODE_173_length_109760_cov_15.819461.3/evm.mo…	32
ko00830	ko00830	Retinol metabolism	38/1893	95/14123	0.4	2.98426	7.63435	9.68834e-11	1.8354e-09	1.27478e-09	evm.model.NODE_10488_length_10442_cov_17.337276.1/evm.model.NODE_12727_length_6839_cov_19.408373.1/evm.model.NODE_12982_length_6528_cov_18.188408.1/evm.model.NODE_1426_length_55056_cov_16.461214.4/evm.model.NODE_14631_length_4597_cov_18.113870.1/evm.model.NODE_14754_length_4471_cov_7.981354.1/evm.model.NODE_15973_length_3453_cov_11.257066.1/evm.model.NODE_1614_length_52357_cov_17.334559.4/evm.mod…	38
ko00999	ko00999	Biosynthesis of various plant secondary metabolites	53/1893	162/14123	0.32716	2.44083	7.25641	1.82016e-10	3.2667e-09	2.26889e-09	evm.model.NODE_1001_length_64431_cov_17.403008.2/evm.model.NODE_10441_length_10534_cov_14.946767.1/evm.model.NODE_1045_length_63295_cov_15.363475.2/evm.model.NODE_1045_length_63295_cov_15.363475.3/evm.model.NODE_11382_length_8899_cov_16.210214.1/evm.model.NODE_1147_length_60742_cov_16.719112.1/evm.model.NODE_1147_length_60742_cov_16.719112.2/evm.model.NODE_12820_length_6736_cov_13.364503.1/evm.mo…	53
ko05132	ko05132	Salmonella infection	113/1893	476/14123	0.237395	1.77112	6.73313	3.75277e-10	6.39847e-09	4.44407e-09	evm.model.NODE_1007_length_64331_cov_15.319279.1/evm.model.NODE_10288_length_10823_cov_16.628085.1/evm.model.NODE_1052_length_62947_cov_20.521203.2/evm.model.NODE_10547_length_10327_cov_21.322353.2/evm.model.NODE_10547_length_10327_cov_21.322353.3/evm.model.NODE_10610_length_10217_cov_19.264817.1/evm.model.NODE_10676_length_10086_cov_21.620745.1/evm.model.NODE_1071_length_62638_cov_16.842044.2/ev…	113
ko04540	ko04540	Gap junction	22/1893	40/14123	0.55	4.10335	7.73257	5.60464e-10	9.10086e-09	6.32102e-09	evm.model.NODE_1148_length_60696_cov_17.801301.1/evm.model.NODE_1240_length_58873_cov_17.400606.3/evm.model.NODE_12864_length_6678_cov_14.084415.1/evm.model.NODE_1583_length_52783_cov_16.716595.7/evm.model.NODE_1715_length_50886_cov_28.606375.1/evm.model.NODE_1924_length_48325_cov_15.616997.1/evm.model.NODE_1970_length_47872_cov_17.163829.5/evm.model.NODE_198_length_106501_cov_17.032611.7/evm.mod…	22
ko04013	ko04013	MAPK signaling pathway - fly	38/1893	102/14123	0.372549	2.77946	7.09591	1.10493e-09	1.71264e-08	1.18952e-08	evm.model.NODE_10516_length_10372_cov_14.891166.1/evm.model.NODE_108_length_123130_cov_16.330569.2/evm.model.NODE_1133_length_61029_cov_16.277413.6/evm.model.NODE_12456_length_7204_cov_16.068532.1/evm.model.NODE_1279_length_57995_cov_17.680393.6/evm.model.NODE_13309_length_6092_cov_14.886337.1/evm.model.NODE_1355_length_56391_cov_17.124094.1/evm.model.NODE_1410_length_55304_cov_16.998079.3/evm.mo…	38
ko00908	ko00908	Zeatin biosynthesis	21/1893	40/14123	0.525	3.91684	7.26783	4.29273e-09	6.36445e-08	4.42044e-08	evm.model.NODE_11759_length_8281_cov_13.380059.1/evm.model.NODE_12982_length_6528_cov_18.188408.1/evm.model.NODE_13138_length_6319_cov_8.387597.1/evm.model.NODE_13463_length_5886_cov_15.397812.1/evm.model.NODE_14219_length_5032_cov_34.703976.1/evm.model.NODE_1498_length_54019_cov_17.009649.2/evm.model.NODE_1498_length_54019_cov_17.009649.3/evm.model.NODE_1498_length_54019_cov_17.009649.4/evm.mode…	21
ko00909	ko00909	Sesquiterpenoid and triterpenoid biosynthesis	21/1893	41/14123	0.512195	3.82131	7.11738	7.6907e-09	1.09272e-07	7.5895e-08	evm.model.NODE_1122_length_61323_cov_15.145075.1/evm.model.NODE_1124_length_61282_cov_18.744142.4/evm.model.NODE_11382_length_8899_cov_16.210214.1/evm.model.NODE_11838_length_8144_cov_15.273793.1/evm.model.NODE_1376_length_56032_cov_17.553027.4/evm.model.NODE_15408_length_3879_cov_15.506397.1/evm.model.NODE_157_length_111988_cov_21.648027.10/evm.model.NODE_157_length_111988_cov_21.648027.11/evm.m…	21
ko04040	ko04040	Ion channels	33/1893	87/14123	0.37931	2.8299	6.73559	8.06134e-09	1.09957e-07	7.63706e-08	evm.model.NODE_1001_length_64431_cov_17.403008.3/evm.model.NODE_10291_length_10818_cov_15.766346.1/evm.model.NODE_10548_length_10327_cov_17.724608.1/evm.model.NODE_11001_length_9519_cov_17.510754.1/evm.model.NODE_11490_length_8733_cov_18.360446.1/evm.model.NODE_12603_length_6993_cov_17.864113.1/evm.model.NODE_12851_length_6695_cov_15.635658.1/evm.model.NODE_14433_length_4780_cov_19.000860.1/evm.m…	33
ko05162	ko05162	Measles	79/1893	312/14123	0.253205	1.88907	6.24759	8.72611e-09	1.14446e-07	7.94888e-08	evm.model.NODE_10237_length_10928_cov_18.584298.1/evm.model.NODE_10288_length_10823_cov_16.628085.1/evm.model.NODE_1052_length_62947_cov_20.521203.2/evm.model.NODE_10547_length_10327_cov_21.322353.2/evm.model.NODE_10547_length_10327_cov_21.322353.3/evm.model.NODE_10610_length_10217_cov_19.264817.1/evm.model.NODE_10676_length_10086_cov_21.620745.1/evm.model.NODE_1071_length_62638_cov_16.842044.2/e…	79
ko00591	ko00591	Linoleic acid metabolism	26/1893	61/14123	0.42623	3.17995	6.7127	1.82268e-08	2.30198e-07	1.59885e-07	evm.model.NODE_10488_length_10442_cov_17.337276.1/evm.model.NODE_12727_length_6839_cov_19.408373.1/evm.model.NODE_12941_length_6581_cov_15.943136.1/evm.model.NODE_1426_length_55056_cov_16.461214.4/evm.model.NODE_14631_length_4597_cov_18.113870.1/evm.model.NODE_14754_length_4471_cov_7.981354.1/evm.model.NODE_15973_length_3453_cov_11.257066.1/evm.model.NODE_223_length_103490_cov_16.759188.8/evm.mod…	26
ko00380	ko00380	Tryptophan metabolism	52/1893	178/14123	0.292135	2.17951	6.23037	2.20717e-08	2.68801e-07	1.86696e-07	evm.model.NODE_10488_length_10442_cov_17.337276.1/evm.model.NODE_12164_length_7657_cov_9.657636.1/evm.model.NODE_1218_length_59383_cov_15.757881.5/evm.model.NODE_1218_length_59383_cov_15.757881.7/evm.model.NODE_12727_length_6839_cov_19.408373.1/evm.model.NODE_12982_length_6528_cov_18.188408.1/evm.model.NODE_1426_length_55056_cov_16.461214.4/evm.model.NODE_14631_length_4597_cov_18.113870.1/evm.mod…	52
ko04726	ko04726	Serotonergic synapse	26/1893	63/14123	0.412698	3.079	6.50641	4.07585e-08	4.79263e-07	3.32873e-07	evm.model.NODE_10488_length_10442_cov_17.337276.1/evm.model.NODE_1088_length_62176_cov_18.113426.10/evm.model.NODE_12727_length_6839_cov_19.408373.1/evm.model.NODE_1357_length_56302_cov_17.026417.1/evm.model.NODE_1426_length_55056_cov_16.461214.4/evm.model.NODE_14631_length_4597_cov_18.113870.1/evm.model.NODE_14754_length_4471_cov_7.981354.1/evm.model.NODE_15973_length_3453_cov_11.257066.1/evm.mo…	26
ko05168	ko05168	Herpes simplex virus 1 infection	76/1893	312/14123	0.24359	1.81734	5.74349	9.58481e-08	1.08947e-06	7.56696e-07	evm.model.NODE_10288_length_10823_cov_16.628085.1/evm.model.NODE_1052_length_62947_cov_20.521203.2/evm.model.NODE_10547_length_10327_cov_21.322353.2/evm.model.NODE_10547_length_10327_cov_21.322353.3/evm.model.NODE_10610_length_10217_cov_19.264817.1/evm.model.NODE_10676_length_10086_cov_21.620745.1/evm.model.NODE_1071_length_62638_cov_16.842044.2/evm.model.NODE_10793_length_9868_cov_14.969921.1/ev…	76
ko05133	ko05133	Pertussis	68/1893	271/14123	0.250923	1.87204	5.70265	1.36658e-07	1.50324e-06	1.04408e-06	evm.model.NODE_10288_length_10823_cov_16.628085.1/evm.model.NODE_1052_length_62947_cov_20.521203.2/evm.model.NODE_10547_length_10327_cov_21.322353.2/evm.model.NODE_10547_length_10327_cov_21.322353.3/evm.model.NODE_10610_length_10217_cov_19.264817.1/evm.model.NODE_10676_length_10086_cov_21.620745.1/evm.model.NODE_1071_length_62638_cov_16.842044.2/evm.model.NODE_10793_length_9868_cov_14.969921.1/ev…	68
ko04722	ko04722	Neurotrophin signaling pathway	72/1893	297/14123	0.242424	1.80864	5.5411	2.53528e-07	2.70166e-06	1.87644e-06	evm.model.NODE_10288_length_10823_cov_16.628085.1/evm.model.NODE_1052_length_62947_cov_20.521203.2/evm.model.NODE_10547_length_10327_cov_21.322353.2/evm.model.NODE_10547_length_10327_cov_21.322353.3/evm.model.NODE_10610_length_10217_cov_19.264817.1/evm.model.NODE_10676_length_10086_cov_21.620745.1/evm.model.NODE_1071_length_62638_cov_16.842044.2/evm.model.NODE_10793_length_9868_cov_14.969921.1/ev…	72
ko04624	ko04624	Toll and Imd signaling pathway	66/1893	265/14123	0.249057	1.85812	5.54795	2.79577e-07	2.88896e-06	2.00653e-06	evm.model.NODE_10288_length_10823_cov_16.628085.1/evm.model.NODE_1052_length_62947_cov_20.521203.2/evm.model.NODE_10547_length_10327_cov_21.322353.2/evm.model.NODE_10547_length_10327_cov_21.322353.3/evm.model.NODE_10610_length_10217_cov_19.264817.1/evm.model.NODE_10676_length_10086_cov_21.620745.1/evm.model.NODE_1071_length_62638_cov_16.842044.2/evm.model.NODE_10793_length_9868_cov_14.969921.1/ev…	66
ko05131	ko05131	Shigellosis	48/1893	174/14123	0.275862	2.05811	5.52514	5.06986e-07	5.08477e-06	3.53164e-06	evm.model.NODE_1007_length_64331_cov_15.319279.1/evm.model.NODE_1036_length_63477_cov_17.520710.1/evm.model.NODE_108_length_123130_cov_16.330569.2/evm.model.NODE_1133_length_61029_cov_16.277413.6/evm.model.NODE_12171_length_7647_cov_16.164761.1/evm.model.NODE_1355_length_56391_cov_17.124094.1/evm.model.NODE_16400_length_3129_cov_16.430047.1/evm.model.NODE_1670_length_51518_cov_16.942286.5/evm.mod…	48
ko05140	ko05140	Leishmaniasis	63/1893	253/14123	0.249012	1.85779	5.41642	5.22042e-07	5.08618e-06	3.53261e-06	evm.model.NODE_10288_length_10823_cov_16.628085.1/evm.model.NODE_1052_length_62947_cov_20.521203.2/evm.model.NODE_10547_length_10327_cov_21.322353.2/evm.model.NODE_10547_length_10327_cov_21.322353.3/evm.model.NODE_10610_length_10217_cov_19.264817.1/evm.model.NODE_10676_length_10086_cov_21.620745.1/evm.model.NODE_1071_length_62638_cov_16.842044.2/evm.model.NODE_10793_length_9868_cov_14.969921.1/ev…	63
ko05202	ko05202	Transcriptional misregulation in cancer	32/1893	100/14123	0.32	2.38741	5.47764	1.24259e-06	1.17701e-05	8.17495e-06	evm.model.NODE_1036_length_63477_cov_17.520710.1/evm.model.NODE_12171_length_7647_cov_16.164761.1/evm.model.NODE_1576_length_52835_cov_16.870911.2/evm.model.NODE_16400_length_3129_cov_16.430047.1/evm.model.NODE_1670_length_51518_cov_16.942286.2/evm.model.NODE_18192_length_2098_cov_10.627600.1/evm.model.NODE_1962_length_47939_cov_15.695097.2/evm.model.NODE_1970_length_47872_cov_17.163829.2/evm.mod…	32
ko04115	ko04115	p53 signaling pathway	23/1893	61/14123	0.377049	2.81303	5.58286	1.64734e-06	1.51822e-05	1.05448e-05	evm.model.NODE_10237_length_10928_cov_18.584298.1/evm.model.NODE_12456_length_7204_cov_16.068532.1/evm.model.NODE_1279_length_57995_cov_17.680393.6/evm.model.NODE_1377_length_56004_cov_15.485853.2/evm.model.NODE_141_length_114213_cov_16.936337.2/evm.model.NODE_141_length_114213_cov_16.936337.4/evm.model.NODE_2458_length_42452_cov_16.624832.7/evm.model.NODE_2581_length_41305_cov_15.297100.1/evm.mo…	23
ko05152	ko05152	Tuberculosis	85/1893	387/14123	0.219638	1.63864	5.0118	1.95503e-06	1.75438e-05	1.21851e-05	evm.model.NODE_1007_length_64331_cov_15.319279.1/evm.model.NODE_10288_length_10823_cov_16.628085.1/evm.model.NODE_1046_length_63250_cov_16.473948.7/evm.model.NODE_1052_length_62947_cov_20.521203.2/evm.model.NODE_10547_length_10327_cov_21.322353.2/evm.model.NODE_10547_length_10327_cov_21.322353.3/evm.model.NODE_10591_length_10260_cov_15.656370.1/evm.model.NODE_10610_length_10217_cov_19.264817.1/ev…	85
ko04613	ko04613	Neutrophil extracellular trap formation	34/1893	113/14123	0.300885	2.2448	5.22671	2.82001e-06	2.4657e-05	1.71256e-05	evm.model.NODE_1036_length_63477_cov_17.520710.1/evm.model.NODE_1170_length_60314_cov_17.297888.2/evm.model.NODE_12171_length_7647_cov_16.164761.1/evm.model.NODE_163_length_111053_cov_17.383995.10/evm.model.NODE_16400_length_3129_cov_16.430047.1/evm.model.NODE_18192_length_2098_cov_10.627600.1/evm.model.NODE_1962_length_47939_cov_15.695097.2/evm.model.NODE_2864_length_38937_cov_20.017032.2/evm.mo…	34
ko04030	ko04030	G protein-coupled receptors	12/1893	21/14123	0.571429	4.26323	5.88744	2.95352e-06	2.51788e-05	1.7488e-05	evm.model.NODE_10120_length_11150_cov_15.694911.1/evm.model.NODE_12324_length_7412_cov_15.436788.1/evm.model.NODE_170_length_110016_cov_17.364104.15/evm.model.NODE_3534_length_34087_cov_13.317874.1/evm.model.NODE_429_length_86986_cov_16.647003.7/evm.model.NODE_4402_length_29110_cov_17.148673.4/evm.model.NODE_443_length_85835_cov_17.700086.2/evm.model.NODE_5480_length_24296_cov_14.373040.1/evm.mod…	12
ko04064	ko04064	NF-kappa B signaling pathway	62/1893	260/14123	0.238462	1.77908	4.98825	3.04398e-06	2.5317e-05	1.7584e-05	evm.model.NODE_10288_length_10823_cov_16.628085.1/evm.model.NODE_1052_length_62947_cov_20.521203.2/evm.model.NODE_10547_length_10327_cov_21.322353.2/evm.model.NODE_10547_length_10327_cov_21.322353.3/evm.model.NODE_10610_length_10217_cov_19.264817.1/evm.model.NODE_10676_length_10086_cov_21.620745.1/evm.model.NODE_1071_length_62638_cov_16.842044.2/evm.model.NODE_10793_length_9868_cov_14.969921.1/ev…	62
ko05031	ko05031	Amphetamine addiction	18/1893	46/14123	0.391304	2.91938	5.12974	1.20762e-05	9.80469e-05	6.80986e-05	evm.model.NODE_2146_length_45570_cov_15.931189.2/evm.model.NODE_2536_length_41747_cov_18.447381.1/evm.model.NODE_2688_length_40365_cov_17.360530.3/evm.model.NODE_3005_length_37889_cov_16.871643.5/evm.model.NODE_3053_length_37548_cov_19.322733.2/evm.model.NODE_3361_length_35157_cov_16.480046.3/evm.model.NODE_351_length_91745_cov_17.215504.1/evm.model.NODE_3610_length_33631_cov_15.441291.2/evm.mode…	18
ko04910	ko04910	Insulin signaling pathway	38/1893	141/14123	0.269504	2.01067	4.74509	1.36306e-05	0.000108094	7.50769e-05	evm.model.NODE_12365_length_7346_cov_16.966477.1/evm.model.NODE_12696_length_6880_cov_19.144084.1/evm.model.NODE_1676_length_51447_cov_16.743998.1/evm.model.NODE_2002_length_47470_cov_15.761823.2/evm.model.NODE_2002_length_47470_cov_15.761823.3/evm.model.NODE_2188_length_45106_cov_16.024300.3/evm.model.NODE_231_length_101819_cov_17.994513.1/evm.model.NODE_2536_length_41747_cov_18.447381.1/evm.mod…	38
ko00590	ko00590	Arachidonic acid metabolism	21/1893	61/14123	0.344262	2.56842	4.82963	2.37478e-05	0.000184046	0.000127829	evm.model.NODE_10488_length_10442_cov_17.337276.1/evm.model.NODE_12727_length_6839_cov_19.408373.1/evm.model.NODE_12941_length_6581_cov_15.943136.1/evm.model.NODE_1426_length_55056_cov_16.461214.4/evm.model.NODE_14631_length_4597_cov_18.113870.1/evm.model.NODE_14754_length_4471_cov_7.981354.1/evm.model.NODE_15973_length_3453_cov_11.257066.1/evm.model.NODE_223_length_103490_cov_16.759188.8/evm.mod…	21
ko04728	ko04728	Dopaminergic synapse	26/1893	86/14123	0.302326	2.25554	4.59467	3.68666e-05	0.000279367	0.000194035	evm.model.NODE_2146_length_45570_cov_15.931189.2/evm.model.NODE_2188_length_45106_cov_16.024300.3/evm.model.NODE_2536_length_41747_cov_18.447381.1/evm.model.NODE_2688_length_40365_cov_17.360530.3/evm.model.NODE_2785_length_39650_cov_16.864408.1/evm.model.NODE_3005_length_37889_cov_16.871643.5/evm.model.NODE_3053_length_37548_cov_19.322733.2/evm.model.NODE_3361_length_35157_cov_16.480046.3/evm.mod…	26
ko05135	ko05135	Yersinia infection	63/1893	290/14123	0.217241	1.62076	4.20219	5.69427e-05	0.000422119	0.000293183	evm.model.NODE_10288_length_10823_cov_16.628085.1/evm.model.NODE_1052_length_62947_cov_20.521203.2/evm.model.NODE_10547_length_10327_cov_21.322353.2/evm.model.NODE_10547_length_10327_cov_21.322353.3/evm.model.NODE_10610_length_10217_cov_19.264817.1/evm.model.NODE_10676_length_10086_cov_21.620745.1/evm.model.NODE_1071_length_62638_cov_16.842044.2/evm.model.NODE_10793_length_9868_cov_14.969921.1/ev…	63
ko00940	ko00940	Phenylpropanoid biosynthesis	51/1893	222/14123	0.22973	1.71393	4.21813	6.36248e-05	0.000461618	0.000320618	evm.model.NODE_10264_length_10871_cov_13.374069.1/evm.model.NODE_1043_length_63349_cov_17.317579.6/evm.model.NODE_1052_length_62947_cov_20.521203.1/evm.model.NODE_10681_length_10070_cov_15.356130.1/evm.model.NODE_11002_length_9517_cov_19.529499.1/evm.model.NODE_11086_length_9390_cov_18.884811.1/evm.model.NODE_11672_length_8433_cov_34.560197.1/evm.model.NODE_11736_length_8318_cov_12.879990.1/evm.m…	51
ko05204	ko05204	Chemical carcinogenesis - DNA adducts	31/1893	114/14123	0.27193	2.02877	4.33888	6.82147e-05	0.000481397	0.000334355	evm.model.NODE_1022_length_63736_cov_15.853983.6/evm.model.NODE_1022_length_63736_cov_15.853983.7/evm.model.NODE_10488_length_10442_cov_17.337276.1/evm.model.NODE_12727_length_6839_cov_19.408373.1/evm.model.NODE_12982_length_6528_cov_18.188408.1/evm.model.NODE_1426_length_55056_cov_16.461214.4/evm.model.NODE_14631_length_4597_cov_18.113870.1/evm.model.NODE_14754_length_4471_cov_7.981354.1/evm.mod…	31
ko00901	ko00901	Indole alkaloid biosynthesis	8/1893	13/14123	0.615385	4.59117	5.09629	7.05288e-05	0.000481397	0.000334355	evm.model.NODE_1056_length_62845_cov_17.282949.2/evm.model.NODE_1145_length_60771_cov_17.045462.5/evm.model.NODE_2146_length_45570_cov_15.931189.2/evm.model.NODE_4242_length_29932_cov_17.682100.1/evm.model.NODE_4632_length_27944_cov_15.332063.3/evm.model.NODE_47_length_142606_cov_17.765355.7/evm.model.NODE_6507_length_20521_cov_19.117927.1/evm.model.NODE_8374_length_14976_cov_16.456394.1	8
ko04814	ko04814	Motor proteins	38/1893	151/14123	0.251656	1.87751	4.26504	7.0586e-05	0.000481397	0.000334355	evm.model.NODE_1053_length_62920_cov_18.190276.1/evm.model.NODE_1148_length_60696_cov_17.801301.1/evm.model.NODE_119_length_118991_cov_17.202946.2/evm.model.NODE_1240_length_58873_cov_17.400606.3/evm.model.NODE_12864_length_6678_cov_14.084415.1/evm.model.NODE_1445_length_54821_cov_15.753501.1/evm.model.NODE_1493_length_54092_cov_16.838062.1/evm.model.NODE_1583_length_52783_cov_16.716595.7/evm.mod…	38
ko04620	ko04620	Toll-like receptor signaling pathway	58/1893	265/14123	0.218868	1.6329	4.09181	8.88704e-05	0.000594212	0.000412711	evm.model.NODE_10288_length_10823_cov_16.628085.1/evm.model.NODE_1052_length_62947_cov_20.521203.2/evm.model.NODE_10547_length_10327_cov_21.322353.2/evm.model.NODE_10547_length_10327_cov_21.322353.3/evm.model.NODE_10610_length_10217_cov_19.264817.1/evm.model.NODE_10676_length_10086_cov_21.620745.1/evm.model.NODE_1071_length_62638_cov_16.842044.2/evm.model.NODE_10793_length_9868_cov_14.969921.1/ev…	58
ko05142	ko05142	Chagas disease	58/1893	266/14123	0.218045	1.62676	4.0599	9.9117e-05	0.000649979	0.000451444	evm.model.NODE_10288_length_10823_cov_16.628085.1/evm.model.NODE_1052_length_62947_cov_20.521203.2/evm.model.NODE_10547_length_10327_cov_21.322353.2/evm.model.NODE_10547_length_10327_cov_21.322353.3/evm.model.NODE_10610_length_10217_cov_19.264817.1/evm.model.NODE_10676_length_10086_cov_21.620745.1/evm.model.NODE_1071_length_62638_cov_16.842044.2/evm.model.NODE_10793_length_9868_cov_14.969921.1/ev…	58
ko05146	ko05146	Amoebiasis	15/1893	40/14123	0.375	2.79774	4.4794	0.00011354	0.000730515	0.00050738	evm.model.NODE_12567_length_7042_cov_15.072596.1/evm.model.NODE_126_length_117697_cov_17.524913.10/evm.model.NODE_1317_length_56991_cov_17.816809.6/evm.model.NODE_1317_length_56991_cov_17.816809.7/evm.model.NODE_13389_length_5970_cov_16.348451.1/evm.model.NODE_19932_length_1489_cov_20.020558.1/evm.model.NODE_4840_length_27041_cov_18.088764.2/evm.model.NODE_4840_length_27041_cov_18.088764.3/evm.mo…	15
ko04022	ko04022	cGMP-PKG signaling pathway	26/1893	93/14123	0.27957	2.08577	4.13296	0.000156725	0.000989687	0.000687389	evm.model.NODE_10516_length_10372_cov_14.891166.1/evm.model.NODE_13309_length_6092_cov_14.886337.1/evm.model.NODE_1410_length_55304_cov_16.998079.3/evm.model.NODE_1427_length_55024_cov_16.194564.1/evm.model.NODE_1970_length_47872_cov_17.163829.2/evm.model.NODE_2536_length_41747_cov_18.447381.1/evm.model.NODE_2688_length_40365_cov_17.360530.3/evm.model.NODE_3005_length_37889_cov_16.871643.5/evm.mo…	26
ko04923	ko04923	Regulation of lipolysis in adipocytes	9/1893	18/14123	0.5	3.73032	4.56009	0.000212498	0.00131749	0.000915062	evm.model.NODE_10741_length_9964_cov_15.300803.1/evm.model.NODE_12274_length_7480_cov_15.449340.1/evm.model.NODE_1615_length_52322_cov_18.176588.4/evm.model.NODE_3196_length_36396_cov_16.541151.5/evm.model.NODE_498_length_82802_cov_17.137672.6/evm.model.NODE_612_length_77567_cov_16.245894.1/evm.model.NODE_646_length_76006_cov_15.633799.3/evm.model.NODE_7531_length_17321_cov_16.995464.1/evm.model.…	9
ko05170	ko05170	Human immunodeficiency virus 1 infection	73/1893	368/14123	0.19837	1.47996	3.6704	0.000317062	0.00193068	0.00134096	evm.model.NODE_10288_length_10823_cov_16.628085.1/evm.model.NODE_1052_length_62947_cov_20.521203.2/evm.model.NODE_10547_length_10327_cov_21.322353.2/evm.model.NODE_10547_length_10327_cov_21.322353.3/evm.model.NODE_10610_length_10217_cov_19.264817.1/evm.model.NODE_10676_length_10086_cov_21.620745.1/evm.model.NODE_1071_length_62638_cov_16.842044.2/evm.model.NODE_10793_length_9868_cov_14.969921.1/ev…	73
ko04010	ko04010	MAPK signaling pathway	65/1893	322/14123	0.201863	1.50603	3.61376	0.000403739	0.00241535	0.00167759	evm.model.NODE_10288_length_10823_cov_16.628085.1/evm.model.NODE_1052_length_62947_cov_20.521203.2/evm.model.NODE_10547_length_10327_cov_21.322353.2/evm.model.NODE_10547_length_10327_cov_21.322353.3/evm.model.NODE_10610_length_10217_cov_19.264817.1/evm.model.NODE_10676_length_10086_cov_21.620745.1/evm.model.NODE_1071_length_62638_cov_16.842044.2/evm.model.NODE_10793_length_9868_cov_14.969921.1/ev…	65
ko04270	ko04270	Vascular smooth muscle contraction	16/1893	50/14123	0.32	2.38741	3.86639	0.000557803	0.00324192	0.00225168	evm.model.NODE_12941_length_6581_cov_15.943136.1/evm.model.NODE_2536_length_41747_cov_18.447381.1/evm.model.NODE_2688_length_40365_cov_17.360530.3/evm.model.NODE_3005_length_37889_cov_16.871643.5/evm.model.NODE_3053_length_37548_cov_19.322733.2/evm.model.NODE_3361_length_35157_cov_16.480046.3/evm.model.NODE_351_length_91745_cov_17.215504.1/evm.model.NODE_3610_length_33631_cov_15.441291.2/evm.mode…	16
ko00643	ko00643	Styrene degradation	9/1893	20/14123	0.45	3.35729	4.15033	0.000570426	0.00324192	0.00225168	evm.model.NODE_189_length_107906_cov_17.755444.6/evm.model.NODE_189_length_107906_cov_17.755444.7/evm.model.NODE_3099_length_37217_cov_17.380291.3/evm.model.NODE_3099_length_37217_cov_17.380291.4/evm.model.NODE_5822_length_22931_cov_18.585906.1/evm.model.NODE_5822_length_22931_cov_18.585906.2/evm.model.NODE_76_length_130512_cov_16.801572.5/evm.model.NODE_82_length_129552_cov_17.107336.7/evm.model…	9
ko04970	ko04970	Salivary secretion	9/1893	20/14123	0.45	3.35729	4.15033	0.000570426	0.00324192	0.00225168	evm.model.NODE_2536_length_41747_cov_18.447381.1/evm.model.NODE_3005_length_37889_cov_16.871643.5/evm.model.NODE_351_length_91745_cov_17.215504.1/evm.model.NODE_3767_length_32650_cov_15.951511.2/evm.model.NODE_3768_length_32645_cov_15.872348.1/evm.model.NODE_4936_length_26577_cov_14.290775.3/evm.model.NODE_5650_length_23658_cov_16.097998.2/evm.model.NODE_649_length_75938_cov_15.527127.8/evm.model…	9
ko04390	ko04390	Hippo signaling pathway	14/1893	41/14123	0.341463	2.54754	3.90401	0.000586079	0.00327628	0.00227554	evm.model.NODE_2188_length_45106_cov_16.024300.3/evm.model.NODE_2688_length_40365_cov_17.360530.3/evm.model.NODE_2785_length_39650_cov_16.864408.1/evm.model.NODE_3053_length_37548_cov_19.322733.2/evm.model.NODE_3361_length_35157_cov_16.480046.3/evm.model.NODE_3610_length_33631_cov_15.441291.2/evm.model.NODE_4932_length_26602_cov_18.001020.3/evm.model.NODE_5570_length_23951_cov_16.056875.2/evm.mod…	14
ko05164	ko05164	Influenza A	56/1893	272/14123	0.205882	1.53602	3.51181	0.000599529	0.00329741	0.00229022	evm.model.NODE_10288_length_10823_cov_16.628085.1/evm.model.NODE_1052_length_62947_cov_20.521203.2/evm.model.NODE_10610_length_10217_cov_19.264817.1/evm.model.NODE_1071_length_62638_cov_16.842044.2/evm.model.NODE_1077_length_62401_cov_15.999486.2/evm.model.NODE_10793_length_9868_cov_14.969921.1/evm.model.NODE_1104_length_61765_cov_15.982592.7/evm.model.NODE_11685_length_8404_cov_18.873626.1/evm.m…	56
ko05145	ko05145	Toxoplasmosis	61/1893	304/14123	0.200658	1.49704	3.44665	0.000702401	0.00380189	0.00264061	evm.model.NODE_10288_length_10823_cov_16.628085.1/evm.model.NODE_1052_length_62947_cov_20.521203.2/evm.model.NODE_10547_length_10327_cov_21.322353.2/evm.model.NODE_10547_length_10327_cov_21.322353.3/evm.model.NODE_10610_length_10217_cov_19.264817.1/evm.model.NODE_10676_length_10086_cov_21.620745.1/evm.model.NODE_1071_length_62638_cov_16.842044.2/evm.model.NODE_10793_length_9868_cov_14.969921.1/ev…	61
ko00980	ko00980	Metabolism of xenobiotics by cytochrome P450	31/1893	129/14123	0.24031	1.79287	3.55906	0.000738428	0.00390018	0.00270887	evm.model.NODE_1022_length_63736_cov_15.853983.6/evm.model.NODE_1022_length_63736_cov_15.853983.7/evm.model.NODE_10488_length_10442_cov_17.337276.1/evm.model.NODE_12727_length_6839_cov_19.408373.1/evm.model.NODE_12982_length_6528_cov_18.188408.1/evm.model.NODE_1426_length_55056_cov_16.461214.4/evm.model.NODE_14631_length_4597_cov_18.113870.1/evm.model.NODE_14754_length_4471_cov_7.981354.1/evm.mod…	31
ko03010	ko03010	Ribosome	64/1893	323/14123	0.198142	1.47827	3.42094	0.000743435	0.00390018	0.00270887	evm.model.NODE_1081_length_62317_cov_17.136807.1/evm.model.NODE_11705_length_8370_cov_16.546403.1/evm.model.NODE_1207_length_59561_cov_18.142494.4/evm.model.NODE_1223_length_59256_cov_18.206481.2/evm.model.NODE_139_length_114730_cov_17.762493.6/evm.model.NODE_1432_length_54962_cov_17.272417.1/evm.model.NODE_149_length_112854_cov_16.808883.7/evm.model.NODE_1506_length_53890_cov_16.942377.7/evm.mod…	64
ko00902	ko00902	Monoterpenoid biosynthesis	20/1893	71/14123	0.28169	2.10159	3.66092	0.000779421	0.00402701	0.00279697	evm.model.NODE_10623_length_10192_cov_15.065872.1/evm.model.NODE_10671_length_10092_cov_17.246463.1/evm.model.NODE_1124_length_61282_cov_18.744142.4/evm.model.NODE_249_length_99730_cov_17.567252.2/evm.model.NODE_3179_length_36477_cov_16.185282.1/evm.model.NODE_3560_length_33953_cov_16.172027.3/evm.model.NODE_3560_length_33953_cov_16.172027.4/evm.model.NODE_3671_length_33235_cov_16.851728.2/evm.mo…	20
ko01003	ko01003	Glycosyltransferases	75/1893	392/14123	0.191327	1.42742	3.37642	0.000796532	0.00405399	0.00281571	evm.model.NODE_10623_length_10192_cov_15.065872.1/evm.model.NODE_10671_length_10092_cov_17.246463.1/evm.model.NODE_10693_length_10048_cov_14.201593.1/evm.model.NODE_1141_length_60869_cov_15.776629.4/evm.model.NODE_12122_length_7720_cov_15.039115.1/evm.model.NODE_12982_length_6528_cov_18.188408.1/evm.model.NODE_13067_length_6410_cov_21.111093.1/evm.model.NODE_13138_length_6319_cov_8.387597.1/evm.m…	75
ko04371	ko04371	Apelin signaling pathway	26/1893	105/14123	0.247619	1.8474	3.42885	0.00119735	0.00600436	0.00417034	evm.model.NODE_1007_length_64331_cov_15.319279.1/evm.model.NODE_10516_length_10372_cov_14.891166.1/evm.model.NODE_13309_length_6092_cov_14.886337.1/evm.model.NODE_1410_length_55304_cov_16.998079.3/evm.model.NODE_1427_length_55024_cov_16.194564.1/evm.model.NODE_1676_length_51447_cov_16.743998.1/evm.model.NODE_1970_length_47872_cov_17.163829.2/evm.model.NODE_2307_length_43863_cov_17.245084.2/evm.mo…	26
ko05161	ko05161	Hepatitis B	58/1893	293/14123	0.197952	1.47685	3.24501	0.00131382	0.00649295	0.00450969	evm.model.NODE_10288_length_10823_cov_16.628085.1/evm.model.NODE_1052_length_62947_cov_20.521203.2/evm.model.NODE_10547_length_10327_cov_21.322353.2/evm.model.NODE_10547_length_10327_cov_21.322353.3/evm.model.NODE_10610_length_10217_cov_19.264817.1/evm.model.NODE_10676_length_10086_cov_21.620745.1/evm.model.NODE_1071_length_62638_cov_16.842044.2/evm.model.NODE_10793_length_9868_cov_14.969921.1/ev…	58
ko00966	ko00966	Glucosinolate biosynthesis	13/1893	40/14123	0.325	2.42471	3.54992	0.00153701	0.00748742	0.0052004	evm.model.NODE_12164_length_7657_cov_9.657636.1/evm.model.NODE_1218_length_59383_cov_15.757881.5/evm.model.NODE_1218_length_59383_cov_15.757881.7/evm.model.NODE_2529_length_41790_cov_15.695293.2/evm.model.NODE_3397_length_34914_cov_14.811453.2/evm.model.NODE_3653_length_33370_cov_17.292693.4/evm.model.NODE_4704_length_27624_cov_16.967669.4/evm.model.NODE_556_length_79809_cov_17.012826.2/evm.model…	13
ko04812	ko04812	Cytoskeleton proteins	57/1893	289/14123	0.197232	1.47148	3.186	0.00157048	0.00754272	0.00523881	evm.model.NODE_1053_length_62920_cov_18.190276.1/evm.model.NODE_1148_length_60696_cov_17.801301.1/evm.model.NODE_119_length_118991_cov_17.202946.2/evm.model.NODE_1240_length_58873_cov_17.400606.3/evm.model.NODE_12864_length_6678_cov_14.084415.1/evm.model.NODE_130_length_116561_cov_17.349881.4/evm.model.NODE_1445_length_54821_cov_15.753501.1/evm.model.NODE_1467_length_54494_cov_14.660860.1/evm.mod…	57
ko04936	ko04936	Alcoholic liver disease	65/1893	341/14123	0.190616	1.42212	3.1043	0.00189022	0.00895229	0.00621783	evm.model.NODE_10288_length_10823_cov_16.628085.1/evm.model.NODE_1052_length_62947_cov_20.521203.2/evm.model.NODE_10547_length_10327_cov_21.322353.2/evm.model.NODE_10547_length_10327_cov_21.322353.3/evm.model.NODE_10610_length_10217_cov_19.264817.1/evm.model.NODE_10676_length_10086_cov_21.620745.1/evm.model.NODE_1071_length_62638_cov_16.842044.2/evm.model.NODE_10793_length_9868_cov_14.969921.1/ev…	65
ko00196	ko00196	Photosynthesis - antenna proteins	8/1893	19/14123	0.421053	3.14132	3.6745	0.00196124	0.00916142	0.00636308	evm.model.NODE_1077_length_62401_cov_15.999486.5/evm.model.NODE_1097_length_61999_cov_17.143490.4/evm.model.NODE_13352_length_6026_cov_14.836582.1/evm.model.NODE_2225_length_44686_cov_17.378756.2/evm.model.NODE_2225_length_44686_cov_17.378756.3/evm.model.NODE_2379_length_43201_cov_16.988369.5/evm.model.NODE_285_length_96950_cov_16.134503.6/evm.model.NODE_4376_length_29270_cov_16.798751.2	8
ko04621	ko04621	NOD-like receptor signaling pathway	54/1893	277/14123	0.194946	1.45442	3.00502	0.00266973	0.0120631	0.00837848	evm.model.NODE_10288_length_10823_cov_16.628085.1/evm.model.NODE_1052_length_62947_cov_20.521203.2/evm.model.NODE_10610_length_10217_cov_19.264817.1/evm.model.NODE_1071_length_62638_cov_16.842044.2/evm.model.NODE_10793_length_9868_cov_14.969921.1/evm.model.NODE_1104_length_61765_cov_15.982592.7/evm.model.NODE_11685_length_8404_cov_18.873626.1/evm.model.NODE_12098_length_7744_cov_19.209006.1/evm.m…	54
ko04016	ko04016	MAPK signaling pathway - plant	38/1893	180/14123	0.211111	1.57502	3.0546	0.00268208	0.0120631	0.00837848	evm.model.NODE_1088_length_62176_cov_18.113426.2/evm.model.NODE_10978_length_9571_cov_16.225011.1/evm.model.NODE_11364_length_8935_cov_14.097184.1/evm.model.NODE_12533_length_7096_cov_15.153107.1/evm.model.NODE_13569_length_5771_cov_15.131113.1/evm.model.NODE_1416_length_55217_cov_16.028953.1/evm.model.NODE_15627_length_3698_cov_13.834500.1/evm.model.NODE_1676_length_51447_cov_16.743998.1/evm.mod…	38
ko03011	ko03011	Ribosome	65/1893	346/14123	0.187861	1.40157	2.97528	0.00272171	0.0120631	0.00837848	evm.model.NODE_1081_length_62317_cov_17.136807.1/evm.model.NODE_11705_length_8370_cov_16.546403.1/evm.model.NODE_1207_length_59561_cov_18.142494.4/evm.model.NODE_1223_length_59256_cov_18.206481.2/evm.model.NODE_139_length_114730_cov_17.762493.6/evm.model.NODE_1432_length_54962_cov_17.272417.1/evm.model.NODE_149_length_112854_cov_16.808883.7/evm.model.NODE_1506_length_53890_cov_16.942377.7/evm.mod…	65
ko05207	ko05207	Chemical carcinogenesis - receptor activation	32/1893	145/14123	0.22069	1.64649	3.07845	0.00272394	0.0120631	0.00837848	evm.model.NODE_1022_length_63736_cov_15.853983.6/evm.model.NODE_1022_length_63736_cov_15.853983.7/evm.model.NODE_10488_length_10442_cov_17.337276.1/evm.model.NODE_12727_length_6839_cov_19.408373.1/evm.model.NODE_12982_length_6528_cov_18.188408.1/evm.model.NODE_1426_length_55056_cov_16.461214.4/evm.model.NODE_14631_length_4597_cov_18.113870.1/evm.model.NODE_14754_length_4471_cov_7.981354.1/evm.mod…	32
ko05030	ko05030	Cocaine addiction	4/1893	6/14123	0.666667	4.97376	3.83016	0.00385231	0.0168415	0.0116973	evm.model.NODE_2146_length_45570_cov_15.931189.2/evm.model.NODE_4242_length_29932_cov_17.682100.1/evm.model.NODE_4632_length_27944_cov_15.332063.3/evm.model.NODE_47_length_142606_cov_17.765355.7	4
ko05010	ko05010	Alzheimer disease	71/1893	391/14123	0.181586	1.35475	2.79866	0.00429906	0.0185567	0.0128886	evm.model.NODE_1007_length_64331_cov_15.319279.1/evm.model.NODE_1148_length_60696_cov_17.801301.1/evm.model.NODE_1213_length_59442_cov_15.346051.6/evm.model.NODE_12240_length_7532_cov_16.683187.1/evm.model.NODE_1240_length_58873_cov_17.400606.3/evm.model.NODE_1240_length_58873_cov_17.400606.7/evm.model.NODE_12864_length_6678_cov_14.084415.1/evm.model.NODE_1315_length_57024_cov_18.239239.4/evm.mod…	71
ko00300	ko00300	Lysine biosynthesis	12/1893	40/14123	0.3	2.23819	3.08518	0.00484252	0.0206413	0.0143364	evm.model.NODE_1019_length_63798_cov_15.999168.7/evm.model.NODE_14_length_174258_cov_17.102509.7/evm.model.NODE_190_length_107896_cov_16.846988.3/evm.model.NODE_205_length_105473_cov_38.578769.2/evm.model.NODE_4343_length_29441_cov_16.755066.1/evm.model.NODE_4343_length_29441_cov_16.755066.3/evm.model.NODE_4343_length_29441_cov_16.755066.6/evm.model.NODE_5394_length_24615_cov_16.049249.1/evm.mode…	12
ko04015	ko04015	Rap1 signaling pathway	11/1893	36/14123	0.305556	2.27964	3.02441	0.0058993	0.0245133	0.0170257	evm.model.NODE_17228_length_2598_cov_11.908134.1/evm.model.NODE_251_length_99624_cov_17.454516.5/evm.model.NODE_2536_length_41747_cov_18.447381.1/evm.model.NODE_3005_length_37889_cov_16.871643.5/evm.model.NODE_3441_length_34692_cov_17.665384.1/evm.model.NODE_351_length_91745_cov_17.215504.1/evm.model.NODE_3767_length_32650_cov_15.951511.2/evm.model.NODE_3768_length_32645_cov_15.872348.1/evm.model…	11
ko04916	ko04916	Melanogenesis	12/1893	41/14123	0.292683	2.1836	2.98591	0.00602763	0.0245133	0.0170257	evm.model.NODE_2188_length_45106_cov_16.024300.3/evm.model.NODE_2536_length_41747_cov_18.447381.1/evm.model.NODE_2785_length_39650_cov_16.864408.1/evm.model.NODE_3005_length_37889_cov_16.871643.5/evm.model.NODE_351_length_91745_cov_17.215504.1/evm.model.NODE_3767_length_32650_cov_15.951511.2/evm.model.NODE_3768_length_32645_cov_15.872348.1/evm.model.NODE_4936_length_26577_cov_14.290775.3/evm.mode…	12
ko04940	ko04940	Type I diabetes mellitus	5/1893	10/14123	0.5	3.73032	3.39793	0.00603847	0.0245133	0.0170257	evm.model.NODE_1465_length_54546_cov_17.330234.3/evm.model.NODE_2673_length_40499_cov_17.156916.3/evm.model.NODE_4687_length_27726_cov_16.357730.1/evm.model.NODE_7622_length_17083_cov_16.474876.1/evm.model.NODE_9401_length_12625_cov_16.168747.1	5
ko05217	ko05217	Basal cell carcinoma	5/1893	10/14123	0.5	3.73032	3.39793	0.00603847	0.0245133	0.0170257	evm.model.NODE_2188_length_45106_cov_16.024300.3/evm.model.NODE_2785_length_39650_cov_16.864408.1/evm.model.NODE_638_length_76359_cov_16.464188.4/evm.model.NODE_6410_length_20873_cov_15.967512.1/evm.model.NODE_911_length_67057_cov_18.635574.4	5
ko04611	ko04611	Platelet activation	7/1893	18/14123	0.388889	2.90136	3.17559	0.00634057	0.0254369	0.0176672	evm.model.NODE_2688_length_40365_cov_17.360530.3/evm.model.NODE_3053_length_37548_cov_19.322733.2/evm.model.NODE_3361_length_35157_cov_16.480046.3/evm.model.NODE_3610_length_33631_cov_15.441291.2/evm.model.NODE_4932_length_26602_cov_18.001020.3/evm.model.NODE_7582_length_17189_cov_16.408920.4/evm.model.NODE_9945_length_11491_cov_20.892203.1	7
ko05012	ko05012	Parkinson disease	64/1893	353/14123	0.181303	1.35264	2.63973	0.00669893	0.026562	0.0184487	evm.model.NODE_1083_length_62281_cov_16.808717.2/evm.model.NODE_1088_length_62176_cov_18.113426.10/evm.model.NODE_1148_length_60696_cov_17.801301.1/evm.model.NODE_1213_length_59442_cov_15.346051.6/evm.model.NODE_1240_length_58873_cov_17.400606.3/evm.model.NODE_1240_length_58873_cov_17.400606.7/evm.model.NODE_12864_length_6678_cov_14.084415.1/evm.model.NODE_1315_length_57024_cov_18.239239.4/evm.mo…	64
ko04657	ko04657	IL-17 signaling pathway	11/1893	37/14123	0.297297	2.21803	2.9186	0.00739866	0.0289994	0.0201415	evm.model.NODE_1648_length_51736_cov_15.791122.2/evm.model.NODE_2014_length_47313_cov_16.994490.5/evm.model.NODE_2068_length_46631_cov_17.914975.8/evm.model.NODE_2068_length_46631_cov_17.914975.9/evm.model.NODE_213_length_104122_cov_17.429973.7/evm.model.NODE_2188_length_45106_cov_16.024300.3/evm.model.NODE_2785_length_39650_cov_16.864408.1/evm.model.NODE_2860_length_38966_cov_18.075362.1/evm.mod…	11
ko04145	ko04145	Phagosome	28/1893	132/14123	0.212121	1.58256	2.64554	0.00848895	0.0328947	0.0228471	evm.model.NODE_1007_length_64331_cov_15.319279.1/evm.model.NODE_1148_length_60696_cov_17.801301.1/evm.model.NODE_1240_length_58873_cov_17.400606.3/evm.model.NODE_12864_length_6678_cov_14.084415.1/evm.model.NODE_1583_length_52783_cov_16.716595.7/evm.model.NODE_1715_length_50886_cov_28.606375.1/evm.model.NODE_1924_length_48325_cov_15.616997.1/evm.model.NODE_1970_length_47872_cov_17.163829.5/evm.mod…	28
ko00941	ko00941	Flavonoid biosynthesis	20/1893	86/14123	0.232558	1.73503	2.68986	0.00877856	0.0333325	0.0231511	evm.model.NODE_11086_length_9390_cov_18.884811.1/evm.model.NODE_11672_length_8433_cov_34.560197.1/evm.model.NODE_11736_length_8318_cov_12.879990.1/evm.model.NODE_1173_length_60282_cov_20.980085.3/evm.model.NODE_12014_length_7870_cov_12.535193.1/evm.model.NODE_14162_length_5093_cov_12.147402.1/evm.model.NODE_14209_length_5042_cov_15.941200.1/evm.model.NODE_15187_length_4069_cov_17.332319.1/evm.mod…	20
ko05169	ko05169	Epstein-Barr virus infection	67/1893	377/14123	0.177719	1.3259	2.52332	0.00889035	0.0333325	0.0231511	evm.model.NODE_10288_length_10823_cov_16.628085.1/evm.model.NODE_1052_length_62947_cov_20.521203.2/evm.model.NODE_10547_length_10327_cov_21.322353.2/evm.model.NODE_10547_length_10327_cov_21.322353.3/evm.model.NODE_10610_length_10217_cov_19.264817.1/evm.model.NODE_10676_length_10086_cov_21.620745.1/evm.model.NODE_1071_length_62638_cov_16.842044.2/evm.model.NODE_10793_length_9868_cov_14.969921.1/ev…	67
ko04550	ko04550	Signaling pathways regulating pluripotency of stem cells	7/1893	19/14123	0.368421	2.74866	3.00069	0.00889518	0.0333325	0.0231511	evm.model.NODE_2188_length_45106_cov_16.024300.3/evm.model.NODE_2785_length_39650_cov_16.864408.1/evm.model.NODE_60_length_136728_cov_17.833017.1/evm.model.NODE_638_length_76359_cov_16.464188.4/evm.model.NODE_6410_length_20873_cov_15.967512.1/evm.model.NODE_6845_length_19416_cov_16.519571.1/evm.model.NODE_911_length_67057_cov_18.635574.4	7
ko04626	ko04626	Plant-pathogen interaction	60/1893	334/14123	0.179641	1.34024	2.47569	0.0102436	0.0379682	0.0263709	evm.model.NODE_1009_length_64297_cov_17.491990.1/evm.model.NODE_10301_length_10796_cov_12.839535.1/evm.model.NODE_1057_length_62830_cov_16.712055.4/evm.model.NODE_10739_length_9968_cov_16.557464.1/evm.model.NODE_1088_length_62176_cov_18.113426.2/evm.model.NODE_109_length_122659_cov_18.251657.1/evm.model.NODE_11364_length_8935_cov_14.097184.1/evm.model.NODE_12533_length_7096_cov_15.153107.1/evm.mo…	60
ko04310	ko04310	Wnt signaling pathway	26/1893	123/14123	0.211382	1.57705	2.52877	0.0114202	0.0418742	0.0290838	evm.model.NODE_12456_length_7204_cov_16.068532.1/evm.model.NODE_1279_length_57995_cov_17.680393.6/evm.model.NODE_141_length_114213_cov_16.936337.2/evm.model.NODE_141_length_114213_cov_16.936337.4/evm.model.NODE_2188_length_45106_cov_16.024300.3/evm.model.NODE_2458_length_42452_cov_16.624832.7/evm.model.NODE_2785_length_39650_cov_16.864408.1/evm.model.NODE_3300_length_35631_cov_17.350637.2/evm.mod…	26
ko04720	ko04720	Long-term potentiation	14/1893	55/14123	0.254545	1.89907	2.62827	0.011887	0.0431219	0.0299504	evm.model.NODE_2536_length_41747_cov_18.447381.1/evm.model.NODE_2688_length_40365_cov_17.360530.3/evm.model.NODE_3005_length_37889_cov_16.871643.5/evm.model.NODE_3053_length_37548_cov_19.322733.2/evm.model.NODE_3361_length_35157_cov_16.480046.3/evm.model.NODE_351_length_91745_cov_17.215504.1/evm.model.NODE_3610_length_33631_cov_15.441291.2/evm.model.NODE_3767_length_32650_cov_15.951511.2/evm.mode…	14
ko04971	ko04971	Gastric acid secretion	7/1893	20/14123	0.35	2.61123	2.83678	0.0121296	0.0435387	0.0302399	evm.model.NODE_2536_length_41747_cov_18.447381.1/evm.model.NODE_3005_length_37889_cov_16.871643.5/evm.model.NODE_351_length_91745_cov_17.215504.1/evm.model.NODE_3767_length_32650_cov_15.951511.2/evm.model.NODE_3768_length_32645_cov_15.872348.1/evm.model.NODE_4936_length_26577_cov_14.290775.3/evm.model.NODE_7917_length_16244_cov_18.724514.1	7
ko04340	ko04340	Hedgehog signaling pathway	15/1893	61/14123	0.245902	1.83458	2.56993	0.0130097	0.0462114	0.0320962	evm.model.NODE_11769_length_8261_cov_16.388616.2/evm.model.NODE_158_length_111865_cov_17.838721.5/evm.model.NODE_158_length_111865_cov_17.838721.6/evm.model.NODE_2024_length_47151_cov_16.850991.3/evm.model.NODE_2188_length_45106_cov_16.024300.3/evm.model.NODE_2785_length_39650_cov_16.864408.1/evm.model.NODE_3383_length_35017_cov_17.619060.3/evm.model.NODE_3844_length_32156_cov_18.789129.1/evm.mod…	15

## Sheet: Table S16 GO enrichment analysi
Table S16 GO enrichment analysis results of contraction genes in G. prostrata
ONTOLOGY	ID	Description	GeneRatio	BgRatio	RichFactor	FoldEnrichment	zScore	pvalue	p.adjust	qvalue	geneID	Count
GO:0019748	BP	GO:0019748	secondary metabolic process	110/1759	388/12805	0.283505	2.06383	8.4915	1.54921e-14	3.27347e-11	2.88152e-11	evm.model.NODE_10441_length_10534_cov_14.946767.1/evm.model.NODE_10681_length_10070_cov_15.356130.1/evm.model.NODE_11086_length_9390_cov_18.884811.1/evm.model.NODE_11128_length_9324_cov_11.815157.1/evm.model.NODE_1128_length_61112_cov_15.292613.1/evm.model.NODE_11307_length_9030_cov_16.571268.4/evm.model.NODE_1137_length_60934_cov_17.975134.7/evm.model.NODE_11672_length_8433_cov_34.560197.1/evm.m…	110
GO:0071229	BP	GO:0071229	cellular response to acid chemical	111/1759	425/12805	0.261176	1.90129	7.54051	4.34367e-12	4.58909e-09	4.03961e-09	evm.model.NODE_1001_length_64431_cov_17.403008.3/evm.model.NODE_1019_length_63798_cov_15.999168.7/evm.model.NODE_10591_length_10260_cov_15.656370.1/evm.model.NODE_105_length_124391_cov_17.284193.1/evm.model.NODE_1085_length_62238_cov_17.564328.5/evm.model.NODE_1097_length_61999_cov_17.143490.4/evm.model.NODE_11001_length_9519_cov_17.510754.1/evm.model.NODE_11017_length_9496_cov_14.768065.1/evm.mo…	111
GO:0044550	BP	GO:0044550	secondary metabolite biosynthetic process	78/1759	265/12805	0.29434	2.14271	7.50087	1.50308e-11	1.05867e-08	9.31907e-09	evm.model.NODE_10441_length_10534_cov_14.946767.1/evm.model.NODE_10681_length_10070_cov_15.356130.1/evm.model.NODE_11086_length_9390_cov_18.884811.1/evm.model.NODE_11128_length_9324_cov_11.815157.1/evm.model.NODE_1128_length_61112_cov_15.292613.1/evm.model.NODE_11307_length_9030_cov_16.571268.4/evm.model.NODE_1137_length_60934_cov_17.975134.7/evm.model.NODE_11672_length_8433_cov_34.560197.1/evm.m…	78
GO:0009753	BP	GO:0009753	response to jasmonic acid	77/1759	264/12805	0.291667	2.12325	7.35893	3.32347e-11	1.75562e-08	1.54541e-08	evm.model.NODE_1059_length_62779_cov_15.726489.7/evm.model.NODE_105_length_124391_cov_17.284193.1/evm.model.NODE_1085_length_62238_cov_17.564328.5/evm.model.NODE_11001_length_9519_cov_17.510754.1/evm.model.NODE_11017_length_9496_cov_14.768065.1/evm.model.NODE_1122_length_61323_cov_15.145075.6/evm.model.NODE_1123_length_61318_cov_15.686245.1/evm.model.NODE_11307_length_9030_cov_16.571268.4/evm.mod…	77
GO:0070542	BP	GO:0070542	response to fatty acid	77/1759	266/12805	0.289474	2.10728	7.28234	4.97423e-11	2.10211e-08	1.85041e-08	evm.model.NODE_1059_length_62779_cov_15.726489.7/evm.model.NODE_105_length_124391_cov_17.284193.1/evm.model.NODE_1085_length_62238_cov_17.564328.5/evm.model.NODE_11001_length_9519_cov_17.510754.1/evm.model.NODE_11017_length_9496_cov_14.768065.1/evm.model.NODE_1122_length_61323_cov_15.145075.6/evm.model.NODE_1123_length_61318_cov_15.686245.1/evm.model.NODE_11307_length_9030_cov_16.571268.4/evm.mod…	77
GO:0071484	BP	GO:0071484	cellular response to light intensity	15/1759	18/12805	0.833333	6.06642	8.58334	6.01789e-11	2.1193e-08	1.86555e-08	evm.model.NODE_10999_length_9521_cov_13.231424.1/evm.model.NODE_1343_length_56547_cov_18.003155.1/evm.model.NODE_1419_length_55192_cov_18.493707.3/evm.model.NODE_14335_length_4885_cov_14.153426.1/evm.model.NODE_14455_length_4761_cov_15.819594.1/evm.model.NODE_1691_length_51267_cov_16.380192.5/evm.model.NODE_17146_length_2643_cov_8.009539.1/evm.model.NODE_2439_length_42661_cov_20.048173.2/evm.mode…	15
GO:0030162	BP	GO:0030162	regulation of proteolysis	55/1759	171/12805	0.321637	2.34143	7.04689	4.24003e-10	8.74358e-08	7.69667e-08	evm.model.NODE_10237_length_10928_cov_18.584298.1/evm.model.NODE_11663_length_8444_cov_16.035830.1/evm.model.NODE_12567_length_7042_cov_15.072596.1/evm.model.NODE_126_length_117697_cov_17.524913.10/evm.model.NODE_1317_length_56991_cov_17.816809.6/evm.model.NODE_1317_length_56991_cov_17.816809.7/evm.model.NODE_13389_length_5970_cov_16.348451.1/evm.model.NODE_14070_length_5196_cov_16.515289.1/evm.m…	55
GO:0006080	BP	GO:0006080	substituted mannan metabolic process	13/1759	15/12805	0.866667	6.30908	8.2098	4.77948e-10	8.74358e-08	7.69667e-08	evm.model.NODE_1299_length_57454_cov_15.668934.1/evm.model.NODE_13183_length_6260_cov_17.883255.1/evm.model.NODE_23504_length_890_cov_37.094364.1/evm.model.NODE_6861_length_19360_cov_13.853377.1/evm.model.NODE_6861_length_19360_cov_13.853377.2/evm.model.NODE_7003_length_18957_cov_17.502655.2/evm.model.NODE_7121_length_18570_cov_17.353793.2/evm.model.NODE_7547_length_17284_cov_15.519496.1/evm.mode…	13
GO:0010392	BP	GO:0010392	galactoglucomannan metabolic process	13/1759	15/12805	0.866667	6.30908	8.2098	4.77948e-10	8.74358e-08	7.69667e-08	evm.model.NODE_1299_length_57454_cov_15.668934.1/evm.model.NODE_13183_length_6260_cov_17.883255.1/evm.model.NODE_23504_length_890_cov_37.094364.1/evm.model.NODE_6861_length_19360_cov_13.853377.1/evm.model.NODE_6861_length_19360_cov_13.853377.2/evm.model.NODE_7003_length_18957_cov_17.502655.2/evm.model.NODE_7121_length_18570_cov_17.353793.2/evm.model.NODE_7547_length_17284_cov_15.519496.1/evm.mode…	13
GO:0051069	BP	GO:0051069	galactomannan metabolic process	13/1759	15/12805	0.866667	6.30908	8.2098	4.77948e-10	8.74358e-08	7.69667e-08	evm.model.NODE_1299_length_57454_cov_15.668934.1/evm.model.NODE_13183_length_6260_cov_17.883255.1/evm.model.NODE_23504_length_890_cov_37.094364.1/evm.model.NODE_6861_length_19360_cov_13.853377.1/evm.model.NODE_6861_length_19360_cov_13.853377.2/evm.model.NODE_7003_length_18957_cov_17.502655.2/evm.model.NODE_7121_length_18570_cov_17.353793.2/evm.model.NODE_7547_length_17284_cov_15.519496.1/evm.mode…	13
GO:0051070	BP	GO:0051070	galactomannan biosynthetic process	13/1759	15/12805	0.866667	6.30908	8.2098	4.77948e-10	8.74358e-08	7.69667e-08	evm.model.NODE_1299_length_57454_cov_15.668934.1/evm.model.NODE_13183_length_6260_cov_17.883255.1/evm.model.NODE_23504_length_890_cov_37.094364.1/evm.model.NODE_6861_length_19360_cov_13.853377.1/evm.model.NODE_6861_length_19360_cov_13.853377.2/evm.model.NODE_7003_length_18957_cov_17.502655.2/evm.model.NODE_7121_length_18570_cov_17.353793.2/evm.model.NODE_7547_length_17284_cov_15.519496.1/evm.mode…	13
GO:1905613	BP	GO:1905613	regulation of developmental vegetative growth	12/1759	13/12805	0.923077	6.71973	8.23343	4.96559e-10	8.74358e-08	7.69667e-08	evm.model.NODE_11017_length_9496_cov_14.768065.1/evm.model.NODE_14219_length_5032_cov_34.703976.1/evm.model.NODE_1498_length_54019_cov_17.009649.2/evm.model.NODE_1498_length_54019_cov_17.009649.3/evm.model.NODE_1498_length_54019_cov_17.009649.4/evm.model.NODE_1498_length_54019_cov_17.009649.5/evm.model.NODE_1498_length_54019_cov_17.009649.6/evm.model.NODE_2985_length_38039_cov_14.623154.1/evm.mod…	12
GO:0090698	BP	GO:0090698	post-embryonic plant morphogenesis	67/1759	232/12805	0.288793	2.10233	6.76143	1.00357e-09	1.63118e-07	1.43587e-07	evm.model.NODE_105_length_124391_cov_17.284193.1/evm.model.NODE_1063_length_62705_cov_17.778628.5/evm.model.NODE_10970_length_9587_cov_15.735201.1/evm.model.NODE_110_length_122334_cov_17.897993.10/evm.model.NODE_11135_length_9309_cov_16.002178.1/evm.model.NODE_11184_length_9229_cov_14.366733.1/evm.model.NODE_1139_length_60898_cov_15.280561.2/evm.model.NODE_1139_length_60898_cov_15.280561.4/evm.mo…	67
GO:0019373	BP	GO:0019373	epoxygenase P450 pathway	10/1759	10/12805	1	7.2797	7.92725	2.34023e-09	3.53208e-07	3.10916e-07	evm.model.NODE_1039_length_63409_cov_19.018710.5/evm.model.NODE_12946_length_6575_cov_16.448976.1/evm.model.NODE_2920_length_38447_cov_15.821138.2/evm.model.NODE_2920_length_38447_cov_15.821138.3/evm.model.NODE_3241_length_35993_cov_17.998550.3/evm.model.NODE_5996_length_22255_cov_16.792164.2/evm.model.NODE_5996_length_22255_cov_16.792164.3/evm.model.NODE_608_length_77862_cov_16.808645.9/evm.mode…	10
GO:0006805	BP	GO:0006805	xenobiotic metabolic process	15/1759	21/12805	0.714286	5.19979	7.68612	2.6574e-09	3.74339e-07	3.29518e-07	evm.model.NODE_1039_length_63409_cov_19.018710.5/evm.model.NODE_12122_length_7720_cov_15.039115.1/evm.model.NODE_12946_length_6575_cov_16.448976.1/evm.model.NODE_13913_length_5373_cov_13.575295.1/evm.model.NODE_16932_length_2771_cov_16.768911.1/evm.model.NODE_3926_length_31677_cov_16.572900.2/evm.model.NODE_5625_length_23735_cov_16.805363.4/evm.model.NODE_5625_length_23735_cov_16.805363.5/evm.mod…	15
GO:0010951	BP	GO:0010951	negative regulation of endopeptidase activity	20/1759	37/12805	0.540541	3.93498	7.13423	7.88619e-09	1.04147e-06	9.16769e-07	evm.model.NODE_12567_length_7042_cov_15.072596.1/evm.model.NODE_126_length_117697_cov_17.524913.10/evm.model.NODE_1317_length_56991_cov_17.816809.6/evm.model.NODE_1317_length_56991_cov_17.816809.7/evm.model.NODE_13389_length_5970_cov_16.348451.1/evm.model.NODE_19932_length_1489_cov_20.020558.1/evm.model.NODE_2055_length_46734_cov_17.081962.2/evm.model.NODE_22144_length_1045_cov_16.077342.1/evm.mo…	20
GO:0009698	BP	GO:0009698	phenylpropanoid metabolic process	47/1759	148/12805	0.317568	2.3118	6.40524	1.23566e-08	1.53585e-06	1.35196e-06	evm.model.NODE_10681_length_10070_cov_15.356130.1/evm.model.NODE_11086_length_9390_cov_18.884811.1/evm.model.NODE_1128_length_61112_cov_15.292613.1/evm.model.NODE_11307_length_9030_cov_16.571268.4/evm.model.NODE_11672_length_8433_cov_34.560197.1/evm.model.NODE_11736_length_8318_cov_12.879990.1/evm.model.NODE_12122_length_7720_cov_15.039115.1/evm.model.NODE_13039_length_6452_cov_14.345455.1/evm.mo…	47
GO:0010466	BP	GO:0010466	negative regulation of peptidase activity	20/1759	38/12805	0.526316	3.83142	6.97518	1.4503e-08	1.70249e-06	1.49864e-06	evm.model.NODE_12567_length_7042_cov_15.072596.1/evm.model.NODE_126_length_117697_cov_17.524913.10/evm.model.NODE_1317_length_56991_cov_17.816809.6/evm.model.NODE_1317_length_56991_cov_17.816809.7/evm.model.NODE_13389_length_5970_cov_16.348451.1/evm.model.NODE_19932_length_1489_cov_20.020558.1/evm.model.NODE_2055_length_46734_cov_17.081962.2/evm.model.NODE_22144_length_1045_cov_16.077342.1/evm.mo…	20
GO:0010083	BP	GO:0010083	regulation of vegetative meristem growth	10/1759	11/12805	0.909091	6.61791	7.43826	2.25436e-08	2.26831e-06	1.99672e-06	evm.model.NODE_14219_length_5032_cov_34.703976.1/evm.model.NODE_1498_length_54019_cov_17.009649.2/evm.model.NODE_1498_length_54019_cov_17.009649.3/evm.model.NODE_1498_length_54019_cov_17.009649.4/evm.model.NODE_1498_length_54019_cov_17.009649.5/evm.model.NODE_1498_length_54019_cov_17.009649.6/evm.model.NODE_5647_length_23670_cov_15.272013.1/evm.model.NODE_6599_length_20250_cov_15.167321.1/evm.mod…	10
GO:0010448	BP	GO:0010448	vegetative meristem growth	10/1759	11/12805	0.909091	6.61791	7.43826	2.25436e-08	2.26831e-06	1.99672e-06	evm.model.NODE_14219_length_5032_cov_34.703976.1/evm.model.NODE_1498_length_54019_cov_17.009649.2/evm.model.NODE_1498_length_54019_cov_17.009649.3/evm.model.NODE_1498_length_54019_cov_17.009649.4/evm.model.NODE_1498_length_54019_cov_17.009649.5/evm.model.NODE_1498_length_54019_cov_17.009649.6/evm.model.NODE_5647_length_23670_cov_15.272013.1/evm.model.NODE_6599_length_20250_cov_15.167321.1/evm.mod…	10
GO:1901642	BP	GO:1901642	nucleoside transmembrane transport	10/1759	11/12805	0.909091	6.61791	7.43826	2.25436e-08	2.26831e-06	1.99672e-06	evm.model.NODE_11589_length_8579_cov_15.112281.1/evm.model.NODE_13507_length_5835_cov_16.646636.1/evm.model.NODE_2095_length_46269_cov_16.831954.2/evm.model.NODE_3392_length_34974_cov_15.926536.1/evm.model.NODE_3392_length_34974_cov_15.926536.2/evm.model.NODE_3392_length_34974_cov_15.926536.3/evm.model.NODE_3392_length_34974_cov_15.926536.4/evm.model.NODE_7820_length_16495_cov_15.719880.1/evm.mod…	10
GO:0009813	BP	GO:0009813	flavonoid biosynthetic process	37/1759	107/12805	0.345794	2.51728	6.28917	3.61956e-08	3.47642e-06	3.06017e-06	evm.model.NODE_10693_length_10048_cov_14.201593.1/evm.model.NODE_11086_length_9390_cov_18.884811.1/evm.model.NODE_1141_length_60869_cov_15.776629.4/evm.model.NODE_11672_length_8433_cov_34.560197.1/evm.model.NODE_11718_length_8356_cov_13.078260.1/evm.model.NODE_11736_length_8318_cov_12.879990.1/evm.model.NODE_12820_length_6736_cov_13.364503.1/evm.model.NODE_1312_length_57092_cov_13.704327.1/evm.mo…	37
GO:0006863	BP	GO:0006863	purine nucleobase transport	13/1759	19/12805	0.684211	4.98085	6.92929	7.19204e-08	6.33199e-06	5.57383e-06	evm.model.NODE_11589_length_8579_cov_15.112281.1/evm.model.NODE_2003_length_47467_cov_16.491466.2/evm.model.NODE_2003_length_47467_cov_16.491466.3/evm.model.NODE_2095_length_46269_cov_16.831954.2/evm.model.NODE_3392_length_34974_cov_15.926536.1/evm.model.NODE_3392_length_34974_cov_15.926536.2/evm.model.NODE_3392_length_34974_cov_15.926536.3/evm.model.NODE_3392_length_34974_cov_15.926536.4/evm.mod…	13
GO:1904823	BP	GO:1904823	purine nucleobase transmembrane transport	13/1759	19/12805	0.684211	4.98085	6.92929	7.19204e-08	6.33199e-06	5.57383e-06	evm.model.NODE_11589_length_8579_cov_15.112281.1/evm.model.NODE_2003_length_47467_cov_16.491466.2/evm.model.NODE_2003_length_47467_cov_16.491466.3/evm.model.NODE_2095_length_46269_cov_16.831954.2/evm.model.NODE_3392_length_34974_cov_15.926536.1/evm.model.NODE_3392_length_34974_cov_15.926536.2/evm.model.NODE_3392_length_34974_cov_15.926536.3/evm.model.NODE_3392_length_34974_cov_15.926536.4/evm.mod…	13
GO:0015858	BP	GO:0015858	nucleoside transport	10/1759	12/12805	0.833333	6.06642	7.00662	1.18472e-07	9.63237e-06	8.47904e-06	evm.model.NODE_11589_length_8579_cov_15.112281.1/evm.model.NODE_13507_length_5835_cov_16.646636.1/evm.model.NODE_2095_length_46269_cov_16.831954.2/evm.model.NODE_3392_length_34974_cov_15.926536.1/evm.model.NODE_3392_length_34974_cov_15.926536.2/evm.model.NODE_3392_length_34974_cov_15.926536.3/evm.model.NODE_3392_length_34974_cov_15.926536.4/evm.model.NODE_7820_length_16495_cov_15.719880.1/evm.mod…	10
GO:0009867	BP	GO:0009867	jasmonic acid mediated signaling pathway	43/1759	139/12805	0.309353	2.25199	5.92234	1.18524e-07	9.63237e-06	8.47904e-06	evm.model.NODE_105_length_124391_cov_17.284193.1/evm.model.NODE_1085_length_62238_cov_17.564328.5/evm.model.NODE_11001_length_9519_cov_17.510754.1/evm.model.NODE_11017_length_9496_cov_14.768065.1/evm.model.NODE_1123_length_61318_cov_15.686245.1/evm.model.NODE_11490_length_8733_cov_18.360446.1/evm.model.NODE_12519_length_7111_cov_13.987686.1/evm.model.NODE_158_length_111865_cov_17.838721.5/evm.mod…	43
GO:0071395	BP	GO:0071395	cellular response to jasmonic acid stimulus	44/1759	144/12805	0.305556	2.22435	5.896	1.26236e-07	9.87914e-06	8.69626e-06	evm.model.NODE_105_length_124391_cov_17.284193.1/evm.model.NODE_1085_length_62238_cov_17.564328.5/evm.model.NODE_11001_length_9519_cov_17.510754.1/evm.model.NODE_11017_length_9496_cov_14.768065.1/evm.model.NODE_1123_length_61318_cov_15.686245.1/evm.model.NODE_1141_length_60869_cov_15.776629.4/evm.model.NODE_11490_length_8733_cov_18.360446.1/evm.model.NODE_12519_length_7111_cov_13.987686.1/evm.mod…	44
GO:0002532	BP	GO:0002532	production of molecular mediator involved in inflammatory response	9/1759	10/12805	0.9	6.55173	7.00828	1.50056e-07	1.13238e-05	9.96798e-06	evm.model.NODE_1039_length_63409_cov_19.018710.5/evm.model.NODE_12946_length_6575_cov_16.448976.1/evm.model.NODE_32_length_155226_cov_15.640526.3/evm.model.NODE_32_length_155226_cov_15.640526.4/evm.model.NODE_333_length_93354_cov_16.670836.9/evm.model.NODE_608_length_77862_cov_16.808645.9/evm.model.NODE_6198_length_21543_cov_21.291184.1/evm.model.NODE_6198_length_21543_cov_21.291184.2/evm.model.N…	9
GO:0045861	BP	GO:0045861	negative regulation of proteolysis	22/1759	50/12805	0.44	3.20307	6.2284	1.75797e-07	1.22386e-05	1.07732e-05	evm.model.NODE_12567_length_7042_cov_15.072596.1/evm.model.NODE_126_length_117697_cov_17.524913.10/evm.model.NODE_1317_length_56991_cov_17.816809.6/evm.model.NODE_1317_length_56991_cov_17.816809.7/evm.model.NODE_13389_length_5970_cov_16.348451.1/evm.model.NODE_19932_length_1489_cov_20.020558.1/evm.model.NODE_2055_length_46734_cov_17.081962.2/evm.model.NODE_22144_length_1045_cov_16.077342.1/evm.mo…	22
GO:0046323	BP	GO:0046323	glucose import	22/1759	50/12805	0.44	3.20307	6.2284	1.75797e-07	1.22386e-05	1.07732e-05	evm.model.NODE_1001_length_64431_cov_17.403008.1/evm.model.NODE_10634_length_10177_cov_18.404378.1/evm.model.NODE_1067_length_62671_cov_16.575915.1/evm.model.NODE_10805_length_9840_cov_15.484299.1/evm.model.NODE_10847_length_9800_cov_14.554430.1/evm.model.NODE_11658_length_8456_cov_17.684356.1/evm.model.NODE_142_length_114033_cov_27.551499.8/evm.model.NODE_142_length_114033_cov_27.551499.9/evm.mo…	22
GO:0015851	BP	GO:0015851	nucleobase transport	13/1759	20/12805	0.65	4.73181	6.6648	1.79553e-07	1.22386e-05	1.07732e-05	evm.model.NODE_11589_length_8579_cov_15.112281.1/evm.model.NODE_2003_length_47467_cov_16.491466.2/evm.model.NODE_2003_length_47467_cov_16.491466.3/evm.model.NODE_2095_length_46269_cov_16.831954.2/evm.model.NODE_3392_length_34974_cov_15.926536.1/evm.model.NODE_3392_length_34974_cov_15.926536.2/evm.model.NODE_3392_length_34974_cov_15.926536.3/evm.model.NODE_3392_length_34974_cov_15.926536.4/evm.mod…	13
GO:0071398	BP	GO:0071398	cellular response to fatty acid	44/1759	146/12805	0.30137	2.19388	5.78951	1.9591e-07	1.29362e-05	1.13873e-05	evm.model.NODE_105_length_124391_cov_17.284193.1/evm.model.NODE_1085_length_62238_cov_17.564328.5/evm.model.NODE_11001_length_9519_cov_17.510754.1/evm.model.NODE_11017_length_9496_cov_14.768065.1/evm.model.NODE_1123_length_61318_cov_15.686245.1/evm.model.NODE_1141_length_60869_cov_15.776629.4/evm.model.NODE_11490_length_8733_cov_18.360446.1/evm.model.NODE_12519_length_7111_cov_13.987686.1/evm.mod…	44
GO:1904659	BP	GO:1904659	glucose transmembrane transport	22/1759	51/12805	0.431373	3.14026	6.11129	2.69269e-07	1.72414e-05	1.5177e-05	evm.model.NODE_1001_length_64431_cov_17.403008.1/evm.model.NODE_10634_length_10177_cov_18.404378.1/evm.model.NODE_1067_length_62671_cov_16.575915.1/evm.model.NODE_10805_length_9840_cov_15.484299.1/evm.model.NODE_10847_length_9800_cov_14.554430.1/evm.model.NODE_11658_length_8456_cov_17.684356.1/evm.model.NODE_142_length_114033_cov_27.551499.8/evm.model.NODE_142_length_114033_cov_27.551499.9/evm.mo…	22
GO:0008645	BP	GO:0008645	hexose transmembrane transport	22/1759	52/12805	0.423077	3.07987	5.99703	4.06531e-07	2.52647e-05	2.22396e-05	evm.model.NODE_1001_length_64431_cov_17.403008.1/evm.model.NODE_10634_length_10177_cov_18.404378.1/evm.model.NODE_1067_length_62671_cov_16.575915.1/evm.model.NODE_10805_length_9840_cov_15.484299.1/evm.model.NODE_10847_length_9800_cov_14.554430.1/evm.model.NODE_11658_length_8456_cov_17.684356.1/evm.model.NODE_142_length_114033_cov_27.551499.8/evm.model.NODE_142_length_114033_cov_27.551499.9/evm.mo…	22
GO:0015749	BP	GO:0015749	monosaccharide transmembrane transport	22/1759	53/12805	0.415094	3.02176	5.88549	6.05417e-07	3.65499e-05	3.21736e-05	evm.model.NODE_1001_length_64431_cov_17.403008.1/evm.model.NODE_10634_length_10177_cov_18.404378.1/evm.model.NODE_1067_length_62671_cov_16.575915.1/evm.model.NODE_10805_length_9840_cov_15.484299.1/evm.model.NODE_10847_length_9800_cov_14.554430.1/evm.model.NODE_11658_length_8456_cov_17.684356.1/evm.model.NODE_142_length_114033_cov_27.551499.8/evm.model.NODE_142_length_114033_cov_27.551499.9/evm.mo…	22
GO:0071486	BP	GO:0071486	cellular response to high light intensity	9/1759	11/12805	0.818182	5.95612	6.56203	7.2386e-07	4.24865e-05	3.73994e-05	evm.model.NODE_10999_length_9521_cov_13.231424.1/evm.model.NODE_1343_length_56547_cov_18.003155.1/evm.model.NODE_14335_length_4885_cov_14.153426.1/evm.model.NODE_2439_length_42661_cov_20.048173.2/evm.model.NODE_3462_length_34511_cov_16.750611.2/evm.model.NODE_3654_length_33369_cov_17.604446.1/evm.model.NODE_374_length_90158_cov_18.664393.8/evm.model.NODE_5482_length_24280_cov_16.487476.3/evm.mode…	9
GO:0006954	BP	GO:0006954	inflammatory response	14/1759	25/12805	0.56	4.07663	6.14446	8.15714e-07	4.5358e-05	3.99271e-05	evm.model.NODE_1039_length_63409_cov_19.018710.5/evm.model.NODE_12946_length_6575_cov_16.448976.1/evm.model.NODE_2055_length_46734_cov_17.081962.2/evm.model.NODE_32_length_155226_cov_15.640526.3/evm.model.NODE_32_length_155226_cov_15.640526.4/evm.model.NODE_333_length_93354_cov_16.670836.9/evm.model.NODE_566_length_79610_cov_15.332436.2/evm.model.NODE_5996_length_22255_cov_16.792164.2/evm.model.N…	14
GO:0016137	BP	GO:0016137	glycoside metabolic process	14/1759	25/12805	0.56	4.07663	6.14446	8.15714e-07	4.5358e-05	3.99271e-05	evm.model.NODE_10693_length_10048_cov_14.201593.1/evm.model.NODE_1141_length_60869_cov_15.776629.4/evm.model.NODE_11941_length_7995_cov_16.574225.1/evm.model.NODE_1347_length_56471_cov_17.249698.2/evm.model.NODE_1803_length_49796_cov_15.143993.2/evm.model.NODE_2494_length_42118_cov_14.466552.1/evm.model.NODE_338_length_92920_cov_16.805513.8/evm.model.NODE_7167_length_18417_cov_12.138272.2/evm.mod…	14
GO:0032436	BP	GO:0032436	positive regulation of proteasomal ubiquitin-dependent protein catabolic process	21/1759	50/12805	0.42	3.05748	5.81678	8.61782e-07	4.66909e-05	4.11004e-05	evm.model.NODE_10237_length_10928_cov_18.584298.1/evm.model.NODE_11663_length_8444_cov_16.035830.1/evm.model.NODE_1501_length_53979_cov_17.845948.1/evm.model.NODE_1637_length_51923_cov_15.692158.1/evm.model.NODE_1637_length_51923_cov_15.692158.2/evm.model.NODE_2165_length_45290_cov_16.248256.2/evm.model.NODE_2466_length_42375_cov_16.703229.1/evm.model.NODE_2516_length_41950_cov_17.357602.3/evm.mo…	21
GO:0010817	BP	GO:0010817	regulation of hormone levels	104/1759	481/12805	0.216216	1.57399	5.12041	9.85572e-07	5.20628e-05	4.58291e-05	evm.model.NODE_10264_length_10871_cov_13.374069.1/evm.model.NODE_10825_length_9816_cov_20.235318.1/evm.model.NODE_10970_length_9587_cov_15.735201.1/evm.model.NODE_11589_length_8579_cov_15.112281.1/evm.model.NODE_11618_length_8536_cov_16.393388.1/evm.model.NODE_11759_length_8281_cov_13.380059.1/evm.model.NODE_11941_length_7995_cov_16.574225.1/evm.model.NODE_1218_length_59383_cov_15.757881.5/evm.mo…	104
GO:0006722	BP	GO:0006722	triterpenoid metabolic process	16/1759	32/12805	0.5	3.63985	5.96639	1.02143e-06	5.2641e-05	4.63381e-05	evm.model.NODE_1347_length_56471_cov_17.249698.2/evm.model.NODE_14754_length_4471_cov_7.981354.1/evm.model.NODE_15408_length_3879_cov_15.506397.1/evm.model.NODE_15973_length_3453_cov_11.257066.1/evm.model.NODE_2489_length_42151_cov_18.226418.5/evm.model.NODE_2489_length_42151_cov_18.226418.6/evm.model.NODE_2494_length_42118_cov_14.466552.1/evm.model.NODE_2960_length_38217_cov_14.366264.1/evm.mode…	16
GO:0009739	BP	GO:0009739	response to gibberellin	43/1759	150/12805	0.286667	2.08685	5.34302	1.21707e-06	6.0001e-05	5.28168e-05	evm.model.NODE_10516_length_10372_cov_14.891166.1/evm.model.NODE_10565_length_10293_cov_17.360712.1/evm.model.NODE_11017_length_9496_cov_14.768065.1/evm.model.NODE_1123_length_61318_cov_15.686245.1/evm.model.NODE_1127_length_61160_cov_15.945685.5/evm.model.NODE_11618_length_8536_cov_16.393388.1/evm.model.NODE_12227_length_7556_cov_17.767667.1/evm.model.NODE_1311_length_57117_cov_18.036954.3/evm.m…	43
GO:0052548	BP	GO:0052548	regulation of endopeptidase activity	20/1759	47/12805	0.425532	3.09775	5.74929	1.22103e-06	6.0001e-05	5.28168e-05	evm.model.NODE_12567_length_7042_cov_15.072596.1/evm.model.NODE_126_length_117697_cov_17.524913.10/evm.model.NODE_1317_length_56991_cov_17.816809.6/evm.model.NODE_1317_length_56991_cov_17.816809.7/evm.model.NODE_13389_length_5970_cov_16.348451.1/evm.model.NODE_19932_length_1489_cov_20.020558.1/evm.model.NODE_2055_length_46734_cov_17.081962.2/evm.model.NODE_22144_length_1045_cov_16.077342.1/evm.mo…	20
GO:0009812	BP	GO:0009812	flavonoid metabolic process	39/1759	132/12805	0.295455	2.15082	5.30345	1.65543e-06	7.87332e-05	6.93061e-05	evm.model.NODE_10693_length_10048_cov_14.201593.1/evm.model.NODE_11086_length_9390_cov_18.884811.1/evm.model.NODE_1141_length_60869_cov_15.776629.4/evm.model.NODE_11672_length_8433_cov_34.560197.1/evm.model.NODE_11718_length_8356_cov_13.078260.1/evm.model.NODE_11736_length_8318_cov_12.879990.1/evm.model.NODE_12820_length_6736_cov_13.364503.1/evm.model.NODE_1312_length_57092_cov_13.704327.1/evm.mo…	39
GO:1902600	BP	GO:1902600	proton transmembrane transport	40/1759	137/12805	0.291971	2.12546	5.28494	1.70652e-06	7.87332e-05	6.93061e-05	evm.model.NODE_1001_length_64431_cov_17.403008.1/evm.model.NODE_10634_length_10177_cov_18.404378.1/evm.model.NODE_1067_length_62671_cov_16.575915.1/evm.model.NODE_10805_length_9840_cov_15.484299.1/evm.model.NODE_10847_length_9800_cov_14.554430.1/evm.model.NODE_1128_length_61112_cov_15.292613.1/evm.model.NODE_11658_length_8456_cov_17.684356.1/evm.model.NODE_11895_length_8053_cov_14.586424.1/evm.mo…	40
GO:0051346	BP	GO:0051346	negative regulation of hydrolase activity	24/1759	64/12805	0.375	2.72989	5.53617	1.71402e-06	7.87332e-05	6.93061e-05	evm.model.NODE_12567_length_7042_cov_15.072596.1/evm.model.NODE_126_length_117697_cov_17.524913.10/evm.model.NODE_1317_length_56991_cov_17.816809.6/evm.model.NODE_1317_length_56991_cov_17.816809.7/evm.model.NODE_13389_length_5970_cov_16.348451.1/evm.model.NODE_19932_length_1489_cov_20.020558.1/evm.model.NODE_2055_length_46734_cov_17.081962.2/evm.model.NODE_2164_length_45298_cov_15.790087.3/evm.mo…	24
GO:0016138	BP	GO:0016138	glycoside biosynthetic process	12/1759	20/12805	0.6	4.36782	6.01474	1.87984e-06	8.45126e-05	7.43935e-05	evm.model.NODE_10693_length_10048_cov_14.201593.1/evm.model.NODE_1347_length_56471_cov_17.249698.2/evm.model.NODE_1803_length_49796_cov_15.143993.2/evm.model.NODE_2494_length_42118_cov_14.466552.1/evm.model.NODE_338_length_92920_cov_16.805513.8/evm.model.NODE_7167_length_18417_cov_12.138272.2/evm.model.NODE_7167_length_18417_cov_12.138272.3/evm.model.NODE_7752_length_16686_cov_14.463373.3/evm.mod…	12
GO:0045926	BP	GO:0045926	negative regulation of growth	23/1759	61/12805	0.377049	2.74481	5.45083	2.51664e-06	0.000110784	9.75197e-05	evm.model.NODE_11017_length_9496_cov_14.768065.1/evm.model.NODE_1266_length_58140_cov_17.168290.6/evm.model.NODE_1392_length_55663_cov_16.973477.2/evm.model.NODE_14219_length_5032_cov_34.703976.1/evm.model.NODE_1498_length_54019_cov_17.009649.2/evm.model.NODE_1498_length_54019_cov_17.009649.3/evm.model.NODE_1498_length_54019_cov_17.009649.4/evm.model.NODE_1498_length_54019_cov_17.009649.5/evm.mod…	23
GO:2000060	BP	GO:2000060	positive regulation of ubiquitin-dependent protein catabolic process	21/1759	53/12805	0.396226	2.88441	5.48564	2.6931e-06	0.000116133	0.000102228	evm.model.NODE_10237_length_10928_cov_18.584298.1/evm.model.NODE_11663_length_8444_cov_16.035830.1/evm.model.NODE_1501_length_53979_cov_17.845948.1/evm.model.NODE_1637_length_51923_cov_15.692158.1/evm.model.NODE_1637_length_51923_cov_15.692158.2/evm.model.NODE_2165_length_45290_cov_16.248256.2/evm.model.NODE_2466_length_42375_cov_16.703229.1/evm.model.NODE_2516_length_41950_cov_17.357602.3/evm.mo…	21
GO:0080186	BP	GO:0080186	developmental vegetative growth	14/1759	27/12805	0.518519	3.77466	5.75922	2.80144e-06	0.000118389	0.000104213	evm.model.NODE_11017_length_9496_cov_14.768065.1/evm.model.NODE_14219_length_5032_cov_34.703976.1/evm.model.NODE_1498_length_54019_cov_17.009649.2/evm.model.NODE_1498_length_54019_cov_17.009649.3/evm.model.NODE_1498_length_54019_cov_17.009649.4/evm.model.NODE_1498_length_54019_cov_17.009649.5/evm.model.NODE_1498_length_54019_cov_17.009649.6/evm.model.NODE_1842_length_49371_cov_17.388535.1/evm.mod…	14
GO:0010411	BP	GO:0010411	xyloglucan metabolic process	12/1759	21/12805	0.571429	4.15983	5.78287	3.8371e-06	0.000158634	0.00013964	evm.model.NODE_1069_length_62656_cov_16.898335.5/evm.model.NODE_12441_length_7221_cov_18.495207.1/evm.model.NODE_3857_length_32057_cov_16.979518.2/evm.model.NODE_3973_length_31422_cov_15.747308.1/evm.model.NODE_3973_length_31422_cov_15.747308.2/evm.model.NODE_5982_length_22305_cov_18.085670.2/evm.model.NODE_6401_length_20905_cov_15.616614.1/evm.model.NODE_6438_length_20760_cov_17.121068.1/evm.mod…	12
GO:0052547	BP	GO:0052547	regulation of peptidase activity	20/1759	50/12805	0.4	2.91188	5.40517	3.9039e-06	0.000158634	0.00013964	evm.model.NODE_12567_length_7042_cov_15.072596.1/evm.model.NODE_126_length_117697_cov_17.524913.10/evm.model.NODE_1317_length_56991_cov_17.816809.6/evm.model.NODE_1317_length_56991_cov_17.816809.7/evm.model.NODE_13389_length_5970_cov_16.348451.1/evm.model.NODE_19932_length_1489_cov_20.020558.1/evm.model.NODE_2055_length_46734_cov_17.081962.2/evm.model.NODE_22144_length_1045_cov_16.077342.1/evm.mo…	20
GO:0009808	BP	GO:0009808	lignin metabolic process	25/1759	71/12805	0.352113	2.56328	5.27091	3.99332e-06	0.000159205	0.000140143	evm.model.NODE_10681_length_10070_cov_15.356130.1/evm.model.NODE_11086_length_9390_cov_18.884811.1/evm.model.NODE_11307_length_9030_cov_16.571268.4/evm.model.NODE_11672_length_8433_cov_34.560197.1/evm.model.NODE_11736_length_8318_cov_12.879990.1/evm.model.NODE_12122_length_7720_cov_15.039115.1/evm.model.NODE_1333_length_56706_cov_18.196239.1/evm.model.NODE_13913_length_5373_cov_13.575295.1/evm.mo…	25
GO:0043651	BP	GO:0043651	linoleic acid metabolic process	8/1759	10/12805	0.8	5.82376	6.08932	4.34299e-06	0.000169939	0.000149592	evm.model.NODE_1039_length_63409_cov_19.018710.5/evm.model.NODE_12946_length_6575_cov_16.448976.1/evm.model.NODE_32_length_155226_cov_15.640526.3/evm.model.NODE_32_length_155226_cov_15.640526.4/evm.model.NODE_608_length_77862_cov_16.808645.9/evm.model.NODE_6198_length_21543_cov_21.291184.1/evm.model.NODE_6198_length_21543_cov_21.291184.2/evm.model.NODE_8116_length_15684_cov_13.363052.1	8
GO:0009690	BP	GO:0009690	cytokinin metabolic process	16/1759	35/12805	0.457143	3.32786	5.503	4.58756e-06	0.000176246	0.000155143	evm.model.NODE_11759_length_8281_cov_13.380059.1/evm.model.NODE_12241_length_7531_cov_15.481632.1/evm.model.NODE_14219_length_5032_cov_34.703976.1/evm.model.NODE_1498_length_54019_cov_17.009649.2/evm.model.NODE_1498_length_54019_cov_17.009649.3/evm.model.NODE_1498_length_54019_cov_17.009649.4/evm.model.NODE_1498_length_54019_cov_17.009649.5/evm.model.NODE_1498_length_54019_cov_17.009649.6/evm.mod…	16
GO:0042445	BP	GO:0042445	hormone metabolic process	73/1759	324/12805	0.225309	1.64018	4.65751	9.23858e-06	0.000348591	0.000306853	evm.model.NODE_10264_length_10871_cov_13.374069.1/evm.model.NODE_11618_length_8536_cov_16.393388.1/evm.model.NODE_11759_length_8281_cov_13.380059.1/evm.model.NODE_11941_length_7995_cov_16.574225.1/evm.model.NODE_1218_length_59383_cov_15.757881.5/evm.model.NODE_1218_length_59383_cov_15.757881.7/evm.model.NODE_12227_length_7556_cov_17.767667.1/evm.model.NODE_12241_length_7531_cov_15.481632.1/evm.mo…	73
GO:0010380	BP	GO:0010380	regulation of chlorophyll biosynthetic process	15/1759	33/12805	0.454545	3.30896	5.29964	9.95111e-06	0.000368889	0.00032472	evm.model.NODE_10999_length_9521_cov_13.231424.1/evm.model.NODE_14219_length_5032_cov_34.703976.1/evm.model.NODE_14335_length_4885_cov_14.153426.1/evm.model.NODE_1498_length_54019_cov_17.009649.2/evm.model.NODE_1498_length_54019_cov_17.009649.3/evm.model.NODE_1498_length_54019_cov_17.009649.4/evm.model.NODE_1498_length_54019_cov_17.009649.5/evm.model.NODE_1498_length_54019_cov_17.009649.6/evm.mod…	15
GO:0032434	BP	GO:0032434	regulation of proteasomal ubiquitin-dependent protein catabolic process	21/1759	57/12805	0.368421	2.682	5.07861	1.0421e-05	0.000379648	0.000334191	evm.model.NODE_10237_length_10928_cov_18.584298.1/evm.model.NODE_11663_length_8444_cov_16.035830.1/evm.model.NODE_1501_length_53979_cov_17.845948.1/evm.model.NODE_1637_length_51923_cov_15.692158.1/evm.model.NODE_1637_length_51923_cov_15.692158.2/evm.model.NODE_2165_length_45290_cov_16.248256.2/evm.model.NODE_2466_length_42375_cov_16.703229.1/evm.model.NODE_2516_length_41950_cov_17.357602.3/evm.mo…	21
GO:0002221	BP	GO:0002221	pattern recognition receptor signaling pathway	12/1759	23/12805	0.521739	3.79811	5.3596	1.35129e-05	0.00046202	0.0004067	evm.model.NODE_2055_length_46734_cov_17.081962.2/evm.model.NODE_2505_length_42004_cov_14.956133.1/evm.model.NODE_3087_length_37343_cov_16.026494.1/evm.model.NODE_4505_length_28645_cov_16.309559.1/evm.model.NODE_4871_length_26893_cov_14.633714.1/evm.model.NODE_566_length_79610_cov_15.332436.2/evm.model.NODE_5730_length_23346_cov_17.785434.2/evm.model.NODE_6029_length_22089_cov_15.442309.1/evm.mode…	12
GO:0002758	BP	GO:0002758	innate immune response-activating signaling pathway	12/1759	23/12805	0.521739	3.79811	5.3596	1.35129e-05	0.00046202	0.0004067	evm.model.NODE_2055_length_46734_cov_17.081962.2/evm.model.NODE_2505_length_42004_cov_14.956133.1/evm.model.NODE_3087_length_37343_cov_16.026494.1/evm.model.NODE_4505_length_28645_cov_16.309559.1/evm.model.NODE_4871_length_26893_cov_14.633714.1/evm.model.NODE_566_length_79610_cov_15.332436.2/evm.model.NODE_5730_length_23346_cov_17.785434.2/evm.model.NODE_6029_length_22089_cov_15.442309.1/evm.mode…	12
GO:0046148	BP	GO:0046148	pigment biosynthetic process	40/1759	148/12805	0.27027	1.96749	4.72405	1.35648e-05	0.00046202	0.0004067	evm.model.NODE_10693_length_10048_cov_14.201593.1/evm.model.NODE_10999_length_9521_cov_13.231424.1/evm.model.NODE_1141_length_60869_cov_15.776629.4/evm.model.NODE_12820_length_6736_cov_13.364503.1/evm.model.NODE_13336_length_6053_cov_15.778265.1/evm.model.NODE_14219_length_5032_cov_34.703976.1/evm.model.NODE_14335_length_4885_cov_14.153426.1/evm.model.NODE_1498_length_54019_cov_17.009649.2/evm.mo…	40
GO:0009699	BP	GO:0009699	phenylpropanoid biosynthetic process	35/1759	123/12805	0.284553	2.07146	4.76473	1.38662e-05	0.00046202	0.0004067	evm.model.NODE_10681_length_10070_cov_15.356130.1/evm.model.NODE_11086_length_9390_cov_18.884811.1/evm.model.NODE_1128_length_61112_cov_15.292613.1/evm.model.NODE_11307_length_9030_cov_16.571268.4/evm.model.NODE_11672_length_8433_cov_34.560197.1/evm.model.NODE_11736_length_8318_cov_12.879990.1/evm.model.NODE_12122_length_7720_cov_15.039115.1/evm.model.NODE_13039_length_6452_cov_14.345455.1/evm.mo…	35
GO:0006880	BP	GO:0006880	intracellular sequestering of iron ion	8/1759	11/12805	0.727273	5.29433	5.6858	1.3994e-05	0.00046202	0.0004067	evm.model.NODE_10383_length_10628_cov_17.464622.1/evm.model.NODE_14_length_174258_cov_17.102509.18/evm.model.NODE_1809_length_49746_cov_18.389004.3/evm.model.NODE_1940_length_48178_cov_17.060665.1/evm.model.NODE_3376_length_35094_cov_17.767495.2/evm.model.NODE_3376_length_35094_cov_17.767495.3/evm.model.NODE_3754_length_32681_cov_18.091940.1/evm.model.NODE_6634_length_20131_cov_16.212607.2	8
GO:0097577	BP	GO:0097577	sequestering of iron ion	8/1759	11/12805	0.727273	5.29433	5.6858	1.3994e-05	0.00046202	0.0004067	evm.model.NODE_10383_length_10628_cov_17.464622.1/evm.model.NODE_14_length_174258_cov_17.102509.18/evm.model.NODE_1809_length_49746_cov_18.389004.3/evm.model.NODE_1940_length_48178_cov_17.060665.1/evm.model.NODE_3376_length_35094_cov_17.767495.2/evm.model.NODE_3376_length_35094_cov_17.767495.3/evm.model.NODE_3754_length_32681_cov_18.091940.1/evm.model.NODE_6634_length_20131_cov_16.212607.2	8
GO:1901463	BP	GO:1901463	regulation of tetrapyrrole biosynthetic process	15/1759	34/12805	0.441176	3.21163	5.1528	1.55549e-05	0.000505654	0.000445109	evm.model.NODE_10999_length_9521_cov_13.231424.1/evm.model.NODE_14219_length_5032_cov_34.703976.1/evm.model.NODE_14335_length_4885_cov_14.153426.1/evm.model.NODE_1498_length_54019_cov_17.009649.2/evm.model.NODE_1498_length_54019_cov_17.009649.3/evm.model.NODE_1498_length_54019_cov_17.009649.4/evm.model.NODE_1498_length_54019_cov_17.009649.5/evm.model.NODE_1498_length_54019_cov_17.009649.6/evm.mod…	15
GO:0080036	BP	GO:0080036	regulation of cytokinin-activated signaling pathway	11/1759	20/12805	0.55	4.00384	5.36469	1.61954e-05	0.000518499	0.000456416	evm.model.NODE_14219_length_5032_cov_34.703976.1/evm.model.NODE_1498_length_54019_cov_17.009649.3/evm.model.NODE_1498_length_54019_cov_17.009649.5/evm.model.NODE_19116_length_1732_cov_7.421807.1/evm.model.NODE_2622_length_40975_cov_16.267798.1/evm.model.NODE_30253_length_567_cov_16.422727.1/evm.model.NODE_46144_length_320_cov_26.766839.1/evm.model.NODE_4956_length_26506_cov_17.293718.1/evm.model.…	11
GO:0009718	BP	GO:0009718	anthocyanin-containing compound biosynthetic process	18/1759	46/12805	0.391304	2.84858	5.01201	1.69644e-05	0.000535011	0.000470952	evm.model.NODE_10693_length_10048_cov_14.201593.1/evm.model.NODE_1141_length_60869_cov_15.776629.4/evm.model.NODE_12820_length_6736_cov_13.364503.1/evm.model.NODE_1803_length_49796_cov_15.143993.2/evm.model.NODE_21697_length_1105_cov_11.337423.1/evm.model.NODE_338_length_92920_cov_16.805513.8/evm.model.NODE_4291_length_29707_cov_14.683300.1/evm.model.NODE_4291_length_29707_cov_14.683300.3/evm.mod…	18
GO:0051238	BP	GO:0051238	sequestering of metal ion	9/1759	14/12805	0.642857	4.67981	5.49719	1.77986e-05	0.000553064	0.000486843	evm.model.NODE_10383_length_10628_cov_17.464622.1/evm.model.NODE_14_length_174258_cov_17.102509.18/evm.model.NODE_1809_length_49746_cov_18.389004.3/evm.model.NODE_1940_length_48178_cov_17.060665.1/evm.model.NODE_226_length_102757_cov_15.529689.2/evm.model.NODE_3376_length_35094_cov_17.767495.2/evm.model.NODE_3376_length_35094_cov_17.767495.3/evm.model.NODE_3754_length_32681_cov_18.091940.1/evm.mo…	9
GO:0010191	BP	GO:0010191	mucilage metabolic process	20/1759	55/12805	0.363636	2.64717	4.88502	2.10775e-05	0.000645461	0.000568177	evm.model.NODE_1298_length_57466_cov_16.885506.1/evm.model.NODE_1299_length_57454_cov_15.668934.1/evm.model.NODE_13183_length_6260_cov_17.883255.1/evm.model.NODE_1798_length_49836_cov_15.792573.3/evm.model.NODE_23504_length_890_cov_37.094364.1/evm.model.NODE_2525_length_41835_cov_16.888391.1/evm.model.NODE_5987_length_22291_cov_16.748421.3/evm.model.NODE_6861_length_19360_cov_13.853377.1/evm.mode…	20
GO:0090056	BP	GO:0090056	regulation of chlorophyll metabolic process	16/1759	39/12805	0.410256	2.98655	4.958	2.47621e-05	0.000747462	0.000657965	evm.model.NODE_10999_length_9521_cov_13.231424.1/evm.model.NODE_14219_length_5032_cov_34.703976.1/evm.model.NODE_14335_length_4885_cov_14.153426.1/evm.model.NODE_1498_length_54019_cov_17.009649.2/evm.model.NODE_1498_length_54019_cov_17.009649.3/evm.model.NODE_1498_length_54019_cov_17.009649.4/evm.model.NODE_1498_length_54019_cov_17.009649.5/evm.model.NODE_1498_length_54019_cov_17.009649.6/evm.mod…	16
GO:2000058	BP	GO:2000058	regulation of ubiquitin-dependent protein catabolic process	21/1759	60/12805	0.35	2.5479	4.79569	2.58505e-05	0.000769326	0.000677211	evm.model.NODE_10237_length_10928_cov_18.584298.1/evm.model.NODE_11663_length_8444_cov_16.035830.1/evm.model.NODE_1501_length_53979_cov_17.845948.1/evm.model.NODE_1637_length_51923_cov_15.692158.1/evm.model.NODE_1637_length_51923_cov_15.692158.2/evm.model.NODE_2165_length_45290_cov_16.248256.2/evm.model.NODE_2466_length_42375_cov_16.703229.1/evm.model.NODE_2516_length_41950_cov_17.357602.3/evm.mo…	21
GO:0008217	BP	GO:0008217	regulation of blood pressure	11/1759	21/12805	0.52381	3.81318	5.14845	2.97896e-05	0.000874241	0.000769563	evm.model.NODE_1039_length_63409_cov_19.018710.5/evm.model.NODE_12946_length_6575_cov_16.448976.1/evm.model.NODE_32_length_155226_cov_15.640526.3/evm.model.NODE_32_length_155226_cov_15.640526.4/evm.model.NODE_5996_length_22255_cov_16.792164.2/evm.model.NODE_5996_length_22255_cov_16.792164.3/evm.model.NODE_608_length_77862_cov_16.808645.9/evm.model.NODE_6198_length_21543_cov_21.291184.1/evm.model.…	11
GO:0033559	BP	GO:0033559	unsaturated fatty acid metabolic process	14/1759	32/12805	0.4375	3.18487	4.93807	3.35659e-05	0.000971572	0.000855241	evm.model.NODE_1039_length_63409_cov_19.018710.5/evm.model.NODE_12946_length_6575_cov_16.448976.1/evm.model.NODE_2920_length_38447_cov_15.821138.2/evm.model.NODE_2920_length_38447_cov_15.821138.3/evm.model.NODE_3241_length_35993_cov_17.998550.3/evm.model.NODE_32_length_155226_cov_15.640526.3/evm.model.NODE_32_length_155226_cov_15.640526.4/evm.model.NODE_5996_length_22255_cov_16.792164.2/evm.model…	14
GO:0048439	BP	GO:0048439	flower morphogenesis	10/1759	18/12805	0.555556	4.04428	5.15751	3.55868e-05	0.00101615	0.00089448	evm.model.NODE_14219_length_5032_cov_34.703976.1/evm.model.NODE_1498_length_54019_cov_17.009649.2/evm.model.NODE_1498_length_54019_cov_17.009649.3/evm.model.NODE_1498_length_54019_cov_17.009649.4/evm.model.NODE_1498_length_54019_cov_17.009649.5/evm.model.NODE_1498_length_54019_cov_17.009649.6/evm.model.NODE_5647_length_23670_cov_15.272013.1/evm.model.NODE_6599_length_20250_cov_15.167321.1/evm.mod…	10
GO:0045332	BP	GO:0045332	phospholipid translocation	8/1759	12/12805	0.666667	4.85314	5.32871	3.69019e-05	0.00103965	0.000915168	evm.model.NODE_10339_length_10715_cov_18.688138.1/evm.model.NODE_1111_length_61640_cov_16.929560.2/evm.model.NODE_3270_length_35843_cov_18.196131.2/evm.model.NODE_3542_length_34047_cov_16.982459.2/evm.model.NODE_4747_length_27434_cov_17.585601.2/evm.model.NODE_4966_length_26453_cov_16.231064.1/evm.model.NODE_6473_length_20630_cov_16.566649.1/evm.model.NODE_9505_length_12404_cov_23.509571.1	8
GO:0001676	BP	GO:0001676	long-chain fatty acid metabolic process	24/1759	75/12805	0.32	2.32951	4.60797	3.86249e-05	0.00107182	0.000943482	evm.model.NODE_10264_length_10871_cov_13.374069.1/evm.model.NODE_1039_length_63409_cov_19.018710.5/evm.model.NODE_125_length_118019_cov_17.550470.4/evm.model.NODE_12946_length_6575_cov_16.448976.1/evm.model.NODE_1536_length_53410_cov_16.846236.4/evm.model.NODE_2868_length_38922_cov_16.658255.1/evm.model.NODE_2920_length_38447_cov_15.821138.2/evm.model.NODE_2920_length_38447_cov_15.821138.3/evm.mo…	24
GO:0042938	BP	GO:0042938	dipeptide transport	9/1759	15/12805	0.6	4.36782	5.2079	3.90581e-05	0.00107182	0.000943482	evm.model.NODE_10026_length_11347_cov_16.167112.1/evm.model.NODE_12631_length_6956_cov_19.885635.1/evm.model.NODE_2384_length_43168_cov_18.574731.4/evm.model.NODE_2407_length_42949_cov_16.293984.2/evm.model.NODE_3060_length_37516_cov_15.209901.2/evm.model.NODE_5186_length_25464_cov_15.254726.1/evm.model.NODE_534_length_80737_cov_17.550763.3/evm.model.NODE_5408_length_24580_cov_17.797039.1/evm.mod…	9
GO:0009809	BP	GO:0009809	lignin biosynthetic process	21/1759	62/12805	0.33871	2.46571	4.61647	4.53181e-05	0.00122765	0.00108066	evm.model.NODE_10681_length_10070_cov_15.356130.1/evm.model.NODE_11086_length_9390_cov_18.884811.1/evm.model.NODE_11307_length_9030_cov_16.571268.4/evm.model.NODE_11672_length_8433_cov_34.560197.1/evm.model.NODE_11736_length_8318_cov_12.879990.1/evm.model.NODE_12122_length_7720_cov_15.039115.1/evm.model.NODE_13913_length_5373_cov_13.575295.1/evm.model.NODE_14162_length_5093_cov_12.147402.1/evm.mo…	21
GO:0048825	BP	GO:0048825	cotyledon development	20/1759	58/12805	0.344828	2.51024	4.60002	5.11383e-05	0.00133026	0.00117098	evm.model.NODE_11135_length_9309_cov_16.002178.1/evm.model.NODE_11184_length_9229_cov_14.366733.1/evm.model.NODE_1139_length_60898_cov_15.280561.2/evm.model.NODE_11549_length_8634_cov_16.545551.1/evm.model.NODE_2826_length_39244_cov_16.556050.4/evm.model.NODE_3219_length_36187_cov_16.300776.1/evm.model.NODE_3238_length_36005_cov_15.792631.1/evm.model.NODE_3326_length_35408_cov_15.645617.1/evm.mod…	20
GO:0010193	BP	GO:0010193	response to ozone	16/1759	41/12805	0.390244	2.84086	4.7111	5.16238e-05	0.00133026	0.00117098	evm.model.NODE_105_length_124391_cov_17.284193.1/evm.model.NODE_1419_length_55192_cov_18.493707.3/evm.model.NODE_14455_length_4761_cov_15.819594.1/evm.model.NODE_1691_length_51267_cov_16.380192.5/evm.model.NODE_17146_length_2643_cov_8.009539.1/evm.model.NODE_2441_length_42655_cov_15.816427.1/evm.model.NODE_3196_length_36396_cov_16.541151.2/evm.model.NODE_374_length_90158_cov_18.664393.8/evm.model…	16
GO:0042759	BP	GO:0042759	long-chain fatty acid biosynthetic process	16/1759	41/12805	0.390244	2.84086	4.7111	5.16238e-05	0.00133026	0.00117098	evm.model.NODE_10264_length_10871_cov_13.374069.1/evm.model.NODE_1039_length_63409_cov_19.018710.5/evm.model.NODE_125_length_118019_cov_17.550470.4/evm.model.NODE_12946_length_6575_cov_16.448976.1/evm.model.NODE_1536_length_53410_cov_16.846236.4/evm.model.NODE_2920_length_38447_cov_15.821138.2/evm.model.NODE_2920_length_38447_cov_15.821138.3/evm.model.NODE_3241_length_35993_cov_17.998550.3/evm.mo…	16
GO:1901401	BP	GO:1901401	regulation of tetrapyrrole metabolic process	16/1759	41/12805	0.390244	2.84086	4.7111	5.16238e-05	0.00133026	0.00117098	evm.model.NODE_10999_length_9521_cov_13.231424.1/evm.model.NODE_14219_length_5032_cov_34.703976.1/evm.model.NODE_14335_length_4885_cov_14.153426.1/evm.model.NODE_1498_length_54019_cov_17.009649.2/evm.model.NODE_1498_length_54019_cov_17.009649.3/evm.model.NODE_1498_length_54019_cov_17.009649.4/evm.model.NODE_1498_length_54019_cov_17.009649.5/evm.model.NODE_1498_length_54019_cov_17.009649.6/evm.mod…	16
GO:0043086	BP	GO:0043086	negative regulation of catalytic activity	40/1759	157/12805	0.254777	1.8547	4.29988	5.90856e-05	0.00149104	0.00131251	evm.model.NODE_1088_length_62176_cov_18.113426.10/evm.model.NODE_11410_length_8865_cov_14.844930.1/evm.model.NODE_11410_length_8865_cov_14.844930.2/evm.model.NODE_12399_length_7284_cov_16.778678.1/evm.model.NODE_12567_length_7042_cov_15.072596.1/evm.model.NODE_126_length_117697_cov_17.524913.10/evm.model.NODE_1317_length_56991_cov_17.816809.6/evm.model.NODE_1317_length_56991_cov_17.816809.7/evm.m…	40
GO:1901800	BP	GO:1901800	positive regulation of proteasomal protein catabolic process	21/1759	63/12805	0.333333	2.42657	4.52947	5.92745e-05	0.00149104	0.00131251	evm.model.NODE_10237_length_10928_cov_18.584298.1/evm.model.NODE_11663_length_8444_cov_16.035830.1/evm.model.NODE_1501_length_53979_cov_17.845948.1/evm.model.NODE_1637_length_51923_cov_15.692158.1/evm.model.NODE_1637_length_51923_cov_15.692158.2/evm.model.NODE_2165_length_45290_cov_16.248256.2/evm.model.NODE_2466_length_42375_cov_16.703229.1/evm.model.NODE_2516_length_41950_cov_17.357602.3/evm.mo…	21
GO:0009751	BP	GO:0009751	response to salicylic acid	49/1759	206/12805	0.237864	1.73158	4.22407	6.37463e-05	0.00158466	0.00139492	evm.model.NODE_1011_length_64205_cov_16.559849.2/evm.model.NODE_1019_length_63798_cov_15.999168.7/evm.model.NODE_10467_length_10475_cov_13.990819.1/evm.model.NODE_1059_length_62779_cov_15.726489.7/evm.model.NODE_11017_length_9496_cov_14.768065.1/evm.model.NODE_1122_length_61323_cov_15.145075.6/evm.model.NODE_1123_length_61318_cov_15.686245.1/evm.model.NODE_11307_length_9030_cov_16.571268.4/evm.mo…	49
GO:0002757	BP	GO:0002757	immune response-activating signaling pathway	12/1759	26/12805	0.461538	3.35986	4.80649	6.47218e-05	0.0015902	0.0013998	evm.model.NODE_2055_length_46734_cov_17.081962.2/evm.model.NODE_2505_length_42004_cov_14.956133.1/evm.model.NODE_3087_length_37343_cov_16.026494.1/evm.model.NODE_4505_length_28645_cov_16.309559.1/evm.model.NODE_4871_length_26893_cov_14.633714.1/evm.model.NODE_566_length_79610_cov_15.332436.2/evm.model.NODE_5730_length_23346_cov_17.785434.2/evm.model.NODE_6029_length_22089_cov_15.442309.1/evm.mode…	12
GO:0019218	BP	GO:0019218	regulation of steroid metabolic process	10/1759	19/12805	0.526316	3.83142	4.92853	6.58813e-05	0.00159334	0.00140256	evm.model.NODE_1039_length_63409_cov_19.018710.5/evm.model.NODE_10886_length_9743_cov_14.486793.1/evm.model.NODE_10934_length_9633_cov_13.100884.1/evm.model.NODE_12946_length_6575_cov_16.448976.1/evm.model.NODE_5996_length_22255_cov_16.792164.2/evm.model.NODE_5996_length_22255_cov_16.792164.3/evm.model.NODE_608_length_77862_cov_16.808645.9/evm.model.NODE_6198_length_21543_cov_21.291184.2/evm.mode…	10
GO:0000041	BP	GO:0000041	transition metal ion transport	25/1759	82/12805	0.304878	2.21942	4.42048	6.63578e-05	0.00159334	0.00140256	evm.model.NODE_10383_length_10628_cov_17.464622.1/evm.model.NODE_1213_length_59442_cov_15.346051.6/evm.model.NODE_1240_length_58873_cov_17.400606.7/evm.model.NODE_1446_length_54815_cov_18.146083.5/evm.model.NODE_14_length_174258_cov_17.102509.18/evm.model.NODE_1520_length_53654_cov_16.557868.1/evm.model.NODE_1809_length_49746_cov_18.389004.3/evm.model.NODE_1940_length_48178_cov_17.060665.1/evm.mo…	25
GO:0016143	BP	GO:0016143	S-glycoside metabolic process	28/1759	97/12805	0.28866	2.10136	4.34489	7.38068e-05	0.00170006	0.0014965	evm.model.NODE_12164_length_7657_cov_9.657636.1/evm.model.NODE_1218_length_59383_cov_15.757881.5/evm.model.NODE_1218_length_59383_cov_15.757881.7/evm.model.NODE_12227_length_7556_cov_17.767667.1/evm.model.NODE_173_length_109760_cov_15.819461.2/evm.model.NODE_173_length_109760_cov_15.819461.3/evm.model.NODE_2260_length_44353_cov_16.217496.1/evm.model.NODE_2529_length_41790_cov_15.695293.2/evm.mode…	28
GO:0019757	BP	GO:0019757	glycosinolate metabolic process	28/1759	97/12805	0.28866	2.10136	4.34489	7.38068e-05	0.00170006	0.0014965	evm.model.NODE_12164_length_7657_cov_9.657636.1/evm.model.NODE_1218_length_59383_cov_15.757881.5/evm.model.NODE_1218_length_59383_cov_15.757881.7/evm.model.NODE_12227_length_7556_cov_17.767667.1/evm.model.NODE_173_length_109760_cov_15.819461.2/evm.model.NODE_173_length_109760_cov_15.819461.3/evm.model.NODE_2260_length_44353_cov_16.217496.1/evm.model.NODE_2529_length_41790_cov_15.695293.2/evm.mode…	28
GO:0019760	BP	GO:0019760	glucosinolate metabolic process	28/1759	97/12805	0.28866	2.10136	4.34489	7.38068e-05	0.00170006	0.0014965	evm.model.NODE_12164_length_7657_cov_9.657636.1/evm.model.NODE_1218_length_59383_cov_15.757881.5/evm.model.NODE_1218_length_59383_cov_15.757881.7/evm.model.NODE_12227_length_7556_cov_17.767667.1/evm.model.NODE_173_length_109760_cov_15.819461.2/evm.model.NODE_173_length_109760_cov_15.819461.3/evm.model.NODE_2260_length_44353_cov_16.217496.1/evm.model.NODE_2529_length_41790_cov_15.695293.2/evm.mode…	28
GO:0042632	BP	GO:0042632	cholesterol homeostasis	7/1759	10/12805	0.7	5.09579	5.17036	7.48251e-05	0.00170006	0.0014965	evm.model.NODE_1039_length_63409_cov_19.018710.5/evm.model.NODE_12946_length_6575_cov_16.448976.1/evm.model.NODE_5996_length_22255_cov_16.792164.2/evm.model.NODE_5996_length_22255_cov_16.792164.3/evm.model.NODE_608_length_77862_cov_16.808645.9/evm.model.NODE_6198_length_21543_cov_21.291184.2/evm.model.NODE_6804_length_19561_cov_18.603273.2	7
GO:0055092	BP	GO:0055092	sterol homeostasis	7/1759	10/12805	0.7	5.09579	5.17036	7.48251e-05	0.00170006	0.0014965	evm.model.NODE_1039_length_63409_cov_19.018710.5/evm.model.NODE_12946_length_6575_cov_16.448976.1/evm.model.NODE_5996_length_22255_cov_16.792164.2/evm.model.NODE_5996_length_22255_cov_16.792164.3/evm.model.NODE_608_length_77862_cov_16.808645.9/evm.model.NODE_6198_length_21543_cov_21.291184.2/evm.model.NODE_6804_length_19561_cov_18.603273.2	7
GO:1903052	BP	GO:1903052	positive regulation of proteolysis involved in protein catabolic process	21/1759	64/12805	0.328125	2.38865	4.44411	7.69332e-05	0.00172936	0.0015223	evm.model.NODE_10237_length_10928_cov_18.584298.1/evm.model.NODE_11663_length_8444_cov_16.035830.1/evm.model.NODE_1501_length_53979_cov_17.845948.1/evm.model.NODE_1637_length_51923_cov_15.692158.1/evm.model.NODE_1637_length_51923_cov_15.692158.2/evm.model.NODE_2165_length_45290_cov_16.248256.2/evm.model.NODE_2466_length_42375_cov_16.703229.1/evm.model.NODE_2516_length_41950_cov_17.357602.3/evm.mo…	21
GO:0010222	BP	GO:0010222	stem vascular tissue pattern formation	8/1759	13/12805	0.615385	4.47982	5.00913	8.43559e-05	0.00183491	0.0016152	evm.model.NODE_11135_length_9309_cov_16.002178.1/evm.model.NODE_1139_length_60898_cov_15.280561.2/evm.model.NODE_11549_length_8634_cov_16.545551.1/evm.model.NODE_4498_length_28685_cov_17.799496.1/evm.model.NODE_726_length_73475_cov_16.897870.1/evm.model.NODE_7619_length_17090_cov_13.544833.1/evm.model.NODE_765_length_71883_cov_16.389166.8/evm.model.NODE_8329_length_15080_cov_18.800441.1	8
GO:0034204	BP	GO:0034204	lipid translocation	8/1759	13/12805	0.615385	4.47982	5.00913	8.43559e-05	0.00183491	0.0016152	evm.model.NODE_10339_length_10715_cov_18.688138.1/evm.model.NODE_1111_length_61640_cov_16.929560.2/evm.model.NODE_3270_length_35843_cov_18.196131.2/evm.model.NODE_3542_length_34047_cov_16.982459.2/evm.model.NODE_4747_length_27434_cov_17.585601.2/evm.model.NODE_4966_length_26453_cov_16.231064.1/evm.model.NODE_6473_length_20630_cov_16.566649.1/evm.model.NODE_9505_length_12404_cov_23.509571.1	8
GO:0097035	BP	GO:0097035	regulation of membrane lipid distribution	8/1759	13/12805	0.615385	4.47982	5.00913	8.43559e-05	0.00183491	0.0016152	evm.model.NODE_10339_length_10715_cov_18.688138.1/evm.model.NODE_1111_length_61640_cov_16.929560.2/evm.model.NODE_3270_length_35843_cov_18.196131.2/evm.model.NODE_3542_length_34047_cov_16.982459.2/evm.model.NODE_4747_length_27434_cov_17.585601.2/evm.model.NODE_4966_length_26453_cov_16.231064.1/evm.model.NODE_6473_length_20630_cov_16.566649.1/evm.model.NODE_9505_length_12404_cov_23.509571.1	8
GO:0046677	BP	GO:0046677	response to antibiotic	74/1759	351/12805	0.210826	1.53475	4.05373	8.51021e-05	0.00183491	0.0016152	evm.model.NODE_1011_length_64205_cov_16.559849.2/evm.model.NODE_1019_length_63798_cov_15.999168.7/evm.model.NODE_10467_length_10475_cov_13.990819.1/evm.model.NODE_1059_length_62779_cov_15.726489.7/evm.model.NODE_105_length_124391_cov_17.284193.1/evm.model.NODE_11017_length_9496_cov_14.768065.1/evm.model.NODE_1122_length_61323_cov_15.145075.6/evm.model.NODE_1123_length_61318_cov_15.686245.1/evm.mo…	74
GO:0034219	BP	GO:0034219	carbohydrate transmembrane transport	28/1759	98/12805	0.285714	2.07992	4.28237	8.99874e-05	0.00192064	0.00169067	evm.model.NODE_1001_length_64431_cov_17.403008.1/evm.model.NODE_10634_length_10177_cov_18.404378.1/evm.model.NODE_1067_length_62671_cov_16.575915.1/evm.model.NODE_10805_length_9840_cov_15.484299.1/evm.model.NODE_10847_length_9800_cov_14.554430.1/evm.model.NODE_11658_length_8456_cov_17.684356.1/evm.model.NODE_11922_length_8026_cov_9.256362.1/evm.model.NODE_1316_length_57000_cov_16.158933.6/evm.mod…	28
GO:0016125	BP	GO:0016125	sterol metabolic process	32/1759	119/12805	0.268908	1.95757	4.18778	0.000105874	0.00223711	0.00196925	evm.model.NODE_1039_length_63409_cov_19.018710.5/evm.model.NODE_12946_length_6575_cov_16.448976.1/evm.model.NODE_1347_length_56471_cov_17.249698.2/evm.model.NODE_18202_length_2093_cov_23.475076.1/evm.model.NODE_22040_length_1058_cov_35.883996.1/evm.model.NODE_2485_length_42161_cov_20.774968.4/evm.model.NODE_2494_length_42118_cov_14.466552.1/evm.model.NODE_2843_length_39109_cov_14.606229.1/evm.mod…	32
GO:0019369	BP	GO:0019369	arachidonic acid metabolic process	10/1759	20/12805	0.5	3.63985	4.71463	0.000115567	0.00241776	0.00212827	evm.model.NODE_1039_length_63409_cov_19.018710.5/evm.model.NODE_12946_length_6575_cov_16.448976.1/evm.model.NODE_2920_length_38447_cov_15.821138.2/evm.model.NODE_2920_length_38447_cov_15.821138.3/evm.model.NODE_3241_length_35993_cov_17.998550.3/evm.model.NODE_5996_length_22255_cov_16.792164.2/evm.model.NODE_5996_length_22255_cov_16.792164.3/evm.model.NODE_608_length_77862_cov_16.808645.9/evm.mode…	10
GO:0010192	BP	GO:0010192	mucilage biosynthetic process	17/1759	48/12805	0.354167	2.57823	4.37139	0.000126562	0.00262181	0.00230789	evm.model.NODE_1299_length_57454_cov_15.668934.1/evm.model.NODE_13183_length_6260_cov_17.883255.1/evm.model.NODE_23504_length_890_cov_37.094364.1/evm.model.NODE_5987_length_22291_cov_16.748421.3/evm.model.NODE_6861_length_19360_cov_13.853377.1/evm.model.NODE_6861_length_19360_cov_13.853377.2/evm.model.NODE_7003_length_18957_cov_17.502655.2/evm.model.NODE_7121_length_18570_cov_17.353793.2/evm.mode…	17
GO:0071236	BP	GO:0071236	cellular response to antibiotic	26/1759	90/12805	0.288889	2.10303	4.19037	0.000129802	0.00266283	0.002344	evm.model.NODE_1019_length_63798_cov_15.999168.7/evm.model.NODE_11017_length_9496_cov_14.768065.1/evm.model.NODE_12519_length_7111_cov_13.987686.1/evm.model.NODE_1419_length_55192_cov_18.493707.3/evm.model.NODE_14455_length_4761_cov_15.819594.1/evm.model.NODE_14_length_174258_cov_17.102509.7/evm.model.NODE_1585_length_52761_cov_17.400369.1/evm.model.NODE_1691_length_51267_cov_16.380192.5/evm.mode…	26
GO:0016180	BP	GO:0016180	snRNA processing	11/1759	24/12805	0.458333	3.33653	4.57191	0.000141804	0.00288107	0.0025361	evm.model.NODE_1023_length_63696_cov_17.530982.1/evm.model.NODE_1023_length_63696_cov_17.530982.2/evm.model.NODE_15126_length_4117_cov_20.776190.1/evm.model.NODE_2703_length_40208_cov_18.023328.3/evm.model.NODE_3539_length_34068_cov_17.016912.1/evm.model.NODE_3539_length_34068_cov_17.016912.2/evm.model.NODE_4606_length_28074_cov_16.889577.2/evm.model.NODE_7279_length_18053_cov_18.508312.2/evm.mod…	11
GO:0051552	BP	GO:0051552	flavone metabolic process	9/1759	17/12805	0.529412	3.85396	4.69866	0.000146265	0.00291451	0.00256554	evm.model.NODE_10693_length_10048_cov_14.201593.1/evm.model.NODE_13336_length_6053_cov_15.778265.1/evm.model.NODE_1803_length_49796_cov_15.143993.2/evm.model.NODE_3031_length_37675_cov_16.714366.1/evm.model.NODE_338_length_92920_cov_16.805513.8/evm.model.NODE_7167_length_18417_cov_12.138272.2/evm.model.NODE_7167_length_18417_cov_12.138272.3/evm.model.NODE_7752_length_16686_cov_14.463373.3/evm.mod…	9
GO:0051553	BP	GO:0051553	flavone biosynthetic process	9/1759	17/12805	0.529412	3.85396	4.69866	0.000146265	0.00291451	0.00256554	evm.model.NODE_10693_length_10048_cov_14.201593.1/evm.model.NODE_13336_length_6053_cov_15.778265.1/evm.model.NODE_1803_length_49796_cov_15.143993.2/evm.model.NODE_3031_length_37675_cov_16.714366.1/evm.model.NODE_338_length_92920_cov_16.805513.8/evm.model.NODE_7167_length_18417_cov_12.138272.2/evm.model.NODE_7167_length_18417_cov_12.138272.3/evm.model.NODE_7752_length_16686_cov_14.463373.3/evm.mod…	9
GO:0071466	BP	GO:0071466	cellular response to xenobiotic stimulus	20/1759	62/12805	0.322581	2.34829	4.24666	0.000147588	0.00291451	0.00256554	evm.model.NODE_1039_length_63409_cov_19.018710.5/evm.model.NODE_1123_length_61318_cov_15.686245.1/evm.model.NODE_12122_length_7720_cov_15.039115.1/evm.model.NODE_12946_length_6575_cov_16.448976.1/evm.model.NODE_13913_length_5373_cov_13.575295.1/evm.model.NODE_16932_length_2771_cov_16.768911.1/evm.model.NODE_3196_length_36396_cov_16.541151.2/evm.model.NODE_3636_length_33472_cov_17.112461.1/evm.mod…	20
GO:0072530	BP	GO:0072530	purine-containing compound transmembrane transport	13/1759	32/12805	0.40625	2.95738	4.42392	0.00016086	0.00314719	0.00277036	evm.model.NODE_11589_length_8579_cov_15.112281.1/evm.model.NODE_2003_length_47467_cov_16.491466.2/evm.model.NODE_2003_length_47467_cov_16.491466.3/evm.model.NODE_2095_length_46269_cov_16.831954.2/evm.model.NODE_3392_length_34974_cov_15.926536.1/evm.model.NODE_3392_length_34974_cov_15.926536.2/evm.model.NODE_3392_length_34974_cov_15.926536.3/evm.model.NODE_3392_length_34974_cov_15.926536.4/evm.mod…	13
GO:0009969	BP	GO:0009969	xyloglucan biosynthetic process	8/1759	14/12805	0.571429	4.15983	4.7204	0.000173099	0.00332507	0.00292695	evm.model.NODE_3973_length_31422_cov_15.747308.1/evm.model.NODE_3973_length_31422_cov_15.747308.2/evm.model.NODE_5982_length_22305_cov_18.085670.2/evm.model.NODE_6401_length_20905_cov_15.616614.1/evm.model.NODE_6438_length_20760_cov_17.121068.1/evm.model.NODE_7429_length_17591_cov_16.226008.1/evm.model.NODE_8350_length_15028_cov_18.173344.1/evm.model.NODE_8867_length_13776_cov_17.611400.2	8
GO:0048194	BP	GO:0048194	Golgi vesicle budding	8/1759	14/12805	0.571429	4.15983	4.7204	0.000173099	0.00332507	0.00292695	evm.model.NODE_10339_length_10715_cov_18.688138.1/evm.model.NODE_1111_length_61640_cov_16.929560.2/evm.model.NODE_3270_length_35843_cov_18.196131.2/evm.model.NODE_3542_length_34047_cov_16.982459.2/evm.model.NODE_4747_length_27434_cov_17.585601.2/evm.model.NODE_4966_length_26453_cov_16.231064.1/evm.model.NODE_6473_length_20630_cov_16.566649.1/evm.model.NODE_9505_length_12404_cov_23.509571.1	8
GO:0009938	BP	GO:0009938	negative regulation of gibberellic acid mediated signaling pathway	7/1759	11/12805	0.636364	4.63254	4.80958	0.000181279	0.00342003	0.00301053	evm.model.NODE_11017_length_9496_cov_14.768065.1/evm.model.NODE_1311_length_57117_cov_18.036954.3/evm.model.NODE_1_length_245261_cov_16.631259.21/evm.model.NODE_2985_length_38039_cov_14.623154.1/evm.model.NODE_4751_length_27419_cov_18.441448.2/evm.model.NODE_6996_length_18973_cov_12.593707.1/evm.model.NODE_97_length_126295_cov_16.517397.1	7
GO:0015750	BP	GO:0015750	pentose transmembrane transport	7/1759	11/12805	0.636364	4.63254	4.80958	0.000181279	0.00342003	0.00301053	evm.model.NODE_142_length_114033_cov_27.551499.8/evm.model.NODE_142_length_114033_cov_27.551499.9/evm.model.NODE_221_length_103694_cov_17.298676.7/evm.model.NODE_33_length_154914_cov_15.508402.2/evm.model.NODE_4689_length_27717_cov_14.106959.1/evm.model.NODE_651_length_75782_cov_15.313423.3/evm.model.NODE_9627_length_12133_cov_18.982342.1	7
GO:0008202	BP	GO:0008202	steroid metabolic process	40/1759	165/12805	0.242424	1.76478	3.94554	0.000188802	0.00353044	0.00310772	evm.model.NODE_1039_length_63409_cov_19.018710.5/evm.model.NODE_10886_length_9743_cov_14.486793.1/evm.model.NODE_10934_length_9633_cov_13.100884.1/evm.model.NODE_12946_length_6575_cov_16.448976.1/evm.model.NODE_1347_length_56471_cov_17.249698.2/evm.model.NODE_18202_length_2093_cov_23.475076.1/evm.model.NODE_22040_length_1058_cov_35.883996.1/evm.model.NODE_2271_length_44196_cov_15.976196.2/evm.mod…	40
GO:0000303	BP	GO:0000303	response to superoxide	11/1759	25/12805	0.44	3.20307	4.39983	0.000221941	0.00407793	0.00358966	evm.model.NODE_105_length_124391_cov_17.284193.1/evm.model.NODE_1419_length_55192_cov_18.493707.3/evm.model.NODE_14455_length_4761_cov_15.819594.1/evm.model.NODE_1691_length_51267_cov_16.380192.5/evm.model.NODE_17146_length_2643_cov_8.009539.1/evm.model.NODE_2441_length_42655_cov_15.816427.1/evm.model.NODE_374_length_90158_cov_18.664393.8/evm.model.NODE_4351_length_29405_cov_16.793394.2/evm.model…	11
GO:0003018	BP	GO:0003018	vascular process in circulatory system	11/1759	25/12805	0.44	3.20307	4.39983	0.000221941	0.00407793	0.00358966	evm.model.NODE_1039_length_63409_cov_19.018710.5/evm.model.NODE_11017_length_9496_cov_14.768065.1/evm.model.NODE_12946_length_6575_cov_16.448976.1/evm.model.NODE_2985_length_38039_cov_14.623154.1/evm.model.NODE_5996_length_22255_cov_16.792164.2/evm.model.NODE_5996_length_22255_cov_16.792164.3/evm.model.NODE_608_length_77862_cov_16.808645.9/evm.model.NODE_6198_length_21543_cov_21.291184.2/evm.mode…	11
GO:0008643	BP	GO:0008643	carbohydrate transport	28/1759	104/12805	0.269231	1.95992	3.92226	0.00027275	0.00496828	0.00437341	evm.model.NODE_1001_length_64431_cov_17.403008.1/evm.model.NODE_10634_length_10177_cov_18.404378.1/evm.model.NODE_1067_length_62671_cov_16.575915.1/evm.model.NODE_10805_length_9840_cov_15.484299.1/evm.model.NODE_10847_length_9800_cov_14.554430.1/evm.model.NODE_11658_length_8456_cov_17.684356.1/evm.model.NODE_11922_length_8026_cov_9.256362.1/evm.model.NODE_1316_length_57000_cov_16.158933.6/evm.mod…	28
GO:0051761	BP	GO:0051761	sesquiterpene metabolic process	8/1759	15/12805	0.533333	3.88251	4.45743	0.000326289	0.00579332	0.00509965	evm.model.NODE_1124_length_61282_cov_18.744142.4/evm.model.NODE_157_length_111988_cov_21.648027.10/evm.model.NODE_157_length_111988_cov_21.648027.11/evm.model.NODE_157_length_111988_cov_21.648027.13/evm.model.NODE_2035_length_47007_cov_15.737756.2/evm.model.NODE_6594_length_20265_cov_19.410071.1/evm.model.NODE_6594_length_20265_cov_19.410071.2/evm.model.NODE_9769_length_11828_cov_20.477993.2	8
GO:0051762	BP	GO:0051762	sesquiterpene biosynthetic process	8/1759	15/12805	0.533333	3.88251	4.45743	0.000326289	0.00579332	0.00509965	evm.model.NODE_1124_length_61282_cov_18.744142.4/evm.model.NODE_157_length_111988_cov_21.648027.10/evm.model.NODE_157_length_111988_cov_21.648027.11/evm.model.NODE_157_length_111988_cov_21.648027.13/evm.model.NODE_2035_length_47007_cov_15.737756.2/evm.model.NODE_6594_length_20265_cov_19.410071.1/evm.model.NODE_6594_length_20265_cov_19.410071.2/evm.model.NODE_9769_length_11828_cov_20.477993.2	8
GO:0015995	BP	GO:0015995	chlorophyll biosynthetic process	18/1759	56/12805	0.321429	2.3399	4.0099	0.000328102	0.00579332	0.00509965	evm.model.NODE_10999_length_9521_cov_13.231424.1/evm.model.NODE_14219_length_5032_cov_34.703976.1/evm.model.NODE_14335_length_4885_cov_14.153426.1/evm.model.NODE_1498_length_54019_cov_17.009649.2/evm.model.NODE_1498_length_54019_cov_17.009649.3/evm.model.NODE_1498_length_54019_cov_17.009649.4/evm.model.NODE_1498_length_54019_cov_17.009649.5/evm.model.NODE_1498_length_54019_cov_17.009649.6/evm.mod…	18
GO:0006826	BP	GO:0006826	iron ion transport	13/1759	34/12805	0.382353	2.78342	4.15511	0.000329194	0.00579332	0.00509965	evm.model.NODE_10383_length_10628_cov_17.464622.1/evm.model.NODE_14_length_174258_cov_17.102509.18/evm.model.NODE_1809_length_49746_cov_18.389004.3/evm.model.NODE_1940_length_48178_cov_17.060665.1/evm.model.NODE_3376_length_35094_cov_17.767495.2/evm.model.NODE_3376_length_35094_cov_17.767495.3/evm.model.NODE_3578_length_33823_cov_16.512405.1/evm.model.NODE_3754_length_32681_cov_18.091940.1/evm.mo…	13
GO:0061136	BP	GO:0061136	regulation of proteasomal protein catabolic process	23/1759	80/12805	0.2875	2.09292	3.91296	0.000335836	0.00579332	0.00509965	evm.model.NODE_10237_length_10928_cov_18.584298.1/evm.model.NODE_11663_length_8444_cov_16.035830.1/evm.model.NODE_1501_length_53979_cov_17.845948.1/evm.model.NODE_1637_length_51923_cov_15.692158.1/evm.model.NODE_1637_length_51923_cov_15.692158.2/evm.model.NODE_2165_length_45290_cov_16.248256.2/evm.model.NODE_2466_length_42375_cov_16.703229.1/evm.model.NODE_2516_length_41950_cov_17.357602.3/evm.mo…	23
GO:0006690	BP	GO:0006690	icosanoid metabolic process	11/1759	26/12805	0.423077	3.07987	4.23622	0.000337235	0.00579332	0.00509965	evm.model.NODE_1039_length_63409_cov_19.018710.5/evm.model.NODE_12946_length_6575_cov_16.448976.1/evm.model.NODE_2773_length_39738_cov_16.670975.2/evm.model.NODE_2920_length_38447_cov_15.821138.2/evm.model.NODE_2920_length_38447_cov_15.821138.3/evm.model.NODE_3241_length_35993_cov_17.998550.3/evm.model.NODE_5996_length_22255_cov_16.792164.2/evm.model.NODE_5996_length_22255_cov_16.792164.3/evm.mod…	11
GO:0048826	BP	GO:0048826	cotyledon morphogenesis	11/1759	26/12805	0.423077	3.07987	4.23622	0.000337235	0.00579332	0.00509965	evm.model.NODE_11135_length_9309_cov_16.002178.1/evm.model.NODE_11184_length_9229_cov_14.366733.1/evm.model.NODE_1139_length_60898_cov_15.280561.2/evm.model.NODE_11549_length_8634_cov_16.545551.1/evm.model.NODE_2826_length_39244_cov_16.556050.4/evm.model.NODE_4498_length_28685_cov_17.799496.1/evm.model.NODE_5814_length_22963_cov_17.604922.1/evm.model.NODE_726_length_73475_cov_16.897870.1/evm.mode…	11
GO:0045087	BP	GO:0045087	innate immune response	91/1759	470/12805	0.193617	1.40947	3.60919	0.000347237	0.00591703	0.00520855	evm.model.NODE_1019_length_63798_cov_15.999168.7/evm.model.NODE_10382_length_10630_cov_14.180901.1/evm.model.NODE_105_length_124391_cov_17.284193.1/evm.model.NODE_11001_length_9519_cov_17.510754.1/evm.model.NODE_11169_length_9243_cov_14.412133.1/evm.model.NODE_11490_length_8733_cov_18.360446.1/evm.model.NODE_11941_length_7995_cov_16.574225.1/evm.model.NODE_1203_length_59617_cov_16.203530.2/evm.mo…	91
GO:0010483	BP	GO:0010483	pollen tube reception	7/1759	12/12805	0.583333	4.24649	4.48975	0.000383408	0.00637906	0.00561527	evm.model.NODE_10120_length_11150_cov_15.694911.1/evm.model.NODE_1392_length_55663_cov_16.973477.2/evm.model.NODE_457_length_85539_cov_15.484405.1/evm.model.NODE_4837_length_27053_cov_18.270148.1/evm.model.NODE_5480_length_24296_cov_14.373040.1/evm.model.NODE_5585_length_23900_cov_17.565642.3/evm.model.NODE_7079_length_18731_cov_17.372124.1	7
GO:0030656	BP	GO:0030656	regulation of vitamin metabolic process	7/1759	12/12805	0.583333	4.24649	4.48975	0.000383408	0.00637906	0.00561527	evm.model.NODE_14572_length_4661_cov_16.283635.1/evm.model.NODE_360_length_90973_cov_17.858255.1/evm.model.NODE_45_length_146351_cov_17.474211.12/evm.model.NODE_45_length_146351_cov_17.474211.13/evm.model.NODE_5109_length_25778_cov_17.426455.1/evm.model.NODE_5109_length_25778_cov_17.426455.2/evm.model.NODE_5109_length_25778_cov_17.426455.3	7
GO:0071491	BP	GO:0071491	cellular response to red light	7/1759	12/12805	0.583333	4.24649	4.48975	0.000383408	0.00637906	0.00561527	evm.model.NODE_10999_length_9521_cov_13.231424.1/evm.model.NODE_14335_length_4885_cov_14.153426.1/evm.model.NODE_3053_length_37548_cov_19.322733.2/evm.model.NODE_3654_length_33369_cov_17.604446.1/evm.model.NODE_5482_length_24280_cov_16.487476.3/evm.model.NODE_9751_length_11860_cov_16.363164.2/evm.model.NODE_9945_length_11491_cov_20.892203.1	7
GO:1903050	BP	GO:1903050	regulation of proteolysis involved in protein catabolic process	23/1759	81/12805	0.283951	2.06708	3.84441	0.000409006	0.00675179	0.00594337	evm.model.NODE_10237_length_10928_cov_18.584298.1/evm.model.NODE_11663_length_8444_cov_16.035830.1/evm.model.NODE_1501_length_53979_cov_17.845948.1/evm.model.NODE_1637_length_51923_cov_15.692158.1/evm.model.NODE_1637_length_51923_cov_15.692158.2/evm.model.NODE_2165_length_45290_cov_16.248256.2/evm.model.NODE_2466_length_42375_cov_16.703229.1/evm.model.NODE_2516_length_41950_cov_17.357602.3/evm.mo…	23
GO:0009593	BP	GO:0009593	detection of chemical stimulus	14/1759	39/12805	0.358974	2.61323	4.02628	0.000420223	0.00688319	0.00605903	evm.model.NODE_11102_length_9351_cov_14.808001.1/evm.model.NODE_11421_length_8849_cov_15.262325.1/evm.model.NODE_231_length_101819_cov_17.994513.1/evm.model.NODE_2536_length_41747_cov_18.447381.1/evm.model.NODE_2824_length_39271_cov_17.564429.4/evm.model.NODE_3087_length_37343_cov_16.026494.1/evm.model.NODE_3602_length_33663_cov_13.712906.2/evm.model.NODE_3602_length_33663_cov_13.712906.3/evm.mod…	14
GO:0009620	BP	GO:0009620	response to fungus	84/1759	431/12805	0.194896	1.41878	3.52919	0.000466733	0.00758621	0.00667787	evm.model.NODE_1059_length_62779_cov_15.726489.7/evm.model.NODE_11001_length_9519_cov_17.510754.1/evm.model.NODE_11169_length_9243_cov_14.412133.1/evm.model.NODE_1123_length_61318_cov_15.686245.1/evm.model.NODE_11941_length_7995_cov_16.574225.1/evm.model.NODE_1203_length_59617_cov_16.203530.2/evm.model.NODE_12399_length_7284_cov_16.778678.1/evm.model.NODE_12519_length_7111_cov_13.987686.1/evm.mod…	84
GO:2000762	BP	GO:2000762	regulation of phenylpropanoid metabolic process	10/1759	23/12805	0.434783	3.16509	4.14709	0.000483411	0.00774138	0.00681446	evm.model.NODE_19116_length_1732_cov_7.421807.1/evm.model.NODE_2374_length_43245_cov_17.047498.1/evm.model.NODE_2622_length_40975_cov_16.267798.1/evm.model.NODE_30253_length_567_cov_16.422727.1/evm.model.NODE_3031_length_37675_cov_16.714366.1/evm.model.NODE_4164_length_30360_cov_16.481791.3/evm.model.NODE_46144_length_320_cov_26.766839.1/evm.model.NODE_4956_length_26506_cov_17.293718.1/evm.model.…	10
GO:0045732	BP	GO:0045732	positive regulation of protein catabolic process	21/1759	72/12805	0.291667	2.12325	3.81399	0.000484825	0.00774138	0.00681446	evm.model.NODE_10237_length_10928_cov_18.584298.1/evm.model.NODE_11663_length_8444_cov_16.035830.1/evm.model.NODE_1501_length_53979_cov_17.845948.1/evm.model.NODE_1637_length_51923_cov_15.692158.1/evm.model.NODE_1637_length_51923_cov_15.692158.2/evm.model.NODE_2165_length_45290_cov_16.248256.2/evm.model.NODE_2466_length_42375_cov_16.703229.1/evm.model.NODE_2516_length_41950_cov_17.357602.3/evm.mo…	21
GO:0002764	BP	GO:0002764	immune response-regulating signaling pathway	12/1759	31/12805	0.387097	2.81795	4.04392	0.000487271	0.00774138	0.00681446	evm.model.NODE_2055_length_46734_cov_17.081962.2/evm.model.NODE_2505_length_42004_cov_14.956133.1/evm.model.NODE_3087_length_37343_cov_16.026494.1/evm.model.NODE_4505_length_28645_cov_16.309559.1/evm.model.NODE_4871_length_26893_cov_14.633714.1/evm.model.NODE_566_length_79610_cov_15.332436.2/evm.model.NODE_5730_length_23346_cov_17.785434.2/evm.model.NODE_6029_length_22089_cov_15.442309.1/evm.mode…	12
GO:0046688	BP	GO:0046688	response to copper ion	11/1759	27/12805	0.407407	2.96581	4.08032	0.000498961	0.00786794	0.00692587	evm.model.NODE_12878_length_6667_cov_15.703211.1/evm.model.NODE_1419_length_55192_cov_18.493707.3/evm.model.NODE_14455_length_4761_cov_15.819594.1/evm.model.NODE_1689_length_51286_cov_16.535409.2/evm.model.NODE_1691_length_51267_cov_16.380192.5/evm.model.NODE_17146_length_2643_cov_8.009539.1/evm.model.NODE_2306_length_43869_cov_16.371291.2/evm.model.NODE_2441_length_42655_cov_15.816427.1/evm.mode…	11
GO:0009942	BP	GO:0009942	longitudinal axis specification	8/1759	16/12805	0.5	3.63985	4.21623	0.000574196	0.00898723	0.00791115	evm.model.NODE_10825_length_9816_cov_20.235318.1/evm.model.NODE_1333_length_56706_cov_18.196239.1/evm.model.NODE_4742_length_27445_cov_18.451131.1/evm.model.NODE_5244_length_25259_cov_17.674240.2/evm.model.NODE_6175_length_21606_cov_19.074259.2/evm.model.NODE_6241_length_21417_cov_15.287929.1/evm.model.NODE_7631_length_17057_cov_17.234495.1/evm.model.NODE_958_length_65640_cov_15.344023.3	8
GO:0042176	BP	GO:0042176	regulation of protein catabolic process	25/1759	93/12805	0.268817	1.95691	3.6958	0.000581508	0.00903476	0.00795298	evm.model.NODE_10237_length_10928_cov_18.584298.1/evm.model.NODE_11017_length_9496_cov_14.768065.1/evm.model.NODE_11663_length_8444_cov_16.035830.1/evm.model.NODE_1501_length_53979_cov_17.845948.1/evm.model.NODE_1637_length_51923_cov_15.692158.1/evm.model.NODE_1637_length_51923_cov_15.692158.2/evm.model.NODE_2165_length_45290_cov_16.248256.2/evm.model.NODE_2466_length_42375_cov_16.703229.1/evm.mo…	25
GO:1901657	BP	GO:1901657	glycosyl compound metabolic process	47/1759	214/12805	0.219626	1.59881	3.5251	0.000627911	0.0096845	0.00852492	evm.model.NODE_1045_length_63295_cov_15.363475.2/evm.model.NODE_1045_length_63295_cov_15.363475.3/evm.model.NODE_10693_length_10048_cov_14.201593.1/evm.model.NODE_1141_length_60869_cov_15.776629.4/evm.model.NODE_11941_length_7995_cov_16.574225.1/evm.model.NODE_12164_length_7657_cov_9.657636.1/evm.model.NODE_1218_length_59383_cov_15.757881.5/evm.model.NODE_1218_length_59383_cov_15.757881.7/evm.mod…	47
GO:0009611	BP	GO:0009611	response to wounding	58/1759	279/12805	0.207885	1.51334	3.45945	0.000687933	0.0105334	0.00927215	evm.model.NODE_10095_length_11201_cov_17.718891.2/evm.model.NODE_1059_length_62779_cov_15.726489.7/evm.model.NODE_11001_length_9519_cov_17.510754.1/evm.model.NODE_1124_length_61282_cov_18.744142.4/evm.model.NODE_11490_length_8733_cov_18.360446.1/evm.model.NODE_11549_length_8634_cov_16.545551.1/evm.model.NODE_11941_length_7995_cov_16.574225.1/evm.model.NODE_12164_length_7657_cov_9.657636.1/evm.mod…	58
GO:0000305	BP	GO:0000305	response to oxygen radical	11/1759	28/12805	0.392857	2.85988	3.93146	0.000720681	0.0108969	0.00959213	evm.model.NODE_105_length_124391_cov_17.284193.1/evm.model.NODE_1419_length_55192_cov_18.493707.3/evm.model.NODE_14455_length_4761_cov_15.819594.1/evm.model.NODE_1691_length_51267_cov_16.380192.5/evm.model.NODE_17146_length_2643_cov_8.009539.1/evm.model.NODE_2441_length_42655_cov_15.816427.1/evm.model.NODE_374_length_90158_cov_18.664393.8/evm.model.NODE_4351_length_29405_cov_16.793394.2/evm.model…	11
GO:0008203	BP	GO:0008203	cholesterol metabolic process	7/1759	13/12805	0.538462	3.91984	4.20305	0.000732302	0.0108969	0.00959213	evm.model.NODE_1039_length_63409_cov_19.018710.5/evm.model.NODE_12946_length_6575_cov_16.448976.1/evm.model.NODE_5996_length_22255_cov_16.792164.2/evm.model.NODE_5996_length_22255_cov_16.792164.3/evm.model.NODE_608_length_77862_cov_16.808645.9/evm.model.NODE_6198_length_21543_cov_21.291184.2/evm.model.NODE_6804_length_19561_cov_18.603273.2	7
GO:0045912	BP	GO:0045912	negative regulation of carbohydrate metabolic process	7/1759	13/12805	0.538462	3.91984	4.20305	0.000732302	0.0108969	0.00959213	evm.model.NODE_14572_length_4661_cov_16.283635.1/evm.model.NODE_360_length_90973_cov_17.858255.1/evm.model.NODE_45_length_146351_cov_17.474211.12/evm.model.NODE_45_length_146351_cov_17.474211.13/evm.model.NODE_5109_length_25778_cov_17.426455.1/evm.model.NODE_5109_length_25778_cov_17.426455.2/evm.model.NODE_5109_length_25778_cov_17.426455.3	7
GO:0090181	BP	GO:0090181	regulation of cholesterol metabolic process	7/1759	13/12805	0.538462	3.91984	4.20305	0.000732302	0.0108969	0.00959213	evm.model.NODE_1039_length_63409_cov_19.018710.5/evm.model.NODE_12946_length_6575_cov_16.448976.1/evm.model.NODE_5996_length_22255_cov_16.792164.2/evm.model.NODE_5996_length_22255_cov_16.792164.3/evm.model.NODE_608_length_77862_cov_16.808645.9/evm.model.NODE_6198_length_21543_cov_21.291184.2/evm.model.NODE_6804_length_19561_cov_18.603273.2	7
GO:0044092	BP	GO:0044092	negative regulation of molecular function	41/1759	182/12805	0.225275	1.63993	3.4697	0.000799628	0.0118155	0.0104008	evm.model.NODE_1088_length_62176_cov_18.113426.10/evm.model.NODE_11410_length_8865_cov_14.844930.1/evm.model.NODE_11410_length_8865_cov_14.844930.2/evm.model.NODE_12399_length_7284_cov_16.778678.1/evm.model.NODE_12567_length_7042_cov_15.072596.1/evm.model.NODE_126_length_117697_cov_17.524913.10/evm.model.NODE_1317_length_56991_cov_17.816809.6/evm.model.NODE_1317_length_56991_cov_17.816809.7/evm.m…	41
GO:0009741	BP	GO:0009741	response to brassinosteroid	33/1759	138/12805	0.23913	1.7408	3.49145	0.000854562	0.0125395	0.0110381	evm.model.NODE_1123_length_61318_cov_15.686245.1/evm.model.NODE_1127_length_61160_cov_15.945685.5/evm.model.NODE_12316_length_7424_cov_14.754008.1/evm.model.NODE_12345_length_7384_cov_16.913738.1/evm.model.NODE_12399_length_7284_cov_16.778678.1/evm.model.NODE_12441_length_7221_cov_18.495207.1/evm.model.NODE_1392_length_55663_cov_16.973477.2/evm.model.NODE_14359_length_4861_cov_12.174271.1/evm.mod…	33
GO:0010214	BP	GO:0010214	seed coat development	21/1759	75/12805	0.28	2.03832	3.59873	0.000877192	0.0127828	0.0112523	evm.model.NODE_1298_length_57466_cov_16.885506.1/evm.model.NODE_1299_length_57454_cov_15.668934.1/evm.model.NODE_13183_length_6260_cov_17.883255.1/evm.model.NODE_1798_length_49836_cov_15.792573.3/evm.model.NODE_23504_length_890_cov_37.094364.1/evm.model.NODE_2525_length_41835_cov_16.888391.1/evm.model.NODE_307_length_94551_cov_17.393120.13/evm.model.NODE_5987_length_22291_cov_16.748421.3/evm.mode…	21
GO:0090697	BP	GO:0090697	post-embryonic plant organ morphogenesis	34/1759	144/12805	0.236111	1.71882	3.46155	0.000914001	0.013228	0.0116441	evm.model.NODE_105_length_124391_cov_17.284193.1/evm.model.NODE_10970_length_9587_cov_15.735201.1/evm.model.NODE_110_length_122334_cov_17.897993.10/evm.model.NODE_13343_length_6039_cov_11.440968.1/evm.model.NODE_142_length_114033_cov_27.551499.8/evm.model.NODE_142_length_114033_cov_27.551499.9/evm.model.NODE_1906_length_48565_cov_17.855134.1/evm.model.NODE_2006_length_47390_cov_16.595963.3/evm.mo…	34
GO:0016073	BP	GO:0016073	snRNA metabolic process	12/1759	33/12805	0.363636	2.64717	3.78066	0.000940733	0.0134309	0.0118227	evm.model.NODE_1023_length_63696_cov_17.530982.1/evm.model.NODE_1023_length_63696_cov_17.530982.2/evm.model.NODE_15126_length_4117_cov_20.776190.1/evm.model.NODE_2703_length_40208_cov_18.023328.3/evm.model.NODE_3539_length_34068_cov_17.016912.1/evm.model.NODE_3539_length_34068_cov_17.016912.2/evm.model.NODE_4186_length_30240_cov_16.178826.1/evm.model.NODE_4606_length_28074_cov_16.889577.2/evm.mod…	12
GO:0034644	BP	GO:0034644	cellular response to UV	12/1759	33/12805	0.363636	2.64717	3.78066	0.000940733	0.0134309	0.0118227	evm.model.NODE_10999_length_9521_cov_13.231424.1/evm.model.NODE_1419_length_55192_cov_18.493707.3/evm.model.NODE_14335_length_4885_cov_14.153426.1/evm.model.NODE_14455_length_4761_cov_15.819594.1/evm.model.NODE_1691_length_51267_cov_16.380192.5/evm.model.NODE_17146_length_2643_cov_8.009539.1/evm.model.NODE_2441_length_42655_cov_15.816427.1/evm.model.NODE_3654_length_33369_cov_17.604446.1/evm.mode…	12
GO:0048527	BP	GO:0048527	lateral root development	35/1759	150/12805	0.233333	1.6986	3.43435	0.000970987	0.0137698	0.012121	evm.model.NODE_10565_length_10293_cov_17.360712.1/evm.model.NODE_105_length_124391_cov_17.284193.1/evm.model.NODE_10970_length_9587_cov_15.735201.1/evm.model.NODE_110_length_122334_cov_17.897993.10/evm.model.NODE_142_length_114033_cov_27.551499.8/evm.model.NODE_142_length_114033_cov_27.551499.9/evm.model.NODE_2006_length_47390_cov_16.595963.3/evm.model.NODE_218_length_103862_cov_16.806690.4/evm.m…	35
GO:0042440	BP	GO:0042440	pigment metabolic process	41/1759	184/12805	0.222826	1.62211	3.39181	0.00100406	0.0141439	0.0124504	evm.model.NODE_10693_length_10048_cov_14.201593.1/evm.model.NODE_10999_length_9521_cov_13.231424.1/evm.model.NODE_1141_length_60869_cov_15.776629.4/evm.model.NODE_12820_length_6736_cov_13.364503.1/evm.model.NODE_13336_length_6053_cov_15.778265.1/evm.model.NODE_14219_length_5032_cov_34.703976.1/evm.model.NODE_14335_length_4885_cov_14.153426.1/evm.model.NODE_1498_length_54019_cov_17.009649.2/evm.mo…	41
GO:0015914	BP	GO:0015914	phospholipid transport	9/1759	21/12805	0.428571	3.11987	3.87962	0.00105405	0.0146527	0.0128983	evm.model.NODE_10339_length_10715_cov_18.688138.1/evm.model.NODE_1111_length_61640_cov_16.929560.2/evm.model.NODE_135_length_115576_cov_17.358661.12/evm.model.NODE_3270_length_35843_cov_18.196131.2/evm.model.NODE_3542_length_34047_cov_16.982459.2/evm.model.NODE_4747_length_27434_cov_17.585601.2/evm.model.NODE_4966_length_26453_cov_16.231064.1/evm.model.NODE_6473_length_20630_cov_16.566649.1/evm.m…	9
GO:0042939	BP	GO:0042939	tripeptide transport	9/1759	21/12805	0.428571	3.11987	3.87962	0.00105405	0.0146527	0.0128983	evm.model.NODE_10026_length_11347_cov_16.167112.1/evm.model.NODE_12631_length_6956_cov_19.885635.1/evm.model.NODE_2384_length_43168_cov_18.574731.4/evm.model.NODE_2407_length_42949_cov_16.293984.2/evm.model.NODE_3060_length_37516_cov_15.209901.2/evm.model.NODE_5186_length_25464_cov_15.254726.1/evm.model.NODE_534_length_80737_cov_17.550763.3/evm.model.NODE_5408_length_24580_cov_17.797039.1/evm.mod…	9
GO:0010048	BP	GO:0010048	vernalization response	10/1759	25/12805	0.4	2.91188	3.81829	0.0010644	0.0146998	0.0129398	evm.model.NODE_10516_length_10372_cov_14.891166.1/evm.model.NODE_11968_length_7951_cov_15.486708.1/evm.model.NODE_1427_length_55024_cov_16.194564.1/evm.model.NODE_210_length_105192_cov_16.300395.2/evm.model.NODE_3869_length_31987_cov_16.365913.1/evm.model.NODE_4983_length_26382_cov_16.929004.4/evm.model.NODE_5655_length_23610_cov_15.951795.1/evm.model.NODE_9099_length_13300_cov_17.568663.1/evm.mo…	10
GO:0009694	BP	GO:0009694	jasmonic acid metabolic process	13/1759	38/12805	0.342105	2.49043	3.67165	0.00112922	0.0154938	0.0136386	evm.model.NODE_10264_length_10871_cov_13.374069.1/evm.model.NODE_125_length_118019_cov_17.550470.4/evm.model.NODE_1536_length_53410_cov_16.846236.4/evm.model.NODE_2868_length_38922_cov_16.658255.1/evm.model.NODE_2920_length_38447_cov_15.821138.2/evm.model.NODE_2920_length_38447_cov_15.821138.3/evm.model.NODE_3097_length_37228_cov_18.809412.3/evm.model.NODE_3241_length_35993_cov_17.998550.3/evm.mo…	13
GO:1902652	BP	GO:1902652	secondary alcohol metabolic process	12/1759	34/12805	0.352941	2.56931	3.65627	0.0012743	0.0173716	0.0152916	evm.model.NODE_1039_length_63409_cov_19.018710.5/evm.model.NODE_1059_length_62779_cov_15.726489.6/evm.model.NODE_12946_length_6575_cov_16.448976.1/evm.model.NODE_217_length_103880_cov_16.465452.2/evm.model.NODE_4942_length_26562_cov_17.496766.3/evm.model.NODE_5996_length_22255_cov_16.792164.2/evm.model.NODE_5996_length_22255_cov_16.792164.3/evm.model.NODE_608_length_77862_cov_16.808645.9/evm.mode…	12
GO:0010073	BP	GO:0010073	meristem maintenance	42/1759	192/12805	0.21875	1.59244	3.30054	0.00128968	0.0174686	0.015377	evm.model.NODE_10516_length_10372_cov_14.891166.1/evm.model.NODE_11737_length_8316_cov_30.223226.1/evm.model.NODE_1298_length_57466_cov_16.885506.1/evm.model.NODE_1333_length_56706_cov_18.196239.1/evm.model.NODE_13343_length_6039_cov_11.440968.1/evm.model.NODE_14219_length_5032_cov_34.703976.1/evm.model.NODE_1427_length_55024_cov_16.194564.1/evm.model.NODE_1498_length_54019_cov_17.009649.2/evm.mo…	42
GO:0010588	BP	GO:0010588	cotyledon vascular tissue pattern formation	8/1759	18/12805	0.444444	3.23542	3.78717	0.00151269	0.0200587	0.0176569	evm.model.NODE_11135_length_9309_cov_16.002178.1/evm.model.NODE_1139_length_60898_cov_15.280561.2/evm.model.NODE_11549_length_8634_cov_16.545551.1/evm.model.NODE_4498_length_28685_cov_17.799496.1/evm.model.NODE_726_length_73475_cov_16.897870.1/evm.model.NODE_7619_length_17090_cov_13.544833.1/evm.model.NODE_765_length_71883_cov_16.389166.8/evm.model.NODE_8329_length_15080_cov_18.800441.1	8
GO:0010623	BP	GO:0010623	programmed cell death involved in cell development	8/1759	18/12805	0.444444	3.23542	3.78717	0.00151269	0.0200587	0.0176569	evm.model.NODE_1203_length_59617_cov_16.203530.2/evm.model.NODE_1790_length_49977_cov_18.553641.3/evm.model.NODE_4837_length_27053_cov_18.270148.1/evm.model.NODE_4973_length_26415_cov_17.443929.2/evm.model.NODE_6076_length_21910_cov_15.959005.2/evm.model.NODE_7079_length_18731_cov_17.372124.1/evm.model.NODE_9117_length_13262_cov_18.149144.2/evm.model.NODE_9117_length_13262_cov_18.149144.3	8
GO:0045862	BP	GO:0045862	positive regulation of proteolysis	21/1759	78/12805	0.269231	1.95992	3.3933	0.0015169	0.0200587	0.0176569	evm.model.NODE_10237_length_10928_cov_18.584298.1/evm.model.NODE_11663_length_8444_cov_16.035830.1/evm.model.NODE_1501_length_53979_cov_17.845948.1/evm.model.NODE_1637_length_51923_cov_15.692158.1/evm.model.NODE_1637_length_51923_cov_15.692158.2/evm.model.NODE_2165_length_45290_cov_16.248256.2/evm.model.NODE_2466_length_42375_cov_16.703229.1/evm.model.NODE_2516_length_41950_cov_17.357602.3/evm.mo…	21
GO:0010030	BP	GO:0010030	positive regulation of seed germination	10/1759	26/12805	0.384615	2.79989	3.66595	0.00151888	0.0200587	0.0176569	evm.model.NODE_10999_length_9521_cov_13.231424.1/evm.model.NODE_14335_length_4885_cov_14.153426.1/evm.model.NODE_2529_length_41790_cov_15.695293.2/evm.model.NODE_3654_length_33369_cov_17.604446.1/evm.model.NODE_5482_length_24280_cov_16.487476.3/evm.model.NODE_5650_length_23658_cov_16.097998.2/evm.model.NODE_7188_length_18336_cov_14.092372.1/evm.model.NODE_7783_length_16588_cov_13.558958.1/evm.mod…	10
GO:0009410	BP	GO:0009410	response to xenobiotic stimulus	20/1759	73/12805	0.273973	1.99444	3.40012	0.00154385	0.0202619	0.0178358	evm.model.NODE_1039_length_63409_cov_19.018710.5/evm.model.NODE_1123_length_61318_cov_15.686245.1/evm.model.NODE_12122_length_7720_cov_15.039115.1/evm.model.NODE_12946_length_6575_cov_16.448976.1/evm.model.NODE_13913_length_5373_cov_13.575295.1/evm.model.NODE_16932_length_2771_cov_16.768911.1/evm.model.NODE_3196_length_36396_cov_16.541151.2/evm.model.NODE_3636_length_33472_cov_17.112461.1/evm.mod…	20
GO:0071230	BP	GO:0071230	cellular response to amino acid stimulus	9/1759	22/12805	0.409091	2.97806	3.70542	0.00156824	0.0204548	0.0180057	evm.model.NODE_1001_length_64431_cov_17.403008.3/evm.model.NODE_11001_length_9519_cov_17.510754.1/evm.model.NODE_11490_length_8733_cov_18.360446.1/evm.model.NODE_1585_length_52761_cov_17.400369.1/evm.model.NODE_1623_length_52137_cov_17.137839.2/evm.model.NODE_2451_length_42549_cov_16.976215.3/evm.model.NODE_516_length_81872_cov_16.629616.9/evm.model.NODE_5589_length_23878_cov_17.142520.1/evm.mode…	9
GO:0000395	BP	GO:0000395	mRNA 5'-splice site recognition	6/1759	11/12805	0.545455	3.97075	3.93335	0.00165648	0.0213424	0.0187869	evm.model.NODE_1386_length_55773_cov_16.539104.1/evm.model.NODE_38_length_151104_cov_18.640972.11/evm.model.NODE_4415_length_29049_cov_20.471302.1/evm.model.NODE_4803_length_27232_cov_15.900867.2/evm.model.NODE_61_length_135536_cov_16.348965.13/evm.model.NODE_6209_length_21515_cov_18.451655.2	6
GO:0010117	BP	GO:0010117	photoprotection	6/1759	11/12805	0.545455	3.97075	3.93335	0.00165648	0.0213424	0.0187869	evm.model.NODE_10999_length_9521_cov_13.231424.1/evm.model.NODE_14335_length_4885_cov_14.153426.1/evm.model.NODE_333_length_93354_cov_16.670836.9/evm.model.NODE_3654_length_33369_cov_17.604446.1/evm.model.NODE_5482_length_24280_cov_16.487476.3/evm.model.NODE_9751_length_11860_cov_16.363164.2	6
GO:0048658	BP	GO:0048658	anther wall tapetum development	12/1759	35/12805	0.342857	2.4959	3.53626	0.00169995	0.0217216	0.0191208	evm.model.NODE_1203_length_59617_cov_16.203530.2/evm.model.NODE_1424_length_55099_cov_17.163247.2/evm.model.NODE_1653_length_51660_cov_18.431316.3/evm.model.NODE_1790_length_49977_cov_18.553641.3/evm.model.NODE_2187_length_45116_cov_16.154504.4/evm.model.NODE_4973_length_26415_cov_17.443929.2/evm.model.NODE_5113_length_25763_cov_15.226478.1/evm.model.NODE_6076_length_21910_cov_15.959005.2/evm.mod…	12
GO:0055088	BP	GO:0055088	lipid homeostasis	26/1759	105/12805	0.247619	1.80259	3.29527	0.00170648	0.0217216	0.0191208	evm.model.NODE_1039_length_63409_cov_19.018710.5/evm.model.NODE_10921_length_9657_cov_14.821406.1/evm.model.NODE_12946_length_6575_cov_16.448976.1/evm.model.NODE_1347_length_56471_cov_17.249698.2/evm.model.NODE_18202_length_2093_cov_23.475076.1/evm.model.NODE_22040_length_1058_cov_35.883996.1/evm.model.NODE_2485_length_42161_cov_20.774968.4/evm.model.NODE_2494_length_42118_cov_14.466552.1/evm.mod…	26
GO:0042446	BP	GO:0042446	hormone biosynthetic process	47/1759	224/12805	0.209821	1.52744	3.17791	0.00173422	0.0219425	0.0193152	evm.model.NODE_10264_length_10871_cov_13.374069.1/evm.model.NODE_11618_length_8536_cov_16.393388.1/evm.model.NODE_11759_length_8281_cov_13.380059.1/evm.model.NODE_1218_length_59383_cov_15.757881.5/evm.model.NODE_1218_length_59383_cov_15.757881.7/evm.model.NODE_12227_length_7556_cov_17.767667.1/evm.model.NODE_125_length_118019_cov_17.550470.4/evm.model.NODE_1316_length_57000_cov_16.158933.5/evm.mo…	47
GO:0048653	BP	GO:0048653	anther development	21/1759	79/12805	0.265823	1.93511	3.32686	0.00180381	0.0226872	0.0199708	evm.model.NODE_1139_length_60898_cov_15.280561.4/evm.model.NODE_1203_length_59617_cov_16.203530.2/evm.model.NODE_1333_length_56706_cov_18.196239.1/evm.model.NODE_1424_length_55099_cov_17.163247.2/evm.model.NODE_1653_length_51660_cov_18.431316.3/evm.model.NODE_1790_length_49977_cov_18.553641.3/evm.model.NODE_1842_length_49371_cov_17.388535.1/evm.model.NODE_2187_length_45116_cov_16.154504.4/evm.mod…	21
GO:0018958	BP	GO:0018958	phenol-containing compound metabolic process	16/1759	54/12805	0.296296	2.15695	3.39971	0.00183525	0.022946	0.0201986	evm.model.NODE_1128_length_61112_cov_15.292613.1/evm.model.NODE_11941_length_7995_cov_16.574225.1/evm.model.NODE_13039_length_6452_cov_14.345455.1/evm.model.NODE_189_length_107906_cov_17.755444.6/evm.model.NODE_189_length_107906_cov_17.755444.7/evm.model.NODE_2529_length_41790_cov_15.695293.2/evm.model.NODE_3031_length_37675_cov_16.714366.1/evm.model.NODE_307_length_94551_cov_17.393120.13/evm.mod…	16
GO:0010075	BP	GO:0010075	regulation of meristem growth	17/1759	59/12805	0.288136	2.09754	3.37181	0.00187598	0.0233173	0.0205254	evm.model.NODE_14219_length_5032_cov_34.703976.1/evm.model.NODE_1498_length_54019_cov_17.009649.2/evm.model.NODE_1498_length_54019_cov_17.009649.3/evm.model.NODE_1498_length_54019_cov_17.009649.4/evm.model.NODE_1498_length_54019_cov_17.009649.5/evm.model.NODE_1498_length_54019_cov_17.009649.6/evm.model.NODE_188_length_107976_cov_17.545012.5/evm.model.NODE_2168_length_45274_cov_16.844286.1/evm.mod…	17
GO:0006633	BP	GO:0006633	fatty acid biosynthetic process	32/1759	139/12805	0.230216	1.6759	3.19724	0.00197454	0.0243988	0.0214774	evm.model.NODE_1011_length_64205_cov_16.559849.2/evm.model.NODE_10264_length_10871_cov_13.374069.1/evm.model.NODE_1039_length_63409_cov_19.018710.5/evm.model.NODE_1089_length_62168_cov_14.680518.1/evm.model.NODE_125_length_118019_cov_17.550470.4/evm.model.NODE_12946_length_6575_cov_16.448976.1/evm.model.NODE_1536_length_53410_cov_16.846236.4/evm.model.NODE_153_length_112646_cov_17.131551.12/evm.m…	32
GO:1901659	BP	GO:1901659	glycosyl compound biosynthetic process	25/1759	101/12805	0.247525	1.80191	3.22863	0.00208453	0.0255001	0.0224468	evm.model.NODE_10693_length_10048_cov_14.201593.1/evm.model.NODE_12164_length_7657_cov_9.657636.1/evm.model.NODE_1218_length_59383_cov_15.757881.5/evm.model.NODE_1218_length_59383_cov_15.757881.7/evm.model.NODE_12227_length_7556_cov_17.767667.1/evm.model.NODE_1347_length_56471_cov_17.249698.2/evm.model.NODE_1803_length_49796_cov_15.143993.2/evm.model.NODE_2260_length_44353_cov_16.217496.1/evm.mod…	25
GO:0009862	BP	GO:0009862	systemic acquired resistance, salicylic acid mediated signaling pathway	10/1759	27/12805	0.37037	2.69619	3.52069	0.00211883	0.0255001	0.0224468	evm.model.NODE_1019_length_63798_cov_15.999168.7/evm.model.NODE_12519_length_7111_cov_13.987686.1/evm.model.NODE_14_length_174258_cov_17.102509.7/evm.model.NODE_195_length_107388_cov_16.297657.13/evm.model.NODE_2716_length_40146_cov_15.657713.1/evm.model.NODE_6718_length_19884_cov_15.030065.1/evm.model.NODE_6763_length_19713_cov_13.873685.1/evm.model.NODE_696_length_74424_cov_17.654912.8/evm.mode…	10
GO:0006376	BP	GO:0006376	mRNA splice site recognition	7/1759	15/12805	0.466667	3.3972	3.70695	0.00213607	0.0255001	0.0224468	evm.model.NODE_1386_length_55773_cov_16.539104.1/evm.model.NODE_2715_length_40147_cov_17.362644.2/evm.model.NODE_38_length_151104_cov_18.640972.11/evm.model.NODE_4415_length_29049_cov_20.471302.1/evm.model.NODE_4803_length_27232_cov_15.900867.2/evm.model.NODE_61_length_135536_cov_16.348965.13/evm.model.NODE_6209_length_21515_cov_18.451655.2	7
GO:0051554	BP	GO:0051554	flavonol metabolic process	7/1759	15/12805	0.466667	3.3972	3.70695	0.00213607	0.0255001	0.0224468	evm.model.NODE_13336_length_6053_cov_15.778265.1/evm.model.NODE_1803_length_49796_cov_15.143993.2/evm.model.NODE_3031_length_37675_cov_16.714366.1/evm.model.NODE_338_length_92920_cov_16.805513.8/evm.model.NODE_7167_length_18417_cov_12.138272.3/evm.model.NODE_7752_length_16686_cov_14.463373.3/evm.model.NODE_8764_length_14035_cov_19.760785.2	7
GO:0051555	BP	GO:0051555	flavonol biosynthetic process	7/1759	15/12805	0.466667	3.3972	3.70695	0.00213607	0.0255001	0.0224468	evm.model.NODE_13336_length_6053_cov_15.778265.1/evm.model.NODE_1803_length_49796_cov_15.143993.2/evm.model.NODE_3031_length_37675_cov_16.714366.1/evm.model.NODE_338_length_92920_cov_16.805513.8/evm.model.NODE_7167_length_18417_cov_12.138272.3/evm.model.NODE_7752_length_16686_cov_14.463373.3/evm.model.NODE_8764_length_14035_cov_19.760785.2	7
GO:0120256	BP	GO:0120256	olefinic compound catabolic process	7/1759	15/12805	0.466667	3.3972	3.70695	0.00213607	0.0255001	0.0224468	evm.model.NODE_1039_length_63409_cov_19.018710.5/evm.model.NODE_12946_length_6575_cov_16.448976.1/evm.model.NODE_5996_length_22255_cov_16.792164.2/evm.model.NODE_5996_length_22255_cov_16.792164.3/evm.model.NODE_608_length_77862_cov_16.808645.9/evm.model.NODE_6198_length_21543_cov_21.291184.2/evm.model.NODE_6804_length_19561_cov_18.603273.2	7
GO:0051235	BP	GO:0051235	maintenance of location	19/1759	70/12805	0.271429	1.97592	3.26713	0.00225099	0.026721	0.0235215	evm.model.NODE_10209_length_10979_cov_15.900479.1/evm.model.NODE_10383_length_10628_cov_17.464622.1/evm.model.NODE_14_length_174258_cov_17.102509.18/evm.model.NODE_1809_length_49746_cov_18.389004.3/evm.model.NODE_1940_length_48178_cov_17.060665.1/evm.model.NODE_2038_length_46981_cov_18.852115.2/evm.model.NODE_226_length_102757_cov_15.529689.2/evm.model.NODE_251_length_99624_cov_17.454516.5/evm.mo…	19
GO:0071417	BP	GO:0071417	cellular response to organonitrogen compound	18/1759	65/12805	0.276923	2.01592	3.27668	0.00228226	0.0269408	0.0237151	evm.model.NODE_1001_length_64431_cov_17.403008.3/evm.model.NODE_11001_length_9519_cov_17.510754.1/evm.model.NODE_11490_length_8733_cov_18.360446.1/evm.model.NODE_1585_length_52761_cov_17.400369.1/evm.model.NODE_1623_length_52137_cov_17.137839.2/evm.model.NODE_2451_length_42549_cov_16.976215.3/evm.model.NODE_3087_length_37343_cov_16.026494.1/evm.model.NODE_421_length_87336_cov_16.816923.6/evm.mode…	18
GO:0071368	BP	GO:0071368	cellular response to cytokinin stimulus	23/1759	91/12805	0.252747	1.83993	3.20866	0.00230871	0.0271017	0.0238567	evm.model.NODE_10565_length_10293_cov_17.360712.1/evm.model.NODE_1067_length_62671_cov_16.575915.4/evm.model.NODE_1141_length_60869_cov_15.776629.4/evm.model.NODE_14219_length_5032_cov_34.703976.1/evm.model.NODE_1498_length_54019_cov_17.009649.3/evm.model.NODE_1498_length_54019_cov_17.009649.5/evm.model.NODE_15090_length_4152_cov_12.526957.1/evm.model.NODE_16_length_172744_cov_17.731811.1/evm.mod…	23
GO:0010102	BP	GO:0010102	lateral root morphogenesis	20/1759	76/12805	0.263158	1.91571	3.19501	0.00260856	0.0304525	0.0268062	evm.model.NODE_105_length_124391_cov_17.284193.1/evm.model.NODE_10970_length_9587_cov_15.735201.1/evm.model.NODE_110_length_122334_cov_17.897993.10/evm.model.NODE_142_length_114033_cov_27.551499.8/evm.model.NODE_142_length_114033_cov_27.551499.9/evm.model.NODE_2006_length_47390_cov_16.595963.3/evm.model.NODE_221_length_103694_cov_17.298676.7/evm.model.NODE_2260_length_44353_cov_16.217496.4/evm.mo…	20
GO:0071446	BP	GO:0071446	cellular response to salicylic acid stimulus	21/1759	82/12805	0.256098	1.86431	3.13319	0.00295521	0.0343097	0.0302016	evm.model.NODE_1019_length_63798_cov_15.999168.7/evm.model.NODE_11017_length_9496_cov_14.768065.1/evm.model.NODE_1123_length_61318_cov_15.686245.1/evm.model.NODE_12519_length_7111_cov_13.987686.1/evm.model.NODE_14_length_174258_cov_17.102509.7/evm.model.NODE_195_length_107388_cov_16.297657.13/evm.model.NODE_21617_length_1118_cov_33.941473.1/evm.model.NODE_2468_length_42368_cov_15.940484.4/evm.mod…	21
GO:0016144	BP	GO:0016144	S-glycoside biosynthetic process	13/1759	42/12805	0.309524	2.25324	3.24628	0.00313604	0.0358187	0.0315299	evm.model.NODE_12164_length_7657_cov_9.657636.1/evm.model.NODE_1218_length_59383_cov_15.757881.5/evm.model.NODE_1218_length_59383_cov_15.757881.7/evm.model.NODE_12227_length_7556_cov_17.767667.1/evm.model.NODE_2260_length_44353_cov_16.217496.1/evm.model.NODE_2529_length_41790_cov_15.695293.2/evm.model.NODE_2868_length_38922_cov_16.658255.1/evm.model.NODE_3175_length_36511_cov_15.620383.1/evm.mode…	13
GO:0019758	BP	GO:0019758	glycosinolate biosynthetic process	13/1759	42/12805	0.309524	2.25324	3.24628	0.00313604	0.0358187	0.0315299	evm.model.NODE_12164_length_7657_cov_9.657636.1/evm.model.NODE_1218_length_59383_cov_15.757881.5/evm.model.NODE_1218_length_59383_cov_15.757881.7/evm.model.NODE_12227_length_7556_cov_17.767667.1/evm.model.NODE_2260_length_44353_cov_16.217496.1/evm.model.NODE_2529_length_41790_cov_15.695293.2/evm.model.NODE_2868_length_38922_cov_16.658255.1/evm.model.NODE_3175_length_36511_cov_15.620383.1/evm.mode…	13
GO:0019761	BP	GO:0019761	glucosinolate biosynthetic process	13/1759	42/12805	0.309524	2.25324	3.24628	0.00313604	0.0358187	0.0315299	evm.model.NODE_12164_length_7657_cov_9.657636.1/evm.model.NODE_1218_length_59383_cov_15.757881.5/evm.model.NODE_1218_length_59383_cov_15.757881.7/evm.model.NODE_12227_length_7556_cov_17.767667.1/evm.model.NODE_2260_length_44353_cov_16.217496.1/evm.model.NODE_2529_length_41790_cov_15.695293.2/evm.model.NODE_2868_length_38922_cov_16.658255.1/evm.model.NODE_3175_length_36511_cov_15.620383.1/evm.mode…	13
GO:0006779	BP	GO:0006779	porphyrin-containing compound biosynthetic process	19/1759	72/12805	0.263889	1.92103	3.12737	0.00318811	0.0358372	0.0315463	evm.model.NODE_10999_length_9521_cov_13.231424.1/evm.model.NODE_14219_length_5032_cov_34.703976.1/evm.model.NODE_14335_length_4885_cov_14.153426.1/evm.model.NODE_1498_length_54019_cov_17.009649.2/evm.model.NODE_1498_length_54019_cov_17.009649.3/evm.model.NODE_1498_length_54019_cov_17.009649.4/evm.model.NODE_1498_length_54019_cov_17.009649.5/evm.model.NODE_1498_length_54019_cov_17.009649.6/evm.mod…	19
GO:0009863	BP	GO:0009863	salicylic acid mediated signaling pathway	19/1759	72/12805	0.263889	1.92103	3.12737	0.00318811	0.0358372	0.0315463	evm.model.NODE_1019_length_63798_cov_15.999168.7/evm.model.NODE_11017_length_9496_cov_14.768065.1/evm.model.NODE_1123_length_61318_cov_15.686245.1/evm.model.NODE_12519_length_7111_cov_13.987686.1/evm.model.NODE_14_length_174258_cov_17.102509.7/evm.model.NODE_195_length_107388_cov_16.297657.13/evm.model.NODE_21617_length_1118_cov_33.941473.1/evm.model.NODE_2716_length_40146_cov_15.657713.1/evm.mod…	19
GO:0034471	BP	GO:0034471	ncRNA 5'-end processing	9/1759	24/12805	0.375	2.72989	3.38489	0.00318855	0.0358372	0.0315463	evm.model.NODE_1114_length_61544_cov_15.906003.3/evm.model.NODE_11488_length_8734_cov_15.863483.1/evm.model.NODE_193_length_107551_cov_20.057697.9/evm.model.NODE_370_length_90219_cov_16.518759.4/evm.model.NODE_3737_length_32818_cov_18.093053.2/evm.model.NODE_3742_length_32799_cov_15.233931.1/evm.model.NODE_3809_length_32424_cov_49.880268.2/evm.model.NODE_780_length_71175_cov_17.215981.1/evm.model…	9
GO:0019233	BP	GO:0019233	sensory perception of pain	8/1759	20/12805	0.4	2.91188	3.41451	0.00337798	0.0370584	0.0326212	evm.model.NODE_1039_length_63409_cov_19.018710.5/evm.model.NODE_12946_length_6575_cov_16.448976.1/evm.model.NODE_32_length_155226_cov_15.640526.3/evm.model.NODE_32_length_155226_cov_15.640526.4/evm.model.NODE_608_length_77862_cov_16.808645.9/evm.model.NODE_6198_length_21543_cov_21.291184.1/evm.model.NODE_6198_length_21543_cov_21.291184.2/evm.model.NODE_8116_length_15684_cov_13.363052.1	8
GO:0019915	BP	GO:0019915	lipid storage	8/1759	20/12805	0.4	2.91188	3.41451	0.00337798	0.0370584	0.0326212	evm.model.NODE_10209_length_10979_cov_15.900479.1/evm.model.NODE_2038_length_46981_cov_18.852115.2/evm.model.NODE_328_length_93614_cov_16.586210.6/evm.model.NODE_3567_length_33880_cov_15.674281.2/evm.model.NODE_368_length_90346_cov_17.006318.6/evm.model.NODE_4691_length_27699_cov_16.722762.1/evm.model.NODE_5739_length_23280_cov_16.591500.3/evm.model.NODE_6421_length_20831_cov_16.050763.3	8
GO:0033108	BP	GO:0033108	mitochondrial respiratory chain complex assembly	11/1759	33/12805	0.333333	2.42657	3.27434	0.00337799	0.0370584	0.0326212	evm.model.NODE_1202_length_59644_cov_16.439269.6/evm.model.NODE_1202_length_59644_cov_16.439269.7/evm.model.NODE_21617_length_1118_cov_33.941473.1/evm.model.NODE_2240_length_44507_cov_17.993511.1/evm.model.NODE_2634_length_40870_cov_18.392926.3/evm.model.NODE_879_length_68046_cov_17.808772.3/evm.model.NODE_925_length_66573_cov_64.027722.10/evm.model.NODE_925_length_66573_cov_64.027722.3/evm.model…	11
GO:0046839	BP	GO:0046839	phospholipid dephosphorylation	11/1759	33/12805	0.333333	2.42657	3.27434	0.00337799	0.0370584	0.0326212	evm.model.NODE_1039_length_63409_cov_19.018710.5/evm.model.NODE_12946_length_6575_cov_16.448976.1/evm.model.NODE_32_length_155226_cov_15.640526.3/evm.model.NODE_32_length_155226_cov_15.640526.4/evm.model.NODE_5996_length_22255_cov_16.792164.2/evm.model.NODE_5996_length_22255_cov_16.792164.3/evm.model.NODE_608_length_77862_cov_16.808645.9/evm.model.NODE_6198_length_21543_cov_21.291184.1/evm.model.…	11
GO:0050832	BP	GO:0050832	defense response to fungus	65/1759	341/12805	0.190616	1.38763	2.89511	0.00338489	0.0370584	0.0326212	evm.model.NODE_11001_length_9519_cov_17.510754.1/evm.model.NODE_11169_length_9243_cov_14.412133.1/evm.model.NODE_1123_length_61318_cov_15.686245.1/evm.model.NODE_11941_length_7995_cov_16.574225.1/evm.model.NODE_1203_length_59617_cov_16.203530.2/evm.model.NODE_12519_length_7111_cov_13.987686.1/evm.model.NODE_1266_length_58140_cov_17.168290.5/evm.model.NODE_1266_length_58140_cov_17.168290.6/evm.mod…	65
GO:0010101	BP	GO:0010101	post-embryonic root morphogenesis	20/1759	78/12805	0.25641	1.86659	3.06339	0.00361672	0.0393924	0.0346758	evm.model.NODE_105_length_124391_cov_17.284193.1/evm.model.NODE_10970_length_9587_cov_15.735201.1/evm.model.NODE_110_length_122334_cov_17.897993.10/evm.model.NODE_142_length_114033_cov_27.551499.8/evm.model.NODE_142_length_114033_cov_27.551499.9/evm.model.NODE_2006_length_47390_cov_16.595963.3/evm.model.NODE_221_length_103694_cov_17.298676.7/evm.model.NODE_2260_length_44353_cov_16.217496.4/evm.mo…	20
GO:0033014	BP	GO:0033014	tetrapyrrole biosynthetic process	19/1759	73/12805	0.260274	1.89472	3.05916	0.00376664	0.0408149	0.0359279	evm.model.NODE_10999_length_9521_cov_13.231424.1/evm.model.NODE_14219_length_5032_cov_34.703976.1/evm.model.NODE_14335_length_4885_cov_14.153426.1/evm.model.NODE_1498_length_54019_cov_17.009649.2/evm.model.NODE_1498_length_54019_cov_17.009649.3/evm.model.NODE_1498_length_54019_cov_17.009649.4/evm.model.NODE_1498_length_54019_cov_17.009649.5/evm.model.NODE_1498_length_54019_cov_17.009649.6/evm.mod…	19
GO:0009736	BP	GO:0009736	cytokinin-activated signaling pathway	22/1759	89/12805	0.247191	1.79948	3.02015	0.0038123	0.041099	0.036178	evm.model.NODE_10565_length_10293_cov_17.360712.1/evm.model.NODE_1067_length_62671_cov_16.575915.4/evm.model.NODE_14219_length_5032_cov_34.703976.1/evm.model.NODE_1498_length_54019_cov_17.009649.3/evm.model.NODE_1498_length_54019_cov_17.009649.5/evm.model.NODE_15090_length_4152_cov_12.526957.1/evm.model.NODE_16_length_172744_cov_17.731811.1/evm.model.NODE_19116_length_1732_cov_7.421807.1/evm.mode…	22
GO:0042537	BP	GO:0042537	benzene-containing compound metabolic process	16/1759	58/12805	0.275862	2.00819	3.07084	0.00407588	0.0437174	0.0384829	evm.model.NODE_1039_length_63409_cov_19.018710.5/evm.model.NODE_11941_length_7995_cov_16.574225.1/evm.model.NODE_12946_length_6575_cov_16.448976.1/evm.model.NODE_13039_length_6452_cov_14.345455.1/evm.model.NODE_189_length_107906_cov_17.755444.6/evm.model.NODE_189_length_107906_cov_17.755444.7/evm.model.NODE_2529_length_41790_cov_15.695293.2/evm.model.NODE_5969_length_22342_cov_15.152735.1/evm.mod…	16
GO:0010876	BP	GO:0010876	lipid localization	23/1759	95/12805	0.242105	1.76245	2.9765	0.00414729	0.0442587	0.0389593	evm.model.NODE_10209_length_10979_cov_15.900479.1/evm.model.NODE_10339_length_10715_cov_18.688138.1/evm.model.NODE_1111_length_61640_cov_16.929560.2/evm.model.NODE_11549_length_8634_cov_16.545551.1/evm.model.NODE_135_length_115576_cov_17.358661.12/evm.model.NODE_2038_length_46981_cov_18.852115.2/evm.model.NODE_293_length_95986_cov_16.971740.10/evm.model.NODE_3270_length_35843_cov_18.196131.2/evm.…	23
GO:0009740	BP	GO:0009740	gibberellic acid mediated signaling pathway	20/1759	79/12805	0.253165	1.84296	2.99902	0.00423127	0.0444095	0.0390922	evm.model.NODE_11017_length_9496_cov_14.768065.1/evm.model.NODE_11618_length_8536_cov_16.393388.1/evm.model.NODE_12227_length_7556_cov_17.767667.1/evm.model.NODE_1311_length_57117_cov_18.036954.3/evm.model.NODE_1480_length_54264_cov_15.829414.4/evm.model.NODE_1_length_245261_cov_16.631259.21/evm.model.NODE_2300_length_43921_cov_14.061881.2/evm.model.NODE_233_length_101601_cov_17.971894.6/evm.mode…	20
GO:0010476	BP	GO:0010476	gibberellin mediated signaling pathway	20/1759	79/12805	0.253165	1.84296	2.99902	0.00423127	0.0444095	0.0390922	evm.model.NODE_11017_length_9496_cov_14.768065.1/evm.model.NODE_11618_length_8536_cov_16.393388.1/evm.model.NODE_12227_length_7556_cov_17.767667.1/evm.model.NODE_1311_length_57117_cov_18.036954.3/evm.model.NODE_1480_length_54264_cov_15.829414.4/evm.model.NODE_1_length_245261_cov_16.631259.21/evm.model.NODE_2300_length_43921_cov_14.061881.2/evm.model.NODE_233_length_101601_cov_17.971894.6/evm.mode…	20
GO:1901568	BP	GO:1901568	fatty acid derivative metabolic process	20/1759	79/12805	0.253165	1.84296	2.99902	0.00423127	0.0444095	0.0390922	evm.model.NODE_1039_length_63409_cov_19.018710.5/evm.model.NODE_12946_length_6575_cov_16.448976.1/evm.model.NODE_16073_length_3375_cov_18.882697.1/evm.model.NODE_1781_length_50016_cov_14.254064.2/evm.model.NODE_1795_length_49850_cov_14.745691.1/evm.model.NODE_189_length_107906_cov_17.755444.8/evm.model.NODE_1991_length_47625_cov_13.674976.2/evm.model.NODE_2773_length_39738_cov_16.670975.2/evm.mod…	20
GO:0090696	BP	GO:0090696	post-embryonic plant organ development	49/1759	246/12805	0.199187	1.45002	2.84399	0.00424549	0.0444095	0.0390922	evm.model.NODE_10565_length_10293_cov_17.360712.1/evm.model.NODE_105_length_124391_cov_17.284193.1/evm.model.NODE_10970_length_9587_cov_15.735201.1/evm.model.NODE_110_length_122334_cov_17.897993.10/evm.model.NODE_13343_length_6039_cov_11.440968.1/evm.model.NODE_142_length_114033_cov_27.551499.8/evm.model.NODE_142_length_114033_cov_27.551499.9/evm.model.NODE_1906_length_48565_cov_17.855134.1/evm.m…	49
GO:0098660	BP	GO:0098660	inorganic ion transmembrane transport	80/1759	439/12805	0.182232	1.3266	2.77865	0.00438747	0.0456686	0.0402004	evm.model.NODE_1001_length_64431_cov_17.403008.1/evm.model.NODE_1001_length_64431_cov_17.403008.3/evm.model.NODE_10383_length_10628_cov_17.464622.1/evm.model.NODE_10634_length_10177_cov_18.404378.1/evm.model.NODE_1067_length_62671_cov_16.575915.1/evm.model.NODE_10805_length_9840_cov_15.484299.1/evm.model.NODE_10847_length_9800_cov_14.554430.1/evm.model.NODE_11001_length_9519_cov_17.510754.1/evm.m…	80
GO:0072593	BP	GO:0072593	reactive oxygen species metabolic process	33/1759	152/12805	0.217105	1.58046	2.87278	0.004556	0.0471904	0.04154	evm.model.NODE_1007_length_64331_cov_15.319279.1/evm.model.NODE_1039_length_63409_cov_19.018710.5/evm.model.NODE_105_length_124391_cov_17.284193.1/evm.model.NODE_10680_length_10072_cov_15.601911.1/evm.model.NODE_1097_length_61999_cov_17.143490.4/evm.model.NODE_11017_length_9496_cov_14.768065.1/evm.model.NODE_120_length_118855_cov_27.170617.6/evm.model.NODE_12946_length_6575_cov_16.448976.1/evm.mo…	33
GO:0006721	BP	GO:0006721	terpenoid metabolic process	41/1759	199/12805	0.20603	1.49984	2.83577	0.00461121	0.0475292	0.0418383	evm.model.NODE_1124_length_61282_cov_18.744142.4/evm.model.NODE_11618_length_8536_cov_16.393388.1/evm.model.NODE_12227_length_7556_cov_17.767667.1/evm.model.NODE_1347_length_56471_cov_17.249698.2/evm.model.NODE_14754_length_4471_cov_7.981354.1/evm.model.NODE_1480_length_54264_cov_15.829414.4/evm.model.NODE_15408_length_3879_cov_15.506397.1/evm.model.NODE_157_length_111988_cov_21.648027.10/evm.mod…	41
GO:0098662	BP	GO:0098662	inorganic cation transmembrane transport	67/1759	358/12805	0.187151	1.3624	2.77526	0.00463688	0.0475618	0.041867	evm.model.NODE_1001_length_64431_cov_17.403008.1/evm.model.NODE_1001_length_64431_cov_17.403008.3/evm.model.NODE_10383_length_10628_cov_17.464622.1/evm.model.NODE_10634_length_10177_cov_18.404378.1/evm.model.NODE_1067_length_62671_cov_16.575915.1/evm.model.NODE_10805_length_9840_cov_15.484299.1/evm.model.NODE_10847_length_9800_cov_14.554430.1/evm.model.NODE_11001_length_9519_cov_17.510754.1/evm.m…	67
GO:0016134	BP	GO:0016134	saponin metabolic process	6/1759	13/12805	0.461538	3.35986	3.39698	0.00481292	0.0484272	0.0426287	evm.model.NODE_1347_length_56471_cov_17.249698.2/evm.model.NODE_2494_length_42118_cov_14.466552.1/evm.model.NODE_8055_length_15849_cov_16.260399.1/evm.model.NODE_8055_length_15849_cov_16.260399.2/evm.model.NODE_964_length_65438_cov_17.925005.1/evm.model.NODE_967_length_65344_cov_15.055200.5	6
GO:0016135	BP	GO:0016135	saponin biosynthetic process	6/1759	13/12805	0.461538	3.35986	3.39698	0.00481292	0.0484272	0.0426287	evm.model.NODE_1347_length_56471_cov_17.249698.2/evm.model.NODE_2494_length_42118_cov_14.466552.1/evm.model.NODE_8055_length_15849_cov_16.260399.1/evm.model.NODE_8055_length_15849_cov_16.260399.2/evm.model.NODE_964_length_65438_cov_17.925005.1/evm.model.NODE_967_length_65344_cov_15.055200.5	6
GO:0046209	BP	GO:0046209	nitric oxide metabolic process	6/1759	13/12805	0.461538	3.35986	3.39698	0.00481292	0.0484272	0.0426287	evm.model.NODE_105_length_124391_cov_17.284193.1/evm.model.NODE_3640_length_33445_cov_17.450717.3/evm.model.NODE_3666_length_33281_cov_16.533752.3/evm.model.NODE_4351_length_29405_cov_16.793394.2/evm.model.NODE_4858_length_26937_cov_17.769899.3/evm.model.NODE_5299_length_25070_cov_17.904262.1	6
GO:0048829	BP	GO:0048829	root cap development	6/1759	13/12805	0.461538	3.35986	3.39698	0.00481292	0.0484272	0.0426287	evm.model.NODE_10970_length_9587_cov_15.735201.1/evm.model.NODE_2216_length_44807_cov_23.312153.3/evm.model.NODE_4259_length_29857_cov_16.474201.2/evm.model.NODE_5136_length_25673_cov_15.491114.1/evm.model.NODE_693_length_74480_cov_17.254314.3/evm.model.NODE_8504_length_14689_cov_15.188916.1	6
GO:0071370	BP	GO:0071370	cellular response to gibberellin stimulus	20/1759	80/12805	0.25	1.81993	2.93558	0.00492985	0.0493686	0.0434574	evm.model.NODE_11017_length_9496_cov_14.768065.1/evm.model.NODE_11618_length_8536_cov_16.393388.1/evm.model.NODE_12227_length_7556_cov_17.767667.1/evm.model.NODE_1311_length_57117_cov_18.036954.3/evm.model.NODE_1480_length_54264_cov_15.829414.4/evm.model.NODE_1_length_245261_cov_16.631259.21/evm.model.NODE_2300_length_43921_cov_14.061881.2/evm.model.NODE_233_length_101601_cov_17.971894.6/evm.mode…	20
GO:0003013	BP	GO:0003013	circulatory system process	15/1759	54/12805	0.277778	2.02214	3.00357	0.00496967	0.0495326	0.0436019	evm.model.NODE_1039_length_63409_cov_19.018710.5/evm.model.NODE_11017_length_9496_cov_14.768065.1/evm.model.NODE_12946_length_6575_cov_16.448976.1/evm.model.NODE_2985_length_38039_cov_14.623154.1/evm.model.NODE_32_length_155226_cov_15.640526.3/evm.model.NODE_32_length_155226_cov_15.640526.4/evm.model.NODE_5996_length_22255_cov_16.792164.2/evm.model.NODE_5996_length_22255_cov_16.792164.3/evm.model…	15
GO:0005615	CC	GO:0005615	extracellular space	37/1724	108/12752	0.342593	2.53407	6.33006	3.12845e-08	8.69708e-06	8.52913e-06	evm.model.NODE_1203_length_59617_cov_16.203530.2/evm.model.NODE_12567_length_7042_cov_15.072596.1/evm.model.NODE_126_length_117697_cov_17.524913.10/evm.model.NODE_1317_length_56991_cov_17.816809.6/evm.model.NODE_1317_length_56991_cov_17.816809.7/evm.model.NODE_13389_length_5970_cov_16.348451.1/evm.model.NODE_1419_length_55192_cov_18.493707.3/evm.model.NODE_14455_length_4761_cov_15.819594.1/evm.mo…	37
GO:0000786	CC	GO:0000786	nucleosome	7/1724	11/12752	0.636364	4.70702	4.86309	0.000163487	0.0227247	0.0222858	evm.model.NODE_16400_length_3129_cov_16.430047.1/evm.model.NODE_18192_length_2098_cov_10.627600.1/evm.model.NODE_558_length_79788_cov_16.172293.6/evm.model.NODE_632_length_76580_cov_17.394687.7/evm.model.NODE_689_length_74669_cov_17.224867.4/evm.model.NODE_8193_length_15465_cov_15.462772.2/evm.model.NODE_9695_length_11981_cov_15.484984.2	7
GO:0080043	MF	GO:0080043	quercetin 3-O-glucosyltransferase activity	59/1572	93/11016	0.634409	4.4457	13.6141	9.87994e-28	2.57867e-25	2.13199e-25	evm.model.NODE_10623_length_10192_cov_15.065872.1/evm.model.NODE_10671_length_10092_cov_17.246463.1/evm.model.NODE_10693_length_10048_cov_14.201593.1/evm.model.NODE_10969_length_9591_cov_14.896872.1/evm.model.NODE_11080_length_9395_cov_13.746655.1/evm.model.NODE_11272_length_9084_cov_20.275204.1/evm.model.NODE_11272_length_9084_cov_20.275204.2/evm.model.NODE_1141_length_60869_cov_15.776629.4/evm.…	59
GO:0080044	MF	GO:0080044	quercetin 7-O-glucosyltransferase activity	59/1572	93/11016	0.634409	4.4457	13.6141	9.87994e-28	2.57867e-25	2.13199e-25	evm.model.NODE_10623_length_10192_cov_15.065872.1/evm.model.NODE_10671_length_10092_cov_17.246463.1/evm.model.NODE_10693_length_10048_cov_14.201593.1/evm.model.NODE_10969_length_9591_cov_14.896872.1/evm.model.NODE_11080_length_9395_cov_13.746655.1/evm.model.NODE_11272_length_9084_cov_20.275204.1/evm.model.NODE_11272_length_9084_cov_20.275204.2/evm.model.NODE_1141_length_60869_cov_15.776629.4/evm.…	59
GO:0046527	MF	GO:0046527	glucosyltransferase activity	85/1572	192/11016	0.442708	3.10234	11.9895	3.46362e-24	5.05479e-22	4.1792e-22	evm.model.NODE_10623_length_10192_cov_15.065872.1/evm.model.NODE_10671_length_10092_cov_17.246463.1/evm.model.NODE_10693_length_10048_cov_14.201593.1/evm.model.NODE_10969_length_9591_cov_14.896872.1/evm.model.NODE_11080_length_9395_cov_13.746655.1/evm.model.NODE_11272_length_9084_cov_20.275204.1/evm.model.NODE_11272_length_9084_cov_20.275204.2/evm.model.NODE_1141_length_60869_cov_15.776629.4/evm.…	85
GO:0035251	MF	GO:0035251	UDP-glucosyltransferase activity	72/1572	146/11016	0.493151	3.45582	12.1871	3.8734e-24	5.05479e-22	4.1792e-22	evm.model.NODE_10623_length_10192_cov_15.065872.1/evm.model.NODE_10671_length_10092_cov_17.246463.1/evm.model.NODE_10693_length_10048_cov_14.201593.1/evm.model.NODE_10969_length_9591_cov_14.896872.1/evm.model.NODE_11080_length_9395_cov_13.746655.1/evm.model.NODE_11272_length_9084_cov_20.275204.1/evm.model.NODE_11272_length_9084_cov_20.275204.2/evm.model.NODE_1141_length_60869_cov_15.776629.4/evm.…	72
GO:0016758	MF	GO:0016758	hexosyltransferase activity	114/1572	354/11016	0.322034	2.2567	9.80512	2.14388e-18	2.23821e-16	1.85051e-16	evm.model.NODE_10623_length_10192_cov_15.065872.1/evm.model.NODE_10671_length_10092_cov_17.246463.1/evm.model.NODE_10693_length_10048_cov_14.201593.1/evm.model.NODE_10969_length_9591_cov_14.896872.1/evm.model.NODE_11080_length_9395_cov_13.746655.1/evm.model.NODE_11272_length_9084_cov_20.275204.1/evm.model.NODE_11272_length_9084_cov_20.275204.2/evm.model.NODE_1141_length_60869_cov_15.776629.4/evm.…	114
GO:0016757	MF	GO:0016757	glycosyltransferase activity	116/1572	404/11016	0.287129	2.01209	8.45577	1.40132e-14	1.21915e-12	1.00797e-12	evm.model.NODE_10623_length_10192_cov_15.065872.1/evm.model.NODE_10671_length_10092_cov_17.246463.1/evm.model.NODE_10693_length_10048_cov_14.201593.1/evm.model.NODE_10969_length_9591_cov_14.896872.1/evm.model.NODE_11080_length_9395_cov_13.746655.1/evm.model.NODE_11272_length_9084_cov_20.275204.1/evm.model.NODE_11272_length_9084_cov_20.275204.2/evm.model.NODE_1141_length_60869_cov_15.776629.4/evm.…	116
GO:0008194	MF	GO:0008194	UDP-glycosyltransferase activity	72/1572	227/11016	0.317181	2.22269	7.59412	1.06331e-11	7.92926e-10	6.55575e-10	evm.model.NODE_10623_length_10192_cov_15.065872.1/evm.model.NODE_10671_length_10092_cov_17.246463.1/evm.model.NODE_10693_length_10048_cov_14.201593.1/evm.model.NODE_10969_length_9591_cov_14.896872.1/evm.model.NODE_11080_length_9395_cov_13.746655.1/evm.model.NODE_11272_length_9084_cov_20.275204.1/evm.model.NODE_11272_length_9084_cov_20.275204.2/evm.model.NODE_1141_length_60869_cov_15.776629.4/evm.…	72
GO:0004866	MF	GO:0004866	endopeptidase inhibitor activity	20/1572	34/11016	0.588235	4.12214	7.4386	2.04663e-09	1.33543e-07	1.1041e-07	evm.model.NODE_12567_length_7042_cov_15.072596.1/evm.model.NODE_126_length_117697_cov_17.524913.10/evm.model.NODE_1317_length_56991_cov_17.816809.6/evm.model.NODE_1317_length_56991_cov_17.816809.7/evm.model.NODE_13389_length_5970_cov_16.348451.1/evm.model.NODE_19932_length_1489_cov_20.020558.1/evm.model.NODE_2055_length_46734_cov_17.081962.2/evm.model.NODE_22144_length_1045_cov_16.077342.1/evm.mo…	20
GO:0004867	MF	GO:0004867	serine-type endopeptidase inhibitor activity	16/1572	23/11016	0.695652	4.87488	7.58934	2.50084e-09	1.45049e-07	1.19923e-07	evm.model.NODE_12567_length_7042_cov_15.072596.1/evm.model.NODE_126_length_117697_cov_17.524913.10/evm.model.NODE_1317_length_56991_cov_17.816809.6/evm.model.NODE_1317_length_56991_cov_17.816809.7/evm.model.NODE_13389_length_5970_cov_16.348451.1/evm.model.NODE_19932_length_1489_cov_20.020558.1/evm.model.NODE_22144_length_1045_cov_16.077342.1/evm.model.NODE_4840_length_27041_cov_18.088764.2/evm.mo…	16
GO:0016420	MF	GO:0016420	malonyltransferase activity	10/1572	10/11016	1	7.00763	7.75406	3.41667e-09	1.48625e-07	1.2288e-07	evm.model.NODE_12820_length_6736_cov_13.364503.1/evm.model.NODE_21697_length_1105_cov_11.337423.1/evm.model.NODE_4291_length_29707_cov_14.683300.1/evm.model.NODE_4291_length_29707_cov_14.683300.3/evm.model.NODE_5657_length_23608_cov_15.857757.2/evm.model.NODE_5657_length_23608_cov_15.857757.3/evm.model.NODE_5657_length_23608_cov_15.857757.4/evm.model.NODE_6898_length_19252_cov_16.400366.1/evm.mod…	10
GO:0047634	MF	GO:0047634	agmatine N4-coumaroyltransferase activity	10/1572	10/11016	1	7.00763	7.75406	3.41667e-09	1.48625e-07	1.2288e-07	evm.model.NODE_12820_length_6736_cov_13.364503.1/evm.model.NODE_21697_length_1105_cov_11.337423.1/evm.model.NODE_4291_length_29707_cov_14.683300.1/evm.model.NODE_4291_length_29707_cov_14.683300.3/evm.model.NODE_5657_length_23608_cov_15.857757.2/evm.model.NODE_5657_length_23608_cov_15.857757.3/evm.model.NODE_5657_length_23608_cov_15.857757.4/evm.model.NODE_6898_length_19252_cov_16.400366.1/evm.mod…	10
GO:0050736	MF	GO:0050736	O-malonyltransferase activity	10/1572	10/11016	1	7.00763	7.75406	3.41667e-09	1.48625e-07	1.2288e-07	evm.model.NODE_12820_length_6736_cov_13.364503.1/evm.model.NODE_21697_length_1105_cov_11.337423.1/evm.model.NODE_4291_length_29707_cov_14.683300.1/evm.model.NODE_4291_length_29707_cov_14.683300.3/evm.model.NODE_5657_length_23608_cov_15.857757.2/evm.model.NODE_5657_length_23608_cov_15.857757.3/evm.model.NODE_5657_length_23608_cov_15.857757.4/evm.model.NODE_6898_length_19252_cov_16.400366.1/evm.mod…	10
GO:0030414	MF	GO:0030414	peptidase inhibitor activity	20/1572	35/11016	0.571429	4.00436	7.26283	4.13624e-09	1.66086e-07	1.37316e-07	evm.model.NODE_12567_length_7042_cov_15.072596.1/evm.model.NODE_126_length_117697_cov_17.524913.10/evm.model.NODE_1317_length_56991_cov_17.816809.6/evm.model.NODE_1317_length_56991_cov_17.816809.7/evm.model.NODE_13389_length_5970_cov_16.348451.1/evm.model.NODE_19932_length_1489_cov_20.020558.1/evm.model.NODE_2055_length_46734_cov_17.081962.2/evm.model.NODE_22144_length_1045_cov_16.077342.1/evm.mo…	20
GO:0050403	MF	GO:0050403	trans-zeatin O-beta-D-glucosyltransferase activity	11/1572	12/11016	0.916667	6.42366	7.66918	5.06225e-09	1.8875e-07	1.56054e-07	evm.model.NODE_13138_length_6319_cov_8.387597.1/evm.model.NODE_14219_length_5032_cov_34.703976.1/evm.model.NODE_1498_length_54019_cov_17.009649.2/evm.model.NODE_1498_length_54019_cov_17.009649.3/evm.model.NODE_1498_length_54019_cov_17.009649.4/evm.model.NODE_1498_length_54019_cov_17.009649.5/evm.model.NODE_1498_length_54019_cov_17.009649.6/evm.model.NODE_5647_length_23670_cov_15.272013.1/evm.mode…	11
GO:0004869	MF	GO:0004869	cysteine-type endopeptidase inhibitor activity	18/1572	30/11016	0.6	4.20458	7.17055	8.56977e-09	2.98228e-07	2.46569e-07	evm.model.NODE_12567_length_7042_cov_15.072596.1/evm.model.NODE_126_length_117697_cov_17.524913.10/evm.model.NODE_1317_length_56991_cov_17.816809.6/evm.model.NODE_1317_length_56991_cov_17.816809.7/evm.model.NODE_13389_length_5970_cov_16.348451.1/evm.model.NODE_19932_length_1489_cov_20.020558.1/evm.model.NODE_2055_length_46734_cov_17.081962.2/evm.model.NODE_22144_length_1045_cov_16.077342.1/evm.mo…	18
GO:0061135	MF	GO:0061135	endopeptidase regulator activity	20/1572	37/11016	0.540541	3.78791	6.93009	1.51981e-08	4.95837e-07	4.09948e-07	evm.model.NODE_12567_length_7042_cov_15.072596.1/evm.model.NODE_126_length_117697_cov_17.524913.10/evm.model.NODE_1317_length_56991_cov_17.816809.6/evm.model.NODE_1317_length_56991_cov_17.816809.7/evm.model.NODE_13389_length_5970_cov_16.348451.1/evm.model.NODE_19932_length_1489_cov_20.020558.1/evm.model.NODE_2055_length_46734_cov_17.081962.2/evm.model.NODE_22144_length_1045_cov_16.077342.1/evm.mo…	20
GO:0004301	MF	GO:0004301	epoxide hydrolase activity	11/1572	13/11016	0.846154	5.92954	7.25542	2.86303e-08	8.3028e-07	6.86458e-07	evm.model.NODE_1039_length_63409_cov_19.018710.5/evm.model.NODE_12946_length_6575_cov_16.448976.1/evm.model.NODE_32_length_155226_cov_15.640526.3/evm.model.NODE_32_length_155226_cov_15.640526.4/evm.model.NODE_5996_length_22255_cov_16.792164.2/evm.model.NODE_5996_length_22255_cov_16.792164.3/evm.model.NODE_608_length_77862_cov_16.808645.9/evm.model.NODE_6198_length_21543_cov_21.291184.1/evm.model.…	11
GO:0016803	MF	GO:0016803	ether hydrolase activity	11/1572	13/11016	0.846154	5.92954	7.25542	2.86303e-08	8.3028e-07	6.86458e-07	evm.model.NODE_1039_length_63409_cov_19.018710.5/evm.model.NODE_12946_length_6575_cov_16.448976.1/evm.model.NODE_32_length_155226_cov_15.640526.3/evm.model.NODE_32_length_155226_cov_15.640526.4/evm.model.NODE_5996_length_22255_cov_16.792164.2/evm.model.NODE_5996_length_22255_cov_16.792164.3/evm.model.NODE_608_length_77862_cov_16.808645.9/evm.model.NODE_6198_length_21543_cov_21.291184.1/evm.model.…	11
GO:0005337	MF	GO:0005337	nucleoside transmembrane transporter activity	10/1572	11/11016	0.909091	6.37058	7.27047	3.27344e-08	8.54367e-07	7.06373e-07	evm.model.NODE_11589_length_8579_cov_15.112281.1/evm.model.NODE_13507_length_5835_cov_16.646636.1/evm.model.NODE_2095_length_46269_cov_16.831954.2/evm.model.NODE_3392_length_34974_cov_15.926536.1/evm.model.NODE_3392_length_34974_cov_15.926536.2/evm.model.NODE_3392_length_34974_cov_15.926536.3/evm.model.NODE_3392_length_34974_cov_15.926536.4/evm.model.NODE_7820_length_16495_cov_15.719880.1/evm.mod…	10
GO:0050404	MF	GO:0050404	zeatin O-beta-D-xylosyltransferase activity	10/1572	11/11016	0.909091	6.37058	7.27047	3.27344e-08	8.54367e-07	7.06373e-07	evm.model.NODE_14219_length_5032_cov_34.703976.1/evm.model.NODE_1498_length_54019_cov_17.009649.2/evm.model.NODE_1498_length_54019_cov_17.009649.3/evm.model.NODE_1498_length_54019_cov_17.009649.4/evm.model.NODE_1498_length_54019_cov_17.009649.5/evm.model.NODE_1498_length_54019_cov_17.009649.6/evm.model.NODE_5647_length_23670_cov_15.272013.1/evm.model.NODE_6599_length_20250_cov_15.167321.1/evm.mod…	10
GO:0015295	MF	GO:0015295	solute:proton symporter activity	26/1572	61/11016	0.42623	2.98686	6.34843	6.56324e-08	1.63143e-06	1.34884e-06	evm.model.NODE_1001_length_64431_cov_17.403008.1/evm.model.NODE_10634_length_10177_cov_18.404378.1/evm.model.NODE_1067_length_62671_cov_16.575915.1/evm.model.NODE_10805_length_9840_cov_15.484299.1/evm.model.NODE_10847_length_9800_cov_14.554430.1/evm.model.NODE_11658_length_8456_cov_17.684356.1/evm.model.NODE_142_length_114033_cov_27.551499.8/evm.model.NODE_142_length_114033_cov_27.551499.9/evm.mo…	26
GO:0005345	MF	GO:0005345	purine nucleobase transmembrane transporter activity	13/1572	19/11016	0.684211	4.7947	6.75394	1.13669e-07	2.69705e-06	2.22986e-06	evm.model.NODE_11589_length_8579_cov_15.112281.1/evm.model.NODE_2003_length_47467_cov_16.491466.2/evm.model.NODE_2003_length_47467_cov_16.491466.3/evm.model.NODE_2095_length_46269_cov_16.831954.2/evm.model.NODE_3392_length_34974_cov_15.926536.1/evm.model.NODE_3392_length_34974_cov_15.926536.2/evm.model.NODE_3392_length_34974_cov_15.926536.3/evm.model.NODE_3392_length_34974_cov_15.926536.4/evm.mod…	13
GO:0061134	MF	GO:0061134	peptidase regulator activity	20/1572	41/11016	0.487805	3.41836	6.32923	1.44873e-07	3.288e-06	2.71845e-06	evm.model.NODE_12567_length_7042_cov_15.072596.1/evm.model.NODE_126_length_117697_cov_17.524913.10/evm.model.NODE_1317_length_56991_cov_17.816809.6/evm.model.NODE_1317_length_56991_cov_17.816809.7/evm.model.NODE_13389_length_5970_cov_16.348451.1/evm.model.NODE_19932_length_1489_cov_20.020558.1/evm.model.NODE_2055_length_46734_cov_17.081962.2/evm.model.NODE_22144_length_1045_cov_16.077342.1/evm.mo…	20
GO:0015078	MF	GO:0015078	proton transmembrane transporter activity	39/1572	118/11016	0.330508	2.31608	5.86396	1.73919e-07	3.78274e-06	3.12749e-06	evm.model.NODE_1001_length_64431_cov_17.403008.1/evm.model.NODE_10634_length_10177_cov_18.404378.1/evm.model.NODE_1067_length_62671_cov_16.575915.1/evm.model.NODE_10805_length_9840_cov_15.484299.1/evm.model.NODE_10847_length_9800_cov_14.554430.1/evm.model.NODE_1128_length_61112_cov_15.292613.1/evm.model.NODE_11658_length_8456_cov_17.684356.1/evm.model.NODE_142_length_114033_cov_27.551499.8/evm.mo…	39
GO:0015205	MF	GO:0015205	nucleobase transmembrane transporter activity	13/1572	20/11016	0.65	4.55496	6.49192	2.82225e-07	5.89287e-06	4.8721e-06	evm.model.NODE_11589_length_8579_cov_15.112281.1/evm.model.NODE_2003_length_47467_cov_16.491466.2/evm.model.NODE_2003_length_47467_cov_16.491466.3/evm.model.NODE_2095_length_46269_cov_16.831954.2/evm.model.NODE_3392_length_34974_cov_15.926536.1/evm.model.NODE_3392_length_34974_cov_15.926536.2/evm.model.NODE_3392_length_34974_cov_15.926536.3/evm.model.NODE_3392_length_34974_cov_15.926536.4/evm.mod…	13
GO:0005355	MF	GO:0005355	glucose transmembrane transporter activity	22/1572	50/11016	0.44	3.08336	6.02373	3.43009e-07	6.88657e-06	5.69368e-06	evm.model.NODE_1001_length_64431_cov_17.403008.1/evm.model.NODE_10634_length_10177_cov_18.404378.1/evm.model.NODE_1067_length_62671_cov_16.575915.1/evm.model.NODE_10805_length_9840_cov_15.484299.1/evm.model.NODE_10847_length_9800_cov_14.554430.1/evm.model.NODE_11658_length_8456_cov_17.684356.1/evm.model.NODE_142_length_114033_cov_27.551499.8/evm.model.NODE_142_length_114033_cov_27.551499.9/evm.mo…	22
GO:0015293	MF	GO:0015293	symporter activity	27/1572	70/11016	0.385714	2.70294	5.83126	4.30999e-07	8.33264e-06	6.88926e-06	evm.model.NODE_1001_length_64431_cov_17.403008.1/evm.model.NODE_10634_length_10177_cov_18.404378.1/evm.model.NODE_1067_length_62671_cov_16.575915.1/evm.model.NODE_10805_length_9840_cov_15.484299.1/evm.model.NODE_10847_length_9800_cov_14.554430.1/evm.model.NODE_11658_length_8456_cov_17.684356.1/evm.model.NODE_142_length_114033_cov_27.551499.8/evm.model.NODE_142_length_114033_cov_27.551499.9/evm.mo…	27
GO:0015149	MF	GO:0015149	hexose transmembrane transporter activity	22/1572	51/11016	0.431373	3.0229	5.90739	5.2248e-07	9.74052e-06	8.05326e-06	evm.model.NODE_1001_length_64431_cov_17.403008.1/evm.model.NODE_10634_length_10177_cov_18.404378.1/evm.model.NODE_1067_length_62671_cov_16.575915.1/evm.model.NODE_10805_length_9840_cov_15.484299.1/evm.model.NODE_10847_length_9800_cov_14.554430.1/evm.model.NODE_11658_length_8456_cov_17.684356.1/evm.model.NODE_142_length_114033_cov_27.551499.8/evm.model.NODE_142_length_114033_cov_27.551499.9/evm.mo…	22
GO:0008374	MF	GO:0008374	O-acyltransferase activity	34/1572	101/11016	0.336634	2.35901	5.59771	6.52135e-07	1.17384e-05	9.7051e-06	evm.model.NODE_1069_length_62656_cov_16.898335.5/evm.model.NODE_11086_length_9390_cov_18.884811.1/evm.model.NODE_11672_length_8433_cov_34.560197.1/evm.model.NODE_12820_length_6736_cov_13.364503.1/evm.model.NODE_14162_length_5093_cov_12.147402.1/evm.model.NODE_15576_length_3744_cov_17.854023.1/evm.model.NODE_166_length_110174_cov_15.793815.3/evm.model.NODE_2129_length_45769_cov_16.874633.3/evm.mod…	34
GO:0015145	MF	GO:0015145	monosaccharide transmembrane transporter activity	22/1572	52/11016	0.423077	2.96477	5.79387	7.84451e-07	1.3441e-05	1.11128e-05	evm.model.NODE_1001_length_64431_cov_17.403008.1/evm.model.NODE_10634_length_10177_cov_18.404378.1/evm.model.NODE_1067_length_62671_cov_16.575915.1/evm.model.NODE_10805_length_9840_cov_15.484299.1/evm.model.NODE_10847_length_9800_cov_14.554430.1/evm.model.NODE_11658_length_8456_cov_17.684356.1/evm.model.NODE_142_length_114033_cov_27.551499.8/evm.model.NODE_142_length_114033_cov_27.551499.9/evm.mo…	22
GO:0008378	MF	GO:0008378	galactosyltransferase activity	28/1572	76/11016	0.368421	2.58176	5.6452	7.98223e-07	1.3441e-05	1.11128e-05	evm.model.NODE_1299_length_57454_cov_15.668934.1/evm.model.NODE_13183_length_6260_cov_17.883255.1/evm.model.NODE_193_length_107551_cov_20.057697.5/evm.model.NODE_23504_length_890_cov_37.094364.1/evm.model.NODE_3305_length_35593_cov_16.114504.4/evm.model.NODE_3973_length_31422_cov_15.747308.1/evm.model.NODE_3973_length_31422_cov_15.747308.2/evm.model.NODE_5312_length_25032_cov_15.737643.1/evm.mode…	28
GO:0008066	MF	GO:0008066	glutamate receptor activity	9/1572	11/11016	0.818182	5.73352	6.40805	1.00692e-06	1.64255e-05	1.35802e-05	evm.model.NODE_1001_length_64431_cov_17.403008.3/evm.model.NODE_11001_length_9519_cov_17.510754.1/evm.model.NODE_11490_length_8733_cov_18.360446.1/evm.model.NODE_1585_length_52761_cov_17.400369.1/evm.model.NODE_1623_length_52137_cov_17.137839.2/evm.model.NODE_2451_length_42549_cov_16.976215.3/evm.model.NODE_516_length_81872_cov_16.629616.9/evm.model.NODE_5589_length_23878_cov_17.142520.1/evm.mode…	9
GO:0016801	MF	GO:0016801	hydrolase activity, acting on ether bonds	11/1572	16/11016	0.6875	4.81775	6.23464	1.05709e-06	1.67212e-05	1.38248e-05	evm.model.NODE_1039_length_63409_cov_19.018710.5/evm.model.NODE_12946_length_6575_cov_16.448976.1/evm.model.NODE_32_length_155226_cov_15.640526.3/evm.model.NODE_32_length_155226_cov_15.640526.4/evm.model.NODE_5996_length_22255_cov_16.792164.2/evm.model.NODE_5996_length_22255_cov_16.792164.3/evm.model.NODE_608_length_77862_cov_16.808645.9/evm.model.NODE_6198_length_21543_cov_21.291184.1/evm.model.…	11
GO:0015294	MF	GO:0015294	solute:monoatomic cation symporter activity	26/1572	69/11016	0.376812	2.64056	5.57711	1.19143e-06	1.82919e-05	1.51234e-05	evm.model.NODE_1001_length_64431_cov_17.403008.1/evm.model.NODE_10634_length_10177_cov_18.404378.1/evm.model.NODE_1067_length_62671_cov_16.575915.1/evm.model.NODE_10805_length_9840_cov_15.484299.1/evm.model.NODE_10847_length_9800_cov_14.554430.1/evm.model.NODE_11658_length_8456_cov_17.684356.1/evm.model.NODE_142_length_114033_cov_27.551499.8/evm.model.NODE_142_length_114033_cov_27.551499.9/evm.mo…	26
GO:0004497	MF	GO:0004497	monooxygenase activity	58/1572	221/11016	0.262443	1.83911	5.14094	1.7101e-06	2.55049e-05	2.10869e-05	evm.model.NODE_1089_length_62168_cov_14.680518.1/evm.model.NODE_11128_length_9324_cov_11.815157.1/evm.model.NODE_1137_length_60934_cov_17.975134.7/evm.model.NODE_11736_length_8318_cov_12.879990.1/evm.model.NODE_1218_length_59383_cov_15.757881.5/evm.model.NODE_1218_length_59383_cov_15.757881.7/evm.model.NODE_1322_length_56955_cov_16.944763.1/evm.model.NODE_1347_length_56471_cov_17.249698.2/evm.mod…	58
GO:0005351	MF	GO:0005351	carbohydrate:proton symporter activity	22/1572	55/11016	0.4	2.80305	5.46897	2.4522e-06	3.4596e-05	2.86032e-05	evm.model.NODE_1001_length_64431_cov_17.403008.1/evm.model.NODE_10634_length_10177_cov_18.404378.1/evm.model.NODE_1067_length_62671_cov_16.575915.1/evm.model.NODE_10805_length_9840_cov_15.484299.1/evm.model.NODE_10847_length_9800_cov_14.554430.1/evm.model.NODE_11658_length_8456_cov_17.684356.1/evm.model.NODE_142_length_114033_cov_27.551499.8/evm.model.NODE_142_length_114033_cov_27.551499.9/evm.mo…	22
GO:0005402	MF	GO:0005402	carbohydrate:monoatomic cation symporter activity	22/1572	55/11016	0.4	2.80305	5.46897	2.4522e-06	3.4596e-05	2.86032e-05	evm.model.NODE_1001_length_64431_cov_17.403008.1/evm.model.NODE_10634_length_10177_cov_18.404378.1/evm.model.NODE_1067_length_62671_cov_16.575915.1/evm.model.NODE_10805_length_9840_cov_15.484299.1/evm.model.NODE_10847_length_9800_cov_14.554430.1/evm.model.NODE_11658_length_8456_cov_17.684356.1/evm.model.NODE_142_length_114033_cov_27.551499.8/evm.model.NODE_142_length_114033_cov_27.551499.9/evm.mo…	22
GO:0016709	MF	GO:0016709	oxidoreductase activity, acting on paired donors, with incorporation or reduction of molecular oxygen, NAD(P)H as one donor, and incorporation of one atom of oxygen	38/1572	127/11016	0.299213	2.09677	5.07183	3.96593e-06	5.44793e-05	4.50424e-05	evm.model.NODE_11128_length_9324_cov_11.815157.1/evm.model.NODE_1137_length_60934_cov_17.975134.7/evm.model.NODE_11736_length_8318_cov_12.879990.1/evm.model.NODE_1218_length_59383_cov_15.757881.5/evm.model.NODE_1218_length_59383_cov_15.757881.7/evm.model.NODE_1322_length_56955_cov_16.944763.1/evm.model.NODE_1347_length_56471_cov_17.249698.2/evm.model.NODE_14209_length_5042_cov_15.941200.1/evm.mod…	38
GO:0035252	MF	GO:0035252	UDP-xylosyltransferase activity	11/1572	18/11016	0.611111	4.28244	5.68613	5.83874e-06	7.81492e-05	6.46122e-05	evm.model.NODE_1141_length_60869_cov_15.776629.4/evm.model.NODE_14219_length_5032_cov_34.703976.1/evm.model.NODE_1498_length_54019_cov_17.009649.2/evm.model.NODE_1498_length_54019_cov_17.009649.3/evm.model.NODE_1498_length_54019_cov_17.009649.4/evm.model.NODE_1498_length_54019_cov_17.009649.5/evm.model.NODE_1498_length_54019_cov_17.009649.6/evm.model.NODE_5647_length_23670_cov_15.272013.1/evm.mod…	11
GO:0051119	MF	GO:0051119	sugar transmembrane transporter activity	26/1572	75/11016	0.346667	2.42931	5.06722	7.22278e-06	9.42573e-05	7.793e-05	evm.model.NODE_1001_length_64431_cov_17.403008.1/evm.model.NODE_10634_length_10177_cov_18.404378.1/evm.model.NODE_1067_length_62671_cov_16.575915.1/evm.model.NODE_10805_length_9840_cov_15.484299.1/evm.model.NODE_10847_length_9800_cov_14.554430.1/evm.model.NODE_11658_length_8456_cov_17.684356.1/evm.model.NODE_142_length_114033_cov_27.551499.8/evm.model.NODE_142_length_114033_cov_27.551499.9/evm.mo…	26
GO:0004478	MF	GO:0004478	methionine adenosyltransferase activity	8/1572	11/11016	0.727273	5.09646	5.54563	1.86507e-05	0.000231802	0.000191649	evm.model.NODE_1147_length_60742_cov_16.719112.1/evm.model.NODE_1147_length_60742_cov_16.719112.2/evm.model.NODE_153_length_112646_cov_17.131551.8/evm.model.NODE_2750_length_39959_cov_16.464149.3/evm.model.NODE_2992_length_38007_cov_16.813728.6/evm.model.NODE_7396_length_17704_cov_16.378392.1/evm.model.NODE_7690_length_16860_cov_19.666467.1/evm.model.NODE_900_length_67282_cov_17.142298.9	8
GO:0008146	MF	GO:0008146	sulfotransferase activity	8/1572	11/11016	0.727273	5.09646	5.54563	1.86507e-05	0.000231802	0.000191649	evm.model.NODE_12164_length_7657_cov_9.657636.1/evm.model.NODE_2868_length_38922_cov_16.658255.1/evm.model.NODE_3097_length_37228_cov_18.809412.3/evm.model.NODE_3397_length_34914_cov_14.811453.2/evm.model.NODE_3653_length_33370_cov_17.292693.4/evm.model.NODE_3720_length_32940_cov_18.121568.2/evm.model.NODE_3720_length_32940_cov_18.121568.3/evm.model.NODE_556_length_79809_cov_17.012826.2	8
GO:0030246	MF	GO:0030246	carbohydrate binding	30/1572	97/11016	0.309278	2.16731	4.71108	1.97995e-05	0.000240357	0.000198722	evm.model.NODE_13005_length_6501_cov_11.329150.1/evm.model.NODE_13245_length_6171_cov_15.284745.1/evm.model.NODE_14127_length_5133_cov_15.635038.1/evm.model.NODE_1506_length_53890_cov_16.942377.4/evm.model.NODE_1583_length_52783_cov_16.716595.1/evm.model.NODE_1583_length_52783_cov_16.716595.3/evm.model.NODE_193_length_107551_cov_20.057697.5/evm.model.NODE_2016_length_47295_cov_17.502502.1/evm.mod…	30
GO:0004857	MF	GO:0004857	enzyme inhibitor activity	36/1572	126/11016	0.285714	2.00218	4.61592	2.18971e-05	0.000254007	0.000210008	evm.model.NODE_11410_length_8865_cov_14.844930.1/evm.model.NODE_11410_length_8865_cov_14.844930.2/evm.model.NODE_12399_length_7284_cov_16.778678.1/evm.model.NODE_12567_length_7042_cov_15.072596.1/evm.model.NODE_126_length_117697_cov_17.524913.10/evm.model.NODE_1317_length_56991_cov_17.816809.6/evm.model.NODE_1317_length_56991_cov_17.816809.7/evm.model.NODE_13389_length_5970_cov_16.348451.1/evm.mo…	36
GO:0140678	MF	GO:0140678	molecular function inhibitor activity	36/1572	126/11016	0.285714	2.00218	4.61592	2.18971e-05	0.000254007	0.000210008	evm.model.NODE_11410_length_8865_cov_14.844930.1/evm.model.NODE_11410_length_8865_cov_14.844930.2/evm.model.NODE_12399_length_7284_cov_16.778678.1/evm.model.NODE_12567_length_7042_cov_15.072596.1/evm.model.NODE_126_length_117697_cov_17.524913.10/evm.model.NODE_1317_length_56991_cov_17.816809.6/evm.model.NODE_1317_length_56991_cov_17.816809.7/evm.model.NODE_13389_length_5970_cov_16.348451.1/evm.mo…	36
GO:0042577	MF	GO:0042577	lipid phosphatase activity	11/1572	21/11016	0.52381	3.67067	4.99772	4.27688e-05	0.000485333	0.000401264	evm.model.NODE_1039_length_63409_cov_19.018710.5/evm.model.NODE_12946_length_6575_cov_16.448976.1/evm.model.NODE_32_length_155226_cov_15.640526.3/evm.model.NODE_32_length_155226_cov_15.640526.4/evm.model.NODE_5996_length_22255_cov_16.792164.2/evm.model.NODE_5996_length_22255_cov_16.792164.3/evm.model.NODE_608_length_77862_cov_16.808645.9/evm.model.NODE_6198_length_21543_cov_21.291184.1/evm.model.…	11
GO:0000287	MF	GO:0000287	magnesium ion binding	25/1572	78/11016	0.320513	2.24604	4.50557	4.93335e-05	0.000547917	0.000453007	evm.model.NODE_1039_length_63409_cov_19.018710.5/evm.model.NODE_1124_length_61282_cov_18.744142.4/evm.model.NODE_11618_length_8536_cov_16.393388.1/evm.model.NODE_12946_length_6575_cov_16.448976.1/evm.model.NODE_1480_length_54264_cov_15.829414.4/evm.model.NODE_2300_length_43921_cov_14.061881.2/evm.model.NODE_2_length_235502_cov_17.180571.1/evm.model.NODE_32_length_155226_cov_15.640526.3/evm.model.…	25
GO:0042937	MF	GO:0042937	tripeptide transmembrane transporter activity	9/1572	15/11016	0.6	4.20458	5.06689	5.3185e-05	0.000578387	0.000478198	evm.model.NODE_10026_length_11347_cov_16.167112.1/evm.model.NODE_12631_length_6956_cov_19.885635.1/evm.model.NODE_2384_length_43168_cov_18.574731.4/evm.model.NODE_2407_length_42949_cov_16.293984.2/evm.model.NODE_3060_length_37516_cov_15.209901.2/evm.model.NODE_5186_length_25464_cov_15.254726.1/evm.model.NODE_534_length_80737_cov_17.550763.3/evm.model.NODE_5408_length_24580_cov_17.797039.1/evm.mod…	9
GO:0004843	MF	GO:0004843	cysteine-type deubiquitinase activity	14/1572	33/11016	0.424242	2.97294	4.63073	7.78674e-05	0.000829526	0.000685835	evm.model.NODE_1085_length_62238_cov_17.564328.5/evm.model.NODE_158_length_111865_cov_17.838721.5/evm.model.NODE_158_length_111865_cov_17.838721.6/evm.model.NODE_2024_length_47151_cov_16.850991.3/evm.model.NODE_2143_length_45603_cov_16.036591.5/evm.model.NODE_2271_length_44196_cov_15.976196.1/evm.model.NODE_289_length_96350_cov_17.264407.5/evm.model.NODE_3383_length_35017_cov_17.619060.3/evm.mode…	14
GO:0042285	MF	GO:0042285	xylosyltransferase activity	11/1572	23/11016	0.478261	3.35148	4.60561	0.000124501	0.00129979	0.00107464	evm.model.NODE_1141_length_60869_cov_15.776629.4/evm.model.NODE_14219_length_5032_cov_34.703976.1/evm.model.NODE_1498_length_54019_cov_17.009649.2/evm.model.NODE_1498_length_54019_cov_17.009649.3/evm.model.NODE_1498_length_54019_cov_17.009649.4/evm.model.NODE_1498_length_54019_cov_17.009649.5/evm.model.NODE_1498_length_54019_cov_17.009649.6/evm.model.NODE_5647_length_23670_cov_15.272013.1/evm.mod…	11
GO:0016413	MF	GO:0016413	O-acetyltransferase activity	18/1572	51/11016	0.352941	2.47328	4.30237	0.000139344	0.00142623	0.00117918	evm.model.NODE_1069_length_62656_cov_16.898335.5/evm.model.NODE_15576_length_3744_cov_17.854023.1/evm.model.NODE_166_length_110174_cov_15.793815.3/evm.model.NODE_2129_length_45769_cov_16.874633.3/evm.model.NODE_2248_length_44453_cov_16.509159.3/evm.model.NODE_2351_length_43448_cov_15.819164.2/evm.model.NODE_2773_length_39738_cov_16.670975.2/evm.model.NODE_2886_length_38737_cov_18.795364.1/evm.mod…	18
GO:0015144	MF	GO:0015144	carbohydrate transmembrane transporter activity	28/1572	97/11016	0.28866	2.02282	4.12796	0.00014291	0.0014346	0.0011861	evm.model.NODE_1001_length_64431_cov_17.403008.1/evm.model.NODE_10634_length_10177_cov_18.404378.1/evm.model.NODE_1067_length_62671_cov_16.575915.1/evm.model.NODE_10805_length_9840_cov_15.484299.1/evm.model.NODE_10847_length_9800_cov_14.554430.1/evm.model.NODE_11658_length_8456_cov_17.684356.1/evm.model.NODE_11922_length_8026_cov_9.256362.1/evm.model.NODE_1316_length_57000_cov_16.158933.6/evm.mod…	28
GO:0015146	MF	GO:0015146	pentose transmembrane transporter activity	7/1572	11/11016	0.636364	4.4594	4.6832	0.000231526	0.00223809	0.00185041	evm.model.NODE_142_length_114033_cov_27.551499.8/evm.model.NODE_142_length_114033_cov_27.551499.9/evm.model.NODE_221_length_103694_cov_17.298676.7/evm.model.NODE_33_length_154914_cov_15.508402.2/evm.model.NODE_4689_length_27717_cov_14.106959.1/evm.model.NODE_651_length_75782_cov_15.313423.3/evm.model.NODE_9627_length_12133_cov_18.982342.1	7
GO:0016872	MF	GO:0016872	intramolecular lyase activity	7/1572	11/11016	0.636364	4.4594	4.6832	0.000231526	0.00223809	0.00185041	evm.model.NODE_11618_length_8536_cov_16.393388.1/evm.model.NODE_1480_length_54264_cov_15.829414.4/evm.model.NODE_2300_length_43921_cov_14.061881.2/evm.model.NODE_2671_length_40509_cov_16.306300.3/evm.model.NODE_2_length_235502_cov_17.180571.1/evm.model.NODE_4789_length_27278_cov_15.258701.1/evm.model.NODE_5804_length_23020_cov_17.069716.4	7
GO:0101005	MF	GO:0101005	deubiquitinase activity	14/1572	36/11016	0.388889	2.72519	4.22988	0.000237517	0.00225425	0.00186377	evm.model.NODE_1085_length_62238_cov_17.564328.5/evm.model.NODE_158_length_111865_cov_17.838721.5/evm.model.NODE_158_length_111865_cov_17.838721.6/evm.model.NODE_2024_length_47151_cov_16.850991.3/evm.model.NODE_2143_length_45603_cov_16.036591.5/evm.model.NODE_2271_length_44196_cov_15.976196.1/evm.model.NODE_289_length_96350_cov_17.264407.5/evm.model.NODE_3383_length_35017_cov_17.619060.3/evm.mode…	14
GO:0015291	MF	GO:0015291	secondary active transmembrane transporter activity	43/1572	177/11016	0.242938	1.70242	3.84352	0.000244111	0.00227547	0.00188131	evm.model.NODE_1001_length_64431_cov_17.403008.1/evm.model.NODE_10634_length_10177_cov_18.404378.1/evm.model.NODE_1067_length_62671_cov_16.575915.1/evm.model.NODE_10805_length_9840_cov_15.484299.1/evm.model.NODE_10847_length_9800_cov_14.554430.1/evm.model.NODE_1128_length_61112_cov_15.292613.1/evm.model.NODE_11658_length_8456_cov_17.684356.1/evm.model.NODE_11895_length_8053_cov_14.586424.1/evm.mo…	43
GO:0022853	MF	GO:0022853	active monoatomic ion transmembrane transporter activity	39/1572	160/11016	0.24375	1.70811	3.68101	0.000432801	0.00396355	0.00327698	evm.model.NODE_1001_length_64431_cov_17.403008.1/evm.model.NODE_10634_length_10177_cov_18.404378.1/evm.model.NODE_1067_length_62671_cov_16.575915.1/evm.model.NODE_10805_length_9840_cov_15.484299.1/evm.model.NODE_10847_length_9800_cov_14.554430.1/evm.model.NODE_1112_length_61590_cov_17.115175.1/evm.model.NODE_11658_length_8456_cov_17.684356.1/evm.model.NODE_142_length_114033_cov_27.551499.8/evm.mo…	39
GO:0046983	MF	GO:0046983	protein dimerization activity	68/1572	322/11016	0.21118	1.47987	3.56553	0.000453054	0.00407749	0.00337119	evm.model.NODE_10237_length_10928_cov_18.584298.1/evm.model.NODE_1039_length_63409_cov_19.018710.5/evm.model.NODE_10516_length_10372_cov_14.891166.1/evm.model.NODE_11109_length_9340_cov_14.349289.1/evm.model.NODE_1123_length_61318_cov_15.686245.1/evm.model.NODE_1138_length_60930_cov_16.271615.2/evm.model.NODE_1138_length_60930_cov_16.271615.3/evm.model.NODE_1139_length_60898_cov_15.280561.2/evm.m…	68
GO:0031492	MF	GO:0031492	nucleosomal DNA binding	7/1572	12/11016	0.583333	4.08779	4.36619	0.00048717	0.00431022	0.0035636	evm.model.NODE_16400_length_3129_cov_16.430047.1/evm.model.NODE_18192_length_2098_cov_10.627600.1/evm.model.NODE_558_length_79788_cov_16.172293.6/evm.model.NODE_632_length_76580_cov_17.394687.7/evm.model.NODE_689_length_74669_cov_17.224867.4/evm.model.NODE_8193_length_15465_cov_15.462772.2/evm.model.NODE_9695_length_11981_cov_15.484984.2	7
GO:0019783	MF	GO:0019783	ubiquitin-like protein peptidase activity	16/1572	47/11016	0.340426	2.38558	3.88362	0.00051597	0.00448894	0.00371136	evm.model.NODE_1085_length_62238_cov_17.564328.5/evm.model.NODE_158_length_111865_cov_17.838721.5/evm.model.NODE_158_length_111865_cov_17.838721.6/evm.model.NODE_2024_length_47151_cov_16.850991.3/evm.model.NODE_2143_length_45603_cov_16.036591.5/evm.model.NODE_2271_length_44196_cov_15.976196.1/evm.model.NODE_269_length_98262_cov_16.394283.4/evm.model.NODE_289_length_96350_cov_17.264407.5/evm.model…	16
GO:0010333	MF	GO:0010333	terpene synthase activity	8/1572	16/11016	0.5	3.50382	4.0889	0.000745551	0.00627706	0.00518974	evm.model.NODE_1124_length_61282_cov_18.744142.4/evm.model.NODE_157_length_111988_cov_21.648027.10/evm.model.NODE_157_length_111988_cov_21.648027.11/evm.model.NODE_157_length_111988_cov_21.648027.13/evm.model.NODE_2035_length_47007_cov_15.737756.2/evm.model.NODE_6594_length_20265_cov_19.410071.1/evm.model.NODE_6594_length_20265_cov_19.410071.2/evm.model.NODE_9769_length_11828_cov_20.477993.2	8
GO:0010334	MF	GO:0010334	sesquiterpene synthase activity	8/1572	16/11016	0.5	3.50382	4.0889	0.000745551	0.00627706	0.00518974	evm.model.NODE_1124_length_61282_cov_18.744142.4/evm.model.NODE_157_length_111988_cov_21.648027.10/evm.model.NODE_157_length_111988_cov_21.648027.11/evm.model.NODE_157_length_111988_cov_21.648027.13/evm.model.NODE_2035_length_47007_cov_15.737756.2/evm.model.NODE_6594_length_20265_cov_19.410071.1/evm.model.NODE_6594_length_20265_cov_19.410071.2/evm.model.NODE_9769_length_11828_cov_20.477993.2	8
GO:0016763	MF	GO:0016763	pentosyltransferase activity	17/1572	53/11016	0.320755	2.24773	3.7148	0.000762144	0.0063149	0.00522103	evm.model.NODE_1141_length_60869_cov_15.776629.4/evm.model.NODE_11786_length_8234_cov_16.499075.1/evm.model.NODE_14219_length_5032_cov_34.703976.1/evm.model.NODE_1498_length_54019_cov_17.009649.2/evm.model.NODE_1498_length_54019_cov_17.009649.3/evm.model.NODE_1498_length_54019_cov_17.009649.4/evm.model.NODE_1498_length_54019_cov_17.009649.5/evm.model.NODE_1498_length_54019_cov_17.009649.6/evm.mod…	17
GO:0000981	MF	GO:0000981	DNA-binding transcription factor activity, RNA polymerase II-specific	39/1572	165/11016	0.236364	1.65635	3.46564	0.000824306	0.00672325	0.00555864	evm.model.NODE_10647_length_10155_cov_14.570702.1/evm.model.NODE_10755_length_9930_cov_16.748036.1/evm.model.NODE_1122_length_61323_cov_15.145075.6/evm.model.NODE_1123_length_61318_cov_15.686245.1/evm.model.NODE_11249_length_9132_cov_13.699833.1/evm.model.NODE_11307_length_9030_cov_16.571268.4/evm.model.NODE_1202_length_59644_cov_16.439269.2/evm.model.NODE_13246_length_6170_cov_20.482045.1/evm.mo…	39
GO:0004784	MF	GO:0004784	superoxide dismutase activity	7/1572	13/11016	0.538462	3.77334	4.08188	0.000925743	0.00732178	0.0060535	evm.model.NODE_1419_length_55192_cov_18.493707.3/evm.model.NODE_14455_length_4761_cov_15.819594.1/evm.model.NODE_1691_length_51267_cov_16.380192.5/evm.model.NODE_17146_length_2643_cov_8.009539.1/evm.model.NODE_2441_length_42655_cov_15.816427.1/evm.model.NODE_374_length_90158_cov_18.664393.8/evm.model.NODE_9664_length_12055_cov_16.981556.1	7
GO:0016721	MF	GO:0016721	oxidoreductase activity, acting on superoxide radicals as acceptor	7/1572	13/11016	0.538462	3.77334	4.08188	0.000925743	0.00732178	0.0060535	evm.model.NODE_1419_length_55192_cov_18.493707.3/evm.model.NODE_14455_length_4761_cov_15.819594.1/evm.model.NODE_1691_length_51267_cov_16.380192.5/evm.model.NODE_17146_length_2643_cov_8.009539.1/evm.model.NODE_2441_length_42655_cov_15.816427.1/evm.model.NODE_374_length_90158_cov_18.664393.8/evm.model.NODE_9664_length_12055_cov_16.981556.1	7
GO:0044390	MF	GO:0044390	ubiquitin-like protein conjugating enzyme binding	16/1572	50/11016	0.32	2.24244	3.59234	0.00111076	0.00865402	0.00715496	evm.model.NODE_11663_length_8444_cov_16.035830.1/evm.model.NODE_1501_length_53979_cov_17.845948.1/evm.model.NODE_1637_length_51923_cov_15.692158.1/evm.model.NODE_1637_length_51923_cov_15.692158.2/evm.model.NODE_2165_length_45290_cov_16.248256.2/evm.model.NODE_2466_length_42375_cov_16.703229.1/evm.model.NODE_2516_length_41950_cov_17.357602.3/evm.model.NODE_315_length_94160_cov_16.300905.8/evm.mode…	16
GO:1901505	MF	GO:1901505	carbohydrate derivative transmembrane transporter activity	20/1572	71/11016	0.28169	1.97398	3.35902	0.00169837	0.0130375	0.0107791	evm.model.NODE_11589_length_8579_cov_15.112281.1/evm.model.NODE_11922_length_8026_cov_9.256362.1/evm.model.NODE_1316_length_57000_cov_16.158933.6/evm.model.NODE_13507_length_5835_cov_16.646636.1/evm.model.NODE_1527_length_53527_cov_18.146592.3/evm.model.NODE_2062_length_46698_cov_18.161345.2/evm.model.NODE_2095_length_46269_cov_16.831954.2/evm.model.NODE_2747_length_39987_cov_15.798846.1/evm.mode…	20
GO:0008270	MF	GO:0008270	zinc ion binding	42/1572	188/11016	0.223404	1.56554	3.19084	0.00174546	0.0132048	0.0109175	evm.model.NODE_10237_length_10928_cov_18.584298.1/evm.model.NODE_1059_length_62779_cov_15.726489.6/evm.model.NODE_11738_length_8316_cov_15.511174.2/evm.model.NODE_120_length_118855_cov_27.170617.5/evm.model.NODE_12154_length_7676_cov_13.587363.1/evm.model.NODE_13364_length_6013_cov_14.447333.1/evm.model.NODE_1419_length_55192_cov_18.493707.3/evm.model.NODE_14455_length_4761_cov_15.819594.1/evm.mo…	42
GO:0005548	MF	GO:0005548	phospholipid transporter activity	8/1572	18/11016	0.444444	3.1145	3.66293	0.00194404	0.014497	0.0119858	evm.model.NODE_10339_length_10715_cov_18.688138.1/evm.model.NODE_1111_length_61640_cov_16.929560.2/evm.model.NODE_3270_length_35843_cov_18.196131.2/evm.model.NODE_3542_length_34047_cov_16.982459.2/evm.model.NODE_4747_length_27434_cov_17.585601.2/evm.model.NODE_4966_length_26453_cov_16.231064.1/evm.model.NODE_6473_length_20630_cov_16.566649.1/evm.model.NODE_9505_length_12404_cov_23.509571.1	8
GO:0022890	MF	GO:0022890	inorganic cation transmembrane transporter activity	69/1572	346/11016	0.199422	1.39748	3.06484	0.00205353	0.0150978	0.0124825	evm.model.NODE_1001_length_64431_cov_17.403008.1/evm.model.NODE_1001_length_64431_cov_17.403008.3/evm.model.NODE_10383_length_10628_cov_17.464622.1/evm.model.NODE_10634_length_10177_cov_18.404378.1/evm.model.NODE_1067_length_62671_cov_16.575915.1/evm.model.NODE_10805_length_9840_cov_15.484299.1/evm.model.NODE_10847_length_9800_cov_14.554430.1/evm.model.NODE_11001_length_9519_cov_17.510754.1/evm.m…	69
GO:0008234	MF	GO:0008234	cysteine-type peptidase activity	25/1572	99/11016	0.252525	1.7696	3.13815	0.00261599	0.0189659	0.0156807	evm.model.NODE_1085_length_62238_cov_17.564328.5/evm.model.NODE_1203_length_59617_cov_16.203530.2/evm.model.NODE_158_length_111865_cov_17.838721.5/evm.model.NODE_158_length_111865_cov_17.838721.6/evm.model.NODE_1790_length_49977_cov_18.553641.3/evm.model.NODE_2024_length_47151_cov_16.850991.3/evm.model.NODE_2143_length_45603_cov_16.036591.5/evm.model.NODE_2271_length_44196_cov_15.976196.1/evm.mod…	25
GO:0016705	MF	GO:0016705	oxidoreductase activity, acting on paired donors, with incorporation or reduction of molecular oxygen	47/1572	221/11016	0.21267	1.49031	3.00398	0.00279186	0.0199637	0.0165056	evm.model.NODE_1089_length_62168_cov_14.680518.1/evm.model.NODE_11128_length_9324_cov_11.815157.1/evm.model.NODE_1137_length_60934_cov_17.975134.7/evm.model.NODE_11736_length_8318_cov_12.879990.1/evm.model.NODE_1218_length_59383_cov_15.757881.5/evm.model.NODE_1218_length_59383_cov_15.757881.7/evm.model.NODE_12227_length_7556_cov_17.767667.1/evm.model.NODE_1322_length_56955_cov_16.944763.1/evm.mod…	47
GO:0031624	MF	GO:0031624	ubiquitin conjugating enzyme binding	13/1572	41/11016	0.317073	2.22193	3.19799	0.00346969	0.0244754	0.0202357	evm.model.NODE_11663_length_8444_cov_16.035830.1/evm.model.NODE_1501_length_53979_cov_17.845948.1/evm.model.NODE_1637_length_51923_cov_15.692158.1/evm.model.NODE_1637_length_51923_cov_15.692158.2/evm.model.NODE_2165_length_45290_cov_16.248256.2/evm.model.NODE_2466_length_42375_cov_16.703229.1/evm.model.NODE_2516_length_41950_cov_17.357602.3/evm.model.NODE_3543_length_34037_cov_15.054733.2/evm.mod…	13
GO:0008553	MF	GO:0008553	P-type proton-exporting transporter activity	6/1572	12/11016	0.5	3.50382	3.54045	0.00356894	0.0248398	0.0205371	evm.model.NODE_291_length_96140_cov_16.631050.4/evm.model.NODE_307_length_94551_cov_17.393120.13/evm.model.NODE_5642_length_23684_cov_14.747209.1/evm.model.NODE_6817_length_19500_cov_16.699479.1/evm.model.NODE_7624_length_17065_cov_20.061991.2/evm.model.NODE_821_length_69983_cov_16.842247.2	6
GO:0008324	MF	GO:0008324	monoatomic cation transmembrane transporter activity	70/1572	361/11016	0.193906	1.35882	2.8281	0.00395829	0.0271872	0.0224778	evm.model.NODE_1001_length_64431_cov_17.403008.1/evm.model.NODE_1001_length_64431_cov_17.403008.3/evm.model.NODE_10383_length_10628_cov_17.464622.1/evm.model.NODE_10634_length_10177_cov_18.404378.1/evm.model.NODE_1067_length_62671_cov_16.575915.1/evm.model.NODE_10805_length_9840_cov_15.484299.1/evm.model.NODE_10847_length_9800_cov_14.554430.1/evm.model.NODE_11001_length_9519_cov_17.510754.1/evm.m…	70
GO:0035673	MF	GO:0035673	oligopeptide transmembrane transporter activity	9/1572	24/11016	0.375	2.62786	3.25706	0.00414316	0.0279223	0.0230856	evm.model.NODE_10026_length_11347_cov_16.167112.1/evm.model.NODE_12631_length_6956_cov_19.885635.1/evm.model.NODE_2384_length_43168_cov_18.574731.4/evm.model.NODE_2407_length_42949_cov_16.293984.2/evm.model.NODE_3060_length_37516_cov_15.209901.2/evm.model.NODE_5186_length_25464_cov_15.254726.1/evm.model.NODE_534_length_80737_cov_17.550763.3/evm.model.NODE_5408_length_24580_cov_17.797039.1/evm.mod…	9
GO:0047372	MF	GO:0047372	acylglycerol lipase activity	7/1572	16/11016	0.4375	3.06584	3.37366	0.0041723	0.0279223	0.0230856	evm.model.NODE_10209_length_10979_cov_15.900479.1/evm.model.NODE_2695_length_40295_cov_17.601474.2/evm.model.NODE_4691_length_27699_cov_16.722762.1/evm.model.NODE_6378_length_21001_cov_15.632941.2/evm.model.NODE_6421_length_20831_cov_16.050763.3/evm.model.NODE_8893_length_13738_cov_16.072588.1/evm.model.NODE_9185_length_13094_cov_14.956582.1	7
GO:0008061	MF	GO:0008061	chitin binding	8/1572	20/11016	0.4	2.80305	3.29266	0.00429733	0.02804	0.0231829	evm.model.NODE_216_length_104034_cov_15.715457.1/evm.model.NODE_2431_length_42719_cov_16.991196.5/evm.model.NODE_2431_length_42719_cov_16.991196.6/evm.model.NODE_2812_length_39385_cov_18.044271.2/evm.model.NODE_2812_length_39385_cov_18.044271.4/evm.model.NODE_3087_length_37343_cov_16.026494.1/evm.model.NODE_5730_length_23346_cov_17.785434.2/evm.model.NODE_7491_length_17432_cov_16.650852.1	8
GO:0009378	MF	GO:0009378	four-way junction helicase activity	8/1572	20/11016	0.4	2.80305	3.29266	0.00429733	0.02804	0.0231829	evm.model.NODE_115_length_120941_cov_17.391577.9/evm.model.NODE_1417_length_55216_cov_16.630779.2/evm.model.NODE_2545_length_41673_cov_17.564483.2/evm.model.NODE_3079_length_37375_cov_19.512054.2/evm.model.NODE_3079_length_37375_cov_19.512054.4/evm.model.NODE_31_length_155230_cov_16.725963.12/evm.model.NODE_360_length_90973_cov_17.858255.12/evm.model.NODE_45_length_146351_cov_17.474211.13	8
GO:0016209	MF	GO:0016209	antioxidant activity	27/1572	114/11016	0.236842	1.6597	2.8886	0.00474271	0.0305642	0.0252698	evm.model.NODE_10680_length_10072_cov_15.601911.1/evm.model.NODE_11002_length_9517_cov_19.529499.1/evm.model.NODE_1386_length_55773_cov_16.539104.4/evm.model.NODE_1419_length_55192_cov_18.493707.3/evm.model.NODE_14455_length_4761_cov_15.819594.1/evm.model.NODE_1691_length_51267_cov_16.380192.5/evm.model.NODE_17146_length_2643_cov_8.009539.1/evm.model.NODE_198_length_106501_cov_17.032611.11/evm.mo…	27
GO:0015112	MF	GO:0015112	nitrate transmembrane transporter activity	10/1572	29/11016	0.344828	2.41643	3.11597	0.00512676	0.0326362	0.026983	evm.model.NODE_1142_length_60799_cov_16.077565.2/evm.model.NODE_1725_length_50758_cov_20.491655.1/evm.model.NODE_1725_length_50758_cov_20.491655.2/evm.model.NODE_4450_length_28913_cov_16.480963.1/evm.model.NODE_4657_length_27839_cov_16.736757.1/evm.model.NODE_5732_length_23341_cov_15.155165.1/evm.model.NODE_6460_length_20695_cov_15.768913.1/evm.model.NODE_6910_length_19221_cov_16.372630.1/evm.mod…	10
GO:0042803	MF	GO:0042803	protein homodimerization activity	55/1572	276/11016	0.199275	1.39645	2.72132	0.0056196	0.0353425	0.0292205	evm.model.NODE_10237_length_10928_cov_18.584298.1/evm.model.NODE_1039_length_63409_cov_19.018710.5/evm.model.NODE_11109_length_9340_cov_14.349289.1/evm.model.NODE_1123_length_61318_cov_15.686245.1/evm.model.NODE_1138_length_60930_cov_16.271615.2/evm.model.NODE_1138_length_60930_cov_16.271615.3/evm.model.NODE_1139_length_60898_cov_15.280561.2/evm.model.NODE_11549_length_8634_cov_16.545551.1/evm.mo…	55
GO:0005262	MF	GO:0005262	calcium channel activity	12/1572	39/11016	0.307692	2.15619	2.95095	0.00641853	0.0398866	0.0329774	evm.model.NODE_1001_length_64431_cov_17.403008.3/evm.model.NODE_11001_length_9519_cov_17.510754.1/evm.model.NODE_11490_length_8733_cov_18.360446.1/evm.model.NODE_1585_length_52761_cov_17.400369.1/evm.model.NODE_1623_length_52137_cov_17.137839.2/evm.model.NODE_2451_length_42549_cov_16.976215.3/evm.model.NODE_3463_length_34499_cov_18.177906.2/evm.model.NODE_3935_length_31621_cov_18.106274.2/evm.mod…	12
GO:0016747	MF	GO:0016747	acyltransferase activity, transferring groups other than amino-acyl groups	49/1572	244/11016	0.20082	1.40727	2.62464	0.00742184	0.0455788	0.0376837	evm.model.NODE_10264_length_10871_cov_13.374069.1/evm.model.NODE_1069_length_62656_cov_16.898335.5/evm.model.NODE_11086_length_9390_cov_18.884811.1/evm.model.NODE_1158_length_60510_cov_17.478628.2/evm.model.NODE_11672_length_8433_cov_34.560197.1/evm.model.NODE_1227_length_59162_cov_15.096604.3/evm.model.NODE_125_length_118019_cov_17.550470.4/evm.model.NODE_12820_length_6736_cov_13.364503.1/evm.mo…	49
GO:0005319	MF	GO:0005319	lipid transporter activity	12/1572	40/11016	0.3	2.10229	2.84934	0.0080043	0.0485842	0.0401684	evm.model.NODE_10339_length_10715_cov_18.688138.1/evm.model.NODE_1111_length_61640_cov_16.929560.2/evm.model.NODE_11549_length_8634_cov_16.545551.1/evm.model.NODE_135_length_115576_cov_17.358661.12/evm.model.NODE_3270_length_35843_cov_18.196131.2/evm.model.NODE_3542_length_34047_cov_16.982459.2/evm.model.NODE_4747_length_27434_cov_17.585601.2/evm.model.NODE_4966_length_26453_cov_16.231064.1/evm.m…	12
