# Supplementary material for: First De Novo genome assembly and characterization of Gaultheria prostrata
Source: Front Plant Sci. 2024 Oct 29;15:1456102. doi: 10.3389/fpls.2024.1456102 (PMC11554542; doi:10.3389/fpls.2024.1456102)
Supplement: Supplementary file 18 [file Table15.xlsx]

## Sheet: Table S17 KEGG enrichment analy
Table S17 KEGG enrichment analysis results of positive selection genes in G. prostrata
ID	Description	GeneRatio	BgRatio	RichFactor	FoldEnrichment	zScore	pvalue	p.adjust	qvalue	geneID	Count
ko04612	ko04612	Antigen processing and presentation	7/68	83/14123	0.0843373	17.5161	10.4967	1.36e-07	1.35e-05	1.19e-05	evm.model.NODE_1703_length_51087_cov_16.393053.1/evm.model.NODE_2629_length_40889_cov_15.731049.1/evm.model.NODE_449_length_85772_cov_17.157978.5/evm.model.NODE_5909_length_22582_cov_14.023558.1/evm.model.NODE_7061_length_18792_cov_13.217734.2/evm.model.NODE_7744_length_16702_cov_17.946063.2/evm.model.NODE_8645_length_14314_cov_16.979911.2	7

## Sheet: Table S18 GO enrichment analysi
Table S18 GO enrichment analysis results of positive selection genes in G. prostrata
ONTOLOGY	ID	Description	GeneRatio	BgRatio	RichFactor	FoldEnrichment	zScore	pvalue	p.adjust	qvalue	geneID	Count
GO:0047484	BP	GO:0047484	regulation of response to osmotic stress	4/58	60/12805	0.0666667	14.7184	7.18442	0.000152967	0.0146357	0.0131957	evm.model.NODE_994_length_64604_cov_13.147308.2/evm.model.NODE_994_length_64604_cov_13.147308.4/evm.model.NODE_994_length_64604_cov_13.147308.5/evm.model.NODE_994_length_64604_cov_13.147308.6	4
GO:0009967	BP	GO:0009967	positive regulation of signal transduction	6/58	180/12805	0.0333333	7.3592	5.7957	0.000156699	0.0146357	0.0131957	evm.model.NODE_14016_length_5261_cov_14.053954.1/evm.model.NODE_329_length_93520_cov_17.356183.2/evm.model.NODE_994_length_64604_cov_13.147308.2/evm.model.NODE_994_length_64604_cov_13.147308.4/evm.model.NODE_994_length_64604_cov_13.147308.5/evm.model.NODE_994_length_64604_cov_13.147308.6	6
